# Supplementary material for: When genes turn traitor: de novo transcriptomics uncovers pearl millet’s rancidity machinery
Source: Front Plant Sci. 2025 Nov 17;16:1677082. doi: 10.3389/fpls.2025.1677082 (PMC12666563; doi:10.3389/fpls.2025.1677082)
Supplement: Supplementary file 3 [file DataSheet1.xlsx]

## Sheet: NGS_P6386_Annotation_With_Rice
	Table S4. Annotation of all the assembled transcripts generated by de novo transcriptome sequencing of landraces, hybrid and composite of pearl millet by mapping it on the Rice database
Trinity_ID	Trinity_Gene_ID	Rice_TranscriptID_ Based_on_Homology	Transcript_Start_ Based_on_Homology	Transcript_End_ Based_on_Homology	Transcript length	evalue	Chromosome	Transcript_Start	Transcript_End	Description	Uniprot	Gene ontology (biological process)	Gene ontology (cellular component)	Gene ontology (molecular function)	Gene ontology (GO)	Gene ontology IDs	Cross-reference (eggNOG)
TRINITY_DN0_c0_g1_i1	TRINITY_DN0_c0_g1	Os08t0428900-01	329	1408	1630	0	8	20666240	20673557	Chaperonin Cpn60/TCP-1 family protein	Q8H3L8	phosphatidylinositol phosphorylation [GO:0046854]	endosome membrane [GO:0010008]	1-phosphatidylinositol-3-phosphate 5-kinase activity [GO:0000285]; ATP binding [GO:0005524]	endosome membrane [GO:0010008]; 1-phosphatidylinositol-3-phosphate 5-kinase activity [GO:0000285]; ATP binding [GO:0005524]; phosphatidylinositol phosphorylation [GO:0046854]	GO:0000285; GO:0005524; GO:0010008; GO:0046854	KOG0230;COG0459;COG5253;
TRINITY_DN0_c0_g1_i11	TRINITY_DN0_c0_g1	Os08t0428900-01	974	1408	1630	0	8	20666240	20673557	Chaperonin Cpn60/TCP-1 family protein	Q8H3L8	phosphatidylinositol phosphorylation [GO:0046854]	endosome membrane [GO:0010008]	1-phosphatidylinositol-3-phosphate 5-kinase activity [GO:0000285]; ATP binding [GO:0005524]	endosome membrane [GO:0010008]; 1-phosphatidylinositol-3-phosphate 5-kinase activity [GO:0000285]; ATP binding [GO:0005524]; phosphatidylinositol phosphorylation [GO:0046854]	GO:0000285; GO:0005524; GO:0010008; GO:0046854	KOG0230;COG0459;COG5253;
TRINITY_DN0_c0_g1_i13	TRINITY_DN0_c0_g1	Os08t0428900-01	85	1466	1630	0	8	20666240	20673557	Chaperonin Cpn60/TCP-1 family protein	Q8H3L8	phosphatidylinositol phosphorylation [GO:0046854]	endosome membrane [GO:0010008]	1-phosphatidylinositol-3-phosphate 5-kinase activity [GO:0000285]; ATP binding [GO:0005524]	endosome membrane [GO:0010008]; 1-phosphatidylinositol-3-phosphate 5-kinase activity [GO:0000285]; ATP binding [GO:0005524]; phosphatidylinositol phosphorylation [GO:0046854]	GO:0000285; GO:0005524; GO:0010008; GO:0046854	KOG0230;COG0459;COG5253;
TRINITY_DN0_c0_g1_i14	TRINITY_DN0_c0_g1	Os08t0428900-01	494	1408	1630	0	8	20666240	20673557	Chaperonin Cpn60/TCP-1 family protein	Q8H3L8	phosphatidylinositol phosphorylation [GO:0046854]	endosome membrane [GO:0010008]	1-phosphatidylinositol-3-phosphate 5-kinase activity [GO:0000285]; ATP binding [GO:0005524]	endosome membrane [GO:0010008]; 1-phosphatidylinositol-3-phosphate 5-kinase activity [GO:0000285]; ATP binding [GO:0005524]; phosphatidylinositol phosphorylation [GO:0046854]	GO:0000285; GO:0005524; GO:0010008; GO:0046854	KOG0230;COG0459;COG5253;
TRINITY_DN0_c0_g1_i15	TRINITY_DN0_c0_g1	Os08t0428900-01	90	882	1630	0	8	20666240	20673557	Chaperonin Cpn60/TCP-1 family protein	Q8H3L8	phosphatidylinositol phosphorylation [GO:0046854]	endosome membrane [GO:0010008]	1-phosphatidylinositol-3-phosphate 5-kinase activity [GO:0000285]; ATP binding [GO:0005524]	endosome membrane [GO:0010008]; 1-phosphatidylinositol-3-phosphate 5-kinase activity [GO:0000285]; ATP binding [GO:0005524]; phosphatidylinositol phosphorylation [GO:0046854]	GO:0000285; GO:0005524; GO:0010008; GO:0046854	KOG0230;COG0459;COG5253;
TRINITY_DN0_c0_g1_i16	TRINITY_DN0_c0_g1	Os08t0428900-01	85	1556	1630	0	8	20666240	20673557	Chaperonin Cpn60/TCP-1 family protein	Q8H3L8	phosphatidylinositol phosphorylation [GO:0046854]	endosome membrane [GO:0010008]	1-phosphatidylinositol-3-phosphate 5-kinase activity [GO:0000285]; ATP binding [GO:0005524]	endosome membrane [GO:0010008]; 1-phosphatidylinositol-3-phosphate 5-kinase activity [GO:0000285]; ATP binding [GO:0005524]; phosphatidylinositol phosphorylation [GO:0046854]	GO:0000285; GO:0005524; GO:0010008; GO:0046854	KOG0230;COG0459;COG5253;
TRINITY_DN0_c0_g1_i17	TRINITY_DN0_c0_g1	Os08t0428900-01	85	1462	1630	0	8	20666240	20673557	Chaperonin Cpn60/TCP-1 family protein	Q8H3L8	phosphatidylinositol phosphorylation [GO:0046854]	endosome membrane [GO:0010008]	1-phosphatidylinositol-3-phosphate 5-kinase activity [GO:0000285]; ATP binding [GO:0005524]	endosome membrane [GO:0010008]; 1-phosphatidylinositol-3-phosphate 5-kinase activity [GO:0000285]; ATP binding [GO:0005524]; phosphatidylinositol phosphorylation [GO:0046854]	GO:0000285; GO:0005524; GO:0010008; GO:0046854	KOG0230;COG0459;COG5253;
TRINITY_DN0_c0_g1_i18	TRINITY_DN0_c0_g1	Os08t0428900-01	90	1541	1630	0	8	20666240	20673557	Chaperonin Cpn60/TCP-1 family protein	Q8H3L8	phosphatidylinositol phosphorylation [GO:0046854]	endosome membrane [GO:0010008]	1-phosphatidylinositol-3-phosphate 5-kinase activity [GO:0000285]; ATP binding [GO:0005524]	endosome membrane [GO:0010008]; 1-phosphatidylinositol-3-phosphate 5-kinase activity [GO:0000285]; ATP binding [GO:0005524]; phosphatidylinositol phosphorylation [GO:0046854]	GO:0000285; GO:0005524; GO:0010008; GO:0046854	KOG0230;COG0459;COG5253;
TRINITY_DN0_c0_g1_i19	TRINITY_DN0_c0_g1	Os08t0428900-01	85	1630	1630	0	8	20666240	20673557	Chaperonin Cpn60/TCP-1 family protein	Q8H3L8	phosphatidylinositol phosphorylation [GO:0046854]	endosome membrane [GO:0010008]	1-phosphatidylinositol-3-phosphate 5-kinase activity [GO:0000285]; ATP binding [GO:0005524]	endosome membrane [GO:0010008]; 1-phosphatidylinositol-3-phosphate 5-kinase activity [GO:0000285]; ATP binding [GO:0005524]; phosphatidylinositol phosphorylation [GO:0046854]	GO:0000285; GO:0005524; GO:0010008; GO:0046854	KOG0230;COG0459;COG5253;
TRINITY_DN0_c0_g1_i2	TRINITY_DN0_c0_g1	Os08t0428900-01	494	1408	1630	0	8	20666240	20673557	Chaperonin Cpn60/TCP-1 family protein	Q8H3L8	phosphatidylinositol phosphorylation [GO:0046854]	endosome membrane [GO:0010008]	1-phosphatidylinositol-3-phosphate 5-kinase activity [GO:0000285]; ATP binding [GO:0005524]	endosome membrane [GO:0010008]; 1-phosphatidylinositol-3-phosphate 5-kinase activity [GO:0000285]; ATP binding [GO:0005524]; phosphatidylinositol phosphorylation [GO:0046854]	GO:0000285; GO:0005524; GO:0010008; GO:0046854	KOG0230;COG0459;COG5253;
TRINITY_DN0_c0_g1_i21	TRINITY_DN0_c0_g1	Os08t0428900-01	85	1466	1630	0	8	20666240	20673557	Chaperonin Cpn60/TCP-1 family protein	Q8H3L8	phosphatidylinositol phosphorylation [GO:0046854]	endosome membrane [GO:0010008]	1-phosphatidylinositol-3-phosphate 5-kinase activity [GO:0000285]; ATP binding [GO:0005524]	endosome membrane [GO:0010008]; 1-phosphatidylinositol-3-phosphate 5-kinase activity [GO:0000285]; ATP binding [GO:0005524]; phosphatidylinositol phosphorylation [GO:0046854]	GO:0000285; GO:0005524; GO:0010008; GO:0046854	KOG0230;COG0459;COG5253;
TRINITY_DN0_c0_g1_i3	TRINITY_DN0_c0_g1	Os08t0428900-01	85	1630	1630	0	8	20666240	20673557	Chaperonin Cpn60/TCP-1 family protein	Q8H3L8	phosphatidylinositol phosphorylation [GO:0046854]	endosome membrane [GO:0010008]	1-phosphatidylinositol-3-phosphate 5-kinase activity [GO:0000285]; ATP binding [GO:0005524]	endosome membrane [GO:0010008]; 1-phosphatidylinositol-3-phosphate 5-kinase activity [GO:0000285]; ATP binding [GO:0005524]; phosphatidylinositol phosphorylation [GO:0046854]	GO:0000285; GO:0005524; GO:0010008; GO:0046854	KOG0230;COG0459;COG5253;
TRINITY_DN0_c0_g1_i4	TRINITY_DN0_c0_g1	Os08t0428900-01	90	1466	1630	0	8	20666240	20673557	Chaperonin Cpn60/TCP-1 family protein	Q8H3L8	phosphatidylinositol phosphorylation [GO:0046854]	endosome membrane [GO:0010008]	1-phosphatidylinositol-3-phosphate 5-kinase activity [GO:0000285]; ATP binding [GO:0005524]	endosome membrane [GO:0010008]; 1-phosphatidylinositol-3-phosphate 5-kinase activity [GO:0000285]; ATP binding [GO:0005524]; phosphatidylinositol phosphorylation [GO:0046854]	GO:0000285; GO:0005524; GO:0010008; GO:0046854	KOG0230;COG0459;COG5253;
TRINITY_DN0_c0_g1_i5	TRINITY_DN0_c0_g1	Os08t0428900-01	494	968	1630	0	8	20666240	20673557	Chaperonin Cpn60/TCP-1 family protein	Q8H3L8	phosphatidylinositol phosphorylation [GO:0046854]	endosome membrane [GO:0010008]	1-phosphatidylinositol-3-phosphate 5-kinase activity [GO:0000285]; ATP binding [GO:0005524]	endosome membrane [GO:0010008]; 1-phosphatidylinositol-3-phosphate 5-kinase activity [GO:0000285]; ATP binding [GO:0005524]; phosphatidylinositol phosphorylation [GO:0046854]	GO:0000285; GO:0005524; GO:0010008; GO:0046854	KOG0230;COG0459;COG5253;
TRINITY_DN0_c0_g1_i6	TRINITY_DN0_c0_g1	Os08t0428900-01	494	968	1630	0	8	20666240	20673557	Chaperonin Cpn60/TCP-1 family protein	Q8H3L8	phosphatidylinositol phosphorylation [GO:0046854]	endosome membrane [GO:0010008]	1-phosphatidylinositol-3-phosphate 5-kinase activity [GO:0000285]; ATP binding [GO:0005524]	endosome membrane [GO:0010008]; 1-phosphatidylinositol-3-phosphate 5-kinase activity [GO:0000285]; ATP binding [GO:0005524]; phosphatidylinositol phosphorylation [GO:0046854]	GO:0000285; GO:0005524; GO:0010008; GO:0046854	KOG0230;COG0459;COG5253;
TRINITY_DN0_c0_g1_i7	TRINITY_DN0_c0_g1	Os08t0428900-01	85	1589	1630	0	8	20666240	20673557	Chaperonin Cpn60/TCP-1 family protein	Q8H3L8	phosphatidylinositol phosphorylation [GO:0046854]	endosome membrane [GO:0010008]	1-phosphatidylinositol-3-phosphate 5-kinase activity [GO:0000285]; ATP binding [GO:0005524]	endosome membrane [GO:0010008]; 1-phosphatidylinositol-3-phosphate 5-kinase activity [GO:0000285]; ATP binding [GO:0005524]; phosphatidylinositol phosphorylation [GO:0046854]	GO:0000285; GO:0005524; GO:0010008; GO:0046854	KOG0230;COG0459;COG5253;
TRINITY_DN0_c0_g1_i9	TRINITY_DN0_c0_g1	Os08t0428900-01	90	1547	1630	0	8	20666240	20673557	Chaperonin Cpn60/TCP-1 family protein	Q8H3L8	phosphatidylinositol phosphorylation [GO:0046854]	endosome membrane [GO:0010008]	1-phosphatidylinositol-3-phosphate 5-kinase activity [GO:0000285]; ATP binding [GO:0005524]	endosome membrane [GO:0010008]; 1-phosphatidylinositol-3-phosphate 5-kinase activity [GO:0000285]; ATP binding [GO:0005524]; phosphatidylinositol phosphorylation [GO:0046854]	GO:0000285; GO:0005524; GO:0010008; GO:0046854	KOG0230;COG0459;COG5253;
TRINITY_DN100000_c0_g1_i1	TRINITY_DN100000_c0_g1	Os01t0674000-01	69	103	332	3.48e-05	1	27690597	27691968	Homeodomain-like containing protein	Q8LJG7		nucleus [GO:0005634]	sequence-specific DNA binding [GO:0043565]; transcription regulatory region DNA binding [GO:0044212]	nucleus [GO:0005634]; sequence-specific DNA binding [GO:0043565]; transcription regulatory region DNA binding [GO:0044212]	GO:0005634; GO:0043565; GO:0044212	KOG4282;ENOG410YYXY;
TRINITY_DN100001_c0_g1_i2	TRINITY_DN100001_c0_g1	Os05t0588700-01	646	688	858	7.2	5	29317649	29324873	Paired amphipathic helix domain containing protein	Q0DFI3	histone deacetylation [GO:0016575]; negative regulation of transcription by RNA polymerase II [GO:0000122]	chromatin [GO:0000785]; histone deacetylase complex [GO:0000118]	transcription corepressor activity [GO:0003714]	chromatin [GO:0000785]; histone deacetylase complex [GO:0000118]; transcription corepressor activity [GO:0003714]; histone deacetylation [GO:0016575]; negative regulation of transcription by RNA polymerase II [GO:0000122]	GO:0000118; GO:0000122; GO:0000785; GO:0003714; GO:0016575	KOG4204;COG5602;
TRINITY_DN100001_c0_g1_i3	TRINITY_DN100001_c0_g1	Os05t0588700-01	646	688	858	4.8	5	29317649	29324873	Paired amphipathic helix domain containing protein	Q0DFI3	histone deacetylation [GO:0016575]; negative regulation of transcription by RNA polymerase II [GO:0000122]	chromatin [GO:0000785]; histone deacetylase complex [GO:0000118]	transcription corepressor activity [GO:0003714]	chromatin [GO:0000785]; histone deacetylase complex [GO:0000118]; transcription corepressor activity [GO:0003714]; histone deacetylation [GO:0016575]; negative regulation of transcription by RNA polymerase II [GO:0000122]	GO:0000118; GO:0000122; GO:0000785; GO:0003714; GO:0016575	KOG4204;COG5602;
TRINITY_DN100001_c0_g2_i1	TRINITY_DN100001_c0_g2	Os12t0433500-01	262	304	1346	1.1	12	14026695	14037353	Similar to FU (FUSED); protein serine/threonine kinase	Q2QSC9	cytokinesis by cell plate formation [GO:0000911]; embryo sac cellularization [GO:0009558]; male meiosis cytokinesis [GO:0007112]	cytoplasm [GO:0005737]; phragmoplast [GO:0009524]	ATP binding [GO:0005524]; kinesin binding [GO:0019894]; protein kinase activity [GO:0004672]	cytoplasm [GO:0005737]; phragmoplast [GO:0009524]; ATP binding [GO:0005524]; kinesin binding [GO:0019894]; protein kinase activity [GO:0004672]; cytokinesis by cell plate formation [GO:0000911]; embryo sac cellularization [GO:0009558]; male meiosis cytokinesis [GO:0007112]	GO:0000911; GO:0004672; GO:0005524; GO:0005737; GO:0007112; GO:0009524; GO:0009558; GO:0019894	KOG0597;ENOG410XRQ6;
TRINITY_DN100001_c0_g2_i2	TRINITY_DN100001_c0_g2	Os03t0785300-01	114	156	943	2.3	3	32591747	32599028	Zinc finger, C3HC-like domain containing protein	Q10CF1		nucleus [GO:0005634]	zinc ion binding [GO:0008270]	nucleus [GO:0005634]; zinc ion binding [GO:0008270]	GO:0005634; GO:0008270	KOG4765;ENOG410ZQX4;
TRINITY_DN100001_c0_g2_i3	TRINITY_DN100001_c0_g2	Os12t0433500-01	262	304	1346	7.5	12	14026695	14037353	Similar to FU (FUSED); protein serine/threonine kinase	Q2QSC9	cytokinesis by cell plate formation [GO:0000911]; embryo sac cellularization [GO:0009558]; male meiosis cytokinesis [GO:0007112]	cytoplasm [GO:0005737]; phragmoplast [GO:0009524]	ATP binding [GO:0005524]; kinesin binding [GO:0019894]; protein kinase activity [GO:0004672]	cytoplasm [GO:0005737]; phragmoplast [GO:0009524]; ATP binding [GO:0005524]; kinesin binding [GO:0019894]; protein kinase activity [GO:0004672]; cytokinesis by cell plate formation [GO:0000911]; embryo sac cellularization [GO:0009558]; male meiosis cytokinesis [GO:0007112]	GO:0000911; GO:0004672; GO:0005524; GO:0005737; GO:0007112; GO:0009524; GO:0009558; GO:0019894	KOG0597;ENOG410XRQ6;
TRINITY_DN100001_c1_g1_i1	TRINITY_DN100001_c1_g1	Os02t0778500-01	261	286	427	4.4	2	32957456	32961345	Chalcone isomerase domain containing protein	Q6K7H0		chloroplast stroma [GO:0009570]	fatty acid binding [GO:0005504]; intramolecular lyase activity [GO:0016872]	chloroplast stroma [GO:0009570]; fatty acid binding [GO:0005504]; intramolecular lyase activity [GO:0016872]	GO:0005504; GO:0009570; GO:0016872	ENOG410IFDQ;ENOG411267K;
TRINITY_DN100001_c1_g1_i2	TRINITY_DN100001_c1_g1	Os02t0778500-01	261	286	427	3.9	2	32957456	32961345	Chalcone isomerase domain containing protein	Q6K7H0		chloroplast stroma [GO:0009570]	fatty acid binding [GO:0005504]; intramolecular lyase activity [GO:0016872]	chloroplast stroma [GO:0009570]; fatty acid binding [GO:0005504]; intramolecular lyase activity [GO:0016872]	GO:0005504; GO:0009570; GO:0016872	ENOG410IFDQ;ENOG411267K;
TRINITY_DN100001_c2_g1_i1	TRINITY_DN100001_c2_g1	Os05t0392400-01	203	253	450	2.6	5	19097132	19099197	SNF2-related domain containing protein	Q0DIF8			ATP binding [GO:0005524]	ATP binding [GO:0005524]	GO:0005524	KOG0390;COG0553;
TRINITY_DN100002_c0_g1_i1	TRINITY_DN100002_c0_g1	Os12t0133050-00	213	278	320	6.13e-20	12	1601937	1604342	Similar to 60S acidic ribosomal protein P0	Q2QY46	cytoplasmic translation [GO:0002181]; ribosomal large subunit assembly [GO:0000027]	cytosolic large ribosomal subunit [GO:0022625]	large ribosomal subunit rRNA binding [GO:0070180]; structural constituent of ribosome [GO:0003735]	cytosolic large ribosomal subunit [GO:0022625]; large ribosomal subunit rRNA binding [GO:0070180]; structural constituent of ribosome [GO:0003735]; cytoplasmic translation [GO:0002181]; ribosomal large subunit assembly [GO:0000027]	GO:0000027; GO:0002181; GO:0003735; GO:0022625; GO:0070180	KOG0815;COG0244;
TRINITY_DN100003_c0_g1_i1	TRINITY_DN100003_c0_g1	Os01t0794800-02	224	244	303	8.8	1	33659786	33661544	Similar to Subtilase	Q5ZBS1			serine-type endopeptidase activity [GO:0004252]	serine-type endopeptidase activity [GO:0004252]	GO:0004252
TRINITY_DN100004_c0_g1_i1	TRINITY_DN100004_c0_g1	Os02t0581400-01	97	121	331	5.4	2	22415292	22426149	Conserved hypothetical protein	A0A0P0VL09
TRINITY_DN100005_c0_g1_i1	TRINITY_DN100005_c0_g1	Os11t0630501-00	58	119	213	3.6	11	24733779	24734420	Similar to BTB/POZ domain containing protein	A0A0P0Y4M2
TRINITY_DN100005_c1_g1_i1	TRINITY_DN100005_c1_g1	Os04t0144300-00	179	259	313	0.85	4	3032534	3034101	Conserved hypothetical protein	A0A0P0W6U6		integral component of membrane [GO:0016021]		integral component of membrane [GO:0016021]	GO:0016021
TRINITY_DN100006_c0_g1_i1	TRINITY_DN100006_c0_g1	Os07t0116800-00	332	386	511	4.7e-17	7	919575	921478	Hypothetical conserved gene	Q8H5K6			ADP binding [GO:0043531]	ADP binding [GO:0043531]	GO:0043531	ENOG410JTV7;ENOG41107H9;
TRINITY_DN100009_c0_g1_i1	TRINITY_DN100009_c0_g1	Os05t0462900-00	33	80	99	1.5	5	22743760	22744188	Similar to Histone H4	A0A0P0WNF9	nucleosome assembly [GO:0006334]	nucleosome [GO:0000786]; nucleus [GO:0005634]	DNA binding [GO:0003677]; protein heterodimerization activity [GO:0046982]	nucleosome [GO:0000786]; nucleus [GO:0005634]; DNA binding [GO:0003677]; protein heterodimerization activity [GO:0046982]; nucleosome assembly [GO:0006334]	GO:0000786; GO:0003677; GO:0005634; GO:0006334; GO:0046982
TRINITY_DN10000_c0_g1_i1	TRINITY_DN10000_c0_g1	Os06t0578100-00	621	641	666	5.9	6	22488680	22491650	Similar to Retrotransposon protein	A0A0P0WY66
TRINITY_DN10000_c0_g1_i2	TRINITY_DN10000_c0_g1	Os05t0456300-02	93	130	325	5.1	5	22409907	22413263	Aldose reductase	A0A0P0WN55			oxidoreductase activity [GO:0016491]	oxidoreductase activity [GO:0016491]	GO:0016491
TRINITY_DN10000_c0_g1_i4	TRINITY_DN10000_c0_g1	Os06t0578100-00	610	641	666	0.97	6	22488680	22491650	Similar to Retrotransposon protein	A0A0P0WY66
TRINITY_DN10000_c0_g2_i1	TRINITY_DN10000_c0_g2	Os01t0964800-01	13	29	579	4.7	1	42541334	42544499	Similar to PRAF1; Ran GTPase binding / chromatin binding / zinc ion binding	A0A0P0VD89			metal ion binding [GO:0046872]	metal ion binding [GO:0046872]	GO:0046872
TRINITY_DN10000_c0_g3_i1	TRINITY_DN10000_c0_g3	Os04t0127800-01	853	881	988	7.5	4	1754439	1759735	Coactivator CBP, KIX domain containing protein	Q7XP36	regulation of transcription, DNA-templated [GO:0006355]		chromatin DNA binding [GO:0031490]; transcription coregulator activity [GO:0003712]	chromatin DNA binding [GO:0031490]; transcription coregulator activity [GO:0003712]; regulation of transcription, DNA-templated [GO:0006355]	GO:0003712; GO:0006355; GO:0031490	ENOG410JX8K;ENOG4110478;
TRINITY_DN10000_c1_g1_i1	TRINITY_DN10000_c1_g1	Os03t0163100-01	432	477	858	0.63	3	3417333	3424868	Protein of unknown function DUF1012 family protein	Q10RD6	potassium ion transport [GO:0006813]	integral component of membrane [GO:0016021]		integral component of membrane [GO:0016021]; potassium ion transport [GO:0006813]	GO:0006813; GO:0016021	ENOG410IGYU;COG1226;
TRINITY_DN10000_c1_g1_i2	TRINITY_DN10000_c1_g1	Os03t0163100-01	432	477	858	0.46	3	3417333	3424868	Protein of unknown function DUF1012 family protein	Q10RD6	potassium ion transport [GO:0006813]	integral component of membrane [GO:0016021]		integral component of membrane [GO:0016021]; potassium ion transport [GO:0006813]	GO:0006813; GO:0016021	ENOG410IGYU;COG1226;
TRINITY_DN10000_c2_g1_i1	TRINITY_DN10000_c2_g1	Os03t0278000-01	54	122	350	0.32	3	9436483	9440576	UDP-glucuronic acid decarboxylase	Q8W3J0	D-xylose metabolic process [GO:0042732]	cytoplasm [GO:0005737]	NAD+ binding [GO:0070403]; UDP-glucuronate decarboxylase activity [GO:0048040]	cytoplasm [GO:0005737]; NAD+ binding [GO:0070403]; UDP-glucuronate decarboxylase activity [GO:0048040]; D-xylose metabolic process [GO:0042732]	GO:0005737; GO:0042732; GO:0048040; GO:0070403	KOG1429;COG0451;
TRINITY_DN10000_c3_g1_i1	TRINITY_DN10000_c3_g1	Os02t0591800-01	82	112	331	0.075	2	22885252	22888126	Brix domain containing protein	Q69L77	ribosomal large subunit assembly [GO:0000027]	nucleolus [GO:0005730]		nucleolus [GO:0005730]; ribosomal large subunit assembly [GO:0000027]	GO:0000027; GO:0005730	KOG2971;COG5154;
TRINITY_DN10000_c4_g1_i1	TRINITY_DN10000_c4_g1	Os11t0242100-01	496	514	950	0.47	11	7595301	7606762	Beta-glucosidase, GBA2 type domain containing protein	Q2R859	glucosylceramide catabolic process [GO:0006680]	membrane [GO:0016020]	beta-glucosidase activity [GO:0008422]; glucosylceramidase activity [GO:0004348]	membrane [GO:0016020]; beta-glucosidase activity [GO:0008422]; glucosylceramidase activity [GO:0004348]; glucosylceramide catabolic process [GO:0006680]	GO:0004348; GO:0006680; GO:0008422; GO:0016020	KOG2119;COG4354;
TRINITY_DN100011_c0_g1_i1	TRINITY_DN100011_c0_g1	Os05t0557500-01	5	40	445	5.2	5	27729604	27731098	Protein of unknown function DUF2921 domain containing protein	A0A0P0WQ49		integral component of membrane [GO:0016021]; intracellular membrane-bounded organelle [GO:0043231]		integral component of membrane [GO:0016021]; intracellular membrane-bounded organelle [GO:0043231]	GO:0016021; GO:0043231
TRINITY_DN100012_c0_g1_i1	TRINITY_DN100012_c0_g1	Os08t0132100-00	120	267	446	6.79e-52	8	1795779	1801269	Hypothetical conserved gene	A0A0P0XBZ5
TRINITY_DN100012_c0_g1_i2	TRINITY_DN100012_c0_g1	Os08t0132100-00	120	267	446	6.56e-52	8	1795779	1801269	Hypothetical conserved gene	A0A0P0XBZ5
TRINITY_DN100013_c0_g1_i1	TRINITY_DN100013_c0_g1	Os01t0819800-01	456	515	646	3.2	1	34946618	34949027	Pentatricopeptide repeat domain containing protein	Q8LQE8	RNA modification [GO:0009451]	intracellular membrane-bounded organelle [GO:0043231]	zinc ion binding [GO:0008270]	intracellular membrane-bounded organelle [GO:0043231]; zinc ion binding [GO:0008270]; RNA modification [GO:0009451]	GO:0008270; GO:0009451; GO:0043231	KOG4197;ENOG410Z7Z7;
TRINITY_DN100014_c0_g1_i1	TRINITY_DN100014_c0_g1	Os03t0302900-01	150	217	944	0.039	3	10684315	10688768	Conserved hypothetical protein	Q10MM5						ENOG410IQTD;ENOG410Z5UU;
TRINITY_DN100014_c0_g2_i1	TRINITY_DN100014_c0_g2	Os05t0585700-01	29	67	147	0.63	5	29150232	29152272	Helix-turn-helix, AraC type, subdomain 2 domain containing protein	Q6I585		integral component of membrane [GO:0016021]		integral component of membrane [GO:0016021]	GO:0016021
TRINITY_DN100018_c0_g1_i1	TRINITY_DN100018_c0_g1	Os04t0555900-01	106	120	339	8.5	4	27823815	27826495	Pyridoxal phosphate-dependent enzyme, beta subunit domain containing protein	Q7XSN8	D-serine biosynthetic process [GO:0070179]; D-serine metabolic process [GO:0070178]; L-serine metabolic process [GO:0006563]; pyruvate biosynthetic process [GO:0042866]		ATP binding [GO:0005524]; D-serine ammonia-lyase activity [GO:0008721]; L-serine ammonia-lyase activity [GO:0003941]; magnesium ion binding [GO:0000287]; protein self-association [GO:0043621]; pyridoxal phosphate binding [GO:0030170]; serine racemase activity [GO:0030378]; threonine racemase activity [GO:0018114]	ATP binding [GO:0005524]; D-serine ammonia-lyase activity [GO:0008721]; L-serine ammonia-lyase activity [GO:0003941]; magnesium ion binding [GO:0000287]; protein self-association [GO:0043621]; pyridoxal phosphate binding [GO:0030170]; serine racemase activity [GO:0030378]; threonine racemase activity [GO:0018114]; D-serine biosynthetic process [GO:0070179]; D-serine metabolic process [GO:0070178]…	GO:0000287; GO:0003941; GO:0005524; GO:0006563; GO:0008721; GO:0018114; GO:0030170; GO:0030378; GO:0042866; GO:0043621; GO:0070178; GO:0070179	KOG1251;COG1171;
TRINITY_DN100018_c0_g1_i2	TRINITY_DN100018_c0_g1	Os03t0616400-01	7	68	1033	0.26	3	23341833	23347287	Similar to Plasma membrane Ca2+-ATPase	Q6ATV4		integral component of membrane [GO:0016021]; intracellular membrane-bounded organelle [GO:0043231]	ATPase-coupled cation transmembrane transporter activity [GO:0019829]; ATP binding [GO:0005524]; calcium transmembrane transporter activity, phosphorylative mechanism [GO:0005388]; calmodulin binding [GO:0005516]; metal ion binding [GO:0046872]	integral component of membrane [GO:0016021]; intracellular membrane-bounded organelle [GO:0043231]; ATP binding [GO:0005524]; ATPase-coupled cation transmembrane transporter activity [GO:0019829]; calcium transmembrane transporter activity, phosphorylative mechanism [GO:0005388]; calmodulin binding [GO:0005516]; metal ion binding [GO:0046872]	GO:0005388; GO:0005516; GO:0005524; GO:0016021; GO:0019829; GO:0043231; GO:0046872	KOG0204;ENOG410XNNC;
TRINITY_DN100019_c0_g1_i1	TRINITY_DN100019_c0_g1	Os04t0626450-01	89	116	954	0.19	4	31855518	31858459	NB-ARC domain containing protein	C7J1X6			ADP binding [GO:0043531]	ADP binding [GO:0043531]	GO:0043531	KOG4658;COG4886;
TRINITY_DN10001_c0_g1_i1	TRINITY_DN10001_c0_g1	Os03t0845000-01	298	333	361	1.3	3	35524251	35526214	Similar to Pirin-like protein	Q75LB9
TRINITY_DN10001_c0_g1_i2	TRINITY_DN10001_c0_g1	Os03t0845000-01	298	333	361	1.1	3	35524251	35526214	Similar to Pirin-like protein	Q75LB9
TRINITY_DN100021_c0_g1_i2	TRINITY_DN100021_c0_g1	cds-CAA33989.1	28	224	236	1.31e-13	Pt	29540	30250		NA	NA	NA	NA	NA	NA
TRINITY_DN100022_c0_g1_i1	TRINITY_DN100022_c0_g1	Os04t0324100-01	240	330	507	1.99e-35	4	14969861	14971484	UDP-glucuronosyl/UDP-glucosyltransferase family protein	Q0JE53		intracellular membrane-bounded organelle [GO:0043231]	quercetin 3-O-glucosyltransferase activity [GO:0080043]; quercetin 7-O-glucosyltransferase activity [GO:0080044]; UDP-glycosyltransferase activity [GO:0008194]	intracellular membrane-bounded organelle [GO:0043231]; quercetin 3-O-glucosyltransferase activity [GO:0080043]; quercetin 7-O-glucosyltransferase activity [GO:0080044]; UDP-glycosyltransferase activity [GO:0008194]	GO:0008194; GO:0043231; GO:0080043; GO:0080044	KOG1192;COG1819;
TRINITY_DN100023_c0_g1_i1	TRINITY_DN100023_c0_g1	Os02t0221500-01	167	198	397	4.1	2	6784206	6788332	Nucleotide-binding, alpha-beta plait domain containing protein	Q6YVH3	regulation of RNA metabolic process [GO:0051252]	nucleoplasm [GO:0005654]; ribonucleoprotein complex [GO:1990904]	mRNA binding [GO:0003729]; RNA binding [GO:0003723]	nucleoplasm [GO:0005654]; ribonucleoprotein complex [GO:1990904]; mRNA binding [GO:0003729]; RNA binding [GO:0003723]; regulation of RNA metabolic process [GO:0051252]	GO:0003723; GO:0003729; GO:0005654; GO:0051252; GO:1990904	KOG0118;COG0724;
TRINITY_DN100024_c0_g1_i1	TRINITY_DN100024_c0_g1	Os02t0721800-01	438	475	612	0.7	2	29950718	29956811	Similar to Phosphatidylinositol transfer-like protein IV	Q6Z661						KOG1471;ENOG410XRSQ;
TRINITY_DN100025_c1_g1_i1	TRINITY_DN100025_c1_g1	Os09t0571100-01	147	159	408	3.8	9	22804668	22806066	Pectin lyase fold/virulence factor domain containing protein	Q651B2	cell wall modification [GO:0042545]; pectin catabolic process [GO:0045490]	integral component of membrane [GO:0016021]	aspartyl esterase activity [GO:0045330]; carboxylic ester hydrolase activity [GO:0052689]; pectinesterase activity [GO:0030599]	integral component of membrane [GO:0016021]; aspartyl esterase activity [GO:0045330]; carboxylic ester hydrolase activity [GO:0052689]; pectinesterase activity [GO:0030599]; cell wall modification [GO:0042545]; pectin catabolic process [GO:0045490]	GO:0016021; GO:0030599; GO:0042545; GO:0045330; GO:0045490; GO:0052689	ENOG410IEPX;COG4677;
TRINITY_DN100026_c0_g1_i1	TRINITY_DN100026_c0_g1	Os03t0356652-01	112	141	217	0.85	3	13743580	13748142	Zinc finger, C2H2-like domain containing protein	Q10L76		integral component of membrane [GO:0016021]		integral component of membrane [GO:0016021]	GO:0016021	ENOG410J3F5;ENOG4111IF3;
TRINITY_DN100027_c0_g1_i1	TRINITY_DN100027_c0_g1	Os12t0566000-03	224	272	291	1.9	12	23251880	23253231	Similar to Boron transporter	A0A0P0YBN5		integral component of membrane [GO:0016021]	inorganic anion exchanger activity [GO:0005452]	integral component of membrane [GO:0016021]; inorganic anion exchanger activity [GO:0005452]	GO:0005452; GO:0016021
TRINITY_DN100028_c0_g1_i1	TRINITY_DN100028_c0_g1	Os05t0111800-00	457	527	621	2.94e-30	5	629508	632454	Similar to Protein phosphatase type 2C	A0A0P0WH45			protein serine/threonine phosphatase activity [GO:0004722]	protein serine/threonine phosphatase activity [GO:0004722]	GO:0004722
TRINITY_DN100029_c0_g1_i1	TRINITY_DN100029_c0_g1	Os08t0321000-01	74	106	415	0.36	8	13985126	13988121	FAS1 domain domain containing protein	Q8H3S1		anchored component of plasma membrane [GO:0046658]		anchored component of plasma membrane [GO:0046658]	GO:0046658	ENOG410IEBJ;ENOG4111EHG;
TRINITY_DN100030_c0_g1_i1	TRINITY_DN100030_c0_g1	Os04t0481100-02	37	69	746	0.2	4	24068038	24072123	Similar to H0510A06.3 protein	A0A0P0WBQ5			catalytic activity [GO:0003824]	catalytic activity [GO:0003824]	GO:0003824
TRINITY_DN100030_c0_g2_i1	TRINITY_DN100030_c0_g2	Os11t0245650-01	7	69	99	0.37	11	7830614	7832452	Conserved hypothetical protein	B9GA56
TRINITY_DN100031_c0_g1_i1	TRINITY_DN100031_c0_g1	Os06t0224200-01	28	160	711	2.73e-52	6	6440527	6447606	Thioredoxin fold domain containing protein	Q67UI1	cell redox homeostasis [GO:0045454]; intracellular signal transduction [GO:0035556]	cell [GO:0005623]	electron transfer activity [GO:0009055]; protein disulfide oxidoreductase activity [GO:0015035]	cell [GO:0005623]; electron transfer activity [GO:0009055]; protein disulfide oxidoreductase activity [GO:0015035]; cell redox homeostasis [GO:0045454]; intracellular signal transduction [GO:0035556]	GO:0005623; GO:0009055; GO:0015035; GO:0035556; GO:0045454	ENOG410IIDM;ENOG410Y2WM;
TRINITY_DN100031_c1_g1_i1	TRINITY_DN100031_c1_g1	Os01t0648000-01	234	259	935	0.14	1	26119741	26126165	Potassium channel, Potassium uptake, Salt stress toleranc	Q0JKV1	regulation of ion transmembrane transport [GO:0034765]	integral component of membrane [GO:0016021]	voltage-gated potassium channel activity [GO:0005249]	integral component of membrane [GO:0016021]; voltage-gated potassium channel activity [GO:0005249]; regulation of ion transmembrane transport [GO:0034765]	GO:0005249; GO:0016021; GO:0034765	KOG0498;ENOG410XPSE;
TRINITY_DN100032_c0_g1_i1	TRINITY_DN100032_c0_g1	Os04t0475400-00	125	189	282	0.038	4	23789421	23790269	Similar to OSIGBa0106G07.6 protein	Q7XKU7	regulation of transcription, DNA-templated [GO:0006355]	nucleus [GO:0005634]	DNA binding [GO:0003677]	nucleus [GO:0005634]; DNA binding [GO:0003677]; regulation of transcription, DNA-templated [GO:0006355]	GO:0003677; GO:0005634; GO:0006355	ENOG410JV3M;ENOG411069J;
TRINITY_DN100033_c1_g1_i1	TRINITY_DN100033_c1_g1	Os02t0190800-01	277	340	389	8.19e-20	2	5039000	5043307	Alpha/beta hydrolase fold-1 domain containing protein	Q6YUU0			peptidase activity [GO:0008233]	peptidase activity [GO:0008233]	GO:0008233	KOG1552;COG1073;
TRINITY_DN100035_c0_g1_i1	TRINITY_DN100035_c0_g1	Os01t0890200-00	658	693	788	5.7	1	38704701	38707473	Similar to S-domain class receptor-like kinase3	A0A0P0VBE8	recognition of pollen [GO:0048544]	integral component of membrane [GO:0016021]	ATP binding [GO:0005524]; protein serine/threonine kinase activity [GO:0004674]	integral component of membrane [GO:0016021]; ATP binding [GO:0005524]; protein serine/threonine kinase activity [GO:0004674]; recognition of pollen [GO:0048544]	GO:0004674; GO:0005524; GO:0016021; GO:0048544
TRINITY_DN100037_c0_g1_i1	TRINITY_DN100037_c0_g1	Os01t0968800-00	28	56	219	4.05e-10	1	42727426	42728261	Similar to Dehydration responsive element binding protein 1F (DREB1F protein)	Q8S9Z5		nucleus [GO:0005634]	DNA binding [GO:0003677]; DNA-binding transcription factor activity [GO:0003700]	nucleus [GO:0005634]; DNA binding [GO:0003677]; DNA-binding transcription factor activity [GO:0003700]	GO:0003677; GO:0003700; GO:0005634	ENOG410IXYK;ENOG410YJG4;
TRINITY_DN100038_c0_g1_i1	TRINITY_DN100038_c0_g1	Os01t0210900-01	405	433	511	7.1	1	6031025	6032833	Cytochrome P450 family protein	Q9LE72	oxidation-reduction process [GO:0055114]; sterol metabolic process [GO:0016125]	integral component of membrane [GO:0016021]	heme binding [GO:0020037]; iron ion binding [GO:0005506]; monooxygenase activity [GO:0004497]; oxidoreductase activity [GO:0016491]; oxidoreductase activity, acting on paired donors, with incorporation or reduction of molecular oxygen [GO:0016705]	integral component of membrane [GO:0016021]; heme binding [GO:0020037]; iron ion binding [GO:0005506]; monooxygenase activity [GO:0004497]; oxidoreductase activity [GO:0016491]; oxidoreductase activity, acting on paired donors, with incorporation or reduction of molecular oxygen [GO:0016705]; oxidation-reduction process [GO:0055114]; sterol metabolic process [GO:0016125]	GO:0004497; GO:0005506; GO:0016021; GO:0016125; GO:0016491; GO:0016705; GO:0020037; GO:0055114	KOG0157;COG2124;
TRINITY_DN10003_c0_g1_i1	TRINITY_DN10003_c0_g1	Os08t0391700-00	236	305	415	2.1e-15	8	18542460	18547920	Similar to Oxidoreductase, 2OG-Fe oxygenase family protein, expressed	A0A0P0XG85			dioxygenase activity [GO:0051213]; metal ion binding [GO:0046872]	dioxygenase activity [GO:0051213]; metal ion binding [GO:0046872]	GO:0046872; GO:0051213
TRINITY_DN100040_c0_g1_i1	TRINITY_DN100040_c0_g1	Os09t0426800-01	54	145	619	5.69e-28	9	15493031	15497466	Homologue of WAX2/GL1, Synthesis of leaf cuticular wa	Q69PA8	lipid biosynthetic process [GO:0008610]; response to cold [GO:0009409]; response to salt stress [GO:0009651]; response to water deprivation [GO:0009414]	endoplasmic reticulum membrane [GO:0005789]; integral component of membrane [GO:0016021]; membrane [GO:0016020]	aldehyde oxygenase (deformylating) activity [GO:1990465]; iron ion binding [GO:0005506]; octadecanal decarbonylase activity [GO:0009924]; oxidoreductase activity [GO:0016491]	endoplasmic reticulum membrane [GO:0005789]; integral component of membrane [GO:0016021]; membrane [GO:0016020]; aldehyde oxygenase (deformylating) activity [GO:1990465]; iron ion binding [GO:0005506]; octadecanal decarbonylase activity [GO:0009924]; oxidoreductase activity [GO:0016491]; lipid biosynthetic process [GO:0008610]; response to cold [GO:0009409]; response to salt stress [GO:0009651]; …	GO:0005506; GO:0005789; GO:0008610; GO:0009409; GO:0009414; GO:0009651; GO:0009924; GO:0016020; GO:0016021; GO:0016491; GO:1990465	ENOG410IF2K;ENOG410Y1F6;
TRINITY_DN100040_c0_g2_i1	TRINITY_DN100040_c0_g2	Os10t0419600-00	29	137	369	0.31	10	14763501	14765095	Chlorophyllase family protein	A0A0P0XUB0	chlorophyll catabolic process [GO:0015996]		chlorophyllase activity [GO:0047746]	chlorophyllase activity [GO:0047746]; chlorophyll catabolic process [GO:0015996]	GO:0015996; GO:0047746
TRINITY_DN100043_c0_g1_i1	TRINITY_DN100043_c0_g1	Os03t0737200-01	236	264	942	1.5	3	30215575	30223323	E3-ubiquitin ligase, Modulation of the cold stress respons	I3QK18			ligase activity [GO:0016874]	ligase activity [GO:0016874]	GO:0016874	ENOG410IF8D;ENOG4110YTD;
TRINITY_DN100044_c0_g1_i1	TRINITY_DN100044_c0_g1	Os08t0341700-01	606	624	637	0.006	8	15391572	15398468	Similar to Phosphatidylinositol transfer-like protein II	Q6ZCZ7		integral component of membrane [GO:0016021]		integral component of membrane [GO:0016021]	GO:0016021	KOG1471;ENOG410XRSQ;
TRINITY_DN100045_c0_g1_i1	TRINITY_DN100045_c0_g1	Os04t0643000-01	260	319	731	3.7e-06	4	32726344	32730766	Similar to Cullin-3 (CUL-3). Splice isoform 2	Q7XJX7	ubiquitin-dependent protein catabolic process [GO:0006511]		ubiquitin protein ligase binding [GO:0031625]	ubiquitin protein ligase binding [GO:0031625]; ubiquitin-dependent protein catabolic process [GO:0006511]	GO:0006511; GO:0031625	KOG2166;COG5647;
TRINITY_DN100046_c0_g1_i1	TRINITY_DN100046_c0_g1	Os12t0414500-01	563	615	615	1.2	12	12762896	12765776	Aminoacyl-tRNA synthetase, class II (D, K and N)-like domain containing protein	Q2QSX5	asparaginyl-tRNA aminoacylation [GO:0006421]	chloroplast [GO:0009507]; mitochondrion [GO:0005739]	asparagine-tRNA ligase activity [GO:0004816]; ATP binding [GO:0005524]	chloroplast [GO:0009507]; mitochondrion [GO:0005739]; asparagine-tRNA ligase activity [GO:0004816]; ATP binding [GO:0005524]; asparaginyl-tRNA aminoacylation [GO:0006421]	GO:0004816; GO:0005524; GO:0005739; GO:0006421; GO:0009507	KOG0554;COG0017;
TRINITY_DN100047_c0_g1_i1	TRINITY_DN100047_c0_g1	Os09t0559200-01	157	394	423	1.4e-70	9	22225227	22226814	RuvA domain 2-like containing protein	Q653S6						ENOG410JT33;ENOG411088F;
TRINITY_DN10004_c0_g1_i1	TRINITY_DN10004_c0_g1	Os07t0503500-01	1	320	474	2.08e-128	7	19045831	19047331	UDP-glucuronosyl/UDP-glucosyltransferase family protein	Q6Z478		intracellular membrane-bounded organelle [GO:0043231]	transferase activity, transferring hexosyl groups [GO:0016758]; UDP-glycosyltransferase activity [GO:0008194]	intracellular membrane-bounded organelle [GO:0043231]; transferase activity, transferring hexosyl groups [GO:0016758]; UDP-glycosyltransferase activity [GO:0008194]	GO:0008194; GO:0016758; GO:0043231	KOG1192;COG1819;
TRINITY_DN100051_c0_g1_i1	TRINITY_DN100051_c0_g1	Os02t0705300-01	287	335	428	0.51	2	29108515	29112062	Tubby-like protein 2	Q6Z2G9						KOG2502;ENOG410XQFT;
TRINITY_DN100053_c0_g1_i2	TRINITY_DN100053_c0_g1	Os03t0725400-01	287	318	324	7.27e-06	3	29486017	29489810	Similar to WD-repeat protein 5 (BMP2-induced 3-kb gene protein) (WD-repeat protein BIG-3)	Q10DN8	histone H3-K4 methylation [GO:0051568]; vegetative to reproductive phase transition of meristem [GO:0010228]	nucleus [GO:0005634]; Set1C/COMPASS complex [GO:0048188]	histone binding [GO:0042393]	nucleus [GO:0005634]; Set1C/COMPASS complex [GO:0048188]; histone binding [GO:0042393]; histone H3-K4 methylation [GO:0051568]; vegetative to reproductive phase transition of meristem [GO:0010228]	GO:0005634; GO:0010228; GO:0042393; GO:0048188; GO:0051568	KOG0266;ENOG410XP3K;
TRINITY_DN100058_c0_g1_i1	TRINITY_DN100058_c0_g1	Os02t0456500-01	130	224	259	8.44e-46	2	15153796	15172431	Similar to GTP-binding protein	A0A0P0VIM8			GTPase activity [GO:0003924]; GTP binding [GO:0005525]	GTP binding [GO:0005525]; GTPase activity [GO:0003924]	GO:0003924; GO:0005525
TRINITY_DN100058_c0_g2_i1	TRINITY_DN100058_c0_g2	Os02t0456500-01	141	244	259	8.41e-54	2	15153796	15172431	Similar to GTP-binding protein	A0A0P0VIM8			GTPase activity [GO:0003924]; GTP binding [GO:0005525]	GTP binding [GO:0005525]; GTPase activity [GO:0003924]	GO:0003924; GO:0005525
TRINITY_DN10005_c0_g1_i1	TRINITY_DN10005_c0_g1	Os11t0216300-01	59	469	734	0	11	6068242	6073759	ABC-1 domain containing protein	Q0ITU3	cellular response to nitrogen starvation [GO:0006995]; chlorophyll catabolic process [GO:0015996]; photosynthetic electron transport chain [GO:0009767]; plastoglobule organization [GO:0080177]; positive regulation of carotenoid biosynthetic process [GO:1904143]; positive regulation of chlorophyll biosynthetic process [GO:1902326]; regulation of anthocyanin biosynthetic process [GO:0031540]; regul…	plastoglobule [GO:0010287]	ATP binding [GO:0005524]; protein kinase activity [GO:0004672]	plastoglobule [GO:0010287]; ATP binding [GO:0005524]; protein kinase activity [GO:0004672]; cellular response to nitrogen starvation [GO:0006995]; chlorophyll catabolic process [GO:0015996]; photosynthetic electron transport chain [GO:0009767]; plastoglobule organization [GO:0080177]; positive regulation of carotenoid biosynthetic process [GO:1904143]; positive regulation of chlorophyll biosynthe…	GO:0004672; GO:0005524; GO:0006995; GO:0009414; GO:0009637; GO:0009767; GO:0010027; GO:0010109; GO:0010114; GO:0010287; GO:0015996; GO:0031540; GO:0080177; GO:0080183; GO:1901562; GO:1902171; GO:1902326; GO:1904143	KOG1235;COG0661;
TRINITY_DN10005_c0_g1_i10	TRINITY_DN10005_c0_g1	Os11t0216300-01	268	534	734	0	11	6068242	6073759	ABC-1 domain containing protein	Q0ITU3	cellular response to nitrogen starvation [GO:0006995]; chlorophyll catabolic process [GO:0015996]; photosynthetic electron transport chain [GO:0009767]; plastoglobule organization [GO:0080177]; positive regulation of carotenoid biosynthetic process [GO:1904143]; positive regulation of chlorophyll biosynthetic process [GO:1902326]; regulation of anthocyanin biosynthetic process [GO:0031540]; regul…	plastoglobule [GO:0010287]	ATP binding [GO:0005524]; protein kinase activity [GO:0004672]	plastoglobule [GO:0010287]; ATP binding [GO:0005524]; protein kinase activity [GO:0004672]; cellular response to nitrogen starvation [GO:0006995]; chlorophyll catabolic process [GO:0015996]; photosynthetic electron transport chain [GO:0009767]; plastoglobule organization [GO:0080177]; positive regulation of carotenoid biosynthetic process [GO:1904143]; positive regulation of chlorophyll biosynthe…	GO:0004672; GO:0005524; GO:0006995; GO:0009414; GO:0009637; GO:0009767; GO:0010027; GO:0010109; GO:0010114; GO:0010287; GO:0015996; GO:0031540; GO:0080177; GO:0080183; GO:1901562; GO:1902171; GO:1902326; GO:1904143	KOG1235;COG0661;
TRINITY_DN10005_c0_g1_i11	TRINITY_DN10005_c0_g1	Os11t0216300-01	59	580	734	0	11	6068242	6073759	ABC-1 domain containing protein	Q0ITU3	cellular response to nitrogen starvation [GO:0006995]; chlorophyll catabolic process [GO:0015996]; photosynthetic electron transport chain [GO:0009767]; plastoglobule organization [GO:0080177]; positive regulation of carotenoid biosynthetic process [GO:1904143]; positive regulation of chlorophyll biosynthetic process [GO:1902326]; regulation of anthocyanin biosynthetic process [GO:0031540]; regul…	plastoglobule [GO:0010287]	ATP binding [GO:0005524]; protein kinase activity [GO:0004672]	plastoglobule [GO:0010287]; ATP binding [GO:0005524]; protein kinase activity [GO:0004672]; cellular response to nitrogen starvation [GO:0006995]; chlorophyll catabolic process [GO:0015996]; photosynthetic electron transport chain [GO:0009767]; plastoglobule organization [GO:0080177]; positive regulation of carotenoid biosynthetic process [GO:1904143]; positive regulation of chlorophyll biosynthe…	GO:0004672; GO:0005524; GO:0006995; GO:0009414; GO:0009637; GO:0009767; GO:0010027; GO:0010109; GO:0010114; GO:0010287; GO:0015996; GO:0031540; GO:0080177; GO:0080183; GO:1901562; GO:1902171; GO:1902326; GO:1904143	KOG1235;COG0661;
TRINITY_DN10005_c0_g1_i12	TRINITY_DN10005_c0_g1	Os11t0216300-01	43	733	734	0	11	6068242	6073759	ABC-1 domain containing protein	Q0ITU3	cellular response to nitrogen starvation [GO:0006995]; chlorophyll catabolic process [GO:0015996]; photosynthetic electron transport chain [GO:0009767]; plastoglobule organization [GO:0080177]; positive regulation of carotenoid biosynthetic process [GO:1904143]; positive regulation of chlorophyll biosynthetic process [GO:1902326]; regulation of anthocyanin biosynthetic process [GO:0031540]; regul…	plastoglobule [GO:0010287]	ATP binding [GO:0005524]; protein kinase activity [GO:0004672]	plastoglobule [GO:0010287]; ATP binding [GO:0005524]; protein kinase activity [GO:0004672]; cellular response to nitrogen starvation [GO:0006995]; chlorophyll catabolic process [GO:0015996]; photosynthetic electron transport chain [GO:0009767]; plastoglobule organization [GO:0080177]; positive regulation of carotenoid biosynthetic process [GO:1904143]; positive regulation of chlorophyll biosynthe…	GO:0004672; GO:0005524; GO:0006995; GO:0009414; GO:0009637; GO:0009767; GO:0010027; GO:0010109; GO:0010114; GO:0010287; GO:0015996; GO:0031540; GO:0080177; GO:0080183; GO:1901562; GO:1902171; GO:1902326; GO:1904143	KOG1235;COG0661;
TRINITY_DN10005_c0_g1_i13	TRINITY_DN10005_c0_g1	Os11t0216300-01	59	563	734	0	11	6068242	6073759	ABC-1 domain containing protein	Q0ITU3	cellular response to nitrogen starvation [GO:0006995]; chlorophyll catabolic process [GO:0015996]; photosynthetic electron transport chain [GO:0009767]; plastoglobule organization [GO:0080177]; positive regulation of carotenoid biosynthetic process [GO:1904143]; positive regulation of chlorophyll biosynthetic process [GO:1902326]; regulation of anthocyanin biosynthetic process [GO:0031540]; regul…	plastoglobule [GO:0010287]	ATP binding [GO:0005524]; protein kinase activity [GO:0004672]	plastoglobule [GO:0010287]; ATP binding [GO:0005524]; protein kinase activity [GO:0004672]; cellular response to nitrogen starvation [GO:0006995]; chlorophyll catabolic process [GO:0015996]; photosynthetic electron transport chain [GO:0009767]; plastoglobule organization [GO:0080177]; positive regulation of carotenoid biosynthetic process [GO:1904143]; positive regulation of chlorophyll biosynthe…	GO:0004672; GO:0005524; GO:0006995; GO:0009414; GO:0009637; GO:0009767; GO:0010027; GO:0010109; GO:0010114; GO:0010287; GO:0015996; GO:0031540; GO:0080177; GO:0080183; GO:1901562; GO:1902171; GO:1902326; GO:1904143	KOG1235;COG0661;
TRINITY_DN10005_c0_g1_i14	TRINITY_DN10005_c0_g1	Os11t0216300-01	268	577	734	0	11	6068242	6073759	ABC-1 domain containing protein	Q0ITU3	cellular response to nitrogen starvation [GO:0006995]; chlorophyll catabolic process [GO:0015996]; photosynthetic electron transport chain [GO:0009767]; plastoglobule organization [GO:0080177]; positive regulation of carotenoid biosynthetic process [GO:1904143]; positive regulation of chlorophyll biosynthetic process [GO:1902326]; regulation of anthocyanin biosynthetic process [GO:0031540]; regul…	plastoglobule [GO:0010287]	ATP binding [GO:0005524]; protein kinase activity [GO:0004672]	plastoglobule [GO:0010287]; ATP binding [GO:0005524]; protein kinase activity [GO:0004672]; cellular response to nitrogen starvation [GO:0006995]; chlorophyll catabolic process [GO:0015996]; photosynthetic electron transport chain [GO:0009767]; plastoglobule organization [GO:0080177]; positive regulation of carotenoid biosynthetic process [GO:1904143]; positive regulation of chlorophyll biosynthe…	GO:0004672; GO:0005524; GO:0006995; GO:0009414; GO:0009637; GO:0009767; GO:0010027; GO:0010109; GO:0010114; GO:0010287; GO:0015996; GO:0031540; GO:0080177; GO:0080183; GO:1901562; GO:1902171; GO:1902326; GO:1904143	KOG1235;COG0661;
TRINITY_DN10005_c0_g1_i15	TRINITY_DN10005_c0_g1	Os11t0216300-01	59	733	734	0	11	6068242	6073759	ABC-1 domain containing protein	Q0ITU3	cellular response to nitrogen starvation [GO:0006995]; chlorophyll catabolic process [GO:0015996]; photosynthetic electron transport chain [GO:0009767]; plastoglobule organization [GO:0080177]; positive regulation of carotenoid biosynthetic process [GO:1904143]; positive regulation of chlorophyll biosynthetic process [GO:1902326]; regulation of anthocyanin biosynthetic process [GO:0031540]; regul…	plastoglobule [GO:0010287]	ATP binding [GO:0005524]; protein kinase activity [GO:0004672]	plastoglobule [GO:0010287]; ATP binding [GO:0005524]; protein kinase activity [GO:0004672]; cellular response to nitrogen starvation [GO:0006995]; chlorophyll catabolic process [GO:0015996]; photosynthetic electron transport chain [GO:0009767]; plastoglobule organization [GO:0080177]; positive regulation of carotenoid biosynthetic process [GO:1904143]; positive regulation of chlorophyll biosynthe…	GO:0004672; GO:0005524; GO:0006995; GO:0009414; GO:0009637; GO:0009767; GO:0010027; GO:0010109; GO:0010114; GO:0010287; GO:0015996; GO:0031540; GO:0080177; GO:0080183; GO:1901562; GO:1902171; GO:1902326; GO:1904143	KOG1235;COG0661;
TRINITY_DN10005_c0_g1_i16	TRINITY_DN10005_c0_g1	Os11t0216300-01	43	535	734	0	11	6068242	6073759	ABC-1 domain containing protein	Q0ITU3	cellular response to nitrogen starvation [GO:0006995]; chlorophyll catabolic process [GO:0015996]; photosynthetic electron transport chain [GO:0009767]; plastoglobule organization [GO:0080177]; positive regulation of carotenoid biosynthetic process [GO:1904143]; positive regulation of chlorophyll biosynthetic process [GO:1902326]; regulation of anthocyanin biosynthetic process [GO:0031540]; regul…	plastoglobule [GO:0010287]	ATP binding [GO:0005524]; protein kinase activity [GO:0004672]	plastoglobule [GO:0010287]; ATP binding [GO:0005524]; protein kinase activity [GO:0004672]; cellular response to nitrogen starvation [GO:0006995]; chlorophyll catabolic process [GO:0015996]; photosynthetic electron transport chain [GO:0009767]; plastoglobule organization [GO:0080177]; positive regulation of carotenoid biosynthetic process [GO:1904143]; positive regulation of chlorophyll biosynthe…	GO:0004672; GO:0005524; GO:0006995; GO:0009414; GO:0009637; GO:0009767; GO:0010027; GO:0010109; GO:0010114; GO:0010287; GO:0015996; GO:0031540; GO:0080177; GO:0080183; GO:1901562; GO:1902171; GO:1902326; GO:1904143	KOG1235;COG0661;
TRINITY_DN10005_c0_g1_i17	TRINITY_DN10005_c0_g1	Os11t0216300-02	54	381	427	0	11	6068242	6071393	ABC-1 domain containing protein	A0A0P0Y126
TRINITY_DN10005_c0_g1_i4	TRINITY_DN10005_c0_g1	Os11t0216300-01	43	469	734	0	11	6068242	6073759	ABC-1 domain containing protein	Q0ITU3	cellular response to nitrogen starvation [GO:0006995]; chlorophyll catabolic process [GO:0015996]; photosynthetic electron transport chain [GO:0009767]; plastoglobule organization [GO:0080177]; positive regulation of carotenoid biosynthetic process [GO:1904143]; positive regulation of chlorophyll biosynthetic process [GO:1902326]; regulation of anthocyanin biosynthetic process [GO:0031540]; regul…	plastoglobule [GO:0010287]	ATP binding [GO:0005524]; protein kinase activity [GO:0004672]	plastoglobule [GO:0010287]; ATP binding [GO:0005524]; protein kinase activity [GO:0004672]; cellular response to nitrogen starvation [GO:0006995]; chlorophyll catabolic process [GO:0015996]; photosynthetic electron transport chain [GO:0009767]; plastoglobule organization [GO:0080177]; positive regulation of carotenoid biosynthetic process [GO:1904143]; positive regulation of chlorophyll biosynthe…	GO:0004672; GO:0005524; GO:0006995; GO:0009414; GO:0009637; GO:0009767; GO:0010027; GO:0010109; GO:0010114; GO:0010287; GO:0015996; GO:0031540; GO:0080177; GO:0080183; GO:1901562; GO:1902171; GO:1902326; GO:1904143	KOG1235;COG0661;
TRINITY_DN10005_c0_g1_i5	TRINITY_DN10005_c0_g1	Os11t0216300-01	59	700	734	0	11	6068242	6073759	ABC-1 domain containing protein	Q0ITU3	cellular response to nitrogen starvation [GO:0006995]; chlorophyll catabolic process [GO:0015996]; photosynthetic electron transport chain [GO:0009767]; plastoglobule organization [GO:0080177]; positive regulation of carotenoid biosynthetic process [GO:1904143]; positive regulation of chlorophyll biosynthetic process [GO:1902326]; regulation of anthocyanin biosynthetic process [GO:0031540]; regul…	plastoglobule [GO:0010287]	ATP binding [GO:0005524]; protein kinase activity [GO:0004672]	plastoglobule [GO:0010287]; ATP binding [GO:0005524]; protein kinase activity [GO:0004672]; cellular response to nitrogen starvation [GO:0006995]; chlorophyll catabolic process [GO:0015996]; photosynthetic electron transport chain [GO:0009767]; plastoglobule organization [GO:0080177]; positive regulation of carotenoid biosynthetic process [GO:1904143]; positive regulation of chlorophyll biosynthe…	GO:0004672; GO:0005524; GO:0006995; GO:0009414; GO:0009637; GO:0009767; GO:0010027; GO:0010109; GO:0010114; GO:0010287; GO:0015996; GO:0031540; GO:0080177; GO:0080183; GO:1901562; GO:1902171; GO:1902326; GO:1904143	KOG1235;COG0661;
TRINITY_DN10005_c0_g1_i6	TRINITY_DN10005_c0_g1	Os11t0216300-02	293	381	427	1.77e-41	11	6068242	6071393	ABC-1 domain containing protein	A0A0P0Y126
TRINITY_DN10005_c0_g1_i7	TRINITY_DN10005_c0_g1	Os11t0216300-01	160	577	734	0	11	6068242	6073759	ABC-1 domain containing protein	Q0ITU3	cellular response to nitrogen starvation [GO:0006995]; chlorophyll catabolic process [GO:0015996]; photosynthetic electron transport chain [GO:0009767]; plastoglobule organization [GO:0080177]; positive regulation of carotenoid biosynthetic process [GO:1904143]; positive regulation of chlorophyll biosynthetic process [GO:1902326]; regulation of anthocyanin biosynthetic process [GO:0031540]; regul…	plastoglobule [GO:0010287]	ATP binding [GO:0005524]; protein kinase activity [GO:0004672]	plastoglobule [GO:0010287]; ATP binding [GO:0005524]; protein kinase activity [GO:0004672]; cellular response to nitrogen starvation [GO:0006995]; chlorophyll catabolic process [GO:0015996]; photosynthetic electron transport chain [GO:0009767]; plastoglobule organization [GO:0080177]; positive regulation of carotenoid biosynthetic process [GO:1904143]; positive regulation of chlorophyll biosynthe…	GO:0004672; GO:0005524; GO:0006995; GO:0009414; GO:0009637; GO:0009767; GO:0010027; GO:0010109; GO:0010114; GO:0010287; GO:0015996; GO:0031540; GO:0080177; GO:0080183; GO:1901562; GO:1902171; GO:1902326; GO:1904143	KOG1235;COG0661;
TRINITY_DN10005_c0_g1_i8	TRINITY_DN10005_c0_g1	Os11t0216300-01	228	577	734	0	11	6068242	6073759	ABC-1 domain containing protein	Q0ITU3	cellular response to nitrogen starvation [GO:0006995]; chlorophyll catabolic process [GO:0015996]; photosynthetic electron transport chain [GO:0009767]; plastoglobule organization [GO:0080177]; positive regulation of carotenoid biosynthetic process [GO:1904143]; positive regulation of chlorophyll biosynthetic process [GO:1902326]; regulation of anthocyanin biosynthetic process [GO:0031540]; regul…	plastoglobule [GO:0010287]	ATP binding [GO:0005524]; protein kinase activity [GO:0004672]	plastoglobule [GO:0010287]; ATP binding [GO:0005524]; protein kinase activity [GO:0004672]; cellular response to nitrogen starvation [GO:0006995]; chlorophyll catabolic process [GO:0015996]; photosynthetic electron transport chain [GO:0009767]; plastoglobule organization [GO:0080177]; positive regulation of carotenoid biosynthetic process [GO:1904143]; positive regulation of chlorophyll biosynthe…	GO:0004672; GO:0005524; GO:0006995; GO:0009414; GO:0009637; GO:0009767; GO:0010027; GO:0010109; GO:0010114; GO:0010287; GO:0015996; GO:0031540; GO:0080177; GO:0080183; GO:1901562; GO:1902171; GO:1902326; GO:1904143	KOG1235;COG0661;
TRINITY_DN100060_c0_g1_i1	TRINITY_DN100060_c0_g1	Os06t0318600-01	347	431	468	1.12e-18	6	12345953	12350133	Peptidase S41 domain containing protein	Q5ZA08			endopeptidase activity [GO:0004175]; serine-type peptidase activity [GO:0008236]	endopeptidase activity [GO:0004175]; serine-type peptidase activity [GO:0008236]	GO:0004175; GO:0008236	ENOG410IEW8;COG0793;
TRINITY_DN100063_c0_g1_i2	TRINITY_DN100063_c0_g1	Os02t0595500-01	304	351	378	7.5	2	23107011	23110311	Similar to NAD-dependent isocitrate dehydrogenase precursor (EC 1.1.1.41)	Q6ZI55	isocitrate metabolic process [GO:0006102]; tricarboxylic acid cycle [GO:0006099]	mitochondrion [GO:0005739]	isocitrate dehydrogenase (NAD+) activity [GO:0004449]	mitochondrion [GO:0005739]; isocitrate dehydrogenase (NAD+) activity [GO:0004449]; isocitrate metabolic process [GO:0006102]; tricarboxylic acid cycle [GO:0006099]	GO:0004449; GO:0005739; GO:0006099; GO:0006102	KOG0784;COG0473;
TRINITY_DN100064_c0_g1_i1	TRINITY_DN100064_c0_g1	Os04t0277400-01	225	311	344	1.84e-31	4	11720537	11721804	Membrane bound O-acyl transferase, MBOAT family protein	Q0JEG8		integral component of membrane [GO:0016021]	O-acyltransferase activity [GO:0008374]	integral component of membrane [GO:0016021]; O-acyltransferase activity [GO:0008374]	GO:0008374; GO:0016021	ENOG410IIZY;ENOG410Y3K5;
TRINITY_DN100064_c0_g1_i2	TRINITY_DN100064_c0_g1	Os04t0277400-01	216	311	344	4.29e-39	4	11720537	11721804	Membrane bound O-acyl transferase, MBOAT family protein	Q0JEG8		integral component of membrane [GO:0016021]	O-acyltransferase activity [GO:0008374]	integral component of membrane [GO:0016021]; O-acyltransferase activity [GO:0008374]	GO:0008374; GO:0016021	ENOG410IIZY;ENOG410Y3K5;
TRINITY_DN100065_c0_g1_i1	TRINITY_DN100065_c0_g1	Os09t0542500-00	368	400	548	0.076	9	21367019	21370174	Domain of unknown function DUF632 domain containing protein	A0A0P0XQ02	cellular response to nitrate [GO:0071249]			cellular response to nitrate [GO:0071249]	GO:0071249
TRINITY_DN100066_c0_g1_i1	TRINITY_DN100066_c0_g1	Os03t0644200-01	10	50	616	0.54	3	24843343	24845622	Pentatricopeptide repeat domain containing protein	Q60DN6	chloroplast RNA modification [GO:1900865]; RNA modification [GO:0009451]; RNA splicing [GO:0008380]	chloroplast [GO:0009507]; intracellular membrane-bounded organelle [GO:0043231]		chloroplast [GO:0009507]; intracellular membrane-bounded organelle [GO:0043231]; chloroplast RNA modification [GO:1900865]; RNA modification [GO:0009451]; RNA splicing [GO:0008380]	GO:0008380; GO:0009451; GO:0009507; GO:0043231; GO:1900865	KOG4197;ENOG410Z7Z7;
TRINITY_DN100067_c0_g1_i1	TRINITY_DN100067_c0_g1	Os03t0352800-01	89	134	135	3.79e-15	3	13258254	13260638	Similar to Acyl carrier protein 1 (EC 1.6.5.3) (EC 1.6.99.3)	Q10LF1		mitochondrion [GO:0005739]	acyl binding [GO:0000035]; acyl carrier activity [GO:0000036]; phosphopantetheine binding [GO:0031177]	mitochondrion [GO:0005739]; acyl binding [GO:0000035]; acyl carrier activity [GO:0000036]; phosphopantetheine binding [GO:0031177]	GO:0000035; GO:0000036; GO:0005739; GO:0031177	KOG1748;COG0236;
TRINITY_DN100068_c0_g1_i1	TRINITY_DN100068_c0_g1	Os03t0137400-01	424	470	792	0.52	3	2065049	2067737	Protein of unknown function DUF221 domain containing protein	Q10S28	protein targeting to vacuole [GO:0006623]	integral component of membrane [GO:0016021]; plasma membrane [GO:0005886]	calcium activated cation channel activity [GO:0005227]	integral component of membrane [GO:0016021]; plasma membrane [GO:0005886]; calcium activated cation channel activity [GO:0005227]; protein targeting to vacuole [GO:0006623]	GO:0005227; GO:0005886; GO:0006623; GO:0016021	KOG1134;COG5594;
TRINITY_DN100069_c0_g1_i1	TRINITY_DN100069_c0_g1	Os11t0579800-01	75	143	196	2.23e-27	11	21890420	21892390	Gar1 protein RNA-binding region family protein	Q2R242	snoRNA guided rRNA pseudouridine synthesis [GO:0000454]	box H/ACA snoRNP complex [GO:0031429]	box H/ACA snoRNA binding [GO:0034513]	box H/ACA snoRNP complex [GO:0031429]; box H/ACA snoRNA binding [GO:0034513]; snoRNA guided rRNA pseudouridine synthesis [GO:0000454]	GO:0000454; GO:0031429; GO:0034513	KOG3262;COG3277;
TRINITY_DN100069_c0_g1_i2	TRINITY_DN100069_c0_g1	Os11t0579800-01	75	127	196	7.65e-20	11	21890420	21892390	Gar1 protein RNA-binding region family protein	Q2R242	snoRNA guided rRNA pseudouridine synthesis [GO:0000454]	box H/ACA snoRNP complex [GO:0031429]	box H/ACA snoRNA binding [GO:0034513]	box H/ACA snoRNP complex [GO:0031429]; box H/ACA snoRNA binding [GO:0034513]; snoRNA guided rRNA pseudouridine synthesis [GO:0000454]	GO:0000454; GO:0031429; GO:0034513	KOG3262;COG3277;
TRINITY_DN100069_c0_g2_i1	TRINITY_DN100069_c0_g2	Os11t0579800-01	113	143	196	1.53e-06	11	21890420	21892390	Gar1 protein RNA-binding region family protein	Q2R242	snoRNA guided rRNA pseudouridine synthesis [GO:0000454]	box H/ACA snoRNP complex [GO:0031429]	box H/ACA snoRNA binding [GO:0034513]	box H/ACA snoRNP complex [GO:0031429]; box H/ACA snoRNA binding [GO:0034513]; snoRNA guided rRNA pseudouridine synthesis [GO:0000454]	GO:0000454; GO:0031429; GO:0034513	KOG3262;COG3277;
TRINITY_DN10006_c0_g1_i1	TRINITY_DN10006_c0_g1	Os03t0299900-01	47	91	464	2.48e-07	3	10542880	10546261	Similar to Plastid aminotransferase (Fragment)	Q10MQ2	lysine biosynthetic process via diaminopimelate [GO:0009089]; systemic acquired resistance, salicylic acid mediated signaling pathway [GO:0009862]	chloroplast stroma [GO:0009570]	copper ion binding [GO:0005507]; L,L-diaminopimelate aminotransferase activity [GO:0010285]; pyridoxal phosphate binding [GO:0030170]	chloroplast stroma [GO:0009570]; copper ion binding [GO:0005507]; L,L-diaminopimelate aminotransferase activity [GO:0010285]; pyridoxal phosphate binding [GO:0030170]; lysine biosynthetic process via diaminopimelate [GO:0009089]; systemic acquired resistance, salicylic acid mediated signaling pathway [GO:0009862]	GO:0005507; GO:0009089; GO:0009570; GO:0009862; GO:0010285; GO:0030170	KOG0257;COG0436;
TRINITY_DN10006_c0_g2_i1	TRINITY_DN10006_c0_g2	Os03t0299900-01	139	175	464	4.59e-16	3	10542880	10546261	Similar to Plastid aminotransferase (Fragment)	Q10MQ2	lysine biosynthetic process via diaminopimelate [GO:0009089]; systemic acquired resistance, salicylic acid mediated signaling pathway [GO:0009862]	chloroplast stroma [GO:0009570]	copper ion binding [GO:0005507]; L,L-diaminopimelate aminotransferase activity [GO:0010285]; pyridoxal phosphate binding [GO:0030170]	chloroplast stroma [GO:0009570]; copper ion binding [GO:0005507]; L,L-diaminopimelate aminotransferase activity [GO:0010285]; pyridoxal phosphate binding [GO:0030170]; lysine biosynthetic process via diaminopimelate [GO:0009089]; systemic acquired resistance, salicylic acid mediated signaling pathway [GO:0009862]	GO:0005507; GO:0009089; GO:0009570; GO:0009862; GO:0010285; GO:0030170	KOG0257;COG0436;
TRINITY_DN10006_c0_g3_i1	TRINITY_DN10006_c0_g3	Os03t0299900-01	45	464	464	0	3	10542880	10546261	Similar to Plastid aminotransferase (Fragment)	Q10MQ2	lysine biosynthetic process via diaminopimelate [GO:0009089]; systemic acquired resistance, salicylic acid mediated signaling pathway [GO:0009862]	chloroplast stroma [GO:0009570]	copper ion binding [GO:0005507]; L,L-diaminopimelate aminotransferase activity [GO:0010285]; pyridoxal phosphate binding [GO:0030170]	chloroplast stroma [GO:0009570]; copper ion binding [GO:0005507]; L,L-diaminopimelate aminotransferase activity [GO:0010285]; pyridoxal phosphate binding [GO:0030170]; lysine biosynthetic process via diaminopimelate [GO:0009089]; systemic acquired resistance, salicylic acid mediated signaling pathway [GO:0009862]	GO:0005507; GO:0009089; GO:0009570; GO:0009862; GO:0010285; GO:0030170	KOG0257;COG0436;
TRINITY_DN10006_c0_g3_i2	TRINITY_DN10006_c0_g3	Os03t0299900-01	79	118	464	2.2e-18	3	10542880	10546261	Similar to Plastid aminotransferase (Fragment)	Q10MQ2	lysine biosynthetic process via diaminopimelate [GO:0009089]; systemic acquired resistance, salicylic acid mediated signaling pathway [GO:0009862]	chloroplast stroma [GO:0009570]	copper ion binding [GO:0005507]; L,L-diaminopimelate aminotransferase activity [GO:0010285]; pyridoxal phosphate binding [GO:0030170]	chloroplast stroma [GO:0009570]; copper ion binding [GO:0005507]; L,L-diaminopimelate aminotransferase activity [GO:0010285]; pyridoxal phosphate binding [GO:0030170]; lysine biosynthetic process via diaminopimelate [GO:0009089]; systemic acquired resistance, salicylic acid mediated signaling pathway [GO:0009862]	GO:0005507; GO:0009089; GO:0009570; GO:0009862; GO:0010285; GO:0030170	KOG0257;COG0436;
TRINITY_DN10006_c0_g3_i3	TRINITY_DN10006_c0_g3	Os03t0299900-01	43	464	464	0	3	10542880	10546261	Similar to Plastid aminotransferase (Fragment)	Q10MQ2	lysine biosynthetic process via diaminopimelate [GO:0009089]; systemic acquired resistance, salicylic acid mediated signaling pathway [GO:0009862]	chloroplast stroma [GO:0009570]	copper ion binding [GO:0005507]; L,L-diaminopimelate aminotransferase activity [GO:0010285]; pyridoxal phosphate binding [GO:0030170]	chloroplast stroma [GO:0009570]; copper ion binding [GO:0005507]; L,L-diaminopimelate aminotransferase activity [GO:0010285]; pyridoxal phosphate binding [GO:0030170]; lysine biosynthetic process via diaminopimelate [GO:0009089]; systemic acquired resistance, salicylic acid mediated signaling pathway [GO:0009862]	GO:0005507; GO:0009089; GO:0009570; GO:0009862; GO:0010285; GO:0030170	KOG0257;COG0436;
TRINITY_DN10006_c0_g3_i4	TRINITY_DN10006_c0_g3	Os03t0299900-01	57	464	464	0	3	10542880	10546261	Similar to Plastid aminotransferase (Fragment)	Q10MQ2	lysine biosynthetic process via diaminopimelate [GO:0009089]; systemic acquired resistance, salicylic acid mediated signaling pathway [GO:0009862]	chloroplast stroma [GO:0009570]	copper ion binding [GO:0005507]; L,L-diaminopimelate aminotransferase activity [GO:0010285]; pyridoxal phosphate binding [GO:0030170]	chloroplast stroma [GO:0009570]; copper ion binding [GO:0005507]; L,L-diaminopimelate aminotransferase activity [GO:0010285]; pyridoxal phosphate binding [GO:0030170]; lysine biosynthetic process via diaminopimelate [GO:0009089]; systemic acquired resistance, salicylic acid mediated signaling pathway [GO:0009862]	GO:0005507; GO:0009089; GO:0009570; GO:0009862; GO:0010285; GO:0030170	KOG0257;COG0436;
TRINITY_DN10006_c0_g3_i5	TRINITY_DN10006_c0_g3	Os03t0299900-01	45	464	464	0	3	10542880	10546261	Similar to Plastid aminotransferase (Fragment)	Q10MQ2	lysine biosynthetic process via diaminopimelate [GO:0009089]; systemic acquired resistance, salicylic acid mediated signaling pathway [GO:0009862]	chloroplast stroma [GO:0009570]	copper ion binding [GO:0005507]; L,L-diaminopimelate aminotransferase activity [GO:0010285]; pyridoxal phosphate binding [GO:0030170]	chloroplast stroma [GO:0009570]; copper ion binding [GO:0005507]; L,L-diaminopimelate aminotransferase activity [GO:0010285]; pyridoxal phosphate binding [GO:0030170]; lysine biosynthetic process via diaminopimelate [GO:0009089]; systemic acquired resistance, salicylic acid mediated signaling pathway [GO:0009862]	GO:0005507; GO:0009089; GO:0009570; GO:0009862; GO:0010285; GO:0030170	KOG0257;COG0436;
TRINITY_DN10006_c0_g4_i1	TRINITY_DN10006_c0_g4	Os03t0299900-01	192	228	464	5.56e-19	3	10542880	10546261	Similar to Plastid aminotransferase (Fragment)	Q10MQ2	lysine biosynthetic process via diaminopimelate [GO:0009089]; systemic acquired resistance, salicylic acid mediated signaling pathway [GO:0009862]	chloroplast stroma [GO:0009570]	copper ion binding [GO:0005507]; L,L-diaminopimelate aminotransferase activity [GO:0010285]; pyridoxal phosphate binding [GO:0030170]	chloroplast stroma [GO:0009570]; copper ion binding [GO:0005507]; L,L-diaminopimelate aminotransferase activity [GO:0010285]; pyridoxal phosphate binding [GO:0030170]; lysine biosynthetic process via diaminopimelate [GO:0009089]; systemic acquired resistance, salicylic acid mediated signaling pathway [GO:0009862]	GO:0005507; GO:0009089; GO:0009570; GO:0009862; GO:0010285; GO:0030170	KOG0257;COG0436;
TRINITY_DN10006_c0_g5_i1	TRINITY_DN10006_c0_g5	Os03t0300000-01	10	347	348	0	3	10547471	10548714	Similar to Xyloglucan 6-xylosyltransferase (EC 2.4.2.39) (AtXT1)	A0A0P0VWF0		integral component of membrane [GO:0016021]	transferase activity, transferring glycosyl groups [GO:0016757]	integral component of membrane [GO:0016021]; transferase activity, transferring glycosyl groups [GO:0016757]	GO:0016021; GO:0016757
TRINITY_DN10006_c1_g1_i1	TRINITY_DN10006_c1_g1	Os01t0822800-01	131	156	208	7.81e-08	1	35121625	35122986	Similar to RING-H2 finger protein ATL3C	Q8S0Z1		integral component of membrane [GO:0016021]		integral component of membrane [GO:0016021]	GO:0016021	KOG0800;ENOG41121N2;
TRINITY_DN10006_c2_g1_i1	TRINITY_DN10006_c2_g1	Os02t0820800-00	1	40	266	0.033	2	35242169	35243851	Predicted AT-hook DNA-binding domain containing protein	Q6K709		nucleus [GO:0005634]	AT DNA binding [GO:0003680]; DNA-binding transcription factor activity [GO:0003700]	nucleus [GO:0005634]; AT DNA binding [GO:0003680]; DNA-binding transcription factor activity [GO:0003700]	GO:0003680; GO:0003700; GO:0005634	ENOG410IHWN;ENOG410Y9GR;
TRINITY_DN10006_c3_g1_i1	TRINITY_DN10006_c3_g1	Os11t0557500-00	31	260	684	1.6e-40	11	20716456	20718510	Protein kinase, core domain containing protein	Q2R2M3		integral component of membrane [GO:0016021]	ATP binding [GO:0005524]; protein kinase activity [GO:0004672]	integral component of membrane [GO:0016021]; ATP binding [GO:0005524]; protein kinase activity [GO:0004672]	GO:0004672; GO:0005524; GO:0016021	ENOG410IGC6;COG0515;
TRINITY_DN10006_c4_g1_i1	TRINITY_DN10006_c4_g1	Os04t0370500-00	409	452	482	1.1	4	18024564	18026012	Similar to OSIGBa0107E14.10 protein	Q7XVD7	protein ubiquitination [GO:0016567]; SCF-dependent proteasomal ubiquitin-dependent protein catabolic process [GO:0031146]; ubiquitin-dependent protein catabolic process [GO:0006511]	SCF ubiquitin ligase complex [GO:0019005]		SCF ubiquitin ligase complex [GO:0019005]; protein ubiquitination [GO:0016567]; SCF-dependent proteasomal ubiquitin-dependent protein catabolic process [GO:0031146]; ubiquitin-dependent protein catabolic process [GO:0006511]	GO:0006511; GO:0016567; GO:0019005; GO:0031146	ENOG410IT1N;ENOG410Y94R;
TRINITY_DN100070_c0_g1_i1	TRINITY_DN100070_c0_g1	Os11t0191300-02	421	478	901	0.053	11	4614156	4622265	Similar to MEI1 protein	B7EHL9	DNA replication initiation [GO:0006270]; mitotic DNA replication checkpoint [GO:0033314]; mitotic G2 DNA damage checkpoint [GO:0007095]			DNA replication initiation [GO:0006270]; mitotic DNA replication checkpoint [GO:0033314]; mitotic G2 DNA damage checkpoint [GO:0007095]	GO:0006270; GO:0007095; GO:0033314	KOG1929;ENOG410XPFH;
TRINITY_DN100073_c0_g1_i1	TRINITY_DN100073_c0_g1	Os04t0636700-01	163	202	528	2.9	4	32378971	32382044	Similar to 117M18_7	A0A0P0WFI1	mRNA 3'-end processing [GO:0031124]	RNA polymerase II, holoenzyme [GO:0016591]	RNA polymerase II complex binding [GO:0000993]	RNA polymerase II, holoenzyme [GO:0016591]; RNA polymerase II complex binding [GO:0000993]; mRNA 3'-end processing [GO:0031124]	GO:0000993; GO:0016591; GO:0031124
TRINITY_DN100073_c0_g2_i1	TRINITY_DN100073_c0_g2	Os10t0131100-00	1189	1207	1259	1.7	10	1905537	1909360	Similar to NB-ARC domain containing protein	B9G7D8			ADP binding [GO:0043531]	ADP binding [GO:0043531]	GO:0043531	KOG4658;COG4886;
TRINITY_DN100074_c0_g1_i1	TRINITY_DN100074_c0_g1	Os07t0600700-01	82	99	194	0.024	7	24505215	24508630	X8 domain containing protein	Q0D4W1						ENOG410IZJ3;ENOG410YNCG;
TRINITY_DN100076_c0_g2_i1	TRINITY_DN100076_c0_g2	Os01t0102000-01	16	69	528	1.4	1	89763	91465	Phosphoesterase family protein	Q655M2	phospholipid catabolic process [GO:0009395]		hydrolase activity, acting on ester bonds [GO:0016788]	hydrolase activity, acting on ester bonds [GO:0016788]; phospholipid catabolic process [GO:0009395]	GO:0009395; GO:0016788	ENOG410IGI7;COG3511;
TRINITY_DN100078_c0_g1_i1	TRINITY_DN100078_c0_g1	Os06t0273800-01	145	164	180	1.27e-05	6	9257417	9262240	Similar to Signal peptidase 18 subunit (Fragment)	Q5VN14	signal peptide processing [GO:0006465]	integral component of membrane [GO:0016021]; signal peptidase complex [GO:0005787]	peptidase activity [GO:0008233]	integral component of membrane [GO:0016021]; signal peptidase complex [GO:0005787]; peptidase activity [GO:0008233]; signal peptide processing [GO:0006465]	GO:0005787; GO:0006465; GO:0008233; GO:0016021	KOG3342;COG0681;
TRINITY_DN100079_c0_g1_i1	TRINITY_DN100079_c0_g1	Os01t0777000-00	244	299	1030	0.51	1	32869293	32874316	Vacuolar protein sorting-associated protein 51 domain containing protein	A0A0P0V8W3	intra-Golgi vesicle-mediated transport [GO:0006891]	cytosol [GO:0005829]; Golgi apparatus [GO:0005794]; Golgi transport complex [GO:0017119]		cytosol [GO:0005829]; Golgi apparatus [GO:0005794]; Golgi transport complex [GO:0017119]; intra-Golgi vesicle-mediated transport [GO:0006891]	GO:0005794; GO:0005829; GO:0006891; GO:0017119
TRINITY_DN10007_c0_g1_i2	TRINITY_DN10007_c0_g1	Os01t0228400-01	1	633	636	0	1	7092034	7095315	Pentatricopeptide repeat domain containing protein	Q8W0A6						KOG4197;ENOG410Z7Z7;
TRINITY_DN10007_c0_g1_i3	TRINITY_DN10007_c0_g1	Os01t0228400-01	1	633	636	0	1	7092034	7095315	Pentatricopeptide repeat domain containing protein	Q8W0A6						KOG4197;ENOG410Z7Z7;
TRINITY_DN10007_c0_g1_i4	TRINITY_DN10007_c0_g1	Os01t0228400-01	1	633	636	0	1	7092034	7095315	Pentatricopeptide repeat domain containing protein	Q8W0A6						KOG4197;ENOG410Z7Z7;
TRINITY_DN100082_c0_g1_i1	TRINITY_DN100082_c0_g1	Os12t0540900-02	10	50	328	1.83e-06	12	21625457	21629511	Similar to Tryptophanyl-tRNA synthetase (EC 6.1.1.2) (Tryptophan--tRNA ligase) (TrpRS)	A0A0P0YB25	tryptophanyl-tRNA aminoacylation [GO:0006436]		ATP binding [GO:0005524]; tryptophan-tRNA ligase activity [GO:0004830]	ATP binding [GO:0005524]; tryptophan-tRNA ligase activity [GO:0004830]; tryptophanyl-tRNA aminoacylation [GO:0006436]	GO:0004830; GO:0005524; GO:0006436
TRINITY_DN100083_c0_g1_i1	TRINITY_DN100083_c0_g1	Os04t0529800-01	91	156	523	0.000164	4	26506073	26508797	Sugar/inositol transporter domain containing protein	Q7X6M3	glucose import [GO:0046323]	integral component of plasma membrane [GO:0005887]	carbohydrate:proton symporter activity [GO:0005351]	integral component of plasma membrane [GO:0005887]; carbohydrate:proton symporter activity [GO:0005351]; glucose import [GO:0046323]	GO:0005351; GO:0005887; GO:0046323	KOG0254;ENOG410XNQK;
TRINITY_DN100083_c0_g2_i1	TRINITY_DN100083_c0_g2	Os07t0106200-03	12	122	374	3.22e-05	7	349201	350594	Similar to Hexose transporter	Q7EZD7	glucose import [GO:0046323]	integral component of plasma membrane [GO:0005887]	carbohydrate:proton symporter activity [GO:0005351]	integral component of plasma membrane [GO:0005887]; carbohydrate:proton symporter activity [GO:0005351]; glucose import [GO:0046323]	GO:0005351; GO:0005887; GO:0046323	KOG0254;ENOG410XNQK;
TRINITY_DN100084_c0_g1_i1	TRINITY_DN100084_c0_g1	Os02t0125700-01	123	176	250	5.13e-25	2	1344678	1347023	Similar to lil3 protein	B7EIQ8		chloroplast thylakoid membrane [GO:0009535]		chloroplast thylakoid membrane [GO:0009535]	GO:0009535	ENOG410IVH1;ENOG4111GIB;
TRINITY_DN100086_c0_g1_i1	TRINITY_DN100086_c0_g1	cds-CAA33988.1	1370	1456	1513	7.25e-19	Pt	24727	29268		NA	NA	NA	NA	NA	NA
TRINITY_DN10008_c0_g1_i10	TRINITY_DN10008_c0_g1	Os02t0580500-01	218	260	282	3.8	2	22347066	22348185	Similar to Prohibitin	Q6EP40		mitochondrial inner membrane [GO:0005743]		mitochondrial inner membrane [GO:0005743]	GO:0005743	KOG3083;COG0330;
TRINITY_DN10008_c0_g1_i12	TRINITY_DN10008_c0_g1	Os02t0118800-00	199	335	1113	1.98e-23	2	978845	986395	Similar to NBS-LRR disease resistance protein homologue (Fragment)	A0A0P0VDY1
TRINITY_DN10008_c0_g1_i2	TRINITY_DN10008_c0_g1	Os06t0167100-01	611	667	870	0.74	6	3376576	3386400	Armadillo-like helical domain containing protein	Q5WAB3	intracellular protein transport [GO:0006886]; vesicle-mediated transport [GO:0016192]	AP-1 adaptor complex [GO:0030121]		AP-1 adaptor complex [GO:0030121]; intracellular protein transport [GO:0006886]; vesicle-mediated transport [GO:0016192]	GO:0006886; GO:0016192; GO:0030121	KOG1062;ENOG410XPKK;
TRINITY_DN10008_c0_g1_i3	TRINITY_DN10008_c0_g1	Os02t0580500-01	218	260	282	3.6	2	22347066	22348185	Similar to Prohibitin	Q6EP40		mitochondrial inner membrane [GO:0005743]		mitochondrial inner membrane [GO:0005743]	GO:0005743	KOG3083;COG0330;
TRINITY_DN10008_c0_g1_i5	TRINITY_DN10008_c0_g1	Os02t0118800-00	246	356	1113	2.29e-12	2	978845	986395	Similar to NBS-LRR disease resistance protein homologue (Fragment)	A0A0P0VDY1
TRINITY_DN10008_c0_g1_i8	TRINITY_DN10008_c0_g1	Os02t0580500-01	218	260	282	2.4	2	22347066	22348185	Similar to Prohibitin	Q6EP40		mitochondrial inner membrane [GO:0005743]		mitochondrial inner membrane [GO:0005743]	GO:0005743	KOG3083;COG0330;
TRINITY_DN10008_c0_g2_i1	TRINITY_DN10008_c0_g2	Os03t0386700-00	164	263	500	6.18e-115	3	15395285	15397808	Similar to serine carboxypeptidase	A0A0P0VZ12	proteolysis involved in cellular protein catabolic process [GO:0051603]	vacuole [GO:0005773]	serine-type carboxypeptidase activity [GO:0004185]	vacuole [GO:0005773]; serine-type carboxypeptidase activity [GO:0004185]; proteolysis involved in cellular protein catabolic process [GO:0051603]	GO:0004185; GO:0005773; GO:0051603
TRINITY_DN10008_c0_g2_i2	TRINITY_DN10008_c0_g2	Os03t0386700-00	164	263	500	7.87e-115	3	15395285	15397808	Similar to serine carboxypeptidase	A0A0P0VZ12	proteolysis involved in cellular protein catabolic process [GO:0051603]	vacuole [GO:0005773]	serine-type carboxypeptidase activity [GO:0004185]	vacuole [GO:0005773]; serine-type carboxypeptidase activity [GO:0004185]; proteolysis involved in cellular protein catabolic process [GO:0051603]	GO:0004185; GO:0005773; GO:0051603
TRINITY_DN10008_c0_g2_i3	TRINITY_DN10008_c0_g2	Os03t0386700-00	164	345	500	6.22e-106	3	15395285	15397808	Similar to serine carboxypeptidase	A0A0P0VZ12	proteolysis involved in cellular protein catabolic process [GO:0051603]	vacuole [GO:0005773]	serine-type carboxypeptidase activity [GO:0004185]	vacuole [GO:0005773]; serine-type carboxypeptidase activity [GO:0004185]; proteolysis involved in cellular protein catabolic process [GO:0051603]	GO:0004185; GO:0005773; GO:0051603
TRINITY_DN10008_c0_g2_i4	TRINITY_DN10008_c0_g2	Os05t0107801-00	42	103	122	1.48e-12	5	438641	439153	Conserved hypothetical protein	A0A0N7KK07
TRINITY_DN10008_c0_g2_i5	TRINITY_DN10008_c0_g2	Os03t0386700-00	164	345	500	1.55e-105	3	15395285	15397808	Similar to serine carboxypeptidase	A0A0P0VZ12	proteolysis involved in cellular protein catabolic process [GO:0051603]	vacuole [GO:0005773]	serine-type carboxypeptidase activity [GO:0004185]	vacuole [GO:0005773]; serine-type carboxypeptidase activity [GO:0004185]; proteolysis involved in cellular protein catabolic process [GO:0051603]	GO:0004185; GO:0005773; GO:0051603
TRINITY_DN10008_c0_g3_i1	TRINITY_DN10008_c0_g3	Os03t0386700-00	30	343	500	1.76e-174	3	15395285	15397808	Similar to serine carboxypeptidase	A0A0P0VZ12	proteolysis involved in cellular protein catabolic process [GO:0051603]	vacuole [GO:0005773]	serine-type carboxypeptidase activity [GO:0004185]	vacuole [GO:0005773]; serine-type carboxypeptidase activity [GO:0004185]; proteolysis involved in cellular protein catabolic process [GO:0051603]	GO:0004185; GO:0005773; GO:0051603
TRINITY_DN100090_c0_g1_i1	TRINITY_DN100090_c0_g1	Os04t0509300-01	575	592	1631	1.5	4	25474092	25489203	Rnase III family protein, Shoot apical meristem (SAM) formation and maintenanc	A7LFZ6	DNA-templated transcription, termination [GO:0006353]; maintenance of DNA methylation [GO:0010216]; maintenance of shoot apical meristem identity [GO:0010492]; polarity specification of adaxial/abaxial axis [GO:0009944]; production of lsiRNA involved in RNA interference [GO:0010599]; production of siRNA involved in RNA interference [GO:0030422]; production of ta-siRNAs involved in RNA interferenc…	cytoplasm [GO:0005737]; nucleus [GO:0005634]; RISC complex [GO:0016442]	ATP binding [GO:0005524]; helicase activity [GO:0004386]; metal ion binding [GO:0046872]; ribonuclease III activity [GO:0004525]; RNA binding [GO:0003723]	cytoplasm [GO:0005737]; nucleus [GO:0005634]; RISC complex [GO:0016442]; ATP binding [GO:0005524]; helicase activity [GO:0004386]; metal ion binding [GO:0046872]; ribonuclease III activity [GO:0004525]; RNA binding [GO:0003723]; DNA-templated transcription, termination [GO:0006353]; maintenance of DNA methylation [GO:0010216]; maintenance of shoot apical meristem identity [GO:0010492]; polarity s…	GO:0003723; GO:0004386; GO:0004525; GO:0005524; GO:0005634; GO:0005737; GO:0006353; GO:0009944; GO:0010050; GO:0010216; GO:0010267; GO:0010492; GO:0010599; GO:0016442; GO:0030422; GO:0046872; GO:0048608; GO:0051214; GO:0090501
TRINITY_DN100093_c0_g1_i1	TRINITY_DN100093_c0_g1	Os08t0520900-01	99	161	803	1.85e-05	8	25893657	25900576	Starch-debranching enzyme, Isoamylase 1, Amylopectin biosynthesis, Starch biosynthesi	D0TZF0	amylopectin biosynthetic process [GO:0010021]; starch biosynthetic process [GO:0019252]; starch catabolic process [GO:0005983]	chloroplast isoamylase complex [GO:0010368]; isoamylase complex [GO:0043033]	isoamylase activity [GO:0019156]	chloroplast isoamylase complex [GO:0010368]; isoamylase complex [GO:0043033]; isoamylase activity [GO:0019156]; amylopectin biosynthetic process [GO:0010021]; starch biosynthetic process [GO:0019252]; starch catabolic process [GO:0005983]	GO:0005983; GO:0010021; GO:0010368; GO:0019156; GO:0019252; GO:0043033	ENOG410IN7N;COG1523;
TRINITY_DN100095_c0_g1_i1	TRINITY_DN100095_c0_g1	Os07t0539400-00	485	497	521	3.3	7	21245036	21247034	Similar to hydrolase, hydrolyzing O-glycosyl compounds	A0A0P0X7J0	carbohydrate metabolic process [GO:0005975]	anchored component of plasma membrane [GO:0046658]	hydrolase activity, hydrolyzing O-glycosyl compounds [GO:0004553]	anchored component of plasma membrane [GO:0046658]; hydrolase activity, hydrolyzing O-glycosyl compounds [GO:0004553]; carbohydrate metabolic process [GO:0005975]	GO:0004553; GO:0005975; GO:0046658
TRINITY_DN100096_c0_g1_i1	TRINITY_DN100096_c0_g1	Os09t0535000-02	88	268	304	5.72e-51	9	21033111	21036395	Similar to Triosephosphate isomerase	Q69K00	chloroplast organization [GO:0009658]; gluconeogenesis [GO:0006094]; glyceraldehyde-3-phosphate biosynthetic process [GO:0046166]; glycerol catabolic process [GO:0019563]; glycolytic process [GO:0006096]; multicellular organism reproduction [GO:0032504]; primary root development [GO:0080022]; triglyceride mobilization [GO:0006642]	apoplast [GO:0048046]; chloroplast envelope [GO:0009941]; chloroplast stroma [GO:0009570]; cytosol [GO:0005829]; mitochondrion [GO:0005739]; thylakoid [GO:0009579]	triose-phosphate isomerase activity [GO:0004807]	apoplast [GO:0048046]; chloroplast envelope [GO:0009941]; chloroplast stroma [GO:0009570]; cytosol [GO:0005829]; mitochondrion [GO:0005739]; thylakoid [GO:0009579]; triose-phosphate isomerase activity [GO:0004807]; chloroplast organization [GO:0009658]; gluconeogenesis [GO:0006094]; glyceraldehyde-3-phosphate biosynthetic process [GO:0046166]; glycerol catabolic process [GO:0019563]; glycolytic p…	GO:0004807; GO:0005739; GO:0005829; GO:0006094; GO:0006096; GO:0006642; GO:0009570; GO:0009579; GO:0009658; GO:0009941; GO:0019563; GO:0032504; GO:0046166; GO:0048046; GO:0080022	KOG1643;COG0149;
TRINITY_DN10009_c0_g1_i1	TRINITY_DN10009_c0_g1	Os11t0684700-01	915	947	998	7.5	11	27703769	27707310	Similar to NB-ARC domain containing protein, expressed	Q2QZJ3			ADP binding [GO:0043531]	ADP binding [GO:0043531]	GO:0043531	KOG4658;COG4886;
TRINITY_DN1000_c0_g1_i1	TRINITY_DN1000_c0_g1	Os08t0552900-00	1	243	243	4.22e-74	8	27675520	27676439	Protein of unknown function DUF241, plant domain containing protein	Q6Z3I6
TRINITY_DN1000_c0_g1_i2	TRINITY_DN1000_c0_g1	Os08t0553750-00	1	189	245	9.95e-61	8	27693974	27696402	Protein of unknown function DUF241, plant domain containing protein	A0A0P0XI74
TRINITY_DN1000_c0_g1_i3	TRINITY_DN1000_c0_g1	Os08t0552900-00	1	243	243	6.96e-74	8	27675520	27676439	Protein of unknown function DUF241, plant domain containing protein	Q6Z3I6
TRINITY_DN1000_c0_g1_i4	TRINITY_DN1000_c0_g1	Os04t0509000-01	107	165	325	0.71	4	25456824	25459820	Similar to Pto kinase interactor 1	Q0JBU8	protein phosphorylation [GO:0006468]	plasma membrane [GO:0005886]	ATP binding [GO:0005524]; transmembrane receptor protein serine/threonine kinase activity [GO:0004675]	plasma membrane [GO:0005886]; ATP binding [GO:0005524]; transmembrane receptor protein serine/threonine kinase activity [GO:0004675]; protein phosphorylation [GO:0006468]	GO:0004675; GO:0005524; GO:0005886; GO:0006468	KOG1187;COG0515;
TRINITY_DN1000_c0_g1_i6	TRINITY_DN1000_c0_g1	Os08t0552900-00	1	243	243	1.37e-74	8	27675520	27676439	Protein of unknown function DUF241, plant domain containing protein	Q6Z3I6
TRINITY_DN1000_c0_g1_i7	TRINITY_DN1000_c0_g1	Os08t0553750-00	1	189	245	4.23e-61	8	27693974	27696402	Protein of unknown function DUF241, plant domain containing protein	A0A0P0XI74
TRINITY_DN1000_c0_g1_i8	TRINITY_DN1000_c0_g1	Os08t0551500-00	1	227	234	3.34e-89	8	27646938	27647642	Protein of unknown function DUF241, plant family protein	Q6Z3H4						ENOG410JX7G;ENOG4110487;
TRINITY_DN1000_c1_g1_i1	TRINITY_DN1000_c1_g1	Os06t0595700-00	164	368	368	5.68e-31	6	23433726	23435090	Myb/SANT-like domain domain containing protein	A0A0N7KMC8
TRINITY_DN1000_c1_g1_i10	TRINITY_DN1000_c1_g1	Os08t0553500-00	213	238	238	1.46e-07	8	27690054	27690770	Protein of unknown function DUF241, plant family protein	Q6Z3G2						ENOG410JGJ1;ENOG41114W1;
TRINITY_DN1000_c1_g1_i2	TRINITY_DN1000_c1_g1	Os06t0595433-00	36	395	395	0	6	23430649	23433662	Transposase, IS4-like domain containing protein	A0A0P0WYA4
TRINITY_DN1000_c1_g1_i3	TRINITY_DN1000_c1_g1	Os06t0595433-00	36	395	395	0	6	23430649	23433662	Transposase, IS4-like domain containing protein	A0A0P0WYA4
TRINITY_DN1000_c1_g1_i4	TRINITY_DN1000_c1_g1	Os06t0595433-00	36	395	395	0	6	23430649	23433662	Transposase, IS4-like domain containing protein	A0A0P0WYA4
TRINITY_DN1000_c1_g1_i5	TRINITY_DN1000_c1_g1	Os06t0595433-00	36	395	395	0	6	23430649	23433662	Transposase, IS4-like domain containing protein	A0A0P0WYA4
TRINITY_DN1000_c1_g1_i6	TRINITY_DN1000_c1_g1	Os02t0242600-01	294	345	499	0.67	2	8057652	8059642	Similar to Glutelin	Q6ESW6			nutrient reservoir activity [GO:0045735]	nutrient reservoir activity [GO:0045735]	GO:0045735	ENOG410IHSE;ENOG410YATH;
TRINITY_DN1000_c1_g1_i7	TRINITY_DN1000_c1_g1	Os06t0595433-00	36	395	395	0	6	23430649	23433662	Transposase, IS4-like domain containing protein	A0A0P0WYA4
TRINITY_DN1000_c1_g1_i8	TRINITY_DN1000_c1_g1	Os06t0595700-00	1	368	368	7.5e-101	6	23433726	23435090	Myb/SANT-like domain domain containing protein	A0A0N7KMC8
TRINITY_DN1000_c1_g1_i9	TRINITY_DN1000_c1_g1	Os06t0595700-00	1	368	368	1.94e-100	6	23433726	23435090	Myb/SANT-like domain domain containing protein	A0A0N7KMC8
TRINITY_DN1000_c2_g1_i1	TRINITY_DN1000_c2_g1	Os08t0553500-00	1	238	238	3.07e-86	8	27690054	27690770	Protein of unknown function DUF241, plant family protein	Q6Z3G2						ENOG410JGJ1;ENOG41114W1;
TRINITY_DN1000_c2_g1_i10	TRINITY_DN1000_c2_g1	Os08t0553500-00	1	238	238	3.22e-87	8	27690054	27690770	Protein of unknown function DUF241, plant family protein	Q6Z3G2						ENOG410JGJ1;ENOG41114W1;
TRINITY_DN1000_c2_g1_i11	TRINITY_DN1000_c2_g1	Os08t0553500-00	1	238	238	2.03e-87	8	27690054	27690770	Protein of unknown function DUF241, plant family protein	Q6Z3G2						ENOG410JGJ1;ENOG41114W1;
TRINITY_DN1000_c2_g1_i12	TRINITY_DN1000_c2_g1	Os08t0553500-00	1	238	238	3.83e-86	8	27690054	27690770	Protein of unknown function DUF241, plant family protein	Q6Z3G2						ENOG410JGJ1;ENOG41114W1;
TRINITY_DN1000_c2_g1_i13	TRINITY_DN1000_c2_g1	Os08t0553000-00	38	271	272	2.69e-89	8	27669431	27670789	Protein of unknown function DUF241, plant domain containing protein	A0A0P0XIQ5
TRINITY_DN1000_c2_g1_i14	TRINITY_DN1000_c2_g1	Os08t0553500-00	1	238	238	1.76e-87	8	27690054	27690770	Protein of unknown function DUF241, plant family protein	Q6Z3G2						ENOG410JGJ1;ENOG41114W1;
TRINITY_DN1000_c2_g1_i15	TRINITY_DN1000_c2_g1	Os08t0553500-00	1	238	238	2.17e-92	8	27690054	27690770	Protein of unknown function DUF241, plant family protein	Q6Z3G2						ENOG410JGJ1;ENOG41114W1;
TRINITY_DN1000_c2_g1_i16	TRINITY_DN1000_c2_g1	Os08t0131300-00	240	299	502	1	8	1757687	1759219	Phospholipid/glycerol acyltransferase domain containing protein	A0A0P0XBI0	cutin biosynthetic process [GO:0010143]	integral component of membrane [GO:0016021]; membrane [GO:0016020]	glycerol-3-phosphate 2-O-acyltransferase activity [GO:0090447]; phosphatase activity [GO:0016791]	integral component of membrane [GO:0016021]; membrane [GO:0016020]; glycerol-3-phosphate 2-O-acyltransferase activity [GO:0090447]; phosphatase activity [GO:0016791]; cutin biosynthetic process [GO:0010143]	GO:0010143; GO:0016020; GO:0016021; GO:0016791; GO:0090447
TRINITY_DN1000_c2_g1_i2	TRINITY_DN1000_c2_g1	Os08t0553500-00	1	238	238	9.09e-89	8	27690054	27690770	Protein of unknown function DUF241, plant family protein	Q6Z3G2						ENOG410JGJ1;ENOG41114W1;
TRINITY_DN1000_c2_g1_i3	TRINITY_DN1000_c2_g1	Os08t0553500-00	1	238	238	6.35e-92	8	27690054	27690770	Protein of unknown function DUF241, plant family protein	Q6Z3G2						ENOG410JGJ1;ENOG41114W1;
TRINITY_DN1000_c2_g1_i4	TRINITY_DN1000_c2_g1	Os08t0553500-00	1	238	238	4.12e-86	8	27690054	27690770	Protein of unknown function DUF241, plant family protein	Q6Z3G2						ENOG410JGJ1;ENOG41114W1;
TRINITY_DN1000_c2_g1_i5	TRINITY_DN1000_c2_g1	Os08t0553000-00	38	271	272	2.69e-89	8	27669431	27670789	Protein of unknown function DUF241, plant domain containing protein	A0A0P0XIQ5
TRINITY_DN1000_c2_g1_i6	TRINITY_DN1000_c2_g1	Os08t0553500-00	1	238	238	2.82e-87	8	27690054	27690770	Protein of unknown function DUF241, plant family protein	Q6Z3G2						ENOG410JGJ1;ENOG41114W1;
TRINITY_DN1000_c2_g1_i7	TRINITY_DN1000_c2_g1	Os08t0553000-00	38	271	272	2.53e-89	8	27669431	27670789	Protein of unknown function DUF241, plant domain containing protein	A0A0P0XIQ5
TRINITY_DN1000_c2_g1_i8	TRINITY_DN1000_c2_g1	Os08t0553500-00	1	238	238	8.49e-92	8	27690054	27690770	Protein of unknown function DUF241, plant family protein	Q6Z3G2						ENOG410JGJ1;ENOG41114W1;
TRINITY_DN1000_c2_g1_i9	TRINITY_DN1000_c2_g1	Os08t0553500-00	1	238	238	3.31e-86	8	27690054	27690770	Protein of unknown function DUF241, plant family protein	Q6Z3G2						ENOG410JGJ1;ENOG41114W1;
TRINITY_DN1000_c2_g2_i1	TRINITY_DN1000_c2_g2	Os08t0489800-01	536	572	633	1.2	8	24204442	24210500	Phosphatidylinositol 3- and 4-kinase, catalytic domain containing protein	Q6ZBQ6			kinase activity [GO:0016301]	kinase activity [GO:0016301]	GO:0016301	KOG2381;ENOG410XP06;
TRINITY_DN1000_c3_g1_i1	TRINITY_DN1000_c3_g1	Os06t0694100-01	82	416	419	0	6	28977492	28980795	Similar to cDNA clone:J033051C12, full insert sequence	Q5Z8K1		integral component of membrane [GO:0016021]		integral component of membrane [GO:0016021]	GO:0016021	ENOG410II7J;ENOG4111PFC;
TRINITY_DN100101_c0_g1_i1	TRINITY_DN100101_c0_g1	Os07t0647200-00	106	188	505	4.75e-38	7	27019245	27023518	Similar to Cytochrome P450 CYP734A7	A0A0P0X9R6			heme binding [GO:0020037]; iron ion binding [GO:0005506]; monooxygenase activity [GO:0004497]; oxidoreductase activity, acting on paired donors, with incorporation or reduction of molecular oxygen [GO:0016705]	heme binding [GO:0020037]; iron ion binding [GO:0005506]; monooxygenase activity [GO:0004497]; oxidoreductase activity, acting on paired donors, with incorporation or reduction of molecular oxygen [GO:0016705]	GO:0004497; GO:0005506; GO:0016705; GO:0020037
TRINITY_DN100103_c0_g1_i1	TRINITY_DN100103_c0_g1	Os04t0414300-00	30	68	137	0.36	4	20484148	20485191	Similar to H0622F05.1 protein	A0A0P0WAK6	regulation of RNA metabolic process [GO:0051252]	nucleus [GO:0005634]; ribonucleoprotein complex [GO:1990904]	RNA binding [GO:0003723]	nucleus [GO:0005634]; ribonucleoprotein complex [GO:1990904]; RNA binding [GO:0003723]; regulation of RNA metabolic process [GO:0051252]	GO:0003723; GO:0005634; GO:0051252; GO:1990904
TRINITY_DN100103_c0_g2_i1	TRINITY_DN100103_c0_g2	Os03t0167500-01	321	343	501	1.5	3	3647017	3651575	Splicing isoform of OsRMR	Q10R93	protein transport [GO:0015031]	Golgi membrane [GO:0000139]; integral component of membrane [GO:0016021]; late endosome membrane [GO:0031902]; protein storage vacuole membrane [GO:0032586]	metal ion binding [GO:0046872]	Golgi membrane [GO:0000139]; integral component of membrane [GO:0016021]; late endosome membrane [GO:0031902]; protein storage vacuole membrane [GO:0032586]; metal ion binding [GO:0046872]; protein transport [GO:0015031]	GO:0000139; GO:0015031; GO:0016021; GO:0031902; GO:0032586; GO:0046872	KOG4628;ENOG410Z5DF;
TRINITY_DN100104_c0_g1_i1	TRINITY_DN100104_c0_g1	Os05t0317700-01	436	467	841	0.86	5	14716606	14721633	Similar to Resistance protein candidate (Fragment)	Q5W6W1	protein autophosphorylation [GO:0046777]	integral component of membrane [GO:0016021]; plasma membrane [GO:0005886]; plasmodesma [GO:0009506]	ATP binding [GO:0005524]; protein kinase activity [GO:0004672]	integral component of membrane [GO:0016021]; plasma membrane [GO:0005886]; plasmodesma [GO:0009506]; ATP binding [GO:0005524]; protein kinase activity [GO:0004672]; protein autophosphorylation [GO:0046777]	GO:0004672; GO:0005524; GO:0005886; GO:0009506; GO:0016021; GO:0046777	KOG1187;COG0515;
TRINITY_DN100107_c0_g1_i1	TRINITY_DN100107_c0_g1	Os08t0120500-03	24	110	208	2.71e-10	8	1121772	1122766	Similar to Topoisomerase-like protein	A0A0P0XBB0	negative regulation of transcription, DNA-templated [GO:0045892]			negative regulation of transcription, DNA-templated [GO:0045892]	GO:0045892
TRINITY_DN100108_c0_g1_i1	TRINITY_DN100108_c0_g1	Os06t0111100-01	354	386	435	0.49	6	623493	626093	Similar to F-box domain containing protein	B9FR56						ENOG410JS9Y;ENOG41115G8;
TRINITY_DN10010_c0_g1_i13	TRINITY_DN10010_c0_g1	Os01t0892800-01	276	391	421	1.05e-39	1	38818767	38821456	Similar to Ankyrin-kinase	A0A0P0VBM0			ATP binding [GO:0005524]; protein kinase activity [GO:0004672]	ATP binding [GO:0005524]; protein kinase activity [GO:0004672]	GO:0004672; GO:0005524
TRINITY_DN10010_c0_g1_i2	TRINITY_DN10010_c0_g1	Os01t0892800-02	3	476	477	0	1	38818798	38822164	Similar to Ankyrin-kinase	Q5JLW4			ATP binding [GO:0005524]; protein serine/threonine kinase activity [GO:0004674]	ATP binding [GO:0005524]; protein serine/threonine kinase activity [GO:0004674]	GO:0004674; GO:0005524	KOG0192;COG0515;
TRINITY_DN10010_c0_g1_i21	TRINITY_DN10010_c0_g1	Os01t0892800-01	37	363	421	8.08e-100	1	38818767	38821456	Similar to Ankyrin-kinase	A0A0P0VBM0			ATP binding [GO:0005524]; protein kinase activity [GO:0004672]	ATP binding [GO:0005524]; protein kinase activity [GO:0004672]	GO:0004672; GO:0005524
TRINITY_DN10010_c0_g1_i25	TRINITY_DN10010_c0_g1	Os01t0892800-01	3	204	421	1.41e-171	1	38818767	38821456	Similar to Ankyrin-kinase	A0A0P0VBM0			ATP binding [GO:0005524]; protein kinase activity [GO:0004672]	ATP binding [GO:0005524]; protein kinase activity [GO:0004672]	GO:0004672; GO:0005524
TRINITY_DN10010_c0_g1_i28	TRINITY_DN10010_c0_g1	Os01t0892800-02	204	476	477	0	1	38818798	38822164	Similar to Ankyrin-kinase	Q5JLW4			ATP binding [GO:0005524]; protein serine/threonine kinase activity [GO:0004674]	ATP binding [GO:0005524]; protein serine/threonine kinase activity [GO:0004674]	GO:0004674; GO:0005524	KOG0192;COG0515;
TRINITY_DN10010_c0_g1_i29	TRINITY_DN10010_c0_g1	Os01t0892800-01	3	270	421	1.15e-150	1	38818767	38821456	Similar to Ankyrin-kinase	A0A0P0VBM0			ATP binding [GO:0005524]; protein kinase activity [GO:0004672]	ATP binding [GO:0005524]; protein kinase activity [GO:0004672]	GO:0004672; GO:0005524
TRINITY_DN10010_c0_g1_i32	TRINITY_DN10010_c0_g1	Os01t0892800-01	3	233	421	1.69e-123	1	38818767	38821456	Similar to Ankyrin-kinase	A0A0P0VBM0			ATP binding [GO:0005524]; protein kinase activity [GO:0004672]	ATP binding [GO:0005524]; protein kinase activity [GO:0004672]	GO:0004672; GO:0005524
TRINITY_DN10010_c0_g1_i36	TRINITY_DN10010_c0_g1	Os01t0892800-01	3	233	421	6.58e-123	1	38818767	38821456	Similar to Ankyrin-kinase	A0A0P0VBM0			ATP binding [GO:0005524]; protein kinase activity [GO:0004672]	ATP binding [GO:0005524]; protein kinase activity [GO:0004672]	GO:0004672; GO:0005524
TRINITY_DN10010_c0_g1_i7	TRINITY_DN10010_c0_g1	Os01t0892800-01	3	322	421	0	1	38818767	38821456	Similar to Ankyrin-kinase	A0A0P0VBM0			ATP binding [GO:0005524]; protein kinase activity [GO:0004672]	ATP binding [GO:0005524]; protein kinase activity [GO:0004672]	GO:0004672; GO:0005524
TRINITY_DN10010_c0_g1_i9	TRINITY_DN10010_c0_g1	Os01t0892800-02	204	477	477	0	1	38818798	38822164	Similar to Ankyrin-kinase	Q5JLW4			ATP binding [GO:0005524]; protein serine/threonine kinase activity [GO:0004674]	ATP binding [GO:0005524]; protein serine/threonine kinase activity [GO:0004674]	GO:0004674; GO:0005524	KOG0192;COG0515;
TRINITY_DN100111_c0_g1_i1	TRINITY_DN100111_c0_g1	Os06t0249500-00	342	408	443	1.1	6	7768090	7769421	Pentatricopeptide repeat domain containing protein	A0A0P0WUY2
TRINITY_DN100113_c0_g1_i1	TRINITY_DN100113_c0_g1	Os01t0290000-04	227	254	256	0.053	1	10492062	10493925	Similar to Cyprosin precursor (EC 3.4.23.-) (Fragment)	A0A0P0V1D7	lipid metabolic process [GO:0006629]		aspartic-type endopeptidase activity [GO:0004190]	aspartic-type endopeptidase activity [GO:0004190]; lipid metabolic process [GO:0006629]	GO:0004190; GO:0006629
TRINITY_DN100113_c0_g1_i2	TRINITY_DN100113_c0_g1	Os05t0567100-03	189	264	266	0.008	5	28234864	28237325	Aspartic proteinase oryzasin 1 precursor (EC 3.4.23.-)	A0A0P0WR25	sphingolipid metabolic process [GO:0006665]	lysosome [GO:0005764]	aspartic-type endopeptidase activity [GO:0004190]	lysosome [GO:0005764]; aspartic-type endopeptidase activity [GO:0004190]; sphingolipid metabolic process [GO:0006665]	GO:0004190; GO:0005764; GO:0006665
TRINITY_DN100114_c0_g1_i1	TRINITY_DN100114_c0_g1	Os01t0223800-00	418	440	822	1.7	1	6781919	6786415	Hypothetical conserved gene	A0A0P0UZX5	recognition of pollen [GO:0048544]	integral component of membrane [GO:0016021]	ATP binding [GO:0005524]; protein serine/threonine kinase activity [GO:0004674]	integral component of membrane [GO:0016021]; ATP binding [GO:0005524]; protein serine/threonine kinase activity [GO:0004674]; recognition of pollen [GO:0048544]	GO:0004674; GO:0005524; GO:0016021; GO:0048544
TRINITY_DN100117_c0_g1_i1	TRINITY_DN100117_c0_g1	Os11t0270500-01	86	108	866	0.35	11	9423621	9432504	NB-ARC domain containing protein	Q0ITC8			ADP binding [GO:0043531]	ADP binding [GO:0043531]	GO:0043531	KOG4658;COG4886;
TRINITY_DN100118_c0_g1_i1	TRINITY_DN100118_c0_g1	Os06t0115600-01	1	130	506	3.25e-64	6	871774	875187	Plant-specific protein with a short C-terminal coiled-coil domain and a functional NLS, Common symbiosis signaling (SYM) pathwa	A9XMT5	arbuscular mycorrhizal association [GO:0036377]	nucleus [GO:0005634]	sequence-specific DNA binding [GO:0043565]	nucleus [GO:0005634]; sequence-specific DNA binding [GO:0043565]; arbuscular mycorrhizal association [GO:0036377]	GO:0005634; GO:0036377; GO:0043565	ENOG410IGIK;ENOG41128RB;
TRINITY_DN10011_c0_g1_i1	TRINITY_DN10011_c0_g1	Os01t0925800-01	78	105	195	7.98e-12	1	40596070	40599069	Similar to Ubiquitin conjugating enzyme	Q8S1Y5	proteasome-mediated ubiquitin-dependent protein catabolic process [GO:0043161]; protein polyubiquitination [GO:0000209]	cytosol [GO:0005829]; nucleus [GO:0005634]	ATP binding [GO:0005524]; ubiquitin conjugating enzyme activity [GO:0061631]	cytosol [GO:0005829]; nucleus [GO:0005634]; ATP binding [GO:0005524]; ubiquitin conjugating enzyme activity [GO:0061631]; proteasome-mediated ubiquitin-dependent protein catabolic process [GO:0043161]; protein polyubiquitination [GO:0000209]	GO:0000209; GO:0005524; GO:0005634; GO:0005829; GO:0043161; GO:0061631	KOG0418;COG5078;
TRINITY_DN10011_c0_g1_i10	TRINITY_DN10011_c0_g1	Os01t0925800-01	57	105	195	1.15e-26	1	40596070	40599069	Similar to Ubiquitin conjugating enzyme	Q8S1Y5	proteasome-mediated ubiquitin-dependent protein catabolic process [GO:0043161]; protein polyubiquitination [GO:0000209]	cytosol [GO:0005829]; nucleus [GO:0005634]	ATP binding [GO:0005524]; ubiquitin conjugating enzyme activity [GO:0061631]	cytosol [GO:0005829]; nucleus [GO:0005634]; ATP binding [GO:0005524]; ubiquitin conjugating enzyme activity [GO:0061631]; proteasome-mediated ubiquitin-dependent protein catabolic process [GO:0043161]; protein polyubiquitination [GO:0000209]	GO:0000209; GO:0005524; GO:0005634; GO:0005829; GO:0043161; GO:0061631	KOG0418;COG5078;
TRINITY_DN10011_c0_g1_i11	TRINITY_DN10011_c0_g1	Os01t0925800-01	78	105	195	6.07e-11	1	40596070	40599069	Similar to Ubiquitin conjugating enzyme	Q8S1Y5	proteasome-mediated ubiquitin-dependent protein catabolic process [GO:0043161]; protein polyubiquitination [GO:0000209]	cytosol [GO:0005829]; nucleus [GO:0005634]	ATP binding [GO:0005524]; ubiquitin conjugating enzyme activity [GO:0061631]	cytosol [GO:0005829]; nucleus [GO:0005634]; ATP binding [GO:0005524]; ubiquitin conjugating enzyme activity [GO:0061631]; proteasome-mediated ubiquitin-dependent protein catabolic process [GO:0043161]; protein polyubiquitination [GO:0000209]	GO:0000209; GO:0005524; GO:0005634; GO:0005829; GO:0043161; GO:0061631	KOG0418;COG5078;
TRINITY_DN10011_c0_g1_i13	TRINITY_DN10011_c0_g1	Os01t0925800-01	78	105	195	2.32e-13	1	40596070	40599069	Similar to Ubiquitin conjugating enzyme	Q8S1Y5	proteasome-mediated ubiquitin-dependent protein catabolic process [GO:0043161]; protein polyubiquitination [GO:0000209]	cytosol [GO:0005829]; nucleus [GO:0005634]	ATP binding [GO:0005524]; ubiquitin conjugating enzyme activity [GO:0061631]	cytosol [GO:0005829]; nucleus [GO:0005634]; ATP binding [GO:0005524]; ubiquitin conjugating enzyme activity [GO:0061631]; proteasome-mediated ubiquitin-dependent protein catabolic process [GO:0043161]; protein polyubiquitination [GO:0000209]	GO:0000209; GO:0005524; GO:0005634; GO:0005829; GO:0043161; GO:0061631	KOG0418;COG5078;
TRINITY_DN10011_c0_g1_i14	TRINITY_DN10011_c0_g1	Os01t0925800-01	78	105	195	5.27e-11	1	40596070	40599069	Similar to Ubiquitin conjugating enzyme	Q8S1Y5	proteasome-mediated ubiquitin-dependent protein catabolic process [GO:0043161]; protein polyubiquitination [GO:0000209]	cytosol [GO:0005829]; nucleus [GO:0005634]	ATP binding [GO:0005524]; ubiquitin conjugating enzyme activity [GO:0061631]	cytosol [GO:0005829]; nucleus [GO:0005634]; ATP binding [GO:0005524]; ubiquitin conjugating enzyme activity [GO:0061631]; proteasome-mediated ubiquitin-dependent protein catabolic process [GO:0043161]; protein polyubiquitination [GO:0000209]	GO:0000209; GO:0005524; GO:0005634; GO:0005829; GO:0043161; GO:0061631	KOG0418;COG5078;
TRINITY_DN10011_c0_g1_i15	TRINITY_DN10011_c0_g1	Os01t0925800-01	75	195	195	2.67e-69	1	40596070	40599069	Similar to Ubiquitin conjugating enzyme	Q8S1Y5	proteasome-mediated ubiquitin-dependent protein catabolic process [GO:0043161]; protein polyubiquitination [GO:0000209]	cytosol [GO:0005829]; nucleus [GO:0005634]	ATP binding [GO:0005524]; ubiquitin conjugating enzyme activity [GO:0061631]	cytosol [GO:0005829]; nucleus [GO:0005634]; ATP binding [GO:0005524]; ubiquitin conjugating enzyme activity [GO:0061631]; proteasome-mediated ubiquitin-dependent protein catabolic process [GO:0043161]; protein polyubiquitination [GO:0000209]	GO:0000209; GO:0005524; GO:0005634; GO:0005829; GO:0043161; GO:0061631	KOG0418;COG5078;
TRINITY_DN10011_c0_g1_i17	TRINITY_DN10011_c0_g1	Os01t0925800-01	75	105	195	4.62e-14	1	40596070	40599069	Similar to Ubiquitin conjugating enzyme	Q8S1Y5	proteasome-mediated ubiquitin-dependent protein catabolic process [GO:0043161]; protein polyubiquitination [GO:0000209]	cytosol [GO:0005829]; nucleus [GO:0005634]	ATP binding [GO:0005524]; ubiquitin conjugating enzyme activity [GO:0061631]	cytosol [GO:0005829]; nucleus [GO:0005634]; ATP binding [GO:0005524]; ubiquitin conjugating enzyme activity [GO:0061631]; proteasome-mediated ubiquitin-dependent protein catabolic process [GO:0043161]; protein polyubiquitination [GO:0000209]	GO:0000209; GO:0005524; GO:0005634; GO:0005829; GO:0043161; GO:0061631	KOG0418;COG5078;
TRINITY_DN10011_c0_g1_i18	TRINITY_DN10011_c0_g1	Os01t0925800-01	1	195	195	8.24e-122	1	40596070	40599069	Similar to Ubiquitin conjugating enzyme	Q8S1Y5	proteasome-mediated ubiquitin-dependent protein catabolic process [GO:0043161]; protein polyubiquitination [GO:0000209]	cytosol [GO:0005829]; nucleus [GO:0005634]	ATP binding [GO:0005524]; ubiquitin conjugating enzyme activity [GO:0061631]	cytosol [GO:0005829]; nucleus [GO:0005634]; ATP binding [GO:0005524]; ubiquitin conjugating enzyme activity [GO:0061631]; proteasome-mediated ubiquitin-dependent protein catabolic process [GO:0043161]; protein polyubiquitination [GO:0000209]	GO:0000209; GO:0005524; GO:0005634; GO:0005829; GO:0043161; GO:0061631	KOG0418;COG5078;
TRINITY_DN10011_c0_g1_i19	TRINITY_DN10011_c0_g1	Os01t0925800-01	78	105	195	6.07e-11	1	40596070	40599069	Similar to Ubiquitin conjugating enzyme	Q8S1Y5	proteasome-mediated ubiquitin-dependent protein catabolic process [GO:0043161]; protein polyubiquitination [GO:0000209]	cytosol [GO:0005829]; nucleus [GO:0005634]	ATP binding [GO:0005524]; ubiquitin conjugating enzyme activity [GO:0061631]	cytosol [GO:0005829]; nucleus [GO:0005634]; ATP binding [GO:0005524]; ubiquitin conjugating enzyme activity [GO:0061631]; proteasome-mediated ubiquitin-dependent protein catabolic process [GO:0043161]; protein polyubiquitination [GO:0000209]	GO:0000209; GO:0005524; GO:0005634; GO:0005829; GO:0043161; GO:0061631	KOG0418;COG5078;
TRINITY_DN10011_c0_g1_i20	TRINITY_DN10011_c0_g1	Os01t0925800-01	78	105	195	3.42e-11	1	40596070	40599069	Similar to Ubiquitin conjugating enzyme	Q8S1Y5	proteasome-mediated ubiquitin-dependent protein catabolic process [GO:0043161]; protein polyubiquitination [GO:0000209]	cytosol [GO:0005829]; nucleus [GO:0005634]	ATP binding [GO:0005524]; ubiquitin conjugating enzyme activity [GO:0061631]	cytosol [GO:0005829]; nucleus [GO:0005634]; ATP binding [GO:0005524]; ubiquitin conjugating enzyme activity [GO:0061631]; proteasome-mediated ubiquitin-dependent protein catabolic process [GO:0043161]; protein polyubiquitination [GO:0000209]	GO:0000209; GO:0005524; GO:0005634; GO:0005829; GO:0043161; GO:0061631	KOG0418;COG5078;
TRINITY_DN10011_c0_g1_i21	TRINITY_DN10011_c0_g1	Os01t0925800-01	78	105	195	4.35e-11	1	40596070	40599069	Similar to Ubiquitin conjugating enzyme	Q8S1Y5	proteasome-mediated ubiquitin-dependent protein catabolic process [GO:0043161]; protein polyubiquitination [GO:0000209]	cytosol [GO:0005829]; nucleus [GO:0005634]	ATP binding [GO:0005524]; ubiquitin conjugating enzyme activity [GO:0061631]	cytosol [GO:0005829]; nucleus [GO:0005634]; ATP binding [GO:0005524]; ubiquitin conjugating enzyme activity [GO:0061631]; proteasome-mediated ubiquitin-dependent protein catabolic process [GO:0043161]; protein polyubiquitination [GO:0000209]	GO:0000209; GO:0005524; GO:0005634; GO:0005829; GO:0043161; GO:0061631	KOG0418;COG5078;
TRINITY_DN10011_c0_g1_i22	TRINITY_DN10011_c0_g1	Os01t0925800-01	1	195	195	2.05e-118	1	40596070	40599069	Similar to Ubiquitin conjugating enzyme	Q8S1Y5	proteasome-mediated ubiquitin-dependent protein catabolic process [GO:0043161]; protein polyubiquitination [GO:0000209]	cytosol [GO:0005829]; nucleus [GO:0005634]	ATP binding [GO:0005524]; ubiquitin conjugating enzyme activity [GO:0061631]	cytosol [GO:0005829]; nucleus [GO:0005634]; ATP binding [GO:0005524]; ubiquitin conjugating enzyme activity [GO:0061631]; proteasome-mediated ubiquitin-dependent protein catabolic process [GO:0043161]; protein polyubiquitination [GO:0000209]	GO:0000209; GO:0005524; GO:0005634; GO:0005829; GO:0043161; GO:0061631	KOG0418;COG5078;
TRINITY_DN10011_c0_g1_i3	TRINITY_DN10011_c0_g1	Os01t0925800-01	75	105	195	1.51e-15	1	40596070	40599069	Similar to Ubiquitin conjugating enzyme	Q8S1Y5	proteasome-mediated ubiquitin-dependent protein catabolic process [GO:0043161]; protein polyubiquitination [GO:0000209]	cytosol [GO:0005829]; nucleus [GO:0005634]	ATP binding [GO:0005524]; ubiquitin conjugating enzyme activity [GO:0061631]	cytosol [GO:0005829]; nucleus [GO:0005634]; ATP binding [GO:0005524]; ubiquitin conjugating enzyme activity [GO:0061631]; proteasome-mediated ubiquitin-dependent protein catabolic process [GO:0043161]; protein polyubiquitination [GO:0000209]	GO:0000209; GO:0005524; GO:0005634; GO:0005829; GO:0043161; GO:0061631	KOG0418;COG5078;
TRINITY_DN10011_c0_g1_i4	TRINITY_DN10011_c0_g1	Os01t0925800-01	78	195	195	9.4e-66	1	40596070	40599069	Similar to Ubiquitin conjugating enzyme	Q8S1Y5	proteasome-mediated ubiquitin-dependent protein catabolic process [GO:0043161]; protein polyubiquitination [GO:0000209]	cytosol [GO:0005829]; nucleus [GO:0005634]	ATP binding [GO:0005524]; ubiquitin conjugating enzyme activity [GO:0061631]	cytosol [GO:0005829]; nucleus [GO:0005634]; ATP binding [GO:0005524]; ubiquitin conjugating enzyme activity [GO:0061631]; proteasome-mediated ubiquitin-dependent protein catabolic process [GO:0043161]; protein polyubiquitination [GO:0000209]	GO:0000209; GO:0005524; GO:0005634; GO:0005829; GO:0043161; GO:0061631	KOG0418;COG5078;
TRINITY_DN10011_c0_g1_i5	TRINITY_DN10011_c0_g1	Os01t0925800-01	1	195	195	2.51e-123	1	40596070	40599069	Similar to Ubiquitin conjugating enzyme	Q8S1Y5	proteasome-mediated ubiquitin-dependent protein catabolic process [GO:0043161]; protein polyubiquitination [GO:0000209]	cytosol [GO:0005829]; nucleus [GO:0005634]	ATP binding [GO:0005524]; ubiquitin conjugating enzyme activity [GO:0061631]	cytosol [GO:0005829]; nucleus [GO:0005634]; ATP binding [GO:0005524]; ubiquitin conjugating enzyme activity [GO:0061631]; proteasome-mediated ubiquitin-dependent protein catabolic process [GO:0043161]; protein polyubiquitination [GO:0000209]	GO:0000209; GO:0005524; GO:0005634; GO:0005829; GO:0043161; GO:0061631	KOG0418;COG5078;
TRINITY_DN10011_c0_g1_i6	TRINITY_DN10011_c0_g1	Os01t0925800-01	78	105	195	1.8e-11	1	40596070	40599069	Similar to Ubiquitin conjugating enzyme	Q8S1Y5	proteasome-mediated ubiquitin-dependent protein catabolic process [GO:0043161]; protein polyubiquitination [GO:0000209]	cytosol [GO:0005829]; nucleus [GO:0005634]	ATP binding [GO:0005524]; ubiquitin conjugating enzyme activity [GO:0061631]	cytosol [GO:0005829]; nucleus [GO:0005634]; ATP binding [GO:0005524]; ubiquitin conjugating enzyme activity [GO:0061631]; proteasome-mediated ubiquitin-dependent protein catabolic process [GO:0043161]; protein polyubiquitination [GO:0000209]	GO:0000209; GO:0005524; GO:0005634; GO:0005829; GO:0043161; GO:0061631	KOG0418;COG5078;
TRINITY_DN10011_c0_g1_i7	TRINITY_DN10011_c0_g1	Os01t0925800-01	78	195	195	4.34e-67	1	40596070	40599069	Similar to Ubiquitin conjugating enzyme	Q8S1Y5	proteasome-mediated ubiquitin-dependent protein catabolic process [GO:0043161]; protein polyubiquitination [GO:0000209]	cytosol [GO:0005829]; nucleus [GO:0005634]	ATP binding [GO:0005524]; ubiquitin conjugating enzyme activity [GO:0061631]	cytosol [GO:0005829]; nucleus [GO:0005634]; ATP binding [GO:0005524]; ubiquitin conjugating enzyme activity [GO:0061631]; proteasome-mediated ubiquitin-dependent protein catabolic process [GO:0043161]; protein polyubiquitination [GO:0000209]	GO:0000209; GO:0005524; GO:0005634; GO:0005829; GO:0043161; GO:0061631	KOG0418;COG5078;
TRINITY_DN10011_c1_g1_i1	TRINITY_DN10011_c1_g1	Os10t0504600-01	235	277	282	3.85e-09	10	19279579	19281435	Similar to SKIP interacting protein 24 (Fragment)	A0A0P0XWF4
TRINITY_DN10011_c1_g1_i2	TRINITY_DN10011_c1_g1	Os03t0107400-01	19	373	950	6.44e-29	3	440341	445008	Prefoldin domain containing protein	Q0DVY2						ENOG410IKY8;ENOG410YCQJ;
TRINITY_DN10011_c1_g1_i3	TRINITY_DN10011_c1_g1	Os03t0107400-01	19	373	950	6.34e-29	3	440341	445008	Prefoldin domain containing protein	Q0DVY2						ENOG410IKY8;ENOG410YCQJ;
TRINITY_DN10011_c1_g1_i4	TRINITY_DN10011_c1_g1	Os03t0107400-01	19	145	950	1.09e-24	3	440341	445008	Prefoldin domain containing protein	Q0DVY2						ENOG410IKY8;ENOG410YCQJ;
TRINITY_DN10011_c1_g2_i1	TRINITY_DN10011_c1_g2	Os09t0534000-01	309	391	457	5.5	9	20983758	20986379	Adipose-regulatory protein, Seipin domain containing protein	Q69SG4	lipid droplet organization [GO:0034389]; lipid storage [GO:0019915]	integral component of endoplasmic reticulum membrane [GO:0030176]		integral component of endoplasmic reticulum membrane [GO:0030176]; lipid droplet organization [GO:0034389]; lipid storage [GO:0019915]	GO:0019915; GO:0030176; GO:0034389	KOG4200;ENOG4111GRP;
TRINITY_DN10011_c2_g1_i1	TRINITY_DN10011_c2_g1	Os11t0590400-00	366	400	567	0.6	11	22419268	22423063	Similar to NB-ARC domain containing protein	A0A0P0Y3S1
TRINITY_DN100122_c0_g1_i1	TRINITY_DN100122_c0_g1	Os01t0848300-01	503	559	660	0.051	1	36438950	36442944	Pentatricopeptide repeat domain containing protein	Q941T0	chloroplast RNA processing [GO:0031425]; polycistronic mRNA processing [GO:0031426]; RNA modification [GO:0009451]	intracellular membrane-bounded organelle [GO:0043231]	zinc ion binding [GO:0008270]	intracellular membrane-bounded organelle [GO:0043231]; zinc ion binding [GO:0008270]; chloroplast RNA processing [GO:0031425]; polycistronic mRNA processing [GO:0031426]; RNA modification [GO:0009451]	GO:0008270; GO:0009451; GO:0031425; GO:0031426; GO:0043231	KOG4197;ENOG410Z7Z7;
TRINITY_DN100124_c0_g1_i1	TRINITY_DN100124_c0_g1	Os02t0218700-01	20	62	500	1e-20	2	6628383	6630103	Allene oxide synthase (CYP74A3), Fatty acid 9-/13-hydroperoxide lyase (CYP74C), Biosynthesis of jasmonic acid (JA), Plant defens	Q6Z6L1	oxidation-reduction process [GO:0055114]; oxylipin biosynthetic process [GO:0031408]; sterol metabolic process [GO:0016125]		heme binding [GO:0020037]; hydroperoxide dehydratase activity [GO:0047987]; iron ion binding [GO:0005506]; monooxygenase activity [GO:0004497]; oxidoreductase activity [GO:0016491]; oxidoreductase activity, acting on paired donors, with incorporation or reduction of molecular oxygen [GO:0016705]	heme binding [GO:0020037]; hydroperoxide dehydratase activity [GO:0047987]; iron ion binding [GO:0005506]; monooxygenase activity [GO:0004497]; oxidoreductase activity [GO:0016491]; oxidoreductase activity, acting on paired donors, with incorporation or reduction of molecular oxygen [GO:0016705]; oxidation-reduction process [GO:0055114]; oxylipin biosynthetic process [GO:0031408]; sterol metaboli…	GO:0004497; GO:0005506; GO:0016125; GO:0016491; GO:0016705; GO:0020037; GO:0031408; GO:0047987; GO:0055114	ENOG410JT34;ENOG410Y1KX;
TRINITY_DN100129_c0_g2_i1	TRINITY_DN100129_c0_g2	Os03t0643433-00	383	431	643	1.54e-08	3	24811805	24814017	Similar to J013022N21, full insert sequence	A0A0P0W1C4
TRINITY_DN10012_c0_g1_i11	TRINITY_DN10012_c0_g1	Os06t0173000-00	898	1111	1111	1.8e-55	6	3682377	3688555	Armadillo-type fold domain containing protein	A3B8V4	telomere maintenance [GO:0000723]	nucleus [GO:0005634]		nucleus [GO:0005634]; telomere maintenance [GO:0000723]	GO:0000723; GO:0005634	ENOG410JR7D;ENOG4111NF8;
TRINITY_DN10012_c0_g1_i12	TRINITY_DN10012_c0_g1	Os06t0173000-00	295	854	1111	0	6	3682377	3688555	Armadillo-type fold domain containing protein	A3B8V4	telomere maintenance [GO:0000723]	nucleus [GO:0005634]		nucleus [GO:0005634]; telomere maintenance [GO:0000723]	GO:0000723; GO:0005634	ENOG410JR7D;ENOG4111NF8;
TRINITY_DN10012_c0_g1_i14	TRINITY_DN10012_c0_g1	Os03t0449200-00	759	817	1048	0.98	3	19244015	19248324	Similar to Protein argonaute 7	Q75HC2	maintenance of shoot apical meristem identity [GO:0010492]; production of lsiRNA involved in RNA interference [GO:0010599]; production of ta-siRNAs involved in RNA interference [GO:0010267]; regulation of development, heterochronic [GO:0040034]; RNA interference [GO:0016246]; vegetative phase change [GO:0010050]; viral gene silencing in virus induced gene silencing [GO:0060145]	cytoplasm [GO:0005737]	nucleic acid binding [GO:0003676]	cytoplasm [GO:0005737]; nucleic acid binding [GO:0003676]; maintenance of shoot apical meristem identity [GO:0010492]; production of lsiRNA involved in RNA interference [GO:0010599]; production of ta-siRNAs involved in RNA interference [GO:0010267]; regulation of development, heterochronic [GO:0040034]; RNA interference [GO:0016246]; vegetative phase change [GO:0010050]; viral gene silencing in v…	GO:0003676; GO:0005737; GO:0010050; GO:0010267; GO:0010492; GO:0010599; GO:0016246; GO:0040034; GO:0060145	KOG1041;ENOG410XP07;
TRINITY_DN10012_c0_g1_i16	TRINITY_DN10012_c0_g1	Os06t0173000-00	295	1111	1111	0	6	3682377	3688555	Armadillo-type fold domain containing protein	A3B8V4	telomere maintenance [GO:0000723]	nucleus [GO:0005634]		nucleus [GO:0005634]; telomere maintenance [GO:0000723]	GO:0000723; GO:0005634	ENOG410JR7D;ENOG4111NF8;
TRINITY_DN10012_c0_g1_i3	TRINITY_DN10012_c0_g1	Os06t0173000-00	223	854	1111	0	6	3682377	3688555	Armadillo-type fold domain containing protein	A3B8V4	telomere maintenance [GO:0000723]	nucleus [GO:0005634]		nucleus [GO:0005634]; telomere maintenance [GO:0000723]	GO:0000723; GO:0005634	ENOG410JR7D;ENOG4111NF8;
TRINITY_DN10012_c0_g1_i5	TRINITY_DN10012_c0_g1	Os06t0173000-00	162	854	1111	0	6	3682377	3688555	Armadillo-type fold domain containing protein	A3B8V4	telomere maintenance [GO:0000723]	nucleus [GO:0005634]		nucleus [GO:0005634]; telomere maintenance [GO:0000723]	GO:0000723; GO:0005634	ENOG410JR7D;ENOG4111NF8;
TRINITY_DN10012_c0_g1_i6	TRINITY_DN10012_c0_g1	Os06t0173000-00	75	1111	1111	0	6	3682377	3688555	Armadillo-type fold domain containing protein	A3B8V4	telomere maintenance [GO:0000723]	nucleus [GO:0005634]		nucleus [GO:0005634]; telomere maintenance [GO:0000723]	GO:0000723; GO:0005634	ENOG410JR7D;ENOG4111NF8;
TRINITY_DN10012_c0_g1_i7	TRINITY_DN10012_c0_g1	Os06t0173000-00	293	1111	1111	0	6	3682377	3688555	Armadillo-type fold domain containing protein	A3B8V4	telomere maintenance [GO:0000723]	nucleus [GO:0005634]		nucleus [GO:0005634]; telomere maintenance [GO:0000723]	GO:0000723; GO:0005634	ENOG410JR7D;ENOG4111NF8;
TRINITY_DN10012_c0_g1_i9	TRINITY_DN10012_c0_g1	Os06t0173000-00	162	1111	1111	0	6	3682377	3688555	Armadillo-type fold domain containing protein	A3B8V4	telomere maintenance [GO:0000723]	nucleus [GO:0005634]		nucleus [GO:0005634]; telomere maintenance [GO:0000723]	GO:0000723; GO:0005634	ENOG410JR7D;ENOG4111NF8;
TRINITY_DN100130_c0_g1_i1	TRINITY_DN100130_c0_g1	Os08t0151800-01	136	227	491	2.3e-09	8	2977391	2982261	FAD-dependent pyridine nucleotide-disulphide oxidoreductase domain containing protein	Q84PW3	response to cadmium ion [GO:0046686]; response to cold [GO:0009409]	chloroplast stroma [GO:0009570]; mitochondrion [GO:0005739]; stromule [GO:0010319]	ATP binding [GO:0005524]; flavin adenine dinucleotide binding [GO:0050660]; monodehydroascorbate reductase (NADH) activity [GO:0016656]	chloroplast stroma [GO:0009570]; mitochondrion [GO:0005739]; stromule [GO:0010319]; ATP binding [GO:0005524]; flavin adenine dinucleotide binding [GO:0050660]; monodehydroascorbate reductase (NADH) activity [GO:0016656]; response to cadmium ion [GO:0046686]; response to cold [GO:0009409]	GO:0005524; GO:0005739; GO:0009409; GO:0009570; GO:0010319; GO:0016656; GO:0046686; GO:0050660	KOG1336;COG0446;
TRINITY_DN100132_c0_g1_i2	TRINITY_DN100132_c0_g1	Os08t0138600-01	101	138	690	1.1	8	2154469	2158989	Pentatricopeptide repeat domain containing protein	Q6ZKI7	RNA modification [GO:0009451]	intracellular membrane-bounded organelle [GO:0043231]	zinc ion binding [GO:0008270]	intracellular membrane-bounded organelle [GO:0043231]; zinc ion binding [GO:0008270]; RNA modification [GO:0009451]	GO:0008270; GO:0009451; GO:0043231	KOG4197;ENOG410Z7Z7;
TRINITY_DN100133_c0_g1_i1	TRINITY_DN100133_c0_g1	Os01t0818600-01	256	318	530	3	1	34868491	34872484	Similar to Leucine-rich repeat transmembrane protein kinase	A0A0P0V9U1	protein phosphorylation [GO:0006468]	integral component of membrane [GO:0016021]; plasma membrane [GO:0005886]	ATP binding [GO:0005524]; transmembrane receptor protein serine/threonine kinase activity [GO:0004675]	integral component of membrane [GO:0016021]; plasma membrane [GO:0005886]; ATP binding [GO:0005524]; transmembrane receptor protein serine/threonine kinase activity [GO:0004675]; protein phosphorylation [GO:0006468]	GO:0004675; GO:0005524; GO:0005886; GO:0006468; GO:0016021
TRINITY_DN100134_c0_g1_i1	TRINITY_DN100134_c0_g1	Os01t0550900-00	131	176	230	0.81	1	20651659	20654948	Similar to carboxyl-terminal peptidase	A0A0P0V3Z1
TRINITY_DN100134_c1_g1_i2	TRINITY_DN100134_c1_g1	Os07t0413700-01	506	548	977	5.9	7	13026440	13037115	Similar to Poly(ADP)-ribose polymerase (EC 2.4.2.30)	Q7EYV7	double-strand break repair [GO:0006302]; protein poly-ADP-ribosylation [GO:0070212]; response to abscisic acid [GO:0009737]; response to oxidative stress [GO:0006979]	nucleolus [GO:0005730]; nucleus [GO:0005634]	DNA binding [GO:0003677]; NAD+ ADP-ribosyltransferase activity [GO:0003950]; NAD binding [GO:0051287]; protein ADP-ribosylase activity [GO:1990404]; zinc ion binding [GO:0008270]	nucleolus [GO:0005730]; nucleus [GO:0005634]; DNA binding [GO:0003677]; NAD binding [GO:0051287]; NAD+ ADP-ribosyltransferase activity [GO:0003950]; protein ADP-ribosylase activity [GO:1990404]; zinc ion binding [GO:0008270]; double-strand break repair [GO:0006302]; protein poly-ADP-ribosylation [GO:0070212]; response to abscisic acid [GO:0009737]; response to oxidative stress [GO:0006979]	GO:0003677; GO:0003950; GO:0005634; GO:0005730; GO:0006302; GO:0006979; GO:0008270; GO:0009737; GO:0051287; GO:0070212; GO:1990404	KOG1037;ENOG410XP18;
TRINITY_DN100134_c1_g1_i3	TRINITY_DN100134_c1_g1	Os07t0413700-01	506	548	977	4.1	7	13026440	13037115	Similar to Poly(ADP)-ribose polymerase (EC 2.4.2.30)	Q7EYV7	double-strand break repair [GO:0006302]; protein poly-ADP-ribosylation [GO:0070212]; response to abscisic acid [GO:0009737]; response to oxidative stress [GO:0006979]	nucleolus [GO:0005730]; nucleus [GO:0005634]	DNA binding [GO:0003677]; NAD+ ADP-ribosyltransferase activity [GO:0003950]; NAD binding [GO:0051287]; protein ADP-ribosylase activity [GO:1990404]; zinc ion binding [GO:0008270]	nucleolus [GO:0005730]; nucleus [GO:0005634]; DNA binding [GO:0003677]; NAD binding [GO:0051287]; NAD+ ADP-ribosyltransferase activity [GO:0003950]; protein ADP-ribosylase activity [GO:1990404]; zinc ion binding [GO:0008270]; double-strand break repair [GO:0006302]; protein poly-ADP-ribosylation [GO:0070212]; response to abscisic acid [GO:0009737]; response to oxidative stress [GO:0006979]	GO:0003677; GO:0003950; GO:0005634; GO:0005730; GO:0006302; GO:0006979; GO:0008270; GO:0009737; GO:0051287; GO:0070212; GO:1990404	KOG1037;ENOG410XP18;
TRINITY_DN100134_c2_g1_i1	TRINITY_DN100134_c2_g1	Os09t0418500-00	302	382	808	0.24	9	15027311	15034300	Similar to CBL-interacting protein kinase 14	A0A0N7KQT4	signal transduction [GO:0007165]		ATP binding [GO:0005524]; protein serine/threonine kinase activity [GO:0004674]	ATP binding [GO:0005524]; protein serine/threonine kinase activity [GO:0004674]; signal transduction [GO:0007165]	GO:0004674; GO:0005524; GO:0007165
TRINITY_DN100136_c0_g1_i1	TRINITY_DN100136_c0_g1	Os11t0156200-01	466	486	511	0.29	11	2640635	2646300	Peptidase S28 family protein	Q53ND8	proteolysis [GO:0006508]		carboxypeptidase activity [GO:0004180]; dipeptidyl-peptidase activity [GO:0008239]; serine-type peptidase activity [GO:0008236]	carboxypeptidase activity [GO:0004180]; dipeptidyl-peptidase activity [GO:0008239]; serine-type peptidase activity [GO:0008236]; proteolysis [GO:0006508]	GO:0004180; GO:0006508; GO:0008236; GO:0008239	KOG2183;ENOG410Y38A;
TRINITY_DN100137_c0_g1_i1	TRINITY_DN100137_c0_g1	Os03t0851100-01	193	284	453	1.52e-24	3	35826423	35830202	Similar to Translational elongation factor EF-TuM	Q851Y8	mitochondrial translational elongation [GO:0070125]; translational elongation [GO:0006414]	mitochondrion [GO:0005739]	GTPase activity [GO:0003924]; GTP binding [GO:0005525]; translation elongation factor activity [GO:0003746]	mitochondrion [GO:0005739]; GTP binding [GO:0005525]; GTPase activity [GO:0003924]; translation elongation factor activity [GO:0003746]; mitochondrial translational elongation [GO:0070125]; translational elongation [GO:0006414]	GO:0003746; GO:0003924; GO:0005525; GO:0005739; GO:0006414; GO:0070125	KOG0460;COG0050;
TRINITY_DN10013_c0_g1_i1	TRINITY_DN10013_c0_g1	Os04t0527800-01	188	334	338	4.08e-88	4	26375726	26379798	Mitochondrial substrate carrier family protein	Q7XKI6		chloroplast envelope [GO:0009941]; chloroplast thylakoid membrane [GO:0009535]; integral component of membrane [GO:0016021]		chloroplast envelope [GO:0009941]; chloroplast thylakoid membrane [GO:0009535]; integral component of membrane [GO:0016021]	GO:0009535; GO:0009941; GO:0016021	ENOG410IQDQ;ENOG410XQY8;
TRINITY_DN10013_c0_g1_i2	TRINITY_DN10013_c0_g1	Os04t0527800-01	248	334	338	8.01e-43	4	26375726	26379798	Mitochondrial substrate carrier family protein	Q7XKI6		chloroplast envelope [GO:0009941]; chloroplast thylakoid membrane [GO:0009535]; integral component of membrane [GO:0016021]		chloroplast envelope [GO:0009941]; chloroplast thylakoid membrane [GO:0009535]; integral component of membrane [GO:0016021]	GO:0009535; GO:0009941; GO:0016021	ENOG410IQDQ;ENOG410XQY8;
TRINITY_DN10013_c0_g1_i3	TRINITY_DN10013_c0_g1	Os04t0527800-01	73	334	338	3.39e-161	4	26375726	26379798	Mitochondrial substrate carrier family protein	Q7XKI6		chloroplast envelope [GO:0009941]; chloroplast thylakoid membrane [GO:0009535]; integral component of membrane [GO:0016021]		chloroplast envelope [GO:0009941]; chloroplast thylakoid membrane [GO:0009535]; integral component of membrane [GO:0016021]	GO:0009535; GO:0009941; GO:0016021	ENOG410IQDQ;ENOG410XQY8;
TRINITY_DN10013_c0_g1_i4	TRINITY_DN10013_c0_g1	Os04t0527800-01	155	334	338	2.6e-107	4	26375726	26379798	Mitochondrial substrate carrier family protein	Q7XKI6		chloroplast envelope [GO:0009941]; chloroplast thylakoid membrane [GO:0009535]; integral component of membrane [GO:0016021]		chloroplast envelope [GO:0009941]; chloroplast thylakoid membrane [GO:0009535]; integral component of membrane [GO:0016021]	GO:0009535; GO:0009941; GO:0016021	ENOG410IQDQ;ENOG410XQY8;
TRINITY_DN10013_c0_g2_i1	TRINITY_DN10013_c0_g2	Os04t0527800-01	248	281	338	4.83e-13	4	26375726	26379798	Mitochondrial substrate carrier family protein	Q7XKI6		chloroplast envelope [GO:0009941]; chloroplast thylakoid membrane [GO:0009535]; integral component of membrane [GO:0016021]		chloroplast envelope [GO:0009941]; chloroplast thylakoid membrane [GO:0009535]; integral component of membrane [GO:0016021]	GO:0009535; GO:0009941; GO:0016021	ENOG410IQDQ;ENOG410XQY8;
TRINITY_DN100140_c0_g1_i1	TRINITY_DN100140_c0_g1	Os03t0708900-01	207	284	504	4.3	3	28588615	28593641	Zinc finger, RanBP2-type domain containing protein	Q10E42			metal ion binding [GO:0046872]	metal ion binding [GO:0046872]	GO:0046872	ENOG410ITQH;ENOG4111J54;
TRINITY_DN100140_c0_g1_i2	TRINITY_DN100140_c0_g1	Os01t0350900-01	86	113	303	0.29	1	14012517	14019436	Similar to VIP2 protein	B7EHI9						ENOG410IKK1;ENOG410Y9QY;
TRINITY_DN100141_c0_g1_i1	TRINITY_DN100141_c0_g1	Os04t0662200-01	51	143	143	6.75e-44	4	33789435	33790386	Auxin responsive SAUR protein family protein	Q7XM23	response to auxin [GO:0009733]			response to auxin [GO:0009733]	GO:0009733	ENOG410IXIR;ENOG410YQVF;
TRINITY_DN100144_c0_g1_i1	TRINITY_DN100144_c0_g1	Os07t0229700-01	173	237	379	1.2	7	7224593	7228243	Similar to DNA-directed RNA polymerase I subunit 12 (EC 2.7.7.6) (Nuclear RNA polymerase I small specific subunit Rpa12) (Zinc ribbon domain containing protein 1)	Q0D7N2	regulation of transcription, DNA-templated [GO:0006355]; transcription, DNA-templated [GO:0006351]	nucleus [GO:0005634]	nucleic acid binding [GO:0003676]; zinc ion binding [GO:0008270]	nucleus [GO:0005634]; nucleic acid binding [GO:0003676]; zinc ion binding [GO:0008270]; regulation of transcription, DNA-templated [GO:0006355]; transcription, DNA-templated [GO:0006351]	GO:0003676; GO:0005634; GO:0006351; GO:0006355; GO:0008270	KOG1105;COG1594;
TRINITY_DN100146_c0_g1_i1	TRINITY_DN100146_c0_g1	Os02t0297200-01	65	634	763	5.83e-31	2	11376851	11379304	Protein of unknown function DUF594 family protein	Q6K8M2		integral component of membrane [GO:0016021]		integral component of membrane [GO:0016021]	GO:0016021
TRINITY_DN100146_c0_g1_i2	TRINITY_DN100146_c0_g1	Os02t0297200-01	65	634	763	1.41e-32	2	11376851	11379304	Protein of unknown function DUF594 family protein	Q6K8M2		integral component of membrane [GO:0016021]		integral component of membrane [GO:0016021]	GO:0016021
TRINITY_DN100146_c0_g1_i3	TRINITY_DN100146_c0_g1	Os02t0297200-01	65	634	763	4.88e-31	2	11376851	11379304	Protein of unknown function DUF594 family protein	Q6K8M2		integral component of membrane [GO:0016021]		integral component of membrane [GO:0016021]	GO:0016021
TRINITY_DN100146_c0_g1_i4	TRINITY_DN100146_c0_g1	Os07t0115700-00	447	521	534	6.4e-17	7	857727	859369	Hypothetical conserved gene	A0A0P0X2A7		integral component of membrane [GO:0016021]		integral component of membrane [GO:0016021]	GO:0016021
TRINITY_DN100146_c0_g1_i5	TRINITY_DN100146_c0_g1	Os01t0373500-01	371	709	715	1.32e-29	1	15393438	15395768	Protein of unknown function DUF594 domain containing protein	Q93VM2		integral component of membrane [GO:0016021]		integral component of membrane [GO:0016021]	GO:0016021	ENOG410JU92;ENOG411073C;
TRINITY_DN100146_c0_g1_i7	TRINITY_DN100146_c0_g1	Os02t0297200-01	65	634	763	4.98e-31	2	11376851	11379304	Protein of unknown function DUF594 family protein	Q6K8M2		integral component of membrane [GO:0016021]		integral component of membrane [GO:0016021]	GO:0016021
TRINITY_DN100146_c0_g1_i8	TRINITY_DN100146_c0_g1	Os02t0297200-01	65	634	763	2.89e-31	2	11376851	11379304	Protein of unknown function DUF594 family protein	Q6K8M2		integral component of membrane [GO:0016021]		integral component of membrane [GO:0016021]	GO:0016021
TRINITY_DN100147_c0_g1_i1	TRINITY_DN100147_c0_g1	Os01t0813800-01	24	84	149	2.16e-29	1	34605594	34611055	Similar to Beta-glucosidase 3	A0A0P0V9R8	carbohydrate metabolic process [GO:0005975]		hydrolase activity, hydrolyzing O-glycosyl compounds [GO:0004553]	hydrolase activity, hydrolyzing O-glycosyl compounds [GO:0004553]; carbohydrate metabolic process [GO:0005975]	GO:0004553; GO:0005975
TRINITY_DN100147_c0_g1_i2	TRINITY_DN100147_c0_g1	Os01t0813800-01	24	114	149	4.86e-49	1	34605594	34611055	Similar to Beta-glucosidase 3	A0A0P0V9R8	carbohydrate metabolic process [GO:0005975]		hydrolase activity, hydrolyzing O-glycosyl compounds [GO:0004553]	hydrolase activity, hydrolyzing O-glycosyl compounds [GO:0004553]; carbohydrate metabolic process [GO:0005975]	GO:0004553; GO:0005975
TRINITY_DN100149_c0_g1_i1	TRINITY_DN100149_c0_g1	Os07t0123700-00	494	582	796	0.001	7	1228856	1238253	PUL domain containing protein	A0A0P0X1Z2	proteasome-mediated ubiquitin-dependent protein catabolic process [GO:0043161]; ubiquitin recycling [GO:0010992]	cell [GO:0005623]; cytoplasm [GO:0005737]; cytosol [GO:0005829]; nucleus [GO:0005634]; plasmodesma [GO:0009506]	ubiquitin binding [GO:0043130]	cell [GO:0005623]; cytoplasm [GO:0005737]; cytosol [GO:0005829]; nucleus [GO:0005634]; plasmodesma [GO:0009506]; ubiquitin binding [GO:0043130]; proteasome-mediated ubiquitin-dependent protein catabolic process [GO:0043161]; ubiquitin recycling [GO:0010992]	GO:0005623; GO:0005634; GO:0005737; GO:0005829; GO:0009506; GO:0010992; GO:0043130; GO:0043161
TRINITY_DN100149_c0_g2_i1	TRINITY_DN100149_c0_g2	Os07t0123700-00	367	469	796	2.87e-20	7	1228856	1238253	PUL domain containing protein	A0A0P0X1Z2	proteasome-mediated ubiquitin-dependent protein catabolic process [GO:0043161]; ubiquitin recycling [GO:0010992]	cell [GO:0005623]; cytoplasm [GO:0005737]; cytosol [GO:0005829]; nucleus [GO:0005634]; plasmodesma [GO:0009506]	ubiquitin binding [GO:0043130]	cell [GO:0005623]; cytoplasm [GO:0005737]; cytosol [GO:0005829]; nucleus [GO:0005634]; plasmodesma [GO:0009506]; ubiquitin binding [GO:0043130]; proteasome-mediated ubiquitin-dependent protein catabolic process [GO:0043161]; ubiquitin recycling [GO:0010992]	GO:0005623; GO:0005634; GO:0005737; GO:0005829; GO:0009506; GO:0010992; GO:0043130; GO:0043161
TRINITY_DN10014_c0_g1_i1	TRINITY_DN10014_c0_g1	Os01t0115750-00	3	41	678	2.1	1	857897	860583	Similar to Receptor-like protein kinase	A0A0P0UX60		integral component of membrane [GO:0016021]	ATP binding [GO:0005524]; protein kinase activity [GO:0004672]	integral component of membrane [GO:0016021]; ATP binding [GO:0005524]; protein kinase activity [GO:0004672]	GO:0004672; GO:0005524; GO:0016021
TRINITY_DN10014_c0_g1_i2	TRINITY_DN10014_c0_g1	Os01t0176200-01	20	437	497	1.33e-119	1	3924401	3926257	UDP-glucuronosyl/UDP-glucosyltransferase family protein	Q9FU67		intracellular membrane-bounded organelle [GO:0043231]	transferase activity, transferring hexosyl groups [GO:0016758]; UDP-glycosyltransferase activity [GO:0008194]	intracellular membrane-bounded organelle [GO:0043231]; transferase activity, transferring hexosyl groups [GO:0016758]; UDP-glycosyltransferase activity [GO:0008194]	GO:0008194; GO:0016758; GO:0043231	KOG1192;COG1819;
TRINITY_DN10014_c0_g1_i3	TRINITY_DN10014_c0_g1	Os01t0176200-01	1	437	497	1.95e-121	1	3924401	3926257	UDP-glucuronosyl/UDP-glucosyltransferase family protein	Q9FU67		intracellular membrane-bounded organelle [GO:0043231]	transferase activity, transferring hexosyl groups [GO:0016758]; UDP-glycosyltransferase activity [GO:0008194]	intracellular membrane-bounded organelle [GO:0043231]; transferase activity, transferring hexosyl groups [GO:0016758]; UDP-glycosyltransferase activity [GO:0008194]	GO:0008194; GO:0016758; GO:0043231	KOG1192;COG1819;
TRINITY_DN10014_c0_g1_i4	TRINITY_DN10014_c0_g1	Os01t0176200-01	20	437	497	1.39e-120	1	3924401	3926257	UDP-glucuronosyl/UDP-glucosyltransferase family protein	Q9FU67		intracellular membrane-bounded organelle [GO:0043231]	transferase activity, transferring hexosyl groups [GO:0016758]; UDP-glycosyltransferase activity [GO:0008194]	intracellular membrane-bounded organelle [GO:0043231]; transferase activity, transferring hexosyl groups [GO:0016758]; UDP-glycosyltransferase activity [GO:0008194]	GO:0008194; GO:0016758; GO:0043231	KOG1192;COG1819;
TRINITY_DN10014_c0_g1_i5	TRINITY_DN10014_c0_g1	Os01t0176200-01	1	437	497	2.08e-122	1	3924401	3926257	UDP-glucuronosyl/UDP-glucosyltransferase family protein	Q9FU67		intracellular membrane-bounded organelle [GO:0043231]	transferase activity, transferring hexosyl groups [GO:0016758]; UDP-glycosyltransferase activity [GO:0008194]	intracellular membrane-bounded organelle [GO:0043231]; transferase activity, transferring hexosyl groups [GO:0016758]; UDP-glycosyltransferase activity [GO:0008194]	GO:0008194; GO:0016758; GO:0043231	KOG1192;COG1819;
TRINITY_DN10014_c0_g2_i1	TRINITY_DN10014_c0_g2	Os10t0178500-01	118	496	528	1.3e-118	10	5412580	5414295	UDP-glucuronosyl/UDP-glucosyltransferase family protein	Q8LNA9		intracellular membrane-bounded organelle [GO:0043231]	transferase activity, transferring hexosyl groups [GO:0016758]; UDP-glycosyltransferase activity [GO:0008194]	intracellular membrane-bounded organelle [GO:0043231]; transferase activity, transferring hexosyl groups [GO:0016758]; UDP-glycosyltransferase activity [GO:0008194]	GO:0008194; GO:0016758; GO:0043231	KOG1192;COG1819;
TRINITY_DN10014_c1_g1_i1	TRINITY_DN10014_c1_g1	Os06t0282000-01	286	355	482	1.43e-15	6	9870664	9872417	UDP-glucuronosyl/UDP-glucosyltransferase family protein	Q5VN44		intracellular membrane-bounded organelle [GO:0043231]	transferase activity, transferring hexosyl groups [GO:0016758]; UDP-glycosyltransferase activity [GO:0008194]	intracellular membrane-bounded organelle [GO:0043231]; transferase activity, transferring hexosyl groups [GO:0016758]; UDP-glycosyltransferase activity [GO:0008194]	GO:0008194; GO:0016758; GO:0043231	KOG1192;COG1819;
TRINITY_DN10014_c3_g1_i1	TRINITY_DN10014_c3_g1	Os11t0157100-02	36	62	268	0.43	11	2730143	2736643	Similar to Cyclin T1 (Fragment)	B7F5V0						ENOG410IMMQ;ENOG410ZAZC;
TRINITY_DN10014_c4_g1_i1	TRINITY_DN10014_c4_g1	Os01t0176100-00	296	387	501	8.13e-18	1	3921356	3923134	UDP-glucuronosyl/UDP-glucosyltransferase family protein	Q9FU68		intracellular membrane-bounded organelle [GO:0043231]	transferase activity, transferring hexosyl groups [GO:0016758]; UDP-glycosyltransferase activity [GO:0008194]	intracellular membrane-bounded organelle [GO:0043231]; transferase activity, transferring hexosyl groups [GO:0016758]; UDP-glycosyltransferase activity [GO:0008194]	GO:0008194; GO:0016758; GO:0043231	KOG1192;COG1819;
TRINITY_DN100150_c0_g1_i1	TRINITY_DN100150_c0_g1	Os11t0683500-02	616	634	647	8.8	11	27648703	27655229	Hypothetical conserved gene	Q8L6H7	carbohydrate metabolic process [GO:0005975]	chloroplast outer membrane [GO:0009707]	beta,beta digalactosyldiacylglycerol galactosyltransferase activity [GO:0102996]; beta-glucosidase activity [GO:0008422]; galactolipid galactosyltransferase activity [GO:0046480]	chloroplast outer membrane [GO:0009707]; beta,beta digalactosyldiacylglycerol galactosyltransferase activity [GO:0102996]; beta-glucosidase activity [GO:0008422]; galactolipid galactosyltransferase activity [GO:0046480]; carbohydrate metabolic process [GO:0005975]	GO:0005975; GO:0008422; GO:0009707; GO:0046480; GO:0102996	KOG0626;COG2723;
TRINITY_DN100152_c0_g1_i1	TRINITY_DN100152_c0_g1	Os08t0490300-01	220	268	603	0.000253	8	24238314	24242112	RNA recognition motif, glycine rich protein domain containing protein	Q6ZBP8			RNA binding [GO:0003723]	RNA binding [GO:0003723]	GO:0003723	KOG0118;COG0724;
TRINITY_DN100153_c0_g1_i1	TRINITY_DN100153_c0_g1	Os02t0673500-01	225	252	792	0.75	2	27416559	27421828	Basic helix-loop-helix dimerisation region bHLH domain containing protein	Q6EPG4			protein dimerization activity [GO:0046983]	protein dimerization activity [GO:0046983]	GO:0046983	ENOG410IHKX;ENOG410YD0M;
TRINITY_DN100154_c0_g1_i1	TRINITY_DN100154_c0_g1	Os02t0814200-02	123	145	153	0.75	2	34889693	34890833	Similar to CER1-like gene protein (Fragment)	A0A0P0VRG7
TRINITY_DN100154_c1_g1_i1	TRINITY_DN100154_c1_g1	Os08t0398300-01	77	109	957	2.6	8	18993292	18998956	ABC transporter-like domain containing protein	Q0J5V8	lipid transport [GO:0006869]	integral component of membrane [GO:0016021]; intracellular membrane-bounded organelle [GO:0043231]	ATPase activity [GO:0016887]; ATPase-coupled transmembrane transporter activity [GO:0042626]; ATP binding [GO:0005524]; lipid transporter activity [GO:0005319]	integral component of membrane [GO:0016021]; intracellular membrane-bounded organelle [GO:0043231]; ATP binding [GO:0005524]; ATPase activity [GO:0016887]; ATPase-coupled transmembrane transporter activity [GO:0042626]; lipid transporter activity [GO:0005319]; lipid transport [GO:0006869]	GO:0005319; GO:0005524; GO:0006869; GO:0016021; GO:0016887; GO:0042626; GO:0043231	ENOG410IPJG;ENOG410XR3G;
TRINITY_DN100155_c0_g1_i1	TRINITY_DN100155_c0_g1	Os01t0324400-03	26	84	85	0.36	1	12403525	12407716	Hypothetical conserved gene	Q657G5
TRINITY_DN100157_c0_g1_i1	TRINITY_DN100157_c0_g1	Os07t0119800-00	59	89	143	0.71	7	1067127	1067558	Protein of unknown function DUF538 domain containing protein	Q8LHY4
TRINITY_DN10015_c0_g1_i1	TRINITY_DN10015_c0_g1	Os11t0544100-00	288	468	489	3.8e-55	11	19988741	19991058	Conserved hypothetical protein	Q2R2Z8	auxin polar transport [GO:0009926]; response to auxin [GO:0009733]; response to mechanical stimulus [GO:0009612]	endoplasmic reticulum [GO:0005783]; mitochondrion [GO:0005739]; vacuolar membrane [GO:0005774]		endoplasmic reticulum [GO:0005783]; mitochondrion [GO:0005739]; vacuolar membrane [GO:0005774]; auxin polar transport [GO:0009926]; response to auxin [GO:0009733]; response to mechanical stimulus [GO:0009612]	GO:0005739; GO:0005774; GO:0005783; GO:0009612; GO:0009733; GO:0009926	ENOG410IG6V;ENOG4111R0R;
TRINITY_DN10015_c0_g1_i2	TRINITY_DN10015_c0_g1	Os11t0544100-00	288	451	489	2.18e-46	11	19988741	19991058	Conserved hypothetical protein	Q2R2Z8	auxin polar transport [GO:0009926]; response to auxin [GO:0009733]; response to mechanical stimulus [GO:0009612]	endoplasmic reticulum [GO:0005783]; mitochondrion [GO:0005739]; vacuolar membrane [GO:0005774]		endoplasmic reticulum [GO:0005783]; mitochondrion [GO:0005739]; vacuolar membrane [GO:0005774]; auxin polar transport [GO:0009926]; response to auxin [GO:0009733]; response to mechanical stimulus [GO:0009612]	GO:0005739; GO:0005774; GO:0005783; GO:0009612; GO:0009733; GO:0009926	ENOG410IG6V;ENOG4111R0R;
TRINITY_DN10015_c0_g1_i3	TRINITY_DN10015_c0_g1	Os11t0544100-00	288	451	489	1.51e-46	11	19988741	19991058	Conserved hypothetical protein	Q2R2Z8	auxin polar transport [GO:0009926]; response to auxin [GO:0009733]; response to mechanical stimulus [GO:0009612]	endoplasmic reticulum [GO:0005783]; mitochondrion [GO:0005739]; vacuolar membrane [GO:0005774]		endoplasmic reticulum [GO:0005783]; mitochondrion [GO:0005739]; vacuolar membrane [GO:0005774]; auxin polar transport [GO:0009926]; response to auxin [GO:0009733]; response to mechanical stimulus [GO:0009612]	GO:0005739; GO:0005774; GO:0005783; GO:0009612; GO:0009733; GO:0009926	ENOG410IG6V;ENOG4111R0R;
TRINITY_DN10015_c0_g1_i4	TRINITY_DN10015_c0_g1	Os11t0544000-01	347	432	462	3.07e-39	11	19985660	19988488	Hypothetical conserved gene	Q2R2Z9						ENOG410INZC;ENOG410Y9JQ;
TRINITY_DN100160_c0_g1_i1	TRINITY_DN100160_c0_g1	Os05t0517600-00	74	134	145	0.28	5	25658917	25660044	Similar to Symbiotic-like hemoglobin 5	Q75II4			heme binding [GO:0020037]; metal ion binding [GO:0046872]; oxygen binding [GO:0019825]; oxygen carrier activity [GO:0005344]	heme binding [GO:0020037]; metal ion binding [GO:0046872]; oxygen binding [GO:0019825]; oxygen carrier activity [GO:0005344]	GO:0005344; GO:0019825; GO:0020037; GO:0046872	KOG3378;COG1018;
TRINITY_DN100162_c0_g1_i1	TRINITY_DN100162_c0_g1	Os04t0674700-01	490	546	558	2.3e-24	4	34444832	34446814	Similar to AMP-binding protein (Adenosine monophosphate binding protein 5 AMPBP5)	Q7XQ93			catalytic activity [GO:0003824]	catalytic activity [GO:0003824]	GO:0003824	KOG1176;COG0318;
TRINITY_DN100163_c0_g1_i1	TRINITY_DN100163_c0_g1	Os05t0519700-01	248	321	912	2.56e-22	5	25803631	25807160	Heat shock protein, Long-term acquired thermotoleranc	Q6F2Y7	cellular response to heat [GO:0034605]; protein metabolic process [GO:0019538]	cytosol [GO:0005829]; nucleus [GO:0005634]	ATP binding [GO:0005524]	cytosol [GO:0005829]; nucleus [GO:0005634]; ATP binding [GO:0005524]; cellular response to heat [GO:0034605]; protein metabolic process [GO:0019538]	GO:0005524; GO:0005634; GO:0005829; GO:0019538; GO:0034605	KOG1051;COG0542;
TRINITY_DN100163_c0_g1_i2	TRINITY_DN100163_c0_g1	Os05t0519700-01	178	322	912	1.36e-58	5	25803631	25807160	Heat shock protein, Long-term acquired thermotoleranc	Q6F2Y7	cellular response to heat [GO:0034605]; protein metabolic process [GO:0019538]	cytosol [GO:0005829]; nucleus [GO:0005634]	ATP binding [GO:0005524]	cytosol [GO:0005829]; nucleus [GO:0005634]; ATP binding [GO:0005524]; cellular response to heat [GO:0034605]; protein metabolic process [GO:0019538]	GO:0005524; GO:0005634; GO:0005829; GO:0019538; GO:0034605	KOG1051;COG0542;
TRINITY_DN100165_c0_g1_i1	TRINITY_DN100165_c0_g1	Os04t0178300-01	25	47	504	3.4	4	5318070	5326425	Similar to Isoform 3 of Syn-copalyl diphosphate synthase	NA	NA	NA	NA	NA	NA	NA	NA
TRINITY_DN10016_c0_g1_i1	TRINITY_DN10016_c0_g1	Os07t0172200-01	243	320	367	5.07e-21	7	3797345	3800704	Similar to ROOT HAIRLESS 1	Q6ZA53	DNA endoreduplication [GO:0042023]		DNA binding [GO:0003677]	DNA binding [GO:0003677]; DNA endoreduplication [GO:0042023]	GO:0003677; GO:0042023	ENOG410IFIK;ENOG4111ITW;
TRINITY_DN10016_c0_g2_i1	TRINITY_DN10016_c0_g2	Os07t0172200-01	227	247	367	0.013	7	3797345	3800704	Similar to ROOT HAIRLESS 1	Q6ZA53	DNA endoreduplication [GO:0042023]		DNA binding [GO:0003677]	DNA binding [GO:0003677]; DNA endoreduplication [GO:0042023]	GO:0003677; GO:0042023	ENOG410IFIK;ENOG4111ITW;
TRINITY_DN10016_c0_g2_i2	TRINITY_DN10016_c0_g2	Os07t0172200-01	227	247	367	0.013	7	3797345	3800704	Similar to ROOT HAIRLESS 1	Q6ZA53	DNA endoreduplication [GO:0042023]		DNA binding [GO:0003677]	DNA binding [GO:0003677]; DNA endoreduplication [GO:0042023]	GO:0003677; GO:0042023	ENOG410IFIK;ENOG4111ITW;
TRINITY_DN10016_c1_g1_i1	TRINITY_DN10016_c1_g1	Os01t0931700-00	61	92	164	3.2	1	40880104	40881181	Tubby, C-terminal domain containing protein	A0A0P0VCE9
TRINITY_DN100170_c0_g1_i1	TRINITY_DN100170_c0_g1	Os02t0793100-01	321	360	1154	9	2	33700415	33706332	Armadillo-type fold domain containing protein	Q6K685	endocytosis [GO:0006897]			endocytosis [GO:0006897]	GO:0006897	ENOG410IV93;ENOG410XXD9;
TRINITY_DN100172_c0_g1_i1	TRINITY_DN100172_c0_g1	Os11t0577800-00	363	423	512	0.56	11	21789932	21791579	Similar to Glucan endo-1,3-beta-glucosidase 5	A0A0P0Y3N8	carbohydrate metabolic process [GO:0005975]	anchored component of plasma membrane [GO:0046658]; integral component of membrane [GO:0016021]	hydrolase activity, hydrolyzing O-glycosyl compounds [GO:0004553]	anchored component of plasma membrane [GO:0046658]; integral component of membrane [GO:0016021]; hydrolase activity, hydrolyzing O-glycosyl compounds [GO:0004553]; carbohydrate metabolic process [GO:0005975]	GO:0004553; GO:0005975; GO:0016021; GO:0046658
TRINITY_DN100174_c0_g1_i1	TRINITY_DN100174_c0_g1	Os03t0174200-01	225	266	398	8.6	3	3974957	3977413	Conserved hypothetical protein	Q10R20						ENOG410IW9D;ENOG410YJRQ;
TRINITY_DN100176_c0_g1_i1	TRINITY_DN100176_c0_g1	Os03t0200500-02	78	246	255	1.63e-76	3	5275019	5277136	40S ribosomal protein S3a (CYC07 protein)	A0A0P0VUA6	translation [GO:0006412]	cytoplasm [GO:0005737]; ribosome [GO:0005840]	structural constituent of ribosome [GO:0003735]	cytoplasm [GO:0005737]; ribosome [GO:0005840]; structural constituent of ribosome [GO:0003735]; translation [GO:0006412]	GO:0003735; GO:0005737; GO:0005840; GO:0006412
TRINITY_DN10017_c0_g1_i1	TRINITY_DN10017_c0_g1	Os01t0160200-02	653	672	1033	4.9	1	3143601	3146812	Leucine-rich repeat, N-terminal domain containing protein	Q0JQH5		integral component of membrane [GO:0016021]		integral component of membrane [GO:0016021]	GO:0016021	KOG0619;COG4886;
TRINITY_DN10017_c0_g1_i2	TRINITY_DN10017_c0_g1	Os11t0100800-01	327	369	497	1.1	11	27030	28636	Similar to Exo70 exocyst complex subunit family protein	A0A0P0XXS6	exocytosis [GO:0006887]; protein transport [GO:0015031]	exocyst [GO:0000145]		exocyst [GO:0000145]; exocytosis [GO:0006887]; protein transport [GO:0015031]	GO:0000145; GO:0006887; GO:0015031
TRINITY_DN10017_c0_g1_i3	TRINITY_DN10017_c0_g1	Os11t0100800-01	327	369	497	1.1	11	27030	28636	Similar to Exo70 exocyst complex subunit family protein	A0A0P0XXS6	exocytosis [GO:0006887]; protein transport [GO:0015031]	exocyst [GO:0000145]		exocyst [GO:0000145]; exocytosis [GO:0006887]; protein transport [GO:0015031]	GO:0000145; GO:0006887; GO:0015031
TRINITY_DN10017_c0_g1_i4	TRINITY_DN10017_c0_g1	Os11t0100800-01	327	369	497	0.85	11	27030	28636	Similar to Exo70 exocyst complex subunit family protein	A0A0P0XXS6	exocytosis [GO:0006887]; protein transport [GO:0015031]	exocyst [GO:0000145]		exocyst [GO:0000145]; exocytosis [GO:0006887]; protein transport [GO:0015031]	GO:0000145; GO:0006887; GO:0015031
TRINITY_DN10017_c0_g2_i1	TRINITY_DN10017_c0_g2	Os08t0542600-01	200	241	308	5.9	8	27142260	27144964	HAD-superfamily subfamily IIA hydrolase, hypothetical 3 protein	Q6ZJG4	dephosphorylation [GO:0016311]	chloroplast [GO:0009507]	phosphatase activity [GO:0016791]	chloroplast [GO:0009507]; phosphatase activity [GO:0016791]; dephosphorylation [GO:0016311]	GO:0009507; GO:0016311; GO:0016791	ENOG410IKR0;COG0647;
TRINITY_DN10017_c0_g2_i2	TRINITY_DN10017_c0_g2	Os08t0542600-01	200	241	308	5.9	8	27142260	27144964	HAD-superfamily subfamily IIA hydrolase, hypothetical 3 protein	Q6ZJG4	dephosphorylation [GO:0016311]	chloroplast [GO:0009507]	phosphatase activity [GO:0016791]	chloroplast [GO:0009507]; phosphatase activity [GO:0016791]; dephosphorylation [GO:0016311]	GO:0009507; GO:0016311; GO:0016791	ENOG410IKR0;COG0647;
TRINITY_DN10017_c0_g3_i1	TRINITY_DN10017_c0_g3	Os03t0830500-01	20	66	141	0.011	3	34883520	34884578	Similar to PGPS/D12	Q850Y9						ENOG410IXPF;ENOG410YK39;
TRINITY_DN100186_c0_g1_i1	TRINITY_DN100186_c0_g1	Os01t0618300-01	274	290	940	2.1	1	24592460	24596220	Armadillo-type fold domain containing protein	C7IXA6		integral component of membrane [GO:0016021]		integral component of membrane [GO:0016021]	GO:0016021	ENOG410JV1W;ENOG41106B9;
TRINITY_DN100187_c0_g1_i1	TRINITY_DN100187_c0_g1	Os10t0181700-01	503	544	609	0.72	10	5595755	5610443	ATP-binding region, ATPase-like domain containing protein	Q33AG5			kinase activity [GO:0016301]	kinase activity [GO:0016301]	GO:0016301	KOG1845;ENOG411033B;
TRINITY_DN100188_c0_g1_i1	TRINITY_DN100188_c0_g1	Os02t0563000-00	215	237	391	2.9	2	21365479	21366789	Hypothetical conserved gene	A0A0N7KFI1
TRINITY_DN100189_c0_g1_i1	TRINITY_DN100189_c0_g1	Os04t0305700-01	13	48	494	0.98	4	13771472	13773175	Similar to OSIGBa0096F13.5 protein	Q7XVP1		intracellular membrane-bounded organelle [GO:0043231]	transferase activity, transferring hexosyl groups [GO:0016758]; UDP-glycosyltransferase activity [GO:0008194]	intracellular membrane-bounded organelle [GO:0043231]; transferase activity, transferring hexosyl groups [GO:0016758]; UDP-glycosyltransferase activity [GO:0008194]	GO:0008194; GO:0016758; GO:0043231	KOG1192;COG1819;
TRINITY_DN10018_c0_g1_i1	TRINITY_DN10018_c0_g1	Os08t0100500-01	98	1102	1428	0	8	36145	45629	Regulation of nuclear pre-mRNA protein domain containing protein	Q6Z1Z8						KOG1904;ENOG410Y5WD;
TRINITY_DN10018_c0_g1_i11	TRINITY_DN10018_c0_g1	Os08t0100500-01	10	1102	1428	0	8	36145	45629	Regulation of nuclear pre-mRNA protein domain containing protein	Q6Z1Z8						KOG1904;ENOG410Y5WD;
TRINITY_DN10018_c0_g1_i12	TRINITY_DN10018_c0_g1	Os08t0100500-01	10	1102	1428	0	8	36145	45629	Regulation of nuclear pre-mRNA protein domain containing protein	Q6Z1Z8						KOG1904;ENOG410Y5WD;
TRINITY_DN10018_c0_g1_i13	TRINITY_DN10018_c0_g1	Os08t0100500-01	10	1102	1428	0	8	36145	45629	Regulation of nuclear pre-mRNA protein domain containing protein	Q6Z1Z8						KOG1904;ENOG410Y5WD;
TRINITY_DN10018_c0_g1_i14	TRINITY_DN10018_c0_g1	Os08t0100500-01	10	1102	1428	0	8	36145	45629	Regulation of nuclear pre-mRNA protein domain containing protein	Q6Z1Z8						KOG1904;ENOG410Y5WD;
TRINITY_DN10018_c0_g1_i15	TRINITY_DN10018_c0_g1	Os08t0100500-01	10	1102	1428	0	8	36145	45629	Regulation of nuclear pre-mRNA protein domain containing protein	Q6Z1Z8						KOG1904;ENOG410Y5WD;
TRINITY_DN10018_c0_g1_i16	TRINITY_DN10018_c0_g1	Os08t0100500-01	10	322	1428	3.11e-82	8	36145	45629	Regulation of nuclear pre-mRNA protein domain containing protein	Q6Z1Z8						KOG1904;ENOG410Y5WD;
TRINITY_DN10018_c0_g1_i17	TRINITY_DN10018_c0_g1	Os08t0100500-01	95	693	1428	0	8	36145	45629	Regulation of nuclear pre-mRNA protein domain containing protein	Q6Z1Z8						KOG1904;ENOG410Y5WD;
TRINITY_DN10018_c0_g1_i18	TRINITY_DN10018_c0_g1	Os08t0100500-01	98	862	1428	0	8	36145	45629	Regulation of nuclear pre-mRNA protein domain containing protein	Q6Z1Z8						KOG1904;ENOG410Y5WD;
TRINITY_DN10018_c0_g1_i2	TRINITY_DN10018_c0_g1	Os08t0100500-01	10	1102	1428	0	8	36145	45629	Regulation of nuclear pre-mRNA protein domain containing protein	Q6Z1Z8						KOG1904;ENOG410Y5WD;
TRINITY_DN10018_c0_g1_i3	TRINITY_DN10018_c0_g1	Os08t0100500-01	10	1102	1428	0	8	36145	45629	Regulation of nuclear pre-mRNA protein domain containing protein	Q6Z1Z8						KOG1904;ENOG410Y5WD;
TRINITY_DN10018_c0_g1_i4	TRINITY_DN10018_c0_g1	Os08t0100500-01	98	322	1428	1.28e-68	8	36145	45629	Regulation of nuclear pre-mRNA protein domain containing protein	Q6Z1Z8						KOG1904;ENOG410Y5WD;
TRINITY_DN10018_c0_g1_i5	TRINITY_DN10018_c0_g1	Os08t0100500-01	10	1102	1428	0	8	36145	45629	Regulation of nuclear pre-mRNA protein domain containing protein	Q6Z1Z8						KOG1904;ENOG410Y5WD;
TRINITY_DN10018_c0_g1_i7	TRINITY_DN10018_c0_g1	Os08t0100500-01	64	322	1428	1.09e-49	8	36145	45629	Regulation of nuclear pre-mRNA protein domain containing protein	Q6Z1Z8						KOG1904;ENOG410Y5WD;
TRINITY_DN10018_c0_g1_i8	TRINITY_DN10018_c0_g1	Os08t0100500-01	10	1102	1428	0	8	36145	45629	Regulation of nuclear pre-mRNA protein domain containing protein	Q6Z1Z8						KOG1904;ENOG410Y5WD;
TRINITY_DN10018_c0_g1_i9	TRINITY_DN10018_c0_g1	Os08t0100500-01	10	1102	1428	0	8	36145	45629	Regulation of nuclear pre-mRNA protein domain containing protein	Q6Z1Z8						KOG1904;ENOG410Y5WD;
TRINITY_DN10018_c0_g2_i1	TRINITY_DN10018_c0_g2	Os07t0691100-01	264	296	566	1.7	7	29388044	29390321	Similar to Pectin methylesterase 6 (Fragment)	Q7F0H7	cell wall modification [GO:0042545]; pectin catabolic process [GO:0045490]	cell wall [GO:0005618]; extracellular region [GO:0005576]	aspartyl esterase activity [GO:0045330]; pectinesterase activity [GO:0030599]; pectinesterase inhibitor activity [GO:0046910]	cell wall [GO:0005618]; extracellular region [GO:0005576]; aspartyl esterase activity [GO:0045330]; pectinesterase activity [GO:0030599]; pectinesterase inhibitor activity [GO:0046910]; cell wall modification [GO:0042545]; pectin catabolic process [GO:0045490]	GO:0005576; GO:0005618; GO:0030599; GO:0042545; GO:0045330; GO:0045490; GO:0046910	ENOG410IGWD;COG4677;
TRINITY_DN10018_c1_g1_i1	TRINITY_DN10018_c1_g1	Os04t0582600-01	300	338	717	7.1	4	29431012	29434383	Conserved hypothetical protein	A0A0P0WDV7			RNA binding [GO:0003723]	RNA binding [GO:0003723]	GO:0003723
TRINITY_DN10018_c1_g1_i2	TRINITY_DN10018_c1_g1	Os04t0582600-01	300	338	717	3.4	4	29431012	29434383	Conserved hypothetical protein	A0A0P0WDV7			RNA binding [GO:0003723]	RNA binding [GO:0003723]	GO:0003723
TRINITY_DN100192_c0_g1_i1	TRINITY_DN100192_c0_g1	Os03t0352400-01	352	482	535	3.77e-38	3	13227322	13232070	Similar to Nucleolar GTP-binding protein 2 (Autoantigen NGP-1)	Q10LF7		nucleolus [GO:0005730]	GTP binding [GO:0005525]; hydrolase activity [GO:0016787]	nucleolus [GO:0005730]; GTP binding [GO:0005525]; hydrolase activity [GO:0016787]	GO:0005525; GO:0005730; GO:0016787	KOG2423;COG1161;
TRINITY_DN100195_c0_g1_i1	TRINITY_DN100195_c0_g1	Os03t0151700-02	117	142	392	0.68	3	2848017	2851613	Similar to WD repeat protein (Fragment)	A0A0P0VT37
TRINITY_DN10019_c0_g1_i1	TRINITY_DN10019_c0_g1	Os07t0170800-01	30	238	238	7.85e-141	7	3745385	3749974	Similar to F-box domain containing protein	A0A0N7KN01
TRINITY_DN10019_c0_g1_i2	TRINITY_DN10019_c0_g1	Os07t0170800-01	130	238	238	8.86e-70	7	3745385	3749974	Similar to F-box domain containing protein	A0A0N7KN01
TRINITY_DN10019_c0_g1_i3	TRINITY_DN10019_c0_g1	Os07t0170800-01	130	238	238	1.69e-69	7	3745385	3749974	Similar to F-box domain containing protein	A0A0N7KN01
TRINITY_DN10019_c0_g1_i4	TRINITY_DN10019_c0_g1	Os07t0170800-01	30	238	238	9.19e-134	7	3745385	3749974	Similar to F-box domain containing protein	A0A0N7KN01
TRINITY_DN10019_c0_g1_i5	TRINITY_DN10019_c0_g1	Os07t0170800-01	130	238	238	1.27e-66	7	3745385	3749974	Similar to F-box domain containing protein	A0A0N7KN01
TRINITY_DN10019_c0_g1_i6	TRINITY_DN10019_c0_g1	Os07t0170800-01	130	238	238	3.55e-70	7	3745385	3749974	Similar to F-box domain containing protein	A0A0N7KN01
TRINITY_DN10019_c0_g1_i7	TRINITY_DN10019_c0_g1	Os03t0700800-03	50	129	249	0.35	3	28122161	28124206	Similar to EIN2	A0A0P0W1Y8		membrane [GO:0016020]	metal ion transmembrane transporter activity [GO:0046873]	membrane [GO:0016020]; metal ion transmembrane transporter activity [GO:0046873]	GO:0016020; GO:0046873
TRINITY_DN10019_c0_g1_i8	TRINITY_DN10019_c0_g1	Os10t0474000-00	236	288	327	0.72	10	17616226	17617209	Peptidase C48, SUMO/Sentrin/Ubl1 domain containing protein	Q7XDG4			cysteine-type peptidase activity [GO:0008234]	cysteine-type peptidase activity [GO:0008234]	GO:0008234	KOG0778;COG5160;
TRINITY_DN10019_c0_g2_i1	TRINITY_DN10019_c0_g2	Os01t0892300-01	141	176	279	7.3	1	38795480	38797375	Leucine-rich repeat, plant specific containing protein	Q0JH05		integral component of membrane [GO:0016021]		integral component of membrane [GO:0016021]	GO:0016021	ENOG410JX7Q;ENOG4110481;
TRINITY_DN10019_c1_g1_i1	TRINITY_DN10019_c1_g1	Os08t0441900-00	208	231	328	8	8	21531338	21533813	Hypothetical conserved gene	A0A0P0XG62			nucleic acid binding [GO:0003676]; zinc ion binding [GO:0008270]	nucleic acid binding [GO:0003676]; zinc ion binding [GO:0008270]	GO:0003676; GO:0008270
TRINITY_DN10019_c1_g1_i2	TRINITY_DN10019_c1_g1	Os08t0441900-00	208	231	328	8.9	8	21531338	21533813	Hypothetical conserved gene	A0A0P0XG62			nucleic acid binding [GO:0003676]; zinc ion binding [GO:0008270]	nucleic acid binding [GO:0003676]; zinc ion binding [GO:0008270]	GO:0003676; GO:0008270
TRINITY_DN10019_c2_g1_i1	TRINITY_DN10019_c2_g1	Os02t0722001-00	244	279	362	1.1	2	29960114	29978603	Similar to Tyrosyl-tRNA synthetase	A0A0P0VP63	tRNA aminoacylation for protein translation [GO:0006418]		ATP binding [GO:0005524]; tyrosine-tRNA ligase activity [GO:0004831]	ATP binding [GO:0005524]; tyrosine-tRNA ligase activity [GO:0004831]; tRNA aminoacylation for protein translation [GO:0006418]	GO:0004831; GO:0005524; GO:0006418
TRINITY_DN1001_c0_g1_i1	TRINITY_DN1001_c0_g1	Os11t0547000-02	19	548	548	0	11	20182477	20186313	Autonomous floral activator, Promotion of flowerin	A0A0P0Y317
TRINITY_DN1001_c0_g1_i10	TRINITY_DN1001_c0_g1	Os11t0547000-02	19	548	548	0	11	20182477	20186313	Autonomous floral activator, Promotion of flowerin	A0A0P0Y317
TRINITY_DN1001_c0_g1_i11	TRINITY_DN1001_c0_g1	Os11t0547000-01	67	630	630	0	11	20182486	20187327	Autonomous floral activator, Promotion of flowerin	Q2R2W1	circadian rhythm [GO:0007623]; negative regulation of cellulose biosynthetic process [GO:2001007]; positive regulation of flower development [GO:0009911]; protein-chromophore linkage [GO:0018298]; protein ubiquitination [GO:0016567]; regulation of transcription, DNA-templated [GO:0006355]; response to blue light [GO:0009637]	cytosol [GO:0005829]; nucleus [GO:0005634]; SCF ubiquitin ligase complex [GO:0019005]	photoreceptor activity [GO:0009881]	cytosol [GO:0005829]; nucleus [GO:0005634]; SCF ubiquitin ligase complex [GO:0019005]; photoreceptor activity [GO:0009881]; circadian rhythm [GO:0007623]; negative regulation of cellulose biosynthetic process [GO:2001007]; positive regulation of flower development [GO:0009911]; protein ubiquitination [GO:0016567]; protein-chromophore linkage [GO:0018298]; regulation of transcription, DNA-template…	GO:0005634; GO:0005829; GO:0006355; GO:0007623; GO:0009637; GO:0009881; GO:0009911; GO:0016567; GO:0018298; GO:0019005; GO:2001007	ENOG410IKJW;ENOG410XRGE;
TRINITY_DN1001_c0_g1_i12	TRINITY_DN1001_c0_g1	Os11t0547000-02	19	548	548	0	11	20182477	20186313	Autonomous floral activator, Promotion of flowerin	A0A0P0Y317
TRINITY_DN1001_c0_g1_i13	TRINITY_DN1001_c0_g1	Os11t0547000-02	19	548	548	0	11	20182477	20186313	Autonomous floral activator, Promotion of flowerin	A0A0P0Y317
TRINITY_DN1001_c0_g1_i15	TRINITY_DN1001_c0_g1	Os11t0547000-02	19	548	548	0	11	20182477	20186313	Autonomous floral activator, Promotion of flowerin	A0A0P0Y317
TRINITY_DN1001_c0_g1_i16	TRINITY_DN1001_c0_g1	Os11t0547000-01	67	101	630	6.65e-12	11	20182486	20187327	Autonomous floral activator, Promotion of flowerin	Q2R2W1	circadian rhythm [GO:0007623]; negative regulation of cellulose biosynthetic process [GO:2001007]; positive regulation of flower development [GO:0009911]; protein-chromophore linkage [GO:0018298]; protein ubiquitination [GO:0016567]; regulation of transcription, DNA-templated [GO:0006355]; response to blue light [GO:0009637]	cytosol [GO:0005829]; nucleus [GO:0005634]; SCF ubiquitin ligase complex [GO:0019005]	photoreceptor activity [GO:0009881]	cytosol [GO:0005829]; nucleus [GO:0005634]; SCF ubiquitin ligase complex [GO:0019005]; photoreceptor activity [GO:0009881]; circadian rhythm [GO:0007623]; negative regulation of cellulose biosynthetic process [GO:2001007]; positive regulation of flower development [GO:0009911]; protein ubiquitination [GO:0016567]; protein-chromophore linkage [GO:0018298]; regulation of transcription, DNA-template…	GO:0005634; GO:0005829; GO:0006355; GO:0007623; GO:0009637; GO:0009881; GO:0009911; GO:0016567; GO:0018298; GO:0019005; GO:2001007	ENOG410IKJW;ENOG410XRGE;
TRINITY_DN1001_c0_g1_i2	TRINITY_DN1001_c0_g1	Os11t0547000-02	19	548	548	0	11	20182477	20186313	Autonomous floral activator, Promotion of flowerin	A0A0P0Y317
TRINITY_DN1001_c0_g1_i4	TRINITY_DN1001_c0_g1	Os11t0547000-02	19	548	548	0	11	20182477	20186313	Autonomous floral activator, Promotion of flowerin	A0A0P0Y317
TRINITY_DN1001_c0_g1_i5	TRINITY_DN1001_c0_g1	Os11t0547000-02	19	548	548	0	11	20182477	20186313	Autonomous floral activator, Promotion of flowerin	A0A0P0Y317
TRINITY_DN1001_c0_g1_i6	TRINITY_DN1001_c0_g1	Os11t0547000-02	19	548	548	0	11	20182477	20186313	Autonomous floral activator, Promotion of flowerin	A0A0P0Y317
TRINITY_DN1001_c0_g1_i7	TRINITY_DN1001_c0_g1	Os11t0547000-02	19	548	548	0	11	20182477	20186313	Autonomous floral activator, Promotion of flowerin	A0A0P0Y317
TRINITY_DN1001_c0_g1_i8	TRINITY_DN1001_c0_g1	Os11t0547000-02	19	548	548	0	11	20182477	20186313	Autonomous floral activator, Promotion of flowerin	A0A0P0Y317
TRINITY_DN1001_c0_g1_i9	TRINITY_DN1001_c0_g1	Os11t0547000-02	21	548	548	0	11	20182477	20186313	Autonomous floral activator, Promotion of flowerin	A0A0P0Y317
TRINITY_DN1001_c0_g2_i1	TRINITY_DN1001_c0_g2	Os01t0163450-01	10	67	70	0.13	1	3291241	3293494	Hypothetical gene	A0A0P0UYW9
TRINITY_DN100200_c0_g1_i1	TRINITY_DN100200_c0_g1	Os01t0242300-01	7	107	170	1.68e-11	1	7852689	7855760	Optic atrophy 3 family protein	Q5NA80	regulation of lipid metabolic process [GO:0019216]	mitochondrion [GO:0005739]		mitochondrion [GO:0005739]; regulation of lipid metabolic process [GO:0019216]	GO:0005739; GO:0019216	KOG3335;ENOG4111J9C;
TRINITY_DN100202_c0_g1_i1	TRINITY_DN100202_c0_g1	Os10t0525000-01	211	261	515	0.036	10	20412047	20416020	Cytochrome P450 family protein	Q8S7S6		integral component of membrane [GO:0016021]	heme binding [GO:0020037]; iron ion binding [GO:0005506]; oxidoreductase activity, acting on paired donors, with incorporation or reduction of molecular oxygen [GO:0016705]	integral component of membrane [GO:0016021]; heme binding [GO:0020037]; iron ion binding [GO:0005506]; oxidoreductase activity, acting on paired donors, with incorporation or reduction of molecular oxygen [GO:0016705]	GO:0005506; GO:0016021; GO:0016705; GO:0020037	KOG0157;COG2124;
TRINITY_DN100203_c0_g1_i2	TRINITY_DN100203_c0_g1	Os01t0257100-01	84	129	131	0.016	1	8577244	8577934	Rapid ALkalinization Factor family protein	Q9SDJ5	calcium-mediated signaling [GO:0019722]	plasmodesma [GO:0009506]		plasmodesma [GO:0009506]; calcium-mediated signaling [GO:0019722]	GO:0009506; GO:0019722	ENOG410JX6S;ENOG411048V;
TRINITY_DN100205_c0_g1_i1	TRINITY_DN100205_c0_g1	Os04t0423700-01	198	265	449	1.7	4	20949658	20952802	Similar to predicted protein	Q7X8A2	ceramide biosynthetic process [GO:0046513]; sphingolipid biosynthetic process [GO:0030148]	integral component of endoplasmic reticulum membrane [GO:0030176]; integral component of Golgi membrane [GO:0030173]; integral component of plasma membrane [GO:0005887]; trans-Golgi network [GO:0005802]	ceramide cholinephosphotransferase activity [GO:0047493]; inositol phosphoceramide synthase activity [GO:0045140]; sphingomyelin synthase activity [GO:0033188]	integral component of endoplasmic reticulum membrane [GO:0030176]; integral component of Golgi membrane [GO:0030173]; integral component of plasma membrane [GO:0005887]; trans-Golgi network [GO:0005802]; ceramide cholinephosphotransferase activity [GO:0047493]; inositol phosphoceramide synthase activity [GO:0045140]; sphingomyelin synthase activity [GO:0033188]; ceramide biosynthetic process [GO:…	GO:0005802; GO:0005887; GO:0030148; GO:0030173; GO:0030176; GO:0033188; GO:0045140; GO:0046513; GO:0047493	KOG3058;ENOG410XNSC;
TRINITY_DN100206_c0_g1_i1	TRINITY_DN100206_c0_g1	Os05t0586300-00	126	161	387	2.35e-05	5	29208375	29210085	Similar to FMA (FAMA); DNA binding / transcription activator/ transcription factor	A0A0P0WRG0			protein dimerization activity [GO:0046983]	protein dimerization activity [GO:0046983]	GO:0046983
TRINITY_DN100207_c0_g1_i1	TRINITY_DN100207_c0_g1	Os04t0492900-03	57	76	479	0.59	4	24644199	24647448	Similar to H0425E08.7 protein	Q7XSB6			RNA binding [GO:0003723]	RNA binding [GO:0003723]	GO:0003723	ENOG410IR2T;ENOG410Y9G3;
TRINITY_DN100207_c0_g2_i1	TRINITY_DN100207_c0_g2	Os09t0294000-02	386	420	682	4.7	9	6995066	7005542	Similar to Bifunctional aspartokinase/homoserine dehydrogenase 2, chloroplast precursor (AK-HD 2) (AK-HSDH 2) [Includes: Aspartokinase (EC 2.7.2.4); Homoserine dehydrogenase (EC 1.1.1.3)]	A0A0P0XL45	cellular amino acid biosynthetic process [GO:0008652]		aspartate kinase activity [GO:0004072]; NADP binding [GO:0050661]; oxidoreductase activity [GO:0016491]	aspartate kinase activity [GO:0004072]; NADP binding [GO:0050661]; oxidoreductase activity [GO:0016491]; cellular amino acid biosynthetic process [GO:0008652]	GO:0004072; GO:0008652; GO:0016491; GO:0050661
TRINITY_DN100208_c0_g1_i1	TRINITY_DN100208_c0_g1	Os06t0234400-00	36	51	388	0.19	6	7000436	7001602	Hypothetical conserved gene	A0A0P0WUJ3		Golgi apparatus [GO:0005794]	O-acetyltransferase activity [GO:0016413]	Golgi apparatus [GO:0005794]; O-acetyltransferase activity [GO:0016413]	GO:0005794; GO:0016413
TRINITY_DN10020_c0_g1_i1	TRINITY_DN10020_c0_g1	Os09t0103500-01	345	409	448	7.62e-19	9	437172	442919	Pseudouridine synthase domain containing protein	Q69K07	pseudouridine synthesis [GO:0001522]	mitochondrion [GO:0005739]	pseudouridine synthase activity [GO:0009982]; RNA binding [GO:0003723]	mitochondrion [GO:0005739]; pseudouridine synthase activity [GO:0009982]; RNA binding [GO:0003723]; pseudouridine synthesis [GO:0001522]	GO:0001522; GO:0003723; GO:0005739; GO:0009982	KOG1919;COG0564;
TRINITY_DN10020_c0_g1_i2	TRINITY_DN10020_c0_g1	Os09t0103500-01	345	409	448	7.57e-19	9	437172	442919	Pseudouridine synthase domain containing protein	Q69K07	pseudouridine synthesis [GO:0001522]	mitochondrion [GO:0005739]	pseudouridine synthase activity [GO:0009982]; RNA binding [GO:0003723]	mitochondrion [GO:0005739]; pseudouridine synthase activity [GO:0009982]; RNA binding [GO:0003723]; pseudouridine synthesis [GO:0001522]	GO:0001522; GO:0003723; GO:0005739; GO:0009982	KOG1919;COG0564;
TRINITY_DN10020_c0_g1_i3	TRINITY_DN10020_c0_g1	Os09t0103600-01	5	154	392	1.12e-80	9	444925	451698	PRP38 family protein	Q69K06		precatalytic spliceosome [GO:0071011]		precatalytic spliceosome [GO:0071011]	GO:0071011	KOG2889;ENOG410XQ3F;
TRINITY_DN10020_c0_g1_i4	TRINITY_DN10020_c0_g1	Os09t0103600-01	5	221	392	2.4e-123	9	444925	451698	PRP38 family protein	Q69K06		precatalytic spliceosome [GO:0071011]		precatalytic spliceosome [GO:0071011]	GO:0071011	KOG2889;ENOG410XQ3F;
TRINITY_DN10020_c0_g1_i6	TRINITY_DN10020_c0_g1	Os09t0103600-01	5	154	392	2.26e-80	9	444925	451698	PRP38 family protein	Q69K06		precatalytic spliceosome [GO:0071011]		precatalytic spliceosome [GO:0071011]	GO:0071011	KOG2889;ENOG410XQ3F;
TRINITY_DN10020_c0_g1_i7	TRINITY_DN10020_c0_g1	Os09t0103600-01	5	221	392	2.56e-123	9	444925	451698	PRP38 family protein	Q69K06		precatalytic spliceosome [GO:0071011]		precatalytic spliceosome [GO:0071011]	GO:0071011	KOG2889;ENOG410XQ3F;
TRINITY_DN100212_c0_g1_i1	TRINITY_DN100212_c0_g1	Os06t0254600-01	72	98	225	3.5	6	7996917	8004842	Caleosin related family protein	Q652U5			calcium ion binding [GO:0005509]; monooxygenase activity [GO:0004497]	calcium ion binding [GO:0005509]; monooxygenase activity [GO:0004497]	GO:0004497; GO:0005509	ENOG410JW32;ENOG41105BA;
TRINITY_DN100212_c1_g1_i1	TRINITY_DN100212_c1_g1	Os10t0548300-01	86	120	652	2.2	10	21454084	21459741	Protein kinase, catalytic domain domain containing protein	A0A0P0XWV2			ATP binding [GO:0005524]; protein kinase activity [GO:0004672]; ubiquitin-protein transferase activity [GO:0004842]	ATP binding [GO:0005524]; protein kinase activity [GO:0004672]; ubiquitin-protein transferase activity [GO:0004842]	GO:0004672; GO:0004842; GO:0005524
TRINITY_DN100218_c0_g1_i1	TRINITY_DN100218_c0_g1	Os11t0294400-01	54	191	226	4.38e-41	11	10776499	10778076	Similar to WW domain containing protein, expressed	A0A0P0Y1D2
TRINITY_DN100219_c0_g1_i1	TRINITY_DN100219_c0_g1	Os07t0648233-00	74	143	475	0.9	7	27065563	27067402	Armadillo-type fold domain containing protein	A0A0P0X9H2
TRINITY_DN10021_c0_g1_i1	TRINITY_DN10021_c0_g1	Os06t0117800-00	348	382	385	0.026	6	972897	974332	Conserved hypothetical protein	A0A0P0WSA3
TRINITY_DN10021_c0_g2_i1	TRINITY_DN10021_c0_g2	Os06t0117800-00	339	382	385	1.91e-05	6	972897	974332	Conserved hypothetical protein	A0A0P0WSA3
TRINITY_DN10021_c0_g3_i1	TRINITY_DN10021_c0_g3	Os06t0117800-00	348	380	385	0.000601	6	972897	974332	Conserved hypothetical protein	A0A0P0WSA3
TRINITY_DN10021_c1_g1_i1	TRINITY_DN10021_c1_g1	Os04t0184250-00	45	63	293	7	4	5728136	5731769	Hypothetical protein	A0A0P0W755
TRINITY_DN100220_c0_g1_i1	TRINITY_DN100220_c0_g1	Os01t0588700-01	1	47	330	3.7	1	22931955	22937186	Protein of unknown function DUF572 family protein	Q0JLM7	RNA splicing [GO:0008380]			RNA splicing [GO:0008380]	GO:0008380	KOG2989;COG5134;
TRINITY_DN100221_c0_g1_i1	TRINITY_DN100221_c0_g1	Os01t0511300-01	64	131	385	1.5	1	17999387	18002863	Proteasome component region PCI domain containing protein	Q94E72	proteasome assembly [GO:0043248]; ubiquitin-dependent protein catabolic process [GO:0006511]	cytosol [GO:0005829]; nucleus [GO:0005634]; proteasome regulatory particle, lid subcomplex [GO:0008541]	structural molecule activity [GO:0005198]	cytosol [GO:0005829]; nucleus [GO:0005634]; proteasome regulatory particle, lid subcomplex [GO:0008541]; structural molecule activity [GO:0005198]; proteasome assembly [GO:0043248]; ubiquitin-dependent protein catabolic process [GO:0006511]	GO:0005198; GO:0005634; GO:0005829; GO:0006511; GO:0008541; GO:0043248	KOG2908;ENOG410XPG9;
TRINITY_DN100222_c0_g1_i1	TRINITY_DN100222_c0_g1	Os11t0246100-01	16	72	417	0.026	11	7869341	7871918	Mitochodrial transcription termination factor-related family protein	Q53NA7	chloroplast organization [GO:0009658]; developmental process [GO:0032502]; regulation of transcription, DNA-templated [GO:0006355]	chloroplast [GO:0009507]	double-stranded DNA binding [GO:0003690]	chloroplast [GO:0009507]; double-stranded DNA binding [GO:0003690]; chloroplast organization [GO:0009658]; developmental process [GO:0032502]; regulation of transcription, DNA-templated [GO:0006355]	GO:0003690; GO:0006355; GO:0009507; GO:0009658; GO:0032502	KOG1267;ENOG410XT49;
TRINITY_DN100224_c0_g1_i1	TRINITY_DN100224_c0_g1	Os01t0852650-00	138	183	467	0.91	1	36727945	36729912	FAR1 DNA binding domain domain containing protein	A0A0P0VAD9	regulation of transcription, DNA-templated [GO:0006355]			regulation of transcription, DNA-templated [GO:0006355]	GO:0006355
TRINITY_DN100225_c0_g1_i1	TRINITY_DN100225_c0_g1	Os06t0281400-01	788	883	896	1.33e-19	6	9840913	9857074	Similar to DNA topoisomerase	Q5VMY4	DNA topological change [GO:0006265]		DNA binding [GO:0003677]; DNA topoisomerase type I (single strand cut, ATP-independent) activity [GO:0003917]	DNA binding [GO:0003677]; DNA topoisomerase type I (single strand cut, ATP-independent) activity [GO:0003917]; DNA topological change [GO:0006265]	GO:0003677; GO:0003917; GO:0006265
TRINITY_DN100226_c0_g1_i1	TRINITY_DN100226_c0_g1	Os02t0624400-01	108	144	547	4.56e-11	2	24899523	24904960	Glycosyl transferase, family 8 protein	Q6K1S5		integral component of membrane [GO:0016021]		integral component of membrane [GO:0016021]	GO:0016021	KOG1950;COG5597;
TRINITY_DN100227_c0_g1_i1	TRINITY_DN100227_c0_g1	Os01t0184500-01	111	137	625	0.002	1	4485764	4490158	DEAD-like helicase, N-terminal domain containing protein	Q5VRY0	mitochondrial large ribosomal subunit assembly [GO:1902775]	mitochondrion [GO:0005739]	ATP binding [GO:0005524]; RNA binding [GO:0003723]; RNA helicase activity [GO:0003724]	mitochondrion [GO:0005739]; ATP binding [GO:0005524]; RNA binding [GO:0003723]; RNA helicase activity [GO:0003724]; mitochondrial large ribosomal subunit assembly [GO:1902775]	GO:0003723; GO:0003724; GO:0005524; GO:0005739; GO:1902775	KOG0331;COG0513;
TRINITY_DN100228_c0_g1_i1	TRINITY_DN100228_c0_g1	Os04t0556000-01	308	427	1002	2.54e-21	4	27829841	27835486	Heavy metal P-type ATPase, Xylem loading of coppe	A3AWA4	detoxification of copper ion [GO:0010273]; metal ion transport [GO:0030001]	integral component of membrane [GO:0016021]; plasma membrane [GO:0005886]	ATPase-coupled cation transmembrane transporter activity [GO:0019829]; ATP binding [GO:0005524]; copper ion binding [GO:0005507]	integral component of membrane [GO:0016021]; plasma membrane [GO:0005886]; ATP binding [GO:0005524]; ATPase-coupled cation transmembrane transporter activity [GO:0019829]; copper ion binding [GO:0005507]; detoxification of copper ion [GO:0010273]; metal ion transport [GO:0030001]	GO:0005507; GO:0005524; GO:0005886; GO:0010273; GO:0016021; GO:0019829; GO:0030001	KOG0207;COG2217;
TRINITY_DN10022_c0_g1_i1	TRINITY_DN10022_c0_g1	Os05t0462900-00	29	99	99	0.031	5	22743760	22744188	Similar to Histone H4	A0A0P0WNF9	nucleosome assembly [GO:0006334]	nucleosome [GO:0000786]; nucleus [GO:0005634]	DNA binding [GO:0003677]; protein heterodimerization activity [GO:0046982]	nucleosome [GO:0000786]; nucleus [GO:0005634]; DNA binding [GO:0003677]; protein heterodimerization activity [GO:0046982]; nucleosome assembly [GO:0006334]	GO:0000786; GO:0003677; GO:0005634; GO:0006334; GO:0046982
TRINITY_DN10022_c0_g2_i1	TRINITY_DN10022_c0_g2	Os11t0656500-01	175	227	1400	0.000837	11	26286551	26291279	Integrase, catalytic core domain containing protein	Q2R072	DNA integration [GO:0015074]		nucleic acid binding [GO:0003676]; zinc ion binding [GO:0008270]	nucleic acid binding [GO:0003676]; zinc ion binding [GO:0008270]; DNA integration [GO:0015074]	GO:0003676; GO:0008270; GO:0015074	ENOG410IRPM;ENOG410XS4D;
TRINITY_DN10022_c0_g2_i2	TRINITY_DN10022_c0_g2	Os11t0656500-01	175	227	1400	0.001	11	26286551	26291279	Integrase, catalytic core domain containing protein	Q2R072	DNA integration [GO:0015074]		nucleic acid binding [GO:0003676]; zinc ion binding [GO:0008270]	nucleic acid binding [GO:0003676]; zinc ion binding [GO:0008270]; DNA integration [GO:0015074]	GO:0003676; GO:0008270; GO:0015074	ENOG410IRPM;ENOG410XS4D;
TRINITY_DN10022_c0_g2_i3	TRINITY_DN10022_c0_g2	Os11t0656500-01	175	227	1400	0.003	11	26286551	26291279	Integrase, catalytic core domain containing protein	Q2R072	DNA integration [GO:0015074]		nucleic acid binding [GO:0003676]; zinc ion binding [GO:0008270]	nucleic acid binding [GO:0003676]; zinc ion binding [GO:0008270]; DNA integration [GO:0015074]	GO:0003676; GO:0008270; GO:0015074	ENOG410IRPM;ENOG410XS4D;
TRINITY_DN10022_c0_g3_i1	TRINITY_DN10022_c0_g3	Os08t0125300-01	288	589	1427	7.65e-72	8	1468423	1473225	Integrase, catalytic core domain containing protein	Q0J8A6	DNA integration [GO:0015074]		nucleic acid binding [GO:0003676]; zinc ion binding [GO:0008270]	nucleic acid binding [GO:0003676]; zinc ion binding [GO:0008270]; DNA integration [GO:0015074]	GO:0003676; GO:0008270; GO:0015074	KOG0017;ENOG410XS4D;
TRINITY_DN10022_c0_g3_i2	TRINITY_DN10022_c0_g3	Os08t0125300-01	288	589	1427	7.65e-72	8	1468423	1473225	Integrase, catalytic core domain containing protein	Q0J8A6	DNA integration [GO:0015074]		nucleic acid binding [GO:0003676]; zinc ion binding [GO:0008270]	nucleic acid binding [GO:0003676]; zinc ion binding [GO:0008270]; DNA integration [GO:0015074]	GO:0003676; GO:0008270; GO:0015074	KOG0017;ENOG410XS4D;
TRINITY_DN10022_c0_g3_i3	TRINITY_DN10022_c0_g3	Os08t0125300-01	288	589	1427	7.65e-72	8	1468423	1473225	Integrase, catalytic core domain containing protein	Q0J8A6	DNA integration [GO:0015074]		nucleic acid binding [GO:0003676]; zinc ion binding [GO:0008270]	nucleic acid binding [GO:0003676]; zinc ion binding [GO:0008270]; DNA integration [GO:0015074]	GO:0003676; GO:0008270; GO:0015074	KOG0017;ENOG410XS4D;
TRINITY_DN10022_c0_g3_i4	TRINITY_DN10022_c0_g3	Os08t0125300-01	288	589	1427	7.64e-72	8	1468423	1473225	Integrase, catalytic core domain containing protein	Q0J8A6	DNA integration [GO:0015074]		nucleic acid binding [GO:0003676]; zinc ion binding [GO:0008270]	nucleic acid binding [GO:0003676]; zinc ion binding [GO:0008270]; DNA integration [GO:0015074]	GO:0003676; GO:0008270; GO:0015074	KOG0017;ENOG410XS4D;
TRINITY_DN10022_c0_g4_i1	TRINITY_DN10022_c0_g4	Os11t0656500-01	704	823	1400	1.37e-37	11	26286551	26291279	Integrase, catalytic core domain containing protein	Q2R072	DNA integration [GO:0015074]		nucleic acid binding [GO:0003676]; zinc ion binding [GO:0008270]	nucleic acid binding [GO:0003676]; zinc ion binding [GO:0008270]; DNA integration [GO:0015074]	GO:0003676; GO:0008270; GO:0015074	ENOG410IRPM;ENOG410XS4D;
TRINITY_DN10022_c1_g1_i2	TRINITY_DN10022_c1_g1	Os07t0197300-00	103	129	949	0.26	7	5263397	5273423	Disease resistance protein domain containing protein	Q6Z397			ADP binding [GO:0043531]	ADP binding [GO:0043531]	GO:0043531	KOG4658;COG4886;
TRINITY_DN10022_c1_g1_i3	TRINITY_DN10022_c1_g1	Os03t0667700-01	199	274	377	0.93	3	26293277	26298494	Similar to RanBP1 domain containing protein, expressed	Q10FH5	intracellular transport [GO:0046907]			intracellular transport [GO:0046907]	GO:0046907	KOG2724;ENOG410YPHB;
TRINITY_DN10022_c1_g1_i4	TRINITY_DN10022_c1_g1	Os03t0667700-01	199	274	377	0.93	3	26293277	26298494	Similar to RanBP1 domain containing protein, expressed	Q10FH5	intracellular transport [GO:0046907]			intracellular transport [GO:0046907]	GO:0046907	KOG2724;ENOG410YPHB;
TRINITY_DN10022_c1_g1_i5	TRINITY_DN10022_c1_g1	Os02t0552200-00	57	92	339	2.8	2	20823499	20824518	Conserved hypothetical protein	A0A0P0VK77
TRINITY_DN10022_c1_g2_i1	TRINITY_DN10022_c1_g2	Os07t0669800-01	1	39	1048	2.17e-07	7	28324762	28330230	Zinc finger, CW-type domain containing protein	A0A0P0X9Z7			zinc ion binding [GO:0008270]	zinc ion binding [GO:0008270]	GO:0008270
TRINITY_DN100231_c0_g1_i1	TRINITY_DN100231_c0_g1	Os03t0124200-01	776	842	848	1.03e-23	3	1406065	1408788	Similar to Pto-like protein kinase F	Q10SF5	protein autophosphorylation [GO:0046777]	integral component of membrane [GO:0016021]; plasma membrane [GO:0005886]; plasmodesma [GO:0009506]	ATP binding [GO:0005524]; protein kinase activity [GO:0004672]	integral component of membrane [GO:0016021]; plasma membrane [GO:0005886]; plasmodesma [GO:0009506]; ATP binding [GO:0005524]; protein kinase activity [GO:0004672]; protein autophosphorylation [GO:0046777]	GO:0004672; GO:0005524; GO:0005886; GO:0009506; GO:0016021; GO:0046777	KOG1187;COG0515;
TRINITY_DN100234_c0_g1_i1	TRINITY_DN100234_c0_g1	Os10t0116701-00	36	68	400	5.9	10	1068933	1070239	Hypothetical conserved gene	A0A0P0XRH3			calcium ion binding [GO:0005509]; polysaccharide binding [GO:0030247]	calcium ion binding [GO:0005509]; polysaccharide binding [GO:0030247]	GO:0005509; GO:0030247
TRINITY_DN100234_c0_g2_i1	TRINITY_DN100234_c0_g2	Os11t0630300-01	40	56	86	0.26	11	24716906	24719902	Conserved hypothetical protein	A0A0P0Y4G5
TRINITY_DN100235_c0_g1_i1	TRINITY_DN100235_c0_g1	Os12t0619100-00	34	58	430	0.062	12	26377806	26379849	Heat shock protein DnaJ, cysteine-rich domain domain containing protein	A0A0P0YD84	protein folding [GO:0006457]	cytosol [GO:0005829]	heat shock protein binding [GO:0031072]; metal ion binding [GO:0046872]; unfolded protein binding [GO:0051082]	cytosol [GO:0005829]; heat shock protein binding [GO:0031072]; metal ion binding [GO:0046872]; unfolded protein binding [GO:0051082]; protein folding [GO:0006457]	GO:0005829; GO:0006457; GO:0031072; GO:0046872; GO:0051082
TRINITY_DN100235_c0_g1_i2	TRINITY_DN100235_c0_g1	Os12t0619100-00	34	58	430	0.064	12	26377806	26379849	Heat shock protein DnaJ, cysteine-rich domain domain containing protein	A0A0P0YD84	protein folding [GO:0006457]	cytosol [GO:0005829]	heat shock protein binding [GO:0031072]; metal ion binding [GO:0046872]; unfolded protein binding [GO:0051082]	cytosol [GO:0005829]; heat shock protein binding [GO:0031072]; metal ion binding [GO:0046872]; unfolded protein binding [GO:0051082]; protein folding [GO:0006457]	GO:0005829; GO:0006457; GO:0031072; GO:0046872; GO:0051082
TRINITY_DN100239_c0_g1_i1	TRINITY_DN100239_c0_g1	Os01t0767600-01	315	353	422	0.31	1	32346889	32350070	Conserved hypothetical protein	Q8LIX4		endoplasmic reticulum [GO:0005783]		endoplasmic reticulum [GO:0005783]	GO:0005783	ENOG410IJE7;ENOG41119UA;
TRINITY_DN100240_c0_g1_i1	TRINITY_DN100240_c0_g1	Os11t0275200-01	169	244	266	2.92e-06	11	9754959	9759732	Similar to Endo-1,3;1,4-beta-D-glucanase precursor (EC 3.2.1.-)	Q0ITC0			hydrolase activity [GO:0016787]	hydrolase activity [GO:0016787]	GO:0016787	KOG3043;COG0412;
TRINITY_DN100243_c0_g1_i1	TRINITY_DN100243_c0_g1	Os09t0402533-00	17	58	61	0.2	9	14132793	14133166	Similar to DNA binding protein	A0A0P0XN39	multicellular organism development [GO:0007275]	nucleus [GO:0005634]	DNA-binding transcription factor activity, RNA polymerase II-specific [GO:0000981]; protein dimerization activity [GO:0046983]; RNA polymerase II regulatory region sequence-specific DNA binding [GO:0000977]; sequence-specific DNA binding [GO:0043565]; transcription factor binding [GO:0008134]; transcription regulatory region DNA binding [GO:0044212]; transcription regulatory region sequence-speci…	nucleus [GO:0005634]; DNA-binding transcription factor activity, RNA polymerase II-specific [GO:0000981]; protein dimerization activity [GO:0046983]; RNA polymerase II regulatory region sequence-specific DNA binding [GO:0000977]; sequence-specific DNA binding [GO:0043565]; transcription factor binding [GO:0008134]; transcription regulatory region DNA binding [GO:0044212]; transcription regulatory…	GO:0000976; GO:0000977; GO:0000981; GO:0005634; GO:0007275; GO:0008134; GO:0043565; GO:0044212; GO:0046983
TRINITY_DN100245_c0_g1_i1	TRINITY_DN100245_c0_g1	Os03t0726200-01	115	176	357	0.38	3	29535973	29542114	Similar to Hydroxyproline-rich glycoprotein DZ-HRGP precursor	Q75GI4	inositol phosphorylation [GO:0052746]; inositol trisphosphate metabolic process [GO:0032957]	cytoplasm [GO:0005737]	ATP binding [GO:0005524]; inositol-1,3,4-trisphosphate 5-kinase activity [GO:0052726]; inositol-1,3,4-trisphosphate 6-kinase activity [GO:0052725]; inositol tetrakisphosphate 1-kinase activity [GO:0047325]; magnesium ion binding [GO:0000287]	cytoplasm [GO:0005737]; ATP binding [GO:0005524]; inositol tetrakisphosphate 1-kinase activity [GO:0047325]; inositol-1,3,4-trisphosphate 5-kinase activity [GO:0052726]; inositol-1,3,4-trisphosphate 6-kinase activity [GO:0052725]; magnesium ion binding [GO:0000287]; inositol phosphorylation [GO:0052746]; inositol trisphosphate metabolic process [GO:0032957]	GO:0000287; GO:0005524; GO:0005737; GO:0032957; GO:0047325; GO:0052725; GO:0052726; GO:0052746	ENOG410IHA6;ENOG4110KIK;
TRINITY_DN100247_c0_g1_i1	TRINITY_DN100247_c0_g1	Os12t0600200-02	14	36	162	3.84e-06	12	25250479	25253380	Similar to Zinc finger, C3HC4 type family protein, expressed	A0A0P0YC56
TRINITY_DN100249_c0_g1_i1	TRINITY_DN100249_c0_g1	Os06t0298400-01	830	858	860	0.27	6	11085836	11094202	WW/Rsp5/WWP domain containing protein	Q5ZA54						ENOG410JR1F;ENOG4111ZVS;
TRINITY_DN10024_c0_g1_i1	TRINITY_DN10024_c0_g1	Os03t0255000-01	97	1007	1007	0	3	8191896	8195080	FAR1 DNA binding domain domain containing protein	A0A0P0VVK9	regulation of transcription, DNA-templated [GO:0006355]		zinc ion binding [GO:0008270]	zinc ion binding [GO:0008270]; regulation of transcription, DNA-templated [GO:0006355]	GO:0006355; GO:0008270
TRINITY_DN10024_c0_g1_i10	TRINITY_DN10024_c0_g1	Os03t0650800-00	109	498	500	2.69e-107	3	25264262	25267488	Protein of unknown function DUF593 family protein	Q7XZZ5						ENOG410IEZJ;ENOG410Y9EY;
TRINITY_DN10024_c0_g1_i2	TRINITY_DN10024_c0_g1	Os03t0255100-02	332	456	478	1.94e-57	3	8196137	8199033	Similar to Relative to SR12 protein (Fragment)	A0A0N7KGY6	carbohydrate metabolic process [GO:0005975]		carbohydrate binding [GO:0030246]; hydrolase activity, hydrolyzing O-glycosyl compounds [GO:0004553]	carbohydrate binding [GO:0030246]; hydrolase activity, hydrolyzing O-glycosyl compounds [GO:0004553]; carbohydrate metabolic process [GO:0005975]	GO:0004553; GO:0005975; GO:0030246
TRINITY_DN10024_c0_g1_i4	TRINITY_DN10024_c0_g1	Os03t0255000-01	97	1007	1007	0	3	8191896	8195080	FAR1 DNA binding domain domain containing protein	A0A0P0VVK9	regulation of transcription, DNA-templated [GO:0006355]		zinc ion binding [GO:0008270]	zinc ion binding [GO:0008270]; regulation of transcription, DNA-templated [GO:0006355]	GO:0006355; GO:0008270
TRINITY_DN10024_c0_g1_i5	TRINITY_DN10024_c0_g1	Os03t0650800-00	109	453	500	3.28e-87	3	25264262	25267488	Protein of unknown function DUF593 family protein	Q7XZZ5						ENOG410IEZJ;ENOG410Y9EY;
TRINITY_DN10024_c0_g1_i6	TRINITY_DN10024_c0_g1	Os03t0650800-00	109	453	500	3.02e-89	3	25264262	25267488	Protein of unknown function DUF593 family protein	Q7XZZ5						ENOG410IEZJ;ENOG410Y9EY;
TRINITY_DN10024_c0_g1_i7	TRINITY_DN10024_c0_g1	Os03t0255000-01	97	1007	1007	0	3	8191896	8195080	FAR1 DNA binding domain domain containing protein	A0A0P0VVK9	regulation of transcription, DNA-templated [GO:0006355]		zinc ion binding [GO:0008270]	zinc ion binding [GO:0008270]; regulation of transcription, DNA-templated [GO:0006355]	GO:0006355; GO:0008270
TRINITY_DN10024_c0_g1_i8	TRINITY_DN10024_c0_g1	Os03t0650800-00	109	453	500	3.63e-87	3	25264262	25267488	Protein of unknown function DUF593 family protein	Q7XZZ5						ENOG410IEZJ;ENOG410Y9EY;
TRINITY_DN10024_c0_g1_i9	TRINITY_DN10024_c0_g1	Os03t0650800-00	109	453	500	1.01e-86	3	25264262	25267488	Protein of unknown function DUF593 family protein	Q7XZZ5						ENOG410IEZJ;ENOG410Y9EY;
TRINITY_DN10024_c1_g1_i1	TRINITY_DN10024_c1_g1	Os05t0446800-01	184	255	644	3.6	5	21903391	21911328	Similar to Arginyl-tRNA--protein transferase 1 (EC 2.3.2.8) (R-transferase 1) (Arginyltransferase 1) (Arginine-tRNA--protein transferase 1). Splice isoform ATE1-2	Q688J5	protein arginylation [GO:0016598]	cytoplasm [GO:0005737]	arginyltransferase activity [GO:0004057]	cytoplasm [GO:0005737]; arginyltransferase activity [GO:0004057]; protein arginylation [GO:0016598]	GO:0004057; GO:0005737; GO:0016598	KOG1193;COG2935;
TRINITY_DN100250_c0_g1_i2	TRINITY_DN100250_c0_g1	Os04t0556600-01	350	374	463	5.6	4	27853304	27854961	cis-Zeatin-O-glucosyltransferase, Catalyze O-glucosylation of cZ and cZ-ribosid	Q7XU02		intracellular membrane-bounded organelle [GO:0043231]	transferase activity, transferring hexosyl groups [GO:0016758]; UDP-glycosyltransferase activity [GO:0008194]	intracellular membrane-bounded organelle [GO:0043231]; transferase activity, transferring hexosyl groups [GO:0016758]; UDP-glycosyltransferase activity [GO:0008194]	GO:0008194; GO:0016758; GO:0043231	KOG1192;COG1819;
TRINITY_DN100251_c0_g1_i1	TRINITY_DN100251_c0_g1	Os01t0872700-02	587	695	1043	1.9e-35	1	37845044	37852553	Zinc finger, CCHC-type domain containing protein	A0A0P0VB49		nucleus [GO:0005634]	5'-3' exoribonuclease activity [GO:0004534]; nucleic acid binding [GO:0003676]; zinc ion binding [GO:0008270]	nucleus [GO:0005634]; 5'-3' exoribonuclease activity [GO:0004534]; nucleic acid binding [GO:0003676]; zinc ion binding [GO:0008270]	GO:0003676; GO:0004534; GO:0005634; GO:0008270
TRINITY_DN100252_c0_g1_i1	TRINITY_DN100252_c0_g1	Os06t0314600-01	34	71	338	0.3	6	12082449	12088593	SAM dependent carboxyl methyltransferase family protein	Q5Z4A0	methylation [GO:0032259]		S-adenosylmethionine-dependent methyltransferase activity [GO:0008757]	S-adenosylmethionine-dependent methyltransferase activity [GO:0008757]; methylation [GO:0032259]	GO:0008757; GO:0032259	ENOG410JQD7;ENOG4112BHH;
TRINITY_DN100257_c0_g1_i2	TRINITY_DN100257_c0_g1	Os04t0303950-01	1	22	142	1.32e-06	4	13610848	13616451	Similar to OSIGBa0092O07.3 protein	B9FEC6		mitochondrion [GO:0005739]	3'-5'-exoribonuclease activity [GO:0000175]; nucleic acid binding [GO:0003676]	mitochondrion [GO:0005739]; 3'-5'-exoribonuclease activity [GO:0000175]; nucleic acid binding [GO:0003676]	GO:0000175; GO:0003676; GO:0005739
TRINITY_DN100258_c0_g1_i1	TRINITY_DN100258_c0_g1	Os08t0557500-02	325	381	444	8.98e-06	8	27894635	27898769	Similar to peptidyl-prolyl cis-trans isomerase cyclophilin-type family protein	A0A0P0XJ38	protein folding [GO:0006457]		peptidyl-prolyl cis-trans isomerase activity [GO:0003755]	peptidyl-prolyl cis-trans isomerase activity [GO:0003755]; protein folding [GO:0006457]	GO:0003755; GO:0006457
TRINITY_DN100259_c0_g1_i1	TRINITY_DN100259_c0_g1	Os04t0482000-01	39	151	187	2.9e-28	4	24103028	24104868	Similar to Peptide methionine sulfoxide reductase	Q7XUP7	cellular response to oxidative stress [GO:0034599]	cytoplasm [GO:0005737]; cytosol [GO:0005829]	L-methionine-(S)-S-oxide reductase activity [GO:0036456]; peptide-methionine (S)-S-oxide reductase activity [GO:0008113]	cytoplasm [GO:0005737]; cytosol [GO:0005829]; L-methionine-(S)-S-oxide reductase activity [GO:0036456]; peptide-methionine (S)-S-oxide reductase activity [GO:0008113]; cellular response to oxidative stress [GO:0034599]	GO:0005737; GO:0005829; GO:0008113; GO:0034599; GO:0036456	KOG1635;COG0225;
TRINITY_DN10025_c0_g1_i1	TRINITY_DN10025_c0_g1	Os01t0936800-01	1	380	380	1.89e-103	1	41117216	41122215	PapD-like domain containing protein	Q5JMK3	endoplasmic reticulum membrane organization [GO:0090158]; endoplasmic reticulum-plasma membrane tethering [GO:0061817]	endoplasmic reticulum membrane [GO:0005789]; integral component of membrane [GO:0016021]; plasma membrane [GO:0005886]		endoplasmic reticulum membrane [GO:0005789]; integral component of membrane [GO:0016021]; plasma membrane [GO:0005886]; endoplasmic reticulum membrane organization [GO:0090158]; endoplasmic reticulum-plasma membrane tethering [GO:0061817]	GO:0005789; GO:0005886; GO:0016021; GO:0061817; GO:0090158	KOG0439;COG5066;
TRINITY_DN10025_c0_g1_i2	TRINITY_DN10025_c0_g1	Os05t0373000-01	440	477	477	2.48e-06	5	17965061	17970698	PapD-like domain containing protein	Q6I5Q0	endoplasmic reticulum membrane organization [GO:0090158]; endoplasmic reticulum-plasma membrane tethering [GO:0061817]	endoplasmic reticulum membrane [GO:0005789]; integral component of membrane [GO:0016021]; plasma membrane [GO:0005886]		endoplasmic reticulum membrane [GO:0005789]; integral component of membrane [GO:0016021]; plasma membrane [GO:0005886]; endoplasmic reticulum membrane organization [GO:0090158]; endoplasmic reticulum-plasma membrane tethering [GO:0061817]	GO:0005789; GO:0005886; GO:0016021; GO:0061817; GO:0090158	KOG0439;COG5066;
TRINITY_DN10025_c0_g1_i3	TRINITY_DN10025_c0_g1	Os01t0936800-01	68	344	380	4.4e-49	1	41117216	41122215	PapD-like domain containing protein	Q5JMK3	endoplasmic reticulum membrane organization [GO:0090158]; endoplasmic reticulum-plasma membrane tethering [GO:0061817]	endoplasmic reticulum membrane [GO:0005789]; integral component of membrane [GO:0016021]; plasma membrane [GO:0005886]		endoplasmic reticulum membrane [GO:0005789]; integral component of membrane [GO:0016021]; plasma membrane [GO:0005886]; endoplasmic reticulum membrane organization [GO:0090158]; endoplasmic reticulum-plasma membrane tethering [GO:0061817]	GO:0005789; GO:0005886; GO:0016021; GO:0061817; GO:0090158	KOG0439;COG5066;
TRINITY_DN10025_c0_g2_i1	TRINITY_DN10025_c0_g2	Os07t0640200-01	152	223	562	2.9	7	26640735	26645331	Carbohydrate kinase, FGGY family protein	Q8GRU7	D-xylose metabolic process [GO:0042732]; phosphorylation [GO:0016310]; xylulose metabolic process [GO:0005997]	cytosol [GO:0005829]	phosphotransferase activity, alcohol group as acceptor [GO:0016773]; xylulokinase activity [GO:0004856]	cytosol [GO:0005829]; phosphotransferase activity, alcohol group as acceptor [GO:0016773]; xylulokinase activity [GO:0004856]; D-xylose metabolic process [GO:0042732]; phosphorylation [GO:0016310]; xylulose metabolic process [GO:0005997]	GO:0004856; GO:0005829; GO:0005997; GO:0016310; GO:0016773; GO:0042732	KOG2531;COG1070;
TRINITY_DN10025_c0_g2_i2	TRINITY_DN10025_c0_g2	Os05t0497600-01	402	434	488	3.9	5	24473136	24478871	Arsenic-induced RING E3 ligase, Abiotic stress respons	A0A0P0WPB2
TRINITY_DN100260_c0_g1_i1	TRINITY_DN100260_c0_g1	Os01t0841800-01	166	213	548	2.3	1	36141663	36146280	Ribonuclease II and R domain containing protein	Q0JHU4		exosome (RNase complex) [GO:0000178]	3'-5'-exoribonuclease activity [GO:0000175]; RNA binding [GO:0003723]	exosome (RNase complex) [GO:0000178]; 3'-5'-exoribonuclease activity [GO:0000175]; RNA binding [GO:0003723]	GO:0000175; GO:0000178; GO:0003723	KOG2102;COG0557;
TRINITY_DN100262_c0_g1_i1	TRINITY_DN100262_c0_g1	Os03t0172000-01	843	868	1005	1.3	3	3859447	3864370	Peptidase S59, nucleoporin family protein	Q10R44	defense response signaling pathway, resistance gene-dependent [GO:0009870]; response to auxin [GO:0009733]	nuclear membrane [GO:0031965]; nuclear pore [GO:0005643]	structural constituent of nuclear pore [GO:0017056]	nuclear membrane [GO:0031965]; nuclear pore [GO:0005643]; structural constituent of nuclear pore [GO:0017056]; defense response signaling pathway, resistance gene-dependent [GO:0009870]; response to auxin [GO:0009733]	GO:0005643; GO:0009733; GO:0009870; GO:0017056; GO:0031965	ENOG410IU4R;ENOG410ZXB8;
TRINITY_DN100264_c0_g1_i1	TRINITY_DN100264_c0_g1	Os06t0114200-00	80	129	189	7.96e-18	6	819373	820356	Similar to ATARFB1B; GTP binding	Q9LWT5	intracellular protein transport [GO:0006886]; vesicle-mediated transport [GO:0016192]	cytoplasm [GO:0005737]	GTP binding [GO:0005525]	cytoplasm [GO:0005737]; GTP binding [GO:0005525]; intracellular protein transport [GO:0006886]; vesicle-mediated transport [GO:0016192]	GO:0005525; GO:0005737; GO:0006886; GO:0016192	KOG0070;COG1100;
TRINITY_DN100266_c0_g1_i1	TRINITY_DN100266_c0_g1	Os11t0645800-00	834	869	1335	1.9	11	25627185	25631192	Similar to NB-ARC domain containing protein	A0A0P0Y4T5
TRINITY_DN10026_c0_g1_i2	TRINITY_DN10026_c0_g1	Os12t0512700-01	398	474	765	4.7	12	19832734	19837063	ABC transporter-like domain containing protein	A0A0P0YAQ2		integral component of membrane [GO:0016021]	ATPase activity [GO:0016887]; ATP binding [GO:0005524]	integral component of membrane [GO:0016021]; ATP binding [GO:0005524]; ATPase activity [GO:0016887]	GO:0005524; GO:0016021; GO:0016887
TRINITY_DN10026_c0_g1_i4	TRINITY_DN10026_c0_g1	Os01t0219600-00	601	619	640	4.2	1	6541971	6544461	Similar to Endo-beta-1,4-glucanase precursor (EC 3.2.1.4)	Q5NAT8	cellulose catabolic process [GO:0030245]; cell wall organization [GO:0071555]	extracellular region [GO:0005576]	carbohydrate binding [GO:0030246]; cellulase activity [GO:0008810]	extracellular region [GO:0005576]; carbohydrate binding [GO:0030246]; cellulase activity [GO:0008810]; cell wall organization [GO:0071555]; cellulose catabolic process [GO:0030245]	GO:0005576; GO:0008810; GO:0030245; GO:0030246; GO:0071555	ENOG410XPC9;
TRINITY_DN10026_c0_g2_i1	TRINITY_DN10026_c0_g2	Os09t0379900-02	415	453	692	1.6	9	12802546	12805244	Similar to Beta-glucan binding protein	Q6H5B5			glucan endo-1,3-beta-glucanase activity, C-3 substituted reducing group [GO:0052861]	glucan endo-1,3-beta-glucanase activity, C-3 substituted reducing group [GO:0052861]	GO:0052861	KOG2254;COG5498;
TRINITY_DN100270_c0_g1_i1	TRINITY_DN100270_c0_g1	Os02t0473000-01	82	150	490	1.91e-06	2	16104779	16110335	Riboflavin biosynthesis protein RibD family protein	Q0E188	carbohydrate derivative metabolic process [GO:1901135]; chloroplast organization [GO:0009658]; FAD metabolic process [GO:0046443]; response to high light intensity [GO:0009644]; riboflavin biosynthetic process [GO:0009231]	chloroplast [GO:0009507]	5-amino-6-(5-phosphoribosylamino)uracil reductase activity [GO:0008703]; diaminohydroxyphosphoribosylaminopyrimidine deaminase activity [GO:0008835]; hydrolase activity, hydrolyzing N-glycosyl compounds [GO:0016799]; NADP binding [GO:0050661]	chloroplast [GO:0009507]; 5-amino-6-(5-phosphoribosylamino)uracil reductase activity [GO:0008703]; diaminohydroxyphosphoribosylaminopyrimidine deaminase activity [GO:0008835]; hydrolase activity, hydrolyzing N-glycosyl compounds [GO:0016799]; NADP binding [GO:0050661]; carbohydrate derivative metabolic process [GO:1901135]; chloroplast organization [GO:0009658]; FAD metabolic process [GO:0046443]…	GO:0008703; GO:0008835; GO:0009231; GO:0009507; GO:0009644; GO:0009658; GO:0016799; GO:0046443; GO:0050661; GO:1901135	ENOG410IU3U;ENOG410JSA8;COG1985;COG3236;
TRINITY_DN100272_c0_g1_i1	TRINITY_DN100272_c0_g1	Os06t0229900-01	69	90	343	2.4	6	6751939	6753229	Similar to Starch synthase IIa (EC 2.4.1.21) (Fragment)	Q67X46
TRINITY_DN100274_c0_g1_i1	TRINITY_DN100274_c0_g1	Os06t0311600-01	57	132	440	0.74	6	11877604	11881764	Similar to Mannan endo-1,4-beta-mannosidase 6	Q0DCM5	carbohydrate metabolic process [GO:0005975]	extracellular region [GO:0005576]	mannan endo-1,4-beta-mannosidase activity [GO:0016985]	extracellular region [GO:0005576]; mannan endo-1,4-beta-mannosidase activity [GO:0016985]; carbohydrate metabolic process [GO:0005975]	GO:0005576; GO:0005975; GO:0016985	ENOG410IF1J;COG3934;
TRINITY_DN100275_c0_g1_i1	TRINITY_DN100275_c0_g1	Os01t0679900-01	158	213	609	0.03	1	27983688	27990347	Similar to Ythdf2-prov protein	Q5QM96			mRNA binding [GO:0003729]	mRNA binding [GO:0003729]	GO:0003729	KOG1901;ENOG410YABQ;
TRINITY_DN100276_c0_g1_i1	TRINITY_DN100276_c0_g1	Os01t0629900-01	130	163	611	1.94e-05	1	25152108	25158338	Similar to Blast and wounding induced mitogen-activated protein kinase	Q5ZCI1	intracellular signal transduction [GO:0035556]; regulation of gene expression [GO:0010468]	cytoplasm [GO:0005737]; nucleus [GO:0005634]	ATP binding [GO:0005524]; MAP kinase activity [GO:0004707]	cytoplasm [GO:0005737]; nucleus [GO:0005634]; ATP binding [GO:0005524]; MAP kinase activity [GO:0004707]; intracellular signal transduction [GO:0035556]; regulation of gene expression [GO:0010468]	GO:0004707; GO:0005524; GO:0005634; GO:0005737; GO:0010468; GO:0035556	KOG0660;ENOG410XNY0;
TRINITY_DN100278_c0_g1_i1	TRINITY_DN100278_c0_g1	Os02t0717600-01	405	457	544	0.33	2	29786242	29789844	Similar to predicted protein	A0A0P0VP17		plasma membrane [GO:0005886]		plasma membrane [GO:0005886]	GO:0005886
TRINITY_DN100279_c0_g1_i1	TRINITY_DN100279_c0_g1	Os02t0753900-01	113	139	208	7.3	2	31706165	31707298	Hypothetical conserved gene	A0A0P0VPR1	circadian rhythm [GO:0007623]; regulation of transcription, DNA-templated [GO:0006355]			circadian rhythm [GO:0007623]; regulation of transcription, DNA-templated [GO:0006355]	GO:0006355; GO:0007623
TRINITY_DN100279_c0_g1_i2	TRINITY_DN100279_c0_g1	Os01t0769700-01	471	516	896	1.3	1	32461878	32465030	Receptor-like kinase, Control of reproductive growth and development, Repression of cell deat	Q94EF4	protein autophosphorylation [GO:0046777]	integral component of membrane [GO:0016021]; plasma membrane [GO:0005886]; plasmodesma [GO:0009506]	ATP binding [GO:0005524]; protein kinase activity [GO:0004672]	integral component of membrane [GO:0016021]; plasma membrane [GO:0005886]; plasmodesma [GO:0009506]; ATP binding [GO:0005524]; protein kinase activity [GO:0004672]; protein autophosphorylation [GO:0046777]	GO:0004672; GO:0005524; GO:0005886; GO:0009506; GO:0016021; GO:0046777	KOG1187;COG0515;
TRINITY_DN10027_c0_g1_i2	TRINITY_DN10027_c0_g1	Os06t0232700-01	47	173	678	7.01e-23	6	6895777	6901079	Similar to SWIM zinc finger family protein	B7F8V0
TRINITY_DN10027_c0_g1_i3	TRINITY_DN10027_c0_g1	Os06t0232700-01	47	173	678	9.66e-26	6	6895777	6901079	Similar to SWIM zinc finger family protein	B7F8V0
TRINITY_DN10027_c0_g1_i4	TRINITY_DN10027_c0_g1	Os06t0232700-01	40	173	678	2.37e-22	6	6895777	6901079	Similar to SWIM zinc finger family protein	B7F8V0
TRINITY_DN10027_c0_g2_i1	TRINITY_DN10027_c0_g2	Os06t0232700-01	125	183	678	3.77e-07	6	6895777	6901079	Similar to SWIM zinc finger family protein	B7F8V0
TRINITY_DN10027_c0_g2_i2	TRINITY_DN10027_c0_g2	Os06t0232700-01	97	183	678	2.63e-12	6	6895777	6901079	Similar to SWIM zinc finger family protein	B7F8V0
TRINITY_DN10027_c0_g2_i3	TRINITY_DN10027_c0_g2	Os06t0232700-01	75	183	678	9.88e-24	6	6895777	6901079	Similar to SWIM zinc finger family protein	B7F8V0
TRINITY_DN10027_c0_g3_i1	TRINITY_DN10027_c0_g3	Os06t0232700-01	75	173	678	2.6e-21	6	6895777	6901079	Similar to SWIM zinc finger family protein	B7F8V0
TRINITY_DN100280_c0_g1_i1	TRINITY_DN100280_c0_g1	Os07t0517000-01	148	260	524	2.95e-25	7	19926106	19928534	DNA/RNA helicase, C-terminal domain containing protein	A0A0P0X6B6		nucleolus [GO:0005730]	ATP binding [GO:0005524]; helicase activity [GO:0004386]; RNA binding [GO:0003723]	nucleolus [GO:0005730]; ATP binding [GO:0005524]; helicase activity [GO:0004386]; RNA binding [GO:0003723]	GO:0003723; GO:0004386; GO:0005524; GO:0005730
TRINITY_DN100281_c0_g1_i1	TRINITY_DN100281_c0_g1	Os07t0123000-01	62	89	414	1.1	7	1183280	1185666	Cyclin-like F-box domain containing protein	Q6Z4S1
TRINITY_DN100282_c0_g1_i1	TRINITY_DN100282_c0_g1	Os05t0569500-01	27	107	257	6.16e-32	5	28346743	28347863	Similar to Embryo-specific protein	Q6AUN1						ENOG410IFZ2;ENOG410XPKS;
TRINITY_DN100283_c0_g1_i1	TRINITY_DN100283_c0_g1	Os09t0407800-01	288	328	612	0.4	9	14390340	14392934	Pentatricopeptide repeat domain containing protein	Q69MX4	RNA modification [GO:0009451]	intracellular membrane-bounded organelle [GO:0043231]		intracellular membrane-bounded organelle [GO:0043231]; RNA modification [GO:0009451]	GO:0009451; GO:0043231	KOG4197;ENOG410Z7Z7;
TRINITY_DN100283_c0_g2_i1	TRINITY_DN100283_c0_g2	Os06t0712300-01	321	349	556	0.17	6	30122866	30127794	EF-Hand type domain containing protein	Q5Z801	phospholipid metabolic process [GO:0006644]; very long-chain fatty acid metabolic process [GO:0000038]		calcium ion binding [GO:0005509]; lysophosphatidylethanolamine acyltransferase activity [GO:0071618]; plasmalogen synthase activity [GO:0050200]	calcium ion binding [GO:0005509]; lysophosphatidylethanolamine acyltransferase activity [GO:0071618]; plasmalogen synthase activity [GO:0050200]; phospholipid metabolic process [GO:0006644]; very long-chain fatty acid metabolic process [GO:0000038]	GO:0000038; GO:0005509; GO:0006644; GO:0050200; GO:0071618	KOG2898;COG0204;
TRINITY_DN100285_c0_g1_i1	TRINITY_DN100285_c0_g1	Os07t0597200-01	106	159	1106	0.098	7	24347899	24351836	Protein kinase, core domain containing protein	Q0D4Y3		integral component of membrane [GO:0016021]; plasma membrane [GO:0005886]	ATP binding [GO:0005524]; protein serine/threonine kinase activity [GO:0004674]	integral component of membrane [GO:0016021]; plasma membrane [GO:0005886]; ATP binding [GO:0005524]; protein serine/threonine kinase activity [GO:0004674]	GO:0004674; GO:0005524; GO:0005886; GO:0016021	ENOG410IKIW;COG0515;COG4886;
TRINITY_DN100287_c0_g1_i1	TRINITY_DN100287_c0_g1	Os08t0174900-01	264	309	428	1.4	8	4363359	4365519	Similar to CRS2-associated factor 2	Q6Z4U2	mRNA processing [GO:0006397]; RNA splicing [GO:0008380]	mitochondrion [GO:0005739]	RNA binding [GO:0003723]	mitochondrion [GO:0005739]; RNA binding [GO:0003723]; mRNA processing [GO:0006397]; RNA splicing [GO:0008380]	GO:0003723; GO:0005739; GO:0006397; GO:0008380	ENOG410IK4M;ENOG410XQZ0;
TRINITY_DN100287_c0_g1_i2	TRINITY_DN100287_c0_g1	Os12t0176500-01	64	85	339	9.2	12	3873379	3877258	Similar to Replication factor C subunit RFC4	Q9FXM3	DNA-dependent DNA replication [GO:0006261]; DNA repair [GO:0006281]	DNA replication factor C complex [GO:0005663]; nucleolus [GO:0005730]; nucleus [GO:0005634]	ATP binding [GO:0005524]; DNA binding [GO:0003677]	DNA replication factor C complex [GO:0005663]; nucleolus [GO:0005730]; nucleus [GO:0005634]; ATP binding [GO:0005524]; DNA binding [GO:0003677]; DNA repair [GO:0006281]; DNA-dependent DNA replication [GO:0006261]	GO:0003677; GO:0005524; GO:0005634; GO:0005663; GO:0005730; GO:0006261; GO:0006281	KOG0989;COG0470;
TRINITY_DN100288_c0_g1_i1	TRINITY_DN100288_c0_g1	Os03t0142200-01	1	33	282	1.7	3	2330581	2331600	Protein of unknown function DUF594 domain containing protein	A0A0P0VST8
TRINITY_DN10028_c0_g1_i1	TRINITY_DN10028_c0_g1	Os04t0401000-02	23	76	210	1.62e-15	4	19835208	19836886	Proline-rich protein, Blast resistanc	NA	NA	NA	NA	NA	NA	NA	NA
TRINITY_DN10028_c1_g1_i1	TRINITY_DN10028_c1_g1	Os04t0400000-00	59	101	284	5.58e-07	4	19796632	19800392	Similar to OSIGBa0113L04.2 protein	A0A0N7KJ00
TRINITY_DN100290_c0_g1_i1	TRINITY_DN100290_c0_g1	Os08t0357000-02	1	14	325	3.6	8	16340418	16345157	Similar to Wound responsive protein	Q6YZM6	protein ubiquitination [GO:0016567]	nucleus [GO:0005634]; VCB complex [GO:0030891]	nuclease activity [GO:0004518]; ubiquitin protein ligase activity [GO:0061630]	nucleus [GO:0005634]; VCB complex [GO:0030891]; nuclease activity [GO:0004518]; ubiquitin protein ligase activity [GO:0061630]; protein ubiquitination [GO:0016567]	GO:0004518; GO:0005634; GO:0016567; GO:0030891; GO:0061630	ENOG410IJTW;ENOG4110AP6;
TRINITY_DN100290_c0_g1_i2	TRINITY_DN100290_c0_g1	Os08t0357000-02	1	14	325	2.7	8	16340418	16345157	Similar to Wound responsive protein	Q6YZM6	protein ubiquitination [GO:0016567]	nucleus [GO:0005634]; VCB complex [GO:0030891]	nuclease activity [GO:0004518]; ubiquitin protein ligase activity [GO:0061630]	nucleus [GO:0005634]; VCB complex [GO:0030891]; nuclease activity [GO:0004518]; ubiquitin protein ligase activity [GO:0061630]; protein ubiquitination [GO:0016567]	GO:0004518; GO:0005634; GO:0016567; GO:0030891; GO:0061630	ENOG410IJTW;ENOG4110AP6;
TRINITY_DN100293_c0_g1_i1	TRINITY_DN100293_c0_g1	Os03t0284500-01	92	129	389	6.3	3	9783786	9788821	HAD-superfamily subfamily IIA hydrolase, CECR5 protein	Q8GZY3	glycerophospholipid biosynthetic process [GO:0046474]	mitochondrion [GO:0005739]	copper ion binding [GO:0005507]; hydrolase activity [GO:0016787]; zinc ion binding [GO:0008270]	mitochondrion [GO:0005739]; copper ion binding [GO:0005507]; hydrolase activity [GO:0016787]; zinc ion binding [GO:0008270]; glycerophospholipid biosynthetic process [GO:0046474]	GO:0005507; GO:0005739; GO:0008270; GO:0016787; GO:0046474	KOG1618;COG0647;
TRINITY_DN100293_c0_g2_i1	TRINITY_DN100293_c0_g2	Os09t0361700-01	49	85	108	5.8	9	11819358	11821425	Mitochondrial distribution and morphology family 35/apoptosis domain containing protein	Q6K4F7						KOG3481;ENOG4111YV1;
TRINITY_DN100295_c0_g1_i1	TRINITY_DN100295_c0_g1	Os03t0144500-01	152	173	446	2.8	3	2471481	2473021	Similar to Xyloglucan galactosyltransferase KATAMARI 1 (EC 2.4.1.-) (MURUS3 protein)	Q0DV80	protein glycosylation [GO:0006486]		transferase activity, transferring glycosyl groups [GO:0016757]	transferase activity, transferring glycosyl groups [GO:0016757]; protein glycosylation [GO:0006486]	GO:0006486; GO:0016757	KOG1021;ENOG410XTFH;
TRINITY_DN100297_c0_g1_i1	TRINITY_DN100297_c0_g1	Os07t0170100-01	111	189	370	7.12e-13	7	3718709	3722651	Similar to Branched chain alpha-keto acid dehydrogenase E1 beta subunit	Q69LD2	branched-chain amino acid catabolic process [GO:0009083]; response to nutrient [GO:0007584]	mitochondrial alpha-ketoglutarate dehydrogenase complex [GO:0005947]; mitochondrion [GO:0005739]	alpha-ketoacid dehydrogenase activity [GO:0003826]	mitochondrial alpha-ketoglutarate dehydrogenase complex [GO:0005947]; mitochondrion [GO:0005739]; alpha-ketoacid dehydrogenase activity [GO:0003826]; branched-chain amino acid catabolic process [GO:0009083]; response to nutrient [GO:0007584]	GO:0003826; GO:0005739; GO:0005947; GO:0007584; GO:0009083	KOG0525;COG0022;
TRINITY_DN10029_c0_g1_i1	TRINITY_DN10029_c0_g1	Os11t0614500-02	129	196	245	2.07e-38	11	23852139	23860876	Similar to Patatin-like protein	F4MGD9	lipid catabolic process [GO:0016042]		acylglycerol lipase activity [GO:0047372]; phospholipase activity [GO:0004620]	acylglycerol lipase activity [GO:0047372]; phospholipase activity [GO:0004620]; lipid catabolic process [GO:0016042]	GO:0004620; GO:0016042; GO:0047372	KOG0513;COG3621;
TRINITY_DN10029_c2_g1_i1	TRINITY_DN10029_c2_g1	Os11t0614400-01	28	88	417	1.44e-33	11	23844616	23848520	Similar to Patatin-like protein 1	Q2R189	lipid catabolic process [GO:0016042]		acylglycerol lipase activity [GO:0047372]; phospholipase activity [GO:0004620]	acylglycerol lipase activity [GO:0047372]; phospholipase activity [GO:0004620]; lipid catabolic process [GO:0016042]	GO:0004620; GO:0016042; GO:0047372	KOG0513;COG3621;
TRINITY_DN1002_c0_g1_i1	TRINITY_DN1002_c0_g1	Os02t0626100-03	121	327	327	1.25e-114	2	24973448	24974745	Similar to Phenylalanine ammonia-lyase	A0A0P0VM36			catalytic activity [GO:0003824]	catalytic activity [GO:0003824]	GO:0003824
TRINITY_DN1002_c0_g1_i2	TRINITY_DN1002_c0_g1	Os02t0626100-03	121	326	327	1.42e-111	2	24973448	24974745	Similar to Phenylalanine ammonia-lyase	A0A0P0VM36			catalytic activity [GO:0003824]	catalytic activity [GO:0003824]	GO:0003824
TRINITY_DN1002_c0_g1_i3	TRINITY_DN1002_c0_g1	Os02t0626100-02	165	371	371	5.2e-112	2	24973450	24974875	Similar to Phenylalanine ammonia-lyase	A0A0P0VLX6	L-phenylalanine catabolic process [GO:0006559]	cytoplasm [GO:0005737]	ammonia-lyase activity [GO:0016841]	cytoplasm [GO:0005737]; ammonia-lyase activity [GO:0016841]; L-phenylalanine catabolic process [GO:0006559]	GO:0005737; GO:0006559; GO:0016841
TRINITY_DN1002_c0_g1_i4	TRINITY_DN1002_c0_g1	Os02t0626100-03	121	327	327	1.33e-114	2	24973448	24974745	Similar to Phenylalanine ammonia-lyase	A0A0P0VM36			catalytic activity [GO:0003824]	catalytic activity [GO:0003824]	GO:0003824
TRINITY_DN1002_c0_g2_i1	TRINITY_DN1002_c0_g2	Os04t0518100-01	399	707	707	1.96e-174	4	25906878	25910059	Phenylalanine ammonia-lyase	Q7X720	cinnamic acid biosynthetic process [GO:0009800]; L-phenylalanine catabolic process [GO:0006559]	cytoplasm [GO:0005737]	ammonia-lyase activity [GO:0016841]; phenylalanine ammonia-lyase activity [GO:0045548]	cytoplasm [GO:0005737]; ammonia-lyase activity [GO:0016841]; phenylalanine ammonia-lyase activity [GO:0045548]; cinnamic acid biosynthetic process [GO:0009800]; L-phenylalanine catabolic process [GO:0006559]	GO:0005737; GO:0006559; GO:0009800; GO:0016841; GO:0045548	KOG0222;COG2986;
TRINITY_DN1002_c0_g2_i2	TRINITY_DN1002_c0_g2	Os02t0626100-03	21	163	327	1.13e-86	2	24973448	24974745	Similar to Phenylalanine ammonia-lyase	A0A0P0VM36			catalytic activity [GO:0003824]	catalytic activity [GO:0003824]	GO:0003824
TRINITY_DN1002_c1_g1_i1	TRINITY_DN1002_c1_g1	Os04t0518100-01	311	421	707	5.78e-70	4	25906878	25910059	Phenylalanine ammonia-lyase	Q7X720	cinnamic acid biosynthetic process [GO:0009800]; L-phenylalanine catabolic process [GO:0006559]	cytoplasm [GO:0005737]	ammonia-lyase activity [GO:0016841]; phenylalanine ammonia-lyase activity [GO:0045548]	cytoplasm [GO:0005737]; ammonia-lyase activity [GO:0016841]; phenylalanine ammonia-lyase activity [GO:0045548]; cinnamic acid biosynthetic process [GO:0009800]; L-phenylalanine catabolic process [GO:0006559]	GO:0005737; GO:0006559; GO:0009800; GO:0016841; GO:0045548	KOG0222;COG2986;
TRINITY_DN1002_c1_g1_i10	TRINITY_DN1002_c1_g1	Os05t0427400-00	389	517	716	1.73e-86	5	20953643	20955793	Similar to Phenylalanine ammonia-lyase	Q75HQ7	cinnamic acid biosynthetic process [GO:0009800]; L-phenylalanine catabolic process [GO:0006559]	cytoplasm [GO:0005737]	ammonia-lyase activity [GO:0016841]; phenylalanine ammonia-lyase activity [GO:0045548]	cytoplasm [GO:0005737]; ammonia-lyase activity [GO:0016841]; phenylalanine ammonia-lyase activity [GO:0045548]; cinnamic acid biosynthetic process [GO:0009800]; L-phenylalanine catabolic process [GO:0006559]	GO:0005737; GO:0006559; GO:0009800; GO:0016841; GO:0045548	KOG0222;COG2986;
TRINITY_DN1002_c1_g1_i11	TRINITY_DN1002_c1_g1	Os05t0427400-00	389	530	716	2.37e-95	5	20953643	20955793	Similar to Phenylalanine ammonia-lyase	Q75HQ7	cinnamic acid biosynthetic process [GO:0009800]; L-phenylalanine catabolic process [GO:0006559]	cytoplasm [GO:0005737]	ammonia-lyase activity [GO:0016841]; phenylalanine ammonia-lyase activity [GO:0045548]	cytoplasm [GO:0005737]; ammonia-lyase activity [GO:0016841]; phenylalanine ammonia-lyase activity [GO:0045548]; cinnamic acid biosynthetic process [GO:0009800]; L-phenylalanine catabolic process [GO:0006559]	GO:0005737; GO:0006559; GO:0009800; GO:0016841; GO:0045548	KOG0222;COG2986;
TRINITY_DN1002_c1_g1_i12	TRINITY_DN1002_c1_g1	Os02t0626100-01	101	355	701	1.07e-169	2	24973450	24977287	Similar to Phenylalanine ammonia-lyase	P14717	cinnamic acid biosynthetic process [GO:0009800]; L-phenylalanine catabolic process [GO:0006559]	cytoplasm [GO:0005737]	ammonia-lyase activity [GO:0016841]; phenylalanine ammonia-lyase activity [GO:0045548]	cytoplasm [GO:0005737]; ammonia-lyase activity [GO:0016841]; phenylalanine ammonia-lyase activity [GO:0045548]; cinnamic acid biosynthetic process [GO:0009800]; L-phenylalanine catabolic process [GO:0006559]	GO:0005737; GO:0006559; GO:0009800; GO:0016841; GO:0045548	KOG0222;COG2986;
TRINITY_DN1002_c1_g1_i13	TRINITY_DN1002_c1_g1	Os02t0626400-02	186	327	513	1.06e-94	2	24985294	24987125	Phenylalanine ammonia-lyase (EC 4.3.1.5)	A0A0N7KFQ4	L-phenylalanine catabolic process [GO:0006559]	cytoplasm [GO:0005737]	ammonia-lyase activity [GO:0016841]	cytoplasm [GO:0005737]; ammonia-lyase activity [GO:0016841]; L-phenylalanine catabolic process [GO:0006559]	GO:0005737; GO:0006559; GO:0016841
TRINITY_DN1002_c1_g1_i14	TRINITY_DN1002_c1_g1	Os02t0626100-01	1	395	701	0	2	24973450	24977287	Similar to Phenylalanine ammonia-lyase	P14717	cinnamic acid biosynthetic process [GO:0009800]; L-phenylalanine catabolic process [GO:0006559]	cytoplasm [GO:0005737]	ammonia-lyase activity [GO:0016841]; phenylalanine ammonia-lyase activity [GO:0045548]	cytoplasm [GO:0005737]; ammonia-lyase activity [GO:0016841]; phenylalanine ammonia-lyase activity [GO:0045548]; cinnamic acid biosynthetic process [GO:0009800]; L-phenylalanine catabolic process [GO:0006559]	GO:0005737; GO:0006559; GO:0009800; GO:0016841; GO:0045548	KOG0222;COG2986;
TRINITY_DN1002_c1_g1_i15	TRINITY_DN1002_c1_g1	Os02t0626100-01	1	517	701	0	2	24973450	24977287	Similar to Phenylalanine ammonia-lyase	P14717	cinnamic acid biosynthetic process [GO:0009800]; L-phenylalanine catabolic process [GO:0006559]	cytoplasm [GO:0005737]	ammonia-lyase activity [GO:0016841]; phenylalanine ammonia-lyase activity [GO:0045548]	cytoplasm [GO:0005737]; ammonia-lyase activity [GO:0016841]; phenylalanine ammonia-lyase activity [GO:0045548]; cinnamic acid biosynthetic process [GO:0009800]; L-phenylalanine catabolic process [GO:0006559]	GO:0005737; GO:0006559; GO:0009800; GO:0016841; GO:0045548	KOG0222;COG2986;
TRINITY_DN1002_c1_g1_i2	TRINITY_DN1002_c1_g1	Os02t0626100-01	128	284	701	1.32e-96	2	24973450	24977287	Similar to Phenylalanine ammonia-lyase	P14717	cinnamic acid biosynthetic process [GO:0009800]; L-phenylalanine catabolic process [GO:0006559]	cytoplasm [GO:0005737]	ammonia-lyase activity [GO:0016841]; phenylalanine ammonia-lyase activity [GO:0045548]	cytoplasm [GO:0005737]; ammonia-lyase activity [GO:0016841]; phenylalanine ammonia-lyase activity [GO:0045548]; cinnamic acid biosynthetic process [GO:0009800]; L-phenylalanine catabolic process [GO:0006559]	GO:0005737; GO:0006559; GO:0009800; GO:0016841; GO:0045548	KOG0222;COG2986;
TRINITY_DN1002_c1_g1_i3	TRINITY_DN1002_c1_g1	Os04t0518100-01	380	521	707	9.2e-94	4	25906878	25910059	Phenylalanine ammonia-lyase	Q7X720	cinnamic acid biosynthetic process [GO:0009800]; L-phenylalanine catabolic process [GO:0006559]	cytoplasm [GO:0005737]	ammonia-lyase activity [GO:0016841]; phenylalanine ammonia-lyase activity [GO:0045548]	cytoplasm [GO:0005737]; ammonia-lyase activity [GO:0016841]; phenylalanine ammonia-lyase activity [GO:0045548]; cinnamic acid biosynthetic process [GO:0009800]; L-phenylalanine catabolic process [GO:0006559]	GO:0005737; GO:0006559; GO:0009800; GO:0016841; GO:0045548	KOG0222;COG2986;
TRINITY_DN1002_c1_g1_i4	TRINITY_DN1002_c1_g1	Os02t0626100-01	1	355	701	0	2	24973450	24977287	Similar to Phenylalanine ammonia-lyase	P14717	cinnamic acid biosynthetic process [GO:0009800]; L-phenylalanine catabolic process [GO:0006559]	cytoplasm [GO:0005737]	ammonia-lyase activity [GO:0016841]; phenylalanine ammonia-lyase activity [GO:0045548]	cytoplasm [GO:0005737]; ammonia-lyase activity [GO:0016841]; phenylalanine ammonia-lyase activity [GO:0045548]; cinnamic acid biosynthetic process [GO:0009800]; L-phenylalanine catabolic process [GO:0006559]	GO:0005737; GO:0006559; GO:0009800; GO:0016841; GO:0045548	KOG0222;COG2986;
TRINITY_DN1002_c1_g1_i5	TRINITY_DN1002_c1_g1	Os02t0626100-01	1	395	701	0	2	24973450	24977287	Similar to Phenylalanine ammonia-lyase	P14717	cinnamic acid biosynthetic process [GO:0009800]; L-phenylalanine catabolic process [GO:0006559]	cytoplasm [GO:0005737]	ammonia-lyase activity [GO:0016841]; phenylalanine ammonia-lyase activity [GO:0045548]	cytoplasm [GO:0005737]; ammonia-lyase activity [GO:0016841]; phenylalanine ammonia-lyase activity [GO:0045548]; cinnamic acid biosynthetic process [GO:0009800]; L-phenylalanine catabolic process [GO:0006559]	GO:0005737; GO:0006559; GO:0009800; GO:0016841; GO:0045548	KOG0222;COG2986;
TRINITY_DN1002_c1_g1_i6	TRINITY_DN1002_c1_g1	Os02t0626400-03	93	170	420	1.02e-52	2	24985256	24986844	Phenylalanine ammonia-lyase (EC 4.3.1.5)	A0A0P0VLY5	L-phenylalanine catabolic process [GO:0006559]	cytoplasm [GO:0005737]	ammonia-lyase activity [GO:0016841]	cytoplasm [GO:0005737]; ammonia-lyase activity [GO:0016841]; L-phenylalanine catabolic process [GO:0006559]	GO:0005737; GO:0006559; GO:0016841
TRINITY_DN1002_c1_g1_i7	TRINITY_DN1002_c1_g1	Os02t0626100-01	1	395	701	0	2	24973450	24977287	Similar to Phenylalanine ammonia-lyase	P14717	cinnamic acid biosynthetic process [GO:0009800]; L-phenylalanine catabolic process [GO:0006559]	cytoplasm [GO:0005737]	ammonia-lyase activity [GO:0016841]; phenylalanine ammonia-lyase activity [GO:0045548]	cytoplasm [GO:0005737]; ammonia-lyase activity [GO:0016841]; phenylalanine ammonia-lyase activity [GO:0045548]; cinnamic acid biosynthetic process [GO:0009800]; L-phenylalanine catabolic process [GO:0006559]	GO:0005737; GO:0006559; GO:0009800; GO:0016841; GO:0045548	KOG0222;COG2986;
TRINITY_DN1002_c1_g1_i8	TRINITY_DN1002_c1_g1	Os02t0626100-01	1	353	701	0	2	24973450	24977287	Similar to Phenylalanine ammonia-lyase	P14717	cinnamic acid biosynthetic process [GO:0009800]; L-phenylalanine catabolic process [GO:0006559]	cytoplasm [GO:0005737]	ammonia-lyase activity [GO:0016841]; phenylalanine ammonia-lyase activity [GO:0045548]	cytoplasm [GO:0005737]; ammonia-lyase activity [GO:0016841]; phenylalanine ammonia-lyase activity [GO:0045548]; cinnamic acid biosynthetic process [GO:0009800]; L-phenylalanine catabolic process [GO:0006559]	GO:0005737; GO:0006559; GO:0009800; GO:0016841; GO:0045548	KOG0222;COG2986;
TRINITY_DN1002_c1_g1_i9	TRINITY_DN1002_c1_g1	Os02t0626100-01	1	517	701	0	2	24973450	24977287	Similar to Phenylalanine ammonia-lyase	P14717	cinnamic acid biosynthetic process [GO:0009800]; L-phenylalanine catabolic process [GO:0006559]	cytoplasm [GO:0005737]	ammonia-lyase activity [GO:0016841]; phenylalanine ammonia-lyase activity [GO:0045548]	cytoplasm [GO:0005737]; ammonia-lyase activity [GO:0016841]; phenylalanine ammonia-lyase activity [GO:0045548]; cinnamic acid biosynthetic process [GO:0009800]; L-phenylalanine catabolic process [GO:0006559]	GO:0005737; GO:0006559; GO:0009800; GO:0016841; GO:0045548	KOG0222;COG2986;
TRINITY_DN1002_c1_g2_i1	TRINITY_DN1002_c1_g2	Os02t0627100-01	112	363	713	4.44e-161	2	25006495	25009018	Similar to Phenylalanine ammonia-lyase (EC 4.3.1.5)	B7EFQ4	cinnamic acid biosynthetic process [GO:0009800]; L-phenylalanine catabolic process [GO:0006559]	cytoplasm [GO:0005737]	phenylalanine ammonia-lyase activity [GO:0045548]	cytoplasm [GO:0005737]; phenylalanine ammonia-lyase activity [GO:0045548]; cinnamic acid biosynthetic process [GO:0009800]; L-phenylalanine catabolic process [GO:0006559]	GO:0005737; GO:0006559; GO:0009800; GO:0045548	KOG0222;COG2986;
TRINITY_DN100300_c0_g1_i1	TRINITY_DN100300_c0_g1	Os03t0165100-00	61	106	728	3.2	3	3501294	3504478	Pentatricopeptide repeat domain containing protein	A0A0P0VTQ9
TRINITY_DN100301_c0_g1_i1	TRINITY_DN100301_c0_g1	Os12t0131100-01	115	190	320	3.15e-09	12	1500415	1502112	Similar to Glucosamine--fructose-6-phosphate aminotransferase [isomerizing] (EC 2.6.1.16) (Hexosephosphate aminotransferase) (D-fructose-6- phosphate amidotransferase) (GFAT)	Q0IQC2	fructose 6-phosphate metabolic process [GO:0006002]; protein N-linked glycosylation [GO:0006487]; UDP-N-acetylglucosamine metabolic process [GO:0006047]		carbohydrate derivative binding [GO:0097367]; glutamine-fructose-6-phosphate transaminase (isomerizing) activity [GO:0004360]	carbohydrate derivative binding [GO:0097367]; glutamine-fructose-6-phosphate transaminase (isomerizing) activity [GO:0004360]; fructose 6-phosphate metabolic process [GO:0006002]; protein N-linked glycosylation [GO:0006487]; UDP-N-acetylglucosamine metabolic process [GO:0006047]	GO:0004360; GO:0006002; GO:0006047; GO:0006487; GO:0097367	KOG1268;COG0449;
TRINITY_DN100307_c0_g1_i1	TRINITY_DN100307_c0_g1	Os07t0164900-01	321	368	604	1.4	7	3471834	3476921	Similar to ABA aldehyde oxidase	B7F856			oxidoreductase activity [GO:0016491]	oxidoreductase activity [GO:0016491]	GO:0016491	KOG0430;COG4631;
TRINITY_DN100309_c0_g1_i1	TRINITY_DN100309_c0_g1	Os07t0296000-02	7	39	110	4.5	7	11575105	11580068	Conserved hypothetical protein	A0A0P0X4V0
TRINITY_DN10030_c0_g1_i2	TRINITY_DN10030_c0_g1	Os06t0570650-00	5	45	73	9.3	6	22098199	22098952	Protein kinase-like domain domain containing protein	A0A0P0WXW5
TRINITY_DN100311_c0_g1_i1	TRINITY_DN100311_c0_g1	Os04t0472500-00	668	703	873	1.9	4	23626693	23629799	Serine/threonine protein kinase-related domain containing protein	Q7XR24		integral component of membrane [GO:0016021]; plasma membrane [GO:0005886]	ATP binding [GO:0005524]; protein serine/threonine kinase activity [GO:0004674]	integral component of membrane [GO:0016021]; plasma membrane [GO:0005886]; ATP binding [GO:0005524]; protein serine/threonine kinase activity [GO:0004674]	GO:0004674; GO:0005524; GO:0005886; GO:0016021
TRINITY_DN100314_c0_g1_i1	TRINITY_DN100314_c0_g1	Os08t0203600-05	152	200	664	0.85	8	6035581	6038974	Hypothetical conserved gene	A0A0P0XDF2	protein autophosphorylation [GO:0046777]	integral component of membrane [GO:0016021]; plasma membrane [GO:0005886]	ATP binding [GO:0005524]; protein serine/threonine kinase activity [GO:0004674]	integral component of membrane [GO:0016021]; plasma membrane [GO:0005886]; ATP binding [GO:0005524]; protein serine/threonine kinase activity [GO:0004674]; protein autophosphorylation [GO:0046777]	GO:0004674; GO:0005524; GO:0005886; GO:0016021; GO:0046777
TRINITY_DN100315_c0_g1_i1	TRINITY_DN100315_c0_g1	Os02t0625500-02	146	252	325	1.04e-30	2	24940870	24946494	Similar to Adenosine kinase-like protein (Fragment)	A0A0P0VLT9	purine ribonucleoside salvage [GO:0006166]		adenosine kinase activity [GO:0004001]	adenosine kinase activity [GO:0004001]; purine ribonucleoside salvage [GO:0006166]	GO:0004001; GO:0006166
TRINITY_DN100315_c0_g1_i2	TRINITY_DN100315_c0_g1	Os02t0625500-02	191	252	325	5.41e-16	2	24940870	24946494	Similar to Adenosine kinase-like protein (Fragment)	A0A0P0VLT9	purine ribonucleoside salvage [GO:0006166]		adenosine kinase activity [GO:0004001]	adenosine kinase activity [GO:0004001]; purine ribonucleoside salvage [GO:0006166]	GO:0004001; GO:0006166
TRINITY_DN100317_c0_g1_i1	TRINITY_DN100317_c0_g1	Os07t0190600-01	2	402	544	7.34e-41	7	4868011	4877912	Domain of unknown function DUF223 domain containing protein	Q6Z4I5						KOG0851;KOG0987;KOG1237;COG3104;
TRINITY_DN100317_c0_g1_i2	TRINITY_DN100317_c0_g1	Os07t0190600-01	2	402	544	5.2e-41	7	4868011	4877912	Domain of unknown function DUF223 domain containing protein	Q6Z4I5						KOG0851;KOG0987;KOG1237;COG3104;
TRINITY_DN100318_c0_g2_i1	TRINITY_DN100318_c0_g2	Os06t0223800-01	966	994	1037	0.33	6	6401517	6406389	C2 calcium-dependent membrane targeting domain containing protein	A0A0N7KLS7
TRINITY_DN10031_c0_g1_i1	TRINITY_DN10031_c0_g1	Os07t0630900-02	367	428	585	2.4	7	26158409	26163357	Similar to cDNA clone:J013000F18, full insert sequence	Q7XIF5	cell wall organization [GO:0071555]	Golgi apparatus [GO:0005794]; Golgi membrane [GO:0000139]; integral component of membrane [GO:0016021]	glucomannan 4-beta-mannosyltransferase activity [GO:0047259]; mannan synthase activity [GO:0051753]; transferase activity, transferring glycosyl groups [GO:0016757]	Golgi apparatus [GO:0005794]; Golgi membrane [GO:0000139]; integral component of membrane [GO:0016021]; glucomannan 4-beta-mannosyltransferase activity [GO:0047259]; mannan synthase activity [GO:0051753]; transferase activity, transferring glycosyl groups [GO:0016757]; cell wall organization [GO:0071555]	GO:0000139; GO:0005794; GO:0016021; GO:0016757; GO:0047259; GO:0051753; GO:0071555	ENOG410JFQZ;COG1215;
TRINITY_DN100322_c0_g1_i1	TRINITY_DN100322_c0_g1	Os08t0300300-01	388	407	796	0.51	8	12350726	12356984	Similar to Chloride channel-like protein Osclc	Q6ZDC2		integral component of membrane [GO:0016021]; intracellular membrane-bounded organelle [GO:0043231]; plant-type vacuole membrane [GO:0009705]	chloride transmembrane transporter activity [GO:0015108]; transmembrane transporter activity [GO:0022857]; voltage-gated chloride channel activity [GO:0005247]	integral component of membrane [GO:0016021]; intracellular membrane-bounded organelle [GO:0043231]; plant-type vacuole membrane [GO:0009705]; chloride transmembrane transporter activity [GO:0015108]; transmembrane transporter activity [GO:0022857]; voltage-gated chloride channel activity [GO:0005247]	GO:0005247; GO:0009705; GO:0015108; GO:0016021; GO:0022857; GO:0043231	KOG0474;COG0038;
TRINITY_DN100323_c0_g1_i1	TRINITY_DN100323_c0_g1	Os04t0601700-01	37	77	110	1	4	30374702	30377053	Similar to Vacuolar ATP synthase subunit G 1 (EC 3.6.3.14) (V-ATPase G subunit 1) (Vacuolar proton pump G subunit 1)	Q7FAM9		vacuolar proton-transporting V-type ATPase complex [GO:0016471]	proton-exporting ATPase activity, phosphorylative mechanism [GO:0008553]	vacuolar proton-transporting V-type ATPase complex [GO:0016471]; proton-exporting ATPase activity, phosphorylative mechanism [GO:0008553]	GO:0008553; GO:0016471	KOG1772;ENOG4111XX0;
TRINITY_DN100326_c0_g1_i1	TRINITY_DN100326_c0_g1	Os03t0271400-01	303	329	384	1.1	3	9076047	9079383	Armadillo-like helical domain containing protein	Q10NF0		cytoplasm [GO:0005737]; endoplasmic reticulum [GO:0005783]	adenyl-nucleotide exchange factor activity [GO:0000774]	cytoplasm [GO:0005737]; endoplasmic reticulum [GO:0005783]; adenyl-nucleotide exchange factor activity [GO:0000774]	GO:0000774; GO:0005737; GO:0005783	KOG2160;ENOG410Y90B;
TRINITY_DN100328_c0_g1_i1	TRINITY_DN100328_c0_g1	Os05t0147500-01	309	342	596	1.5	5	2725695	2733658	Similar to DEGP2 (DEGP PROTEASE 2); serine-type peptidase/ trypsin	Q6ASR0	chloroplast organization [GO:0009658]; photosystem II repair [GO:0010206]; protein catabolic process [GO:0030163]; proteolysis [GO:0006508]	chloroplast envelope [GO:0009941]; chloroplast stromal thylakoid [GO:0009533]; chloroplast thylakoid membrane [GO:0009535]	serine-type endopeptidase activity [GO:0004252]	chloroplast envelope [GO:0009941]; chloroplast stromal thylakoid [GO:0009533]; chloroplast thylakoid membrane [GO:0009535]; serine-type endopeptidase activity [GO:0004252]; chloroplast organization [GO:0009658]; photosystem II repair [GO:0010206]; protein catabolic process [GO:0030163]; proteolysis [GO:0006508]	GO:0004252; GO:0006508; GO:0009533; GO:0009535; GO:0009658; GO:0009941; GO:0010206; GO:0030163	KOG1320;COG0265;
TRINITY_DN100329_c0_g1_i1	TRINITY_DN100329_c0_g1	Os04t0598500-01	51	92	99	1.3	4	30195971	30200680	Similar to Wall-associated kinase-like protein	Q0JAH9
TRINITY_DN100329_c0_g2_i1	TRINITY_DN100329_c0_g2	Os01t0663500-01	12	82	190	4.1	1	27095458	27100193	Transcriptional coactivator/pterin dehydratase family protein	Q5SN39	tetrahydrobiopterin biosynthetic process [GO:0006729]	mitochondrion [GO:0005739]	4-alpha-hydroxytetrahydrobiopterin dehydratase activity [GO:0008124]	mitochondrion [GO:0005739]; 4-alpha-hydroxytetrahydrobiopterin dehydratase activity [GO:0008124]; tetrahydrobiopterin biosynthetic process [GO:0006729]	GO:0005739; GO:0006729; GO:0008124	KOG4073;COG2154;
TRINITY_DN10032_c0_g1_i1	TRINITY_DN10032_c0_g1	Os07t0166500-00	15	130	149	1.03e-32	7	3573154	3573754	Similar to OSJNba0093F12.13 protein	Q7F0P6
TRINITY_DN10032_c0_g1_i5	TRINITY_DN10032_c0_g1	Os02t0699433-00	17	153	184	3.31e-32	2	28768752	28769773	Hypothetical conserved gene	A0A0P0VNB9
TRINITY_DN10032_c0_g2_i1	TRINITY_DN10032_c0_g2	Os09t0503400-01	228	294	1095	0.000281	9	19472475	19477139	Leucyl-tRNA synthetase, class Ia, archaeal/eukaryotic cytosolic domain containing protein	Q0J0N6	leucyl-tRNA aminoacylation [GO:0006429]		aminoacyl-tRNA editing activity [GO:0002161]; ATP binding [GO:0005524]; leucine-tRNA ligase activity [GO:0004823]	aminoacyl-tRNA editing activity [GO:0002161]; ATP binding [GO:0005524]; leucine-tRNA ligase activity [GO:0004823]; leucyl-tRNA aminoacylation [GO:0006429]	GO:0002161; GO:0004823; GO:0005524; GO:0006429	KOG0437;COG0495;
TRINITY_DN10032_c0_g2_i2	TRINITY_DN10032_c0_g2	Os02t0699466-00	56	106	163	0.058	2	28770828	28771373	Conserved hypothetical protein	A0A0P0VNP0
TRINITY_DN10032_c0_g2_i3	TRINITY_DN10032_c0_g2	Os02t0699466-00	56	106	163	0.039	2	28770828	28771373	Conserved hypothetical protein	A0A0P0VNP0
TRINITY_DN10032_c0_g2_i4	TRINITY_DN10032_c0_g2	Os09t0503400-01	228	294	1095	0.000273	9	19472475	19477139	Leucyl-tRNA synthetase, class Ia, archaeal/eukaryotic cytosolic domain containing protein	Q0J0N6	leucyl-tRNA aminoacylation [GO:0006429]		aminoacyl-tRNA editing activity [GO:0002161]; ATP binding [GO:0005524]; leucine-tRNA ligase activity [GO:0004823]	aminoacyl-tRNA editing activity [GO:0002161]; ATP binding [GO:0005524]; leucine-tRNA ligase activity [GO:0004823]; leucyl-tRNA aminoacylation [GO:0006429]	GO:0002161; GO:0004823; GO:0005524; GO:0006429	KOG0437;COG0495;
TRINITY_DN10032_c0_g2_i5	TRINITY_DN10032_c0_g2	Os02t0699466-00	56	106	163	0.033	2	28770828	28771373	Conserved hypothetical protein	A0A0P0VNP0
TRINITY_DN10032_c1_g1_i1	TRINITY_DN10032_c1_g1	Os09t0505100-01	226	354	1055	1.05e-10	9	19522173	19527787	Peptidase C19, ubiquitin carboxyl-terminal hydrolase 2 family protein	Q0J0M6	protein deubiquitination [GO:0016579]; ubiquitin-dependent protein catabolic process [GO:0006511]		cysteine-type endopeptidase activity [GO:0004197]; thiol-dependent ubiquitin-specific protease activity [GO:0004843]; zinc ion binding [GO:0008270]	cysteine-type endopeptidase activity [GO:0004197]; thiol-dependent ubiquitin-specific protease activity [GO:0004843]; zinc ion binding [GO:0008270]; protein deubiquitination [GO:0016579]; ubiquitin-dependent protein catabolic process [GO:0006511]	GO:0004197; GO:0004843; GO:0006511; GO:0008270; GO:0016579	KOG1873;ENOG4111P9Z;
TRINITY_DN10032_c1_g1_i2	TRINITY_DN10032_c1_g1	Os09t0505100-01	226	354	1055	1.18e-10	9	19522173	19527787	Peptidase C19, ubiquitin carboxyl-terminal hydrolase 2 family protein	Q0J0M6	protein deubiquitination [GO:0016579]; ubiquitin-dependent protein catabolic process [GO:0006511]		cysteine-type endopeptidase activity [GO:0004197]; thiol-dependent ubiquitin-specific protease activity [GO:0004843]; zinc ion binding [GO:0008270]	cysteine-type endopeptidase activity [GO:0004197]; thiol-dependent ubiquitin-specific protease activity [GO:0004843]; zinc ion binding [GO:0008270]; protein deubiquitination [GO:0016579]; ubiquitin-dependent protein catabolic process [GO:0006511]	GO:0004197; GO:0004843; GO:0006511; GO:0008270; GO:0016579	KOG1873;ENOG4111P9Z;
TRINITY_DN10032_c1_g1_i4	TRINITY_DN10032_c1_g1	Os09t0505100-01	226	354	1055	1.01e-10	9	19522173	19527787	Peptidase C19, ubiquitin carboxyl-terminal hydrolase 2 family protein	Q0J0M6	protein deubiquitination [GO:0016579]; ubiquitin-dependent protein catabolic process [GO:0006511]		cysteine-type endopeptidase activity [GO:0004197]; thiol-dependent ubiquitin-specific protease activity [GO:0004843]; zinc ion binding [GO:0008270]	cysteine-type endopeptidase activity [GO:0004197]; thiol-dependent ubiquitin-specific protease activity [GO:0004843]; zinc ion binding [GO:0008270]; protein deubiquitination [GO:0016579]; ubiquitin-dependent protein catabolic process [GO:0006511]	GO:0004197; GO:0004843; GO:0006511; GO:0008270; GO:0016579	KOG1873;ENOG4111P9Z;
TRINITY_DN10032_c2_g1_i1	TRINITY_DN10032_c2_g1	Os01t0132100-00	382	482	1098	5.91e-23	1	1765373	1768669	Leucine-rich repeat domain containing protein	A0A0N7KC99		integral component of membrane [GO:0016021]		integral component of membrane [GO:0016021]	GO:0016021
TRINITY_DN100331_c0_g1_i1	TRINITY_DN100331_c0_g1	Os03t0210800-01	534	546	797	0.45	3	5779625	5784938	Similar to Nucleotidyltransferase domain containing protein, expressed	A0A0P0VUJ4
TRINITY_DN100332_c0_g1_i1	TRINITY_DN100332_c0_g1	Os03t0358800-00	468	484	505	0.014	3	13915940	13917546	Hypothetical conserved gene	Q10L51		intracellular membrane-bounded organelle [GO:0043231]	transferase activity, transferring hexosyl groups [GO:0016758]; UDP-glycosyltransferase activity [GO:0008194]	intracellular membrane-bounded organelle [GO:0043231]; transferase activity, transferring hexosyl groups [GO:0016758]; UDP-glycosyltransferase activity [GO:0008194]	GO:0008194; GO:0016758; GO:0043231	KOG1192;COG1819;
TRINITY_DN100333_c0_g1_i1	TRINITY_DN100333_c0_g1	Os07t0467500-01	128	152	269	0.99	7	16622696	16625277	WRC domain containing protein	Q6AWX8	developmental process [GO:0032502]; regulation of transcription, DNA-templated [GO:0006355]; transcription, DNA-templated [GO:0006351]	nucleus [GO:0005634]	ATP binding [GO:0005524]	nucleus [GO:0005634]; ATP binding [GO:0005524]; developmental process [GO:0032502]; regulation of transcription, DNA-templated [GO:0006355]; transcription, DNA-templated [GO:0006351]	GO:0005524; GO:0005634; GO:0006351; GO:0006355; GO:0032502	ENOG410JSJ7;ENOG41108RF;
TRINITY_DN100334_c0_g1_i1	TRINITY_DN100334_c0_g1	Os04t0413000-00	269	299	638	2.7	4	20406006	20410406	Similar to OSIGBa0134P10.6 protein	A0A0P0WA26	transmembrane transport [GO:0055085]	chloroplast envelope [GO:0009941]; integral component of membrane [GO:0016021]	ATPase activity [GO:0016887]; ATPase-coupled transmembrane transporter activity [GO:0042626]; ATP binding [GO:0005524]	chloroplast envelope [GO:0009941]; integral component of membrane [GO:0016021]; ATP binding [GO:0005524]; ATPase activity [GO:0016887]; ATPase-coupled transmembrane transporter activity [GO:0042626]; transmembrane transport [GO:0055085]	GO:0005524; GO:0009941; GO:0016021; GO:0016887; GO:0042626; GO:0055085
TRINITY_DN100335_c0_g1_i1	TRINITY_DN100335_c0_g1	Os06t0182300-01	597	932	1910	0	6	4067116	4083811	Callose synthase, Microsporogenesis, Male fertilit	Q5SMM3	(1->3)-beta-D-glucan biosynthetic process [GO:0006075]	1,3-beta-D-glucan synthase complex [GO:0000148]; integral component of membrane [GO:0016021]	1,3-beta-D-glucan synthase activity [GO:0003843]	1,3-beta-D-glucan synthase complex [GO:0000148]; integral component of membrane [GO:0016021]; 1,3-beta-D-glucan synthase activity [GO:0003843]; (1->3)-beta-D-glucan biosynthetic process [GO:0006075]	GO:0000148; GO:0003843; GO:0006075; GO:0016021	KOG0916;ENOG410XQ8V;
TRINITY_DN100336_c0_g1_i1	TRINITY_DN100336_c0_g1	Os01t0179300-01	92	109	331	6.6	1	4123420	4126215	Similar to BRI1-KD interacting protein 128 (Fragment)	Q5VRC9						ENOG410J05I;ENOG410YMJT;
TRINITY_DN100336_c0_g2_i1	TRINITY_DN100336_c0_g2	Os12t0616200-01	90	170	170	0.028	12	26139488	26141761	HUELLENLOS-like protein	Q2QM60	translation [GO:0006412]	mitochondrial large ribosomal subunit [GO:0005762]	large ribosomal subunit rRNA binding [GO:0070180]; structural constituent of ribosome [GO:0003735]	mitochondrial large ribosomal subunit [GO:0005762]; large ribosomal subunit rRNA binding [GO:0070180]; structural constituent of ribosome [GO:0003735]; translation [GO:0006412]	GO:0003735; GO:0005762; GO:0006412; GO:0070180	KOG0901;COG0093;
TRINITY_DN100337_c0_g1_i2	TRINITY_DN100337_c0_g1	Os08t0422200-00	111	169	225	2.5	8	20219418	20220108	Cation efflux protein family protein	A0A0P0XFQ1		integral component of membrane [GO:0016021]	cation transmembrane transporter activity [GO:0008324]	integral component of membrane [GO:0016021]; cation transmembrane transporter activity [GO:0008324]	GO:0008324; GO:0016021
TRINITY_DN100339_c0_g1_i2	TRINITY_DN100339_c0_g1	Os05t0497700-01	22	98	710	4.3	5	24483687	24488993	Similar to Peptidase	A0A0P0WP69	protein processing [GO:0016485]	peroxisome [GO:0005777]	serine-type endopeptidase activity [GO:0004252]; superoxide dismutase activity [GO:0004784]	peroxisome [GO:0005777]; serine-type endopeptidase activity [GO:0004252]; superoxide dismutase activity [GO:0004784]; protein processing [GO:0016485]	GO:0004252; GO:0004784; GO:0005777; GO:0016485
TRINITY_DN100339_c0_g1_i3	TRINITY_DN100339_c0_g1	Os07t0405100-01	252	276	555	5.2	7	12424105	12440476	Similar to F-box-like/WD-repeat protein ebi	Q0D730	histone deacetylation [GO:0016575]; regulation of transcription by RNA polymerase II [GO:0006357]	histone deacetylase complex [GO:0000118]	transcription corepressor activity [GO:0003714]	histone deacetylase complex [GO:0000118]; transcription corepressor activity [GO:0003714]; histone deacetylation [GO:0016575]; regulation of transcription by RNA polymerase II [GO:0006357]	GO:0000118; GO:0003714; GO:0006357; GO:0016575	KOG0273;ENOG410XRSY;
TRINITY_DN10033_c0_g1_i1	TRINITY_DN10033_c0_g1	Os12t0616200-01	1	26	170	3.67e-08	12	26139488	26141761	HUELLENLOS-like protein	Q2QM60	translation [GO:0006412]	mitochondrial large ribosomal subunit [GO:0005762]	large ribosomal subunit rRNA binding [GO:0070180]; structural constituent of ribosome [GO:0003735]	mitochondrial large ribosomal subunit [GO:0005762]; large ribosomal subunit rRNA binding [GO:0070180]; structural constituent of ribosome [GO:0003735]; translation [GO:0006412]	GO:0003735; GO:0005762; GO:0006412; GO:0070180	KOG0901;COG0093;
TRINITY_DN10033_c0_g1_i2	TRINITY_DN10033_c0_g1	Os12t0616200-01	1	26	170	5.69e-08	12	26139488	26141761	HUELLENLOS-like protein	Q2QM60	translation [GO:0006412]	mitochondrial large ribosomal subunit [GO:0005762]	large ribosomal subunit rRNA binding [GO:0070180]; structural constituent of ribosome [GO:0003735]	mitochondrial large ribosomal subunit [GO:0005762]; large ribosomal subunit rRNA binding [GO:0070180]; structural constituent of ribosome [GO:0003735]; translation [GO:0006412]	GO:0003735; GO:0005762; GO:0006412; GO:0070180	KOG0901;COG0093;
TRINITY_DN10033_c0_g1_i3	TRINITY_DN10033_c0_g1	Os12t0616200-01	1	26	170	3.54e-08	12	26139488	26141761	HUELLENLOS-like protein	Q2QM60	translation [GO:0006412]	mitochondrial large ribosomal subunit [GO:0005762]	large ribosomal subunit rRNA binding [GO:0070180]; structural constituent of ribosome [GO:0003735]	mitochondrial large ribosomal subunit [GO:0005762]; large ribosomal subunit rRNA binding [GO:0070180]; structural constituent of ribosome [GO:0003735]; translation [GO:0006412]	GO:0003735; GO:0005762; GO:0006412; GO:0070180	KOG0901;COG0093;
TRINITY_DN100340_c0_g1_i1	TRINITY_DN100340_c0_g1	Os02t0773400-01	19	88	772	2.9	2	32648723	32659774	Cyclic nucleotide-binding domain containing protein	Q6ZHE3		integral component of membrane [GO:0016021]	ion channel activity [GO:0005216]	integral component of membrane [GO:0016021]; ion channel activity [GO:0005216]	GO:0005216; GO:0016021	ENOG410IRDM;ENOG41111V9;
TRINITY_DN100343_c0_g1_i1	TRINITY_DN100343_c0_g1	Os06t0208200-01	45	72	140	3.5e-11	6	5522541	5523474	Conserved hypothetical protein	C7J458						ENOG410JSGH;ENOG41108TZ;
TRINITY_DN100346_c0_g1_i1	TRINITY_DN100346_c0_g1	Os02t0823800-01	252	293	1154	0.72	2	35379378	35384497	Smg8/Smg9 domain containing protein	Q6K9X0	nuclear-transcribed mRNA catabolic process, nonsense-mediated decay [GO:0000184]			nuclear-transcribed mRNA catabolic process, nonsense-mediated decay [GO:0000184]	GO:0000184	KOG3692;ENOG410Y30B;
TRINITY_DN100346_c0_g2_i1	TRINITY_DN100346_c0_g2	Os05t0106800-00	312	351	471	1.1	5	368284	370934	F-box domain, cyclin-like domain containing protein	A0A0N7KK06
TRINITY_DN100347_c0_g1_i1	TRINITY_DN100347_c0_g1	Os07t0454200-01	21	55	118	2.7	7	15726287	15730079	Similar to Hydroxyproline-rich glycoprotein gas29p precursor	Q0D6Q4
TRINITY_DN10034_c0_g1_i1	TRINITY_DN10034_c0_g1	Os01t0827600-01	353	382	553	1.5	1	35412930	35417464	Exo70 exocyst complex subunit family protein	Q5QLT4	exocytosis [GO:0006887]; protein transport [GO:0015031]	exocyst [GO:0000145]		exocyst [GO:0000145]; exocytosis [GO:0006887]; protein transport [GO:0015031]	GO:0000145; GO:0006887; GO:0015031	KOG2344;ENOG410YIGI;
TRINITY_DN10034_c0_g1_i2	TRINITY_DN10034_c0_g1	Os09t0328600-01	60	106	197	2.6	9	9743301	9744363	Hypothetical conserved gene	A0A0P0XLS8		membrane [GO:0016020]		membrane [GO:0016020]	GO:0016020
TRINITY_DN100350_c0_g1_i1	TRINITY_DN100350_c0_g1	Os07t0614000-01	229	256	367	4.2	7	25287541	25290032	Six-bladed beta-propeller, TolB-like domain containing protein	Q8H3A4	biosynthetic process [GO:0009058]	endoplasmic reticulum [GO:0005783]	strictosidine synthase activity [GO:0016844]	endoplasmic reticulum [GO:0005783]; strictosidine synthase activity [GO:0016844]; biosynthetic process [GO:0009058]	GO:0005783; GO:0009058; GO:0016844	KOG1520;COG3386;
TRINITY_DN100351_c0_g1_i1	TRINITY_DN100351_c0_g1	Os06t0538100-00	1	45	128	0.56	6	20166610	20166996	Conserved hypothetical protein	A0A0P0WXJ1
TRINITY_DN100355_c0_g1_i1	TRINITY_DN100355_c0_g1	Os08t0539400-01	432	501	1205	2.4	8	26968546	26978236	Similar to Resistance protein T10rga2-1A	Q84QL4			ADP binding [GO:0043531]	ADP binding [GO:0043531]	GO:0043531	KOG4658;COG4886;
TRINITY_DN100356_c0_g1_i1	TRINITY_DN100356_c0_g1	Os02t0621700-01	73	135	422	2.21e-10	2	24741811	24747949	Similar to Succinyl-CoA ligase [GDP-forming] beta-chain, mitochondrial precursor (EC 6.2.1.4) (Succinyl-CoA synthetase, beta chain) (SCS-beta)	S4TZU3	tricarboxylic acid cycle [GO:0006099]	mitochondrion [GO:0005739]	ATP binding [GO:0005524]; magnesium ion binding [GO:0000287]; succinate-CoA ligase (ADP-forming) activity [GO:0004775]	mitochondrion [GO:0005739]; ATP binding [GO:0005524]; magnesium ion binding [GO:0000287]; succinate-CoA ligase (ADP-forming) activity [GO:0004775]; tricarboxylic acid cycle [GO:0006099]	GO:0000287; GO:0004775; GO:0005524; GO:0005739; GO:0006099	KOG2799;COG0045;
TRINITY_DN100357_c0_g1_i1	TRINITY_DN100357_c0_g1	Os09t0258600-01	12	152	171	1.69e-63	9	4390916	4393872	Similar to 60S ribosomal protein L17-1	Q6K1W6	cytoplasmic translation [GO:0002181]	cytosolic large ribosomal subunit [GO:0022625]	structural constituent of ribosome [GO:0003735]	cytosolic large ribosomal subunit [GO:0022625]; structural constituent of ribosome [GO:0003735]; cytoplasmic translation [GO:0002181]	GO:0002181; GO:0003735; GO:0022625	KOG3353;COG0091;
TRINITY_DN100359_c0_g1_i1	TRINITY_DN100359_c0_g1	Os04t0643000-01	24	69	731	1.6e-12	4	32726344	32730766	Similar to Cullin-3 (CUL-3). Splice isoform 2	Q7XJX7	ubiquitin-dependent protein catabolic process [GO:0006511]		ubiquitin protein ligase binding [GO:0031625]	ubiquitin protein ligase binding [GO:0031625]; ubiquitin-dependent protein catabolic process [GO:0006511]	GO:0006511; GO:0031625	KOG2166;COG5647;
TRINITY_DN100359_c0_g2_i1	TRINITY_DN100359_c0_g2	Os04t0643000-01	95	424	731	1.08e-66	4	32726344	32730766	Similar to Cullin-3 (CUL-3). Splice isoform 2	Q7XJX7	ubiquitin-dependent protein catabolic process [GO:0006511]		ubiquitin protein ligase binding [GO:0031625]	ubiquitin protein ligase binding [GO:0031625]; ubiquitin-dependent protein catabolic process [GO:0006511]	GO:0006511; GO:0031625	KOG2166;COG5647;
TRINITY_DN100359_c0_g3_i1	TRINITY_DN100359_c0_g3	Os04t0643000-01	436	618	731	4.7e-43	4	32726344	32730766	Similar to Cullin-3 (CUL-3). Splice isoform 2	Q7XJX7	ubiquitin-dependent protein catabolic process [GO:0006511]		ubiquitin protein ligase binding [GO:0031625]	ubiquitin protein ligase binding [GO:0031625]; ubiquitin-dependent protein catabolic process [GO:0006511]	GO:0006511; GO:0031625	KOG2166;COG5647;
TRINITY_DN10035_c0_g1_i3	TRINITY_DN10035_c0_g1	Os02t0291500-01	91	109	191	6.1	2	11066134	11067381	Conserved hypothetical protein	A0A0P0VHU3		chloroplast envelope [GO:0009941]; chloroplast thylakoid membrane [GO:0009535]		chloroplast envelope [GO:0009941]; chloroplast thylakoid membrane [GO:0009535]	GO:0009535; GO:0009941
TRINITY_DN10035_c0_g1_i4	TRINITY_DN10035_c0_g1	Os10t0439600-01	159	177	330	0.13	10	15780511	15787965	Similar to RNA-binding region containing protein 2 (Coactivator of activating protein-1 and estrogen receptors) (Coactivator of AP-1 and ERs) (Transcription coactivator CAPER). Splice isoform 3	A0A0N7KRU9	mRNA processing [GO:0006397]	nucleus [GO:0005634]	RNA binding [GO:0003723]	nucleus [GO:0005634]; RNA binding [GO:0003723]; mRNA processing [GO:0006397]	GO:0003723; GO:0005634; GO:0006397
TRINITY_DN10035_c0_g1_i5	TRINITY_DN10035_c0_g1	Os10t0439600-01	159	177	330	0.054	10	15780511	15787965	Similar to RNA-binding region containing protein 2 (Coactivator of activating protein-1 and estrogen receptors) (Coactivator of AP-1 and ERs) (Transcription coactivator CAPER). Splice isoform 3	A0A0N7KRU9	mRNA processing [GO:0006397]	nucleus [GO:0005634]	RNA binding [GO:0003723]	nucleus [GO:0005634]; RNA binding [GO:0003723]; mRNA processing [GO:0006397]	GO:0003723; GO:0005634; GO:0006397
TRINITY_DN10035_c0_g2_i1	TRINITY_DN10035_c0_g2	Os10t0439600-02	168	186	339	0.19	10	15782080	15788001	Similar to RNA-binding region containing protein 2 (Coactivator of activating protein-1 and estrogen receptors) (Coactivator of AP-1 and ERs) (Transcription coactivator CAPER). Splice isoform 3	Q337U3	mRNA processing [GO:0006397]; regulation of RNA metabolic process [GO:0051252]	nucleus [GO:0005634]; ribonucleoprotein complex [GO:1990904]	RNA binding [GO:0003723]	nucleus [GO:0005634]; ribonucleoprotein complex [GO:1990904]; RNA binding [GO:0003723]; mRNA processing [GO:0006397]; regulation of RNA metabolic process [GO:0051252]	GO:0003723; GO:0005634; GO:0006397; GO:0051252; GO:1990904	KOG0147;ENOG410XP20;
TRINITY_DN100360_c0_g1_i1	TRINITY_DN100360_c0_g1	Os02t0735800-01	114	140	645	1.6	2	30699061	30701126	Pentatricopeptide repeat domain containing protein	Q0DXS6	RNA modification [GO:0009451]	intracellular membrane-bounded organelle [GO:0043231]		intracellular membrane-bounded organelle [GO:0043231]; RNA modification [GO:0009451]	GO:0009451; GO:0043231	KOG4197;ENOG410Z7Z7;
TRINITY_DN100360_c0_g1_i2	TRINITY_DN100360_c0_g1	Os02t0735800-01	114	140	645	1.2	2	30699061	30701126	Pentatricopeptide repeat domain containing protein	Q0DXS6	RNA modification [GO:0009451]	intracellular membrane-bounded organelle [GO:0043231]		intracellular membrane-bounded organelle [GO:0043231]; RNA modification [GO:0009451]	GO:0009451; GO:0043231	KOG4197;ENOG410Z7Z7;
TRINITY_DN100362_c0_g1_i1	TRINITY_DN100362_c0_g1	Os06t0179950-00	1	52	113	0.13	6	3963899	3964915	Hypothetical protein	A0A0P0WTQ6
TRINITY_DN100363_c0_g1_i1	TRINITY_DN100363_c0_g1	Os05t0152600-00	472	503	514	1.1	5	3036073	3039680	Seven-in-absentia protein, sina domain containing protein	A0A0P0WI58	multicellular organism development [GO:0007275]; ubiquitin-dependent protein catabolic process [GO:0006511]	cytoplasm [GO:0005737]; nucleus [GO:0005634]	zinc ion binding [GO:0008270]	cytoplasm [GO:0005737]; nucleus [GO:0005634]; zinc ion binding [GO:0008270]; multicellular organism development [GO:0007275]; ubiquitin-dependent protein catabolic process [GO:0006511]	GO:0005634; GO:0005737; GO:0006511; GO:0007275; GO:0008270
TRINITY_DN100364_c1_g1_i1	TRINITY_DN100364_c1_g1	Os10t0548850-00	71	112	405	3	10	21479425	21482015	U box domain domain containing protein	A0A0P0XX00			ubiquitin-protein transferase activity [GO:0004842]	ubiquitin-protein transferase activity [GO:0004842]	GO:0004842
TRINITY_DN100365_c0_g1_i1	TRINITY_DN100365_c0_g1	Os02t0104800-01	147	164	279	0.002	2	265795	268839	Uncharacterised conserved protein UCP022280 domain containing protein	Q6YPG4	regulation of glucose mediated signaling pathway [GO:1902659]			regulation of glucose mediated signaling pathway [GO:1902659]	GO:1902659	ENOG410IS7Y;ENOG410YNTD;
TRINITY_DN100367_c0_g1_i1	TRINITY_DN100367_c0_g1	Os12t0565100-01	150	273	700	4.66e-28	12	23182563	23188498	NB-ARC domain containing protein	Q2QNH8			ADP binding [GO:0043531]	ADP binding [GO:0043531]	GO:0043531	KOG4658;COG4886;
TRINITY_DN100368_c0_g1_i1	TRINITY_DN100368_c0_g1	Os09t0456100-01	77	96	620	9.75e-06	9	17182867	17188315	Remorin_C-containing protein, Control of panicle lengt	Q67TQ6						ENOG410IHTY;ENOG410Y9MU;
TRINITY_DN10036_c0_g1_i1	TRINITY_DN10036_c0_g1	Os06t0698674-01	348	429	450	1.4	6	29234952	29238556	eIF4-gamma/eIF5/eIF2-epsilon domain containing protein	Q5Z4V2	formation of cytoplasmic translation initiation complex [GO:0001732]; formation of translation preinitiation complex [GO:0001731]	cytosol [GO:0005829]	eukaryotic initiation factor eIF2 binding [GO:0071074]; GDP-dissociation inhibitor activity [GO:0005092]; translation initiation factor activity [GO:0003743]	cytosol [GO:0005829]; eukaryotic initiation factor eIF2 binding [GO:0071074]; GDP-dissociation inhibitor activity [GO:0005092]; translation initiation factor activity [GO:0003743]; formation of cytoplasmic translation initiation complex [GO:0001732]; formation of translation preinitiation complex [GO:0001731]	GO:0001731; GO:0001732; GO:0003743; GO:0005092; GO:0005829; GO:0071074	KOG2767;COG1601;
TRINITY_DN10036_c0_g1_i2	TRINITY_DN10036_c0_g1	Os06t0698674-01	348	429	450	0.69	6	29234952	29238556	eIF4-gamma/eIF5/eIF2-epsilon domain containing protein	Q5Z4V2	formation of cytoplasmic translation initiation complex [GO:0001732]; formation of translation preinitiation complex [GO:0001731]	cytosol [GO:0005829]	eukaryotic initiation factor eIF2 binding [GO:0071074]; GDP-dissociation inhibitor activity [GO:0005092]; translation initiation factor activity [GO:0003743]	cytosol [GO:0005829]; eukaryotic initiation factor eIF2 binding [GO:0071074]; GDP-dissociation inhibitor activity [GO:0005092]; translation initiation factor activity [GO:0003743]; formation of cytoplasmic translation initiation complex [GO:0001732]; formation of translation preinitiation complex [GO:0001731]	GO:0001731; GO:0001732; GO:0003743; GO:0005092; GO:0005829; GO:0071074	KOG2767;COG1601;
TRINITY_DN10036_c0_g1_i3	TRINITY_DN10036_c0_g1	Os06t0698674-01	348	429	450	0.35	6	29234952	29238556	eIF4-gamma/eIF5/eIF2-epsilon domain containing protein	Q5Z4V2	formation of cytoplasmic translation initiation complex [GO:0001732]; formation of translation preinitiation complex [GO:0001731]	cytosol [GO:0005829]	eukaryotic initiation factor eIF2 binding [GO:0071074]; GDP-dissociation inhibitor activity [GO:0005092]; translation initiation factor activity [GO:0003743]	cytosol [GO:0005829]; eukaryotic initiation factor eIF2 binding [GO:0071074]; GDP-dissociation inhibitor activity [GO:0005092]; translation initiation factor activity [GO:0003743]; formation of cytoplasmic translation initiation complex [GO:0001732]; formation of translation preinitiation complex [GO:0001731]	GO:0001731; GO:0001732; GO:0003743; GO:0005092; GO:0005829; GO:0071074	KOG2767;COG1601;
TRINITY_DN100371_c0_g1_i1	TRINITY_DN100371_c0_g1	Os02t0649700-01	156	184	822	3.3	2	26156276	26162430	ATPase, AAA-type, core domain containing protein	Q6H6R9	proteolysis [GO:0006508]	chloroplast thylakoid membrane [GO:0009535]; integral component of membrane [GO:0016021]; mitochondrion [GO:0005739]	ATP binding [GO:0005524]; ATP-dependent peptidase activity [GO:0004176]; metalloendopeptidase activity [GO:0004222]; zinc ion binding [GO:0008270]	chloroplast thylakoid membrane [GO:0009535]; integral component of membrane [GO:0016021]; mitochondrion [GO:0005739]; ATP binding [GO:0005524]; ATP-dependent peptidase activity [GO:0004176]; metalloendopeptidase activity [GO:0004222]; zinc ion binding [GO:0008270]; proteolysis [GO:0006508]	GO:0004176; GO:0004222; GO:0005524; GO:0005739; GO:0006508; GO:0008270; GO:0009535; GO:0016021	KOG0731;COG0465;
TRINITY_DN100371_c0_g2_i1	TRINITY_DN100371_c0_g2	Os05t0384800-01	663	704	1086	0.18	5	18586998	18595443	Similar to Chromosome condensation regulator protein (Fragment)	Q0DIJ3			metal ion binding [GO:0046872]	metal ion binding [GO:0046872]	GO:0046872	ENOG410IHFW;COG5184;
TRINITY_DN100371_c1_g1_i1	TRINITY_DN100371_c1_g1	Os05t0150600-01	47	89	468	9.3	5	2906270	2913774	Hypothetical conserved gene	A0A0P0WI44	DNA recombination [GO:0006310]		ATP binding [GO:0005524]; helicase activity [GO:0004386]; nucleic acid binding [GO:0003676]	ATP binding [GO:0005524]; helicase activity [GO:0004386]; nucleic acid binding [GO:0003676]; DNA recombination [GO:0006310]	GO:0003676; GO:0004386; GO:0005524; GO:0006310
TRINITY_DN100375_c0_g1_i1	TRINITY_DN100375_c0_g1	Os10t0117400-00	42	119	187	3.81e-21	10	1115152	1115715	Hypothetical conserved gene	A0A0N7KRD0
TRINITY_DN100376_c0_g1_i1	TRINITY_DN100376_c0_g1	Os10t0506200-00	472	523	1049	1.32e-17	10	19356762	19363202	Similar to Valyl-tRNA synthetase	A0A0P0XWD3	tRNA aminoacylation for protein translation [GO:0006418]; valyl-tRNA aminoacylation [GO:0006438]	cytosol [GO:0005829]	aminoacyl-tRNA editing activity [GO:0002161]; ATP binding [GO:0005524]; valine-tRNA ligase activity [GO:0004832]	cytosol [GO:0005829]; aminoacyl-tRNA editing activity [GO:0002161]; ATP binding [GO:0005524]; valine-tRNA ligase activity [GO:0004832]; tRNA aminoacylation for protein translation [GO:0006418]; valyl-tRNA aminoacylation [GO:0006438]	GO:0002161; GO:0004832; GO:0005524; GO:0005829; GO:0006418; GO:0006438
TRINITY_DN100378_c0_g1_i1	TRINITY_DN100378_c0_g1	Os11t0691100-00	15	31	353	0.22	11	28120864	28121925	Similar to Protein kinase	A0A0P0Y5K2	cell surface receptor signaling pathway [GO:0007166]; protein phosphorylation [GO:0006468]	plasma membrane [GO:0005886]	ATP binding [GO:0005524]; protein serine/threonine kinase activity [GO:0004674]	plasma membrane [GO:0005886]; ATP binding [GO:0005524]; protein serine/threonine kinase activity [GO:0004674]; cell surface receptor signaling pathway [GO:0007166]; protein phosphorylation [GO:0006468]	GO:0004674; GO:0005524; GO:0005886; GO:0006468; GO:0007166
TRINITY_DN100379_c0_g1_i2	TRINITY_DN100379_c0_g1	Os07t0154100-01	132	168	582	0.16	7	2870686	2872829	Similar to Viviparous-14	Q69NX5	abscisic acid biosynthetic process [GO:0009688]; carotene catabolic process [GO:0016121]	chloroplast [GO:0009507]; chloroplast stroma [GO:0009570]	9-cis-epoxycarotenoid dioxygenase activity [GO:0045549]; carotenoid dioxygenase activity [GO:0010436]; metal ion binding [GO:0046872]	chloroplast [GO:0009507]; chloroplast stroma [GO:0009570]; 9-cis-epoxycarotenoid dioxygenase activity [GO:0045549]; carotenoid dioxygenase activity [GO:0010436]; metal ion binding [GO:0046872]; abscisic acid biosynthetic process [GO:0009688]; carotene catabolic process [GO:0016121]	GO:0009507; GO:0009570; GO:0009688; GO:0010436; GO:0016121; GO:0045549; GO:0046872	KOG1285;COG3670;
TRINITY_DN10037_c0_g1_i1	TRINITY_DN10037_c0_g1	Os03t0285300-01	2	32	67	0.01	3	9832684	9833183	Conserved hypothetical protein	Q8GZZ1
TRINITY_DN100380_c0_g1_i1	TRINITY_DN100380_c0_g1	Os05t0221400-01	11	42	99	2.7	5	7455582	7461042	Similar to 2o545-prov protein	Q0DJV9						KOG3272;ENOG410Z5JK;
TRINITY_DN100381_c0_g1_i1	TRINITY_DN100381_c0_g1	Os10t0432200-01	254	277	277	0.0007	10	15418591	15423464	Conserved hypothetical protein	A0A0P0XUY7
TRINITY_DN100384_c0_g1_i1	TRINITY_DN100384_c0_g1	Os01t0148000-00	573	596	801	0.53	1	2599732	2603593	Similar to predicted protein	A0A0P0UY23	protein ubiquitination [GO:0016567]; ubiquitin-dependent protein catabolic process via the N-end rule pathway [GO:0071596]	cytoplasm [GO:0005737]; ubiquitin ligase complex [GO:0000151]	ubiquitin protein ligase activity [GO:0061630]; zinc ion binding [GO:0008270]	cytoplasm [GO:0005737]; ubiquitin ligase complex [GO:0000151]; ubiquitin protein ligase activity [GO:0061630]; zinc ion binding [GO:0008270]; protein ubiquitination [GO:0016567]; ubiquitin-dependent protein catabolic process via the N-end rule pathway [GO:0071596]	GO:0000151; GO:0005737; GO:0008270; GO:0016567; GO:0061630; GO:0071596
TRINITY_DN100385_c0_g1_i1	TRINITY_DN100385_c0_g1	Os11t0297800-01	333	356	782	0.88	11	10972674	10978662	Similar to Beta-D-xylosidase	Q53MQ1	arabinan catabolic process [GO:0031222]; xylan catabolic process [GO:0045493]	integral component of membrane [GO:0016021]; plant-type cell wall [GO:0009505]	alpha-L-arabinofuranosidase activity [GO:0046556]; hydrolase activity, hydrolyzing O-glycosyl compounds [GO:0004553]; xylan 1,4-beta-xylosidase activity [GO:0009044]	integral component of membrane [GO:0016021]; plant-type cell wall [GO:0009505]; alpha-L-arabinofuranosidase activity [GO:0046556]; hydrolase activity, hydrolyzing O-glycosyl compounds [GO:0004553]; xylan 1,4-beta-xylosidase activity [GO:0009044]; arabinan catabolic process [GO:0031222]; xylan catabolic process [GO:0045493]	GO:0004553; GO:0009044; GO:0009505; GO:0016021; GO:0031222; GO:0045493; GO:0046556	ENOG410IE0I;ENOG410JS9V;COG1472;
TRINITY_DN100385_c0_g2_i1	TRINITY_DN100385_c0_g2	Os12t0529200-01	86	136	475	3.3	12	20861070	20862990	Protein of unknown function DUF1618 domain containing protein	Q2QPH6						ENOG410JV4Y;ENOG4110688;
TRINITY_DN100386_c0_g1_i2	TRINITY_DN100386_c0_g1	Os02t0199800-01	155	185	1111	0.52	2	5587185	5593645	Similar to No pollen	Q6Z7A3						KOG1032;ENOG410XRQQ;
TRINITY_DN100387_c0_g1_i1	TRINITY_DN100387_c0_g1	Os10t0145100-02	123	149	420	2.8	10	2740391	2741808	Cyclin-like F-box domain containing protein	Q33B36		integral component of membrane [GO:0016021]		integral component of membrane [GO:0016021]	GO:0016021
TRINITY_DN100387_c1_g1_i1	TRINITY_DN100387_c1_g1	Os01t0837800-01	50	69	415	2.3	1	35917435	35921969	Metal tolerance protein, Manganese transporter, Mn-cation diffusion facilitator (CDF ), Mn and other heavy metal tolerance and homeostasi	Q5NA18	cadmium ion transmembrane transport [GO:0070574]; cellular cadmium ion homeostasis [GO:0006876]; cellular iron ion homeostasis [GO:0006879]; cellular zinc ion homeostasis [GO:0006882]	cell [GO:0005623]; integral component of membrane [GO:0016021]; membrane [GO:0016020]; plasma membrane [GO:0005886]; vacuolar membrane [GO:0005774]	cadmium ion transmembrane transporter activity [GO:0015086]; cation transmembrane transporter activity [GO:0008324]; ferrous iron transmembrane transporter activity [GO:0015093]; manganese:proton antiporter activity [GO:0010486]; zinc efflux active transmembrane transporter activity [GO:0015341]	cell [GO:0005623]; integral component of membrane [GO:0016021]; membrane [GO:0016020]; plasma membrane [GO:0005886]; vacuolar membrane [GO:0005774]; cadmium ion transmembrane transporter activity [GO:0015086]; cation transmembrane transporter activity [GO:0008324]; ferrous iron transmembrane transporter activity [GO:0015093]; manganese:proton antiporter activity [GO:0010486]; zinc efflux active t…	GO:0005623; GO:0005774; GO:0005886; GO:0006876; GO:0006879; GO:0006882; GO:0008324; GO:0010486; GO:0015086; GO:0015093; GO:0015341; GO:0016020; GO:0016021; GO:0070574	KOG1485;COG0053;
TRINITY_DN100388_c0_g1_i1	TRINITY_DN100388_c0_g1	Os03t0792500-01	304	401	431	1.01e-49	3	32957909	32964338	Similar to Zinc finger POZ domain protein (Fragment)	Q10C73						KOG1987;ENOG410XQV8;
TRINITY_DN100389_c0_g1_i1	TRINITY_DN100389_c0_g1	Os02t0786400-00	160	276	436	2.64e-21	2	33400276	33405605	Similar to DNA-binding transcription factor blind 1	A0A0P0VQE6		extracellular space [GO:0005615]; nucleus [GO:0005634]	DNA binding [GO:0003677]	extracellular space [GO:0005615]; nucleus [GO:0005634]; DNA binding [GO:0003677]	GO:0003677; GO:0005615; GO:0005634
TRINITY_DN100389_c1_g1_i1	TRINITY_DN100389_c1_g1	Os02t0786400-00	245	292	436	2.75e-05	2	33400276	33405605	Similar to DNA-binding transcription factor blind 1	A0A0P0VQE6		extracellular space [GO:0005615]; nucleus [GO:0005634]	DNA binding [GO:0003677]	extracellular space [GO:0005615]; nucleus [GO:0005634]; DNA binding [GO:0003677]	GO:0003677; GO:0005615; GO:0005634
TRINITY_DN10038_c0_g1_i1	TRINITY_DN10038_c0_g1	Os05t0382900-02	264	322	323	3.44e-16	5	18500877	18503010	Annexin family protein	A0A0P0WLR9			calcium-dependent phospholipid binding [GO:0005544]; calcium ion binding [GO:0005509]	calcium ion binding [GO:0005509]; calcium-dependent phospholipid binding [GO:0005544]	GO:0005509; GO:0005544
TRINITY_DN10038_c0_g1_i2	TRINITY_DN10038_c0_g1	Os01t0121200-01	99	126	269	0.63	1	1186667	1191013	Zinc finger, RING/FYVE/PHD-type domain containing protein	Q0JR40	protein ubiquitination [GO:0016567]	membrane [GO:0016020]	ubiquitin-protein transferase activity [GO:0004842]; zinc ion binding [GO:0008270]	membrane [GO:0016020]; ubiquitin-protein transferase activity [GO:0004842]; zinc ion binding [GO:0008270]; protein ubiquitination [GO:0016567]	GO:0004842; GO:0008270; GO:0016020; GO:0016567	KOG1609;COG5183;
TRINITY_DN10038_c0_g1_i3	TRINITY_DN10038_c0_g1	Os03t0356484-01	72	149	173	1.23e-40	3	13659659	13662772	Tetratricopeptide-like helical domain containing protein	Q10L89	apoptotic process [GO:0006915]; autophagy of mitochondrion [GO:0000422]; mitochondrial fission [GO:0000266]; mitochondrial fragmentation involved in apoptotic process [GO:0043653]; peroxisome fission [GO:0016559]	integral component of mitochondrial outer membrane [GO:0031307]; integral component of peroxisomal membrane [GO:0005779]; mitochondrial outer membrane [GO:0005741]; mitochondrion [GO:0005739]; peroxisome [GO:0005777]		integral component of mitochondrial outer membrane [GO:0031307]; integral component of peroxisomal membrane [GO:0005779]; mitochondrial outer membrane [GO:0005741]; mitochondrion [GO:0005739]; peroxisome [GO:0005777]; apoptotic process [GO:0006915]; autophagy of mitochondrion [GO:0000422]; mitochondrial fission [GO:0000266]; mitochondrial fragmentation involved in apoptotic process [GO:0043653]; …	GO:0000266; GO:0000422; GO:0005739; GO:0005741; GO:0005777; GO:0005779; GO:0006915; GO:0016559; GO:0031307; GO:0043653	KOG3364;ENOG4111PPH;
TRINITY_DN10038_c0_g1_i4	TRINITY_DN10038_c0_g1	Os03t0356484-01	1	149	173	1.45e-92	3	13659659	13662772	Tetratricopeptide-like helical domain containing protein	Q10L89	apoptotic process [GO:0006915]; autophagy of mitochondrion [GO:0000422]; mitochondrial fission [GO:0000266]; mitochondrial fragmentation involved in apoptotic process [GO:0043653]; peroxisome fission [GO:0016559]	integral component of mitochondrial outer membrane [GO:0031307]; integral component of peroxisomal membrane [GO:0005779]; mitochondrial outer membrane [GO:0005741]; mitochondrion [GO:0005739]; peroxisome [GO:0005777]		integral component of mitochondrial outer membrane [GO:0031307]; integral component of peroxisomal membrane [GO:0005779]; mitochondrial outer membrane [GO:0005741]; mitochondrion [GO:0005739]; peroxisome [GO:0005777]; apoptotic process [GO:0006915]; autophagy of mitochondrion [GO:0000422]; mitochondrial fission [GO:0000266]; mitochondrial fragmentation involved in apoptotic process [GO:0043653]; …	GO:0000266; GO:0000422; GO:0005739; GO:0005741; GO:0005777; GO:0005779; GO:0006915; GO:0016559; GO:0031307; GO:0043653	KOG3364;ENOG4111PPH;
TRINITY_DN10038_c0_g1_i5	TRINITY_DN10038_c0_g1	Os03t0356484-01	72	149	173	1.46e-40	3	13659659	13662772	Tetratricopeptide-like helical domain containing protein	Q10L89	apoptotic process [GO:0006915]; autophagy of mitochondrion [GO:0000422]; mitochondrial fission [GO:0000266]; mitochondrial fragmentation involved in apoptotic process [GO:0043653]; peroxisome fission [GO:0016559]	integral component of mitochondrial outer membrane [GO:0031307]; integral component of peroxisomal membrane [GO:0005779]; mitochondrial outer membrane [GO:0005741]; mitochondrion [GO:0005739]; peroxisome [GO:0005777]		integral component of mitochondrial outer membrane [GO:0031307]; integral component of peroxisomal membrane [GO:0005779]; mitochondrial outer membrane [GO:0005741]; mitochondrion [GO:0005739]; peroxisome [GO:0005777]; apoptotic process [GO:0006915]; autophagy of mitochondrion [GO:0000422]; mitochondrial fission [GO:0000266]; mitochondrial fragmentation involved in apoptotic process [GO:0043653]; …	GO:0000266; GO:0000422; GO:0005739; GO:0005741; GO:0005777; GO:0005779; GO:0006915; GO:0016559; GO:0031307; GO:0043653	KOG3364;ENOG4111PPH;
TRINITY_DN10038_c1_g1_i1	TRINITY_DN10038_c1_g1	Os01t0950900-01	141	189	701	6.2	1	41869950	41873872	Protein of unknown function DUF221 domain containing protein	Q5JKX1		integral component of membrane [GO:0016021]; plasma membrane [GO:0005886]	calcium activated cation channel activity [GO:0005227]	integral component of membrane [GO:0016021]; plasma membrane [GO:0005886]; calcium activated cation channel activity [GO:0005227]	GO:0005227; GO:0005886; GO:0016021	KOG1134;COG5594;
TRINITY_DN10038_c1_g1_i2	TRINITY_DN10038_c1_g1	Os01t0950900-01	141	189	701	6.1	1	41869950	41873872	Protein of unknown function DUF221 domain containing protein	Q5JKX1		integral component of membrane [GO:0016021]; plasma membrane [GO:0005886]	calcium activated cation channel activity [GO:0005227]	integral component of membrane [GO:0016021]; plasma membrane [GO:0005886]; calcium activated cation channel activity [GO:0005227]	GO:0005227; GO:0005886; GO:0016021	KOG1134;COG5594;
TRINITY_DN100391_c0_g1_i2	TRINITY_DN100391_c0_g1	Os04t0541500-01	317	349	748	1.3	4	27111204	27118461	Long-chain base kinase, Regulation of disease resistance response and programmed cell death (PCD	Q7XN57			NAD+ kinase activity [GO:0003951]	NAD+ kinase activity [GO:0003951]	GO:0003951	KOG1116;COG1597;
TRINITY_DN100392_c0_g1_i1	TRINITY_DN100392_c0_g1	Os12t0163300-01	15	308	319	3.05e-51	12	3208607	3211741	Armadillo-like helical domain containing protein	Q2QXB3	peptidyl-lysine modification to peptidyl-hypusine [GO:0008612]		deoxyhypusine monooxygenase activity [GO:0019135]; metal ion binding [GO:0046872]	deoxyhypusine monooxygenase activity [GO:0019135]; metal ion binding [GO:0046872]; peptidyl-lysine modification to peptidyl-hypusine [GO:0008612]	GO:0008612; GO:0019135; GO:0046872	KOG0567;COG1413;
TRINITY_DN100393_c0_g1_i1	TRINITY_DN100393_c0_g1	Os02t0139600-01	175	259	353	1.9e-25	2	2124897	2128513	Similar to Aspartyl-tRNA synthetase	A0A0P0VEM7	aspartyl-tRNA aminoacylation [GO:0006422]	cytoplasm [GO:0005737]	aspartate-tRNA ligase activity [GO:0004815]; ATP binding [GO:0005524]; nucleic acid binding [GO:0003676]	cytoplasm [GO:0005737]; aspartate-tRNA ligase activity [GO:0004815]; ATP binding [GO:0005524]; nucleic acid binding [GO:0003676]; aspartyl-tRNA aminoacylation [GO:0006422]	GO:0003676; GO:0004815; GO:0005524; GO:0005737; GO:0006422
TRINITY_DN100394_c0_g1_i1	TRINITY_DN100394_c0_g1	Os12t0223300-02	52	95	98	0.29	12	6677692	6679750	Similar to Outer membrane cytochrome b(5) (Fragment)	A0A0N7KTR9		integral component of membrane [GO:0016021]		integral component of membrane [GO:0016021]	GO:0016021
TRINITY_DN100396_c0_g1_i1	TRINITY_DN100396_c0_g1	Os07t0197000-00	43	82	269	0.86	7	5253172	5254221	F-box associated interaction domain domain containing protein	A0A0P0X3E9
TRINITY_DN100397_c0_g1_i1	TRINITY_DN100397_c0_g1	Os04t0684500-01	190	247	901	9.8	4	34958612	34970010	Pentatricopeptide repeat protein, Chloroplast development under cold stres	Q0J8W3	embryonic pattern specification [GO:0009880]; leaf development [GO:0048366]; RNA splicing [GO:0008380]	chloroplast [GO:0009507]	RNA binding [GO:0003723]	chloroplast [GO:0009507]; RNA binding [GO:0003723]; embryonic pattern specification [GO:0009880]; leaf development [GO:0048366]; RNA splicing [GO:0008380]	GO:0003723; GO:0008380; GO:0009507; GO:0009880; GO:0048366	KOG4197;ENOG410Z7Z7;
TRINITY_DN100397_c0_g1_i3	TRINITY_DN100397_c0_g1	Os04t0583800-01	35	58	118	5.9	4	29499367	29500598	RNA-binding region RNP-1 (RNA recognition motif) domain containing protein	C7J1S2	regulation of RNA metabolic process [GO:0051252]	nucleus [GO:0005634]; ribonucleoprotein complex [GO:1990904]	RNA binding [GO:0003723]	nucleus [GO:0005634]; ribonucleoprotein complex [GO:1990904]; RNA binding [GO:0003723]; regulation of RNA metabolic process [GO:0051252]	GO:0003723; GO:0005634; GO:0051252; GO:1990904	ENOG410IQVV;ENOG410Y4EX;
TRINITY_DN100399_c0_g1_i1	TRINITY_DN100399_c0_g1	Os01t0318700-01	20	64	251	6.6	1	12108871	12110713	Similar to ABC1 protein (Fragment)	Q655D1	ubiquinone biosynthetic process [GO:0006744]		kinase activity [GO:0016301]	kinase activity [GO:0016301]; ubiquinone biosynthetic process [GO:0006744]	GO:0006744; GO:0016301	KOG1234;COG0661;
TRINITY_DN100399_c0_g1_i2	TRINITY_DN100399_c0_g1	Os01t0880900-01	21	56	548	9.8	1	38226425	38228440	Similar to Pentatricopeptide repeat protein PPR868-14	Q8LJJ8	RNA modification [GO:0009451]	intracellular membrane-bounded organelle [GO:0043231]		intracellular membrane-bounded organelle [GO:0043231]; RNA modification [GO:0009451]	GO:0009451; GO:0043231	KOG4197;ENOG410Z7Z7;
TRINITY_DN10039_c0_g1_i1	TRINITY_DN10039_c0_g1	Os12t0530300-01	99	116	120	0.005	12	20903084	20903625	Hypothetical conserved gene	A0A0P0YAW0
TRINITY_DN10039_c0_g1_i2	TRINITY_DN10039_c0_g1	Os12t0530300-01	99	120	120	6.78e-06	12	20903084	20903625	Hypothetical conserved gene	A0A0P0YAW0
TRINITY_DN10039_c0_g1_i3	TRINITY_DN10039_c0_g1	Os12t0530300-01	99	120	120	7.12e-06	12	20903084	20903625	Hypothetical conserved gene	A0A0P0YAW0
TRINITY_DN1003_c0_g1_i1	TRINITY_DN1003_c0_g1	Os06t0154900-01	19	103	264	4.65e-38	6	2832490	2836293	Similar to RING-type E3 ubiquitin ligase	A0A0P0WT60
TRINITY_DN1003_c0_g1_i10	TRINITY_DN1003_c0_g1	Os06t0154900-01	128	216	264	2.59e-40	6	2832490	2836293	Similar to RING-type E3 ubiquitin ligase	A0A0P0WT60
TRINITY_DN1003_c0_g1_i11	TRINITY_DN1003_c0_g1	Os06t0154900-01	19	211	264	7.94e-105	6	2832490	2836293	Similar to RING-type E3 ubiquitin ligase	A0A0P0WT60
TRINITY_DN1003_c0_g1_i12	TRINITY_DN1003_c0_g1	Os02t0244100-01	128	422	423	3.61e-44	2	8115223	8121651	RING-type E3 ubiquitin ligase, Regulation of grain width and weigh	NA	NA	NA	NA	NA	NA
TRINITY_DN1003_c0_g1_i13	TRINITY_DN1003_c0_g1	Os06t0154900-01	19	131	264	6.44e-81	6	2832490	2836293	Similar to RING-type E3 ubiquitin ligase	A0A0P0WT60
TRINITY_DN1003_c0_g1_i15	TRINITY_DN1003_c0_g1	Os06t0154900-01	19	131	264	4.79e-75	6	2832490	2836293	Similar to RING-type E3 ubiquitin ligase	A0A0P0WT60
TRINITY_DN1003_c0_g1_i16	TRINITY_DN1003_c0_g1	Os06t0154900-01	19	216	264	1.09e-99	6	2832490	2836293	Similar to RING-type E3 ubiquitin ligase	A0A0P0WT60
TRINITY_DN1003_c0_g1_i17	TRINITY_DN1003_c0_g1	Os06t0154900-01	19	216	264	3.83e-100	6	2832490	2836293	Similar to RING-type E3 ubiquitin ligase	A0A0P0WT60
TRINITY_DN1003_c0_g1_i18	TRINITY_DN1003_c0_g1	Os06t0154900-01	19	103	264	9.02e-38	6	2832490	2836293	Similar to RING-type E3 ubiquitin ligase	A0A0P0WT60
TRINITY_DN1003_c0_g1_i19	TRINITY_DN1003_c0_g1	Os02t0244100-01	100	422	423	1.15e-53	2	8115223	8121651	RING-type E3 ubiquitin ligase, Regulation of grain width and weigh	NA	NA	NA	NA	NA	NA
TRINITY_DN1003_c0_g1_i2	TRINITY_DN1003_c0_g1	Os06t0154900-01	19	103	264	5.34e-38	6	2832490	2836293	Similar to RING-type E3 ubiquitin ligase	A0A0P0WT60
TRINITY_DN1003_c0_g1_i3	TRINITY_DN1003_c0_g1	Os06t0154900-01	19	216	264	1.34e-99	6	2832490	2836293	Similar to RING-type E3 ubiquitin ligase	A0A0P0WT60
TRINITY_DN1003_c0_g1_i4	TRINITY_DN1003_c0_g1	Os06t0154900-01	19	91	264	5.13e-27	6	2832490	2836293	Similar to RING-type E3 ubiquitin ligase	A0A0P0WT60
TRINITY_DN1003_c0_g1_i6	TRINITY_DN1003_c0_g1	Os06t0154900-01	19	216	264	3.83e-100	6	2832490	2836293	Similar to RING-type E3 ubiquitin ligase	A0A0P0WT60
TRINITY_DN1003_c0_g1_i7	TRINITY_DN1003_c0_g1	Os02t0244100-01	128	422	423	3.61e-48	2	8115223	8121651	RING-type E3 ubiquitin ligase, Regulation of grain width and weigh	NA	NA	NA	NA	NA	NA
TRINITY_DN1003_c0_g1_i8	TRINITY_DN1003_c0_g1	Os06t0154900-01	128	216	264	2.27e-40	6	2832490	2836293	Similar to RING-type E3 ubiquitin ligase	A0A0P0WT60
TRINITY_DN1003_c0_g1_i9	TRINITY_DN1003_c0_g1	Os02t0244100-01	68	422	423	4.95e-73	2	8115223	8121651	RING-type E3 ubiquitin ligase, Regulation of grain width and weigh	NA	NA	NA	NA	NA	NA
TRINITY_DN1003_c0_g2_i1	TRINITY_DN1003_c0_g2	Os06t0102800-01	2	40	1274	2.4	6	195018	204322	SNF2-related domain containing protein	A0A0P0WRQ5			ATP binding [GO:0005524]; metal ion binding [GO:0046872]	ATP binding [GO:0005524]; metal ion binding [GO:0046872]	GO:0005524; GO:0046872
TRINITY_DN100400_c0_g1_i1	TRINITY_DN100400_c0_g1	Os01t0375200-01	235	260	509	1	1	15479968	15493289	Similar to shikimate biosynthesis protein aroDE	Q5ZCV1	chorismate biosynthetic process [GO:0009423]; shikimate metabolic process [GO:0019632]		3-dehydroquinate dehydratase activity [GO:0003855]; shikimate 3-dehydrogenase (NADP+) activity [GO:0004764]	3-dehydroquinate dehydratase activity [GO:0003855]; shikimate 3-dehydrogenase (NADP+) activity [GO:0004764]; chorismate biosynthetic process [GO:0009423]; shikimate metabolic process [GO:0019632]	GO:0003855; GO:0004764; GO:0009423; GO:0019632	KOG0692;COG0169;COG0710;
TRINITY_DN100402_c0_g1_i1	TRINITY_DN100402_c0_g1	Os11t0133800-00	183	213	469	0.001	11	1562115	1565026	Similar to zinc finger (DHHC type) family protein	A0A0P0XYE1	peptidyl-L-cysteine S-palmitoylation [GO:0018230]; protein targeting to membrane [GO:0006612]	endoplasmic reticulum [GO:0005783]; Golgi apparatus [GO:0005794]; integral component of membrane [GO:0016021]	protein-cysteine S-palmitoyltransferase activity [GO:0019706]	endoplasmic reticulum [GO:0005783]; Golgi apparatus [GO:0005794]; integral component of membrane [GO:0016021]; protein-cysteine S-palmitoyltransferase activity [GO:0019706]; peptidyl-L-cysteine S-palmitoylation [GO:0018230]; protein targeting to membrane [GO:0006612]	GO:0005783; GO:0005794; GO:0006612; GO:0016021; GO:0018230; GO:0019706
TRINITY_DN100404_c0_g1_i1	TRINITY_DN100404_c0_g1	Os02t0819200-01	118	171	188	0.71	2	35158967	35161544	Thioredoxin domain 2 containing protein	Q6K9R2	cell redox homeostasis [GO:0045454]	cell [GO:0005623]; chloroplast stroma [GO:0009570]		cell [GO:0005623]; chloroplast stroma [GO:0009570]; cell redox homeostasis [GO:0045454]	GO:0005623; GO:0009570; GO:0045454	KOG0907;COG0526;
TRINITY_DN100405_c0_g1_i1	TRINITY_DN100405_c0_g1	Os04t0269100-00	45	117	254	1.5	4	11180119	11183765	Similar to OSIGBa0135A16.7 protein	A0A0N7KIR0
TRINITY_DN100408_c0_g1_i1	TRINITY_DN100408_c0_g1	Os04t0348400-01	310	399	459	2.6	4	16590486	16593924	Similar to OSIGBa0130K07.9 protein	B7F9Y0		cytoplasm [GO:0005737]; nucleus [GO:0005634]	ubiquitin-protein transferase activity [GO:0004842]	cytoplasm [GO:0005737]; nucleus [GO:0005634]; ubiquitin-protein transferase activity [GO:0004842]	GO:0004842; GO:0005634; GO:0005737	KOG0167;ENOG410XRTN;
TRINITY_DN100408_c0_g2_i1	TRINITY_DN100408_c0_g2	Os08t0424500-02	47	77	389	2.3	8	20381557	20385975	Betaine aldehyde dehydrogenase, Rice fragranc	A0A0P0XG36			oxidoreductase activity, acting on the aldehyde or oxo group of donors, NAD or NADP as acceptor [GO:0016620]	oxidoreductase activity, acting on the aldehyde or oxo group of donors, NAD or NADP as acceptor [GO:0016620]	GO:0016620
TRINITY_DN10040_c0_g1_i1	TRINITY_DN10040_c0_g1	Os03t0140100-01	58	84	508	7	3	2199772	2201429	Cytochrome P450 family protein	Q10S02		integral component of membrane [GO:0016021]	heme binding [GO:0020037]; iron ion binding [GO:0005506]; monooxygenase activity [GO:0004497]; oxidoreductase activity, acting on paired donors, with incorporation or reduction of molecular oxygen [GO:0016705]	integral component of membrane [GO:0016021]; heme binding [GO:0020037]; iron ion binding [GO:0005506]; monooxygenase activity [GO:0004497]; oxidoreductase activity, acting on paired donors, with incorporation or reduction of molecular oxygen [GO:0016705]	GO:0004497; GO:0005506; GO:0016021; GO:0016705; GO:0020037	KOG0157;COG2124;
TRINITY_DN100410_c0_g1_i1	TRINITY_DN100410_c0_g1	Os02t0465400-01	118	179	450	2.8e-09	2	15641302	15647376	Similar to 7-dehydrocholesterol reductase (EC 1.3.1.21) (7-DHC reductase) (Sterol delta-7-reductase) (Dwarf5 protein)	Q6K4V9	brassinosteroid biosynthetic process [GO:0016132]; sterol biosynthetic process [GO:0016126]	Golgi apparatus [GO:0005794]; integral component of endoplasmic reticulum membrane [GO:0030176]; plasma membrane [GO:0005886]	oxidoreductase activity, acting on the CH-CH group of donors [GO:0016627]; oxidoreductase activity, acting on the CH-CH group of donors, NAD or NADP as acceptor [GO:0016628]; sterol delta7 reductase activity [GO:0009918]	Golgi apparatus [GO:0005794]; integral component of endoplasmic reticulum membrane [GO:0030176]; plasma membrane [GO:0005886]; oxidoreductase activity, acting on the CH-CH group of donors [GO:0016627]; oxidoreductase activity, acting on the CH-CH group of donors, NAD or NADP as acceptor [GO:0016628]; sterol delta7 reductase activity [GO:0009918]; brassinosteroid biosynthetic process [GO:0016132];…	GO:0005794; GO:0005886; GO:0009918; GO:0016126; GO:0016132; GO:0016627; GO:0016628; GO:0030176	KOG1435;ENOG410XP67;
TRINITY_DN100412_c0_g1_i1	TRINITY_DN100412_c0_g1	Os09t0255900-01	91	322	558	3.01e-113	9	4227927	4229757	Protein of unknown function DUF247, plant family protein	Q6K301		integral component of membrane [GO:0016021]		integral component of membrane [GO:0016021]	GO:0016021	ENOG410JV68;ENOG4110675;
TRINITY_DN100412_c0_g1_i2	TRINITY_DN100412_c0_g1	Os09t0255900-01	134	322	558	1.35e-79	9	4227927	4229757	Protein of unknown function DUF247, plant family protein	Q6K301		integral component of membrane [GO:0016021]		integral component of membrane [GO:0016021]	GO:0016021	ENOG410JV68;ENOG4110675;
TRINITY_DN100415_c0_g1_i1	TRINITY_DN100415_c0_g1	Os01t0720400-01	1	161	274	6.24e-20	1	30025366	30026465	HAD-superfamily subfamily IB hydrolase, hypothetical 1 protein	Q8W0E7			metal ion binding [GO:0046872]; phosphatase activity [GO:0016791]	metal ion binding [GO:0046872]; phosphatase activity [GO:0016791]	GO:0016791; GO:0046872	KOG3120;ENOG4111NAQ;
TRINITY_DN100415_c0_g2_i1	TRINITY_DN100415_c0_g2	Os02t0226200-01	185	235	296	3.64e-06	2	7078703	7079848	HAD-superfamily subfamily IB hydrolase, hypothetical 1 protein	Q6H6J4			metal ion binding [GO:0046872]; phosphatase activity [GO:0016791]	metal ion binding [GO:0046872]; phosphatase activity [GO:0016791]	GO:0016791; GO:0046872	KOG3120;ENOG4111NAQ;
TRINITY_DN100417_c0_g1_i1	TRINITY_DN100417_c0_g1	Os09t0471900-01	270	336	880	1.04e-18	9	18013221	18020609	Bacterial Fmu (Sun)/eukaryotic nucleolar NOL1/Nop2p domain containing protein	Q6K4D4	RNA methylation [GO:0001510]		methyltransferase activity [GO:0008168]; RNA binding [GO:0003723]; tRNA (cytosine-5-)-methyltransferase activity [GO:0016428]	methyltransferase activity [GO:0008168]; RNA binding [GO:0003723]; tRNA (cytosine-5-)-methyltransferase activity [GO:0016428]; RNA methylation [GO:0001510]	GO:0001510; GO:0003723; GO:0008168; GO:0016428	KOG2198;COG0144;
TRINITY_DN100418_c0_g1_i1	TRINITY_DN100418_c0_g1	Os01t0775100-01	653	717	793	0.066	1	32759157	32764753	Plus-3 domain containing protein	A0A0P0V8S9		Cdc73/Paf1 complex [GO:0016593]	DNA binding [GO:0003677]; RNA polymerase II C-terminal domain phosphoserine binding [GO:1990269]	Cdc73/Paf1 complex [GO:0016593]; DNA binding [GO:0003677]; RNA polymerase II C-terminal domain phosphoserine binding [GO:1990269]	GO:0003677; GO:0016593; GO:1990269
TRINITY_DN100419_c0_g1_i1	TRINITY_DN100419_c0_g1	Os10t0351414-00	7	75	380	3.3e-17	10	10670415	10673456	Endonuclease/exonuclease/phosphatase domain containing protein	A0A0P0XT65
TRINITY_DN10041_c0_g1_i1	TRINITY_DN10041_c0_g1	Os06t0342200-01	1	144	144	5.84e-69	6	13685423	13686169	Similar to Eukaryotic translation initiation factor 1A (EIF-1A) (EIF-4C)	Q7Y1V2			translation initiation factor activity [GO:0003743]	translation initiation factor activity [GO:0003743]	GO:0003743	KOG3403;COG0361;
TRINITY_DN10041_c0_g1_i2	TRINITY_DN10041_c0_g1	Os06t0342200-01	1	144	144	2.03e-69	6	13685423	13686169	Similar to Eukaryotic translation initiation factor 1A (EIF-1A) (EIF-4C)	Q7Y1V2			translation initiation factor activity [GO:0003743]	translation initiation factor activity [GO:0003743]	GO:0003743	KOG3403;COG0361;
TRINITY_DN10041_c0_g2_i1	TRINITY_DN10041_c0_g2	Os06t0342200-01	1	135	144	1.02e-73	6	13685423	13686169	Similar to Eukaryotic translation initiation factor 1A (EIF-1A) (EIF-4C)	Q7Y1V2			translation initiation factor activity [GO:0003743]	translation initiation factor activity [GO:0003743]	GO:0003743	KOG3403;COG0361;
TRINITY_DN10041_c0_g3_i1	TRINITY_DN10041_c0_g3	Os01t0356400-01	901	932	1527	2.9	1	14340326	14357449	Similar to multidrug resistance protein ABC transporter family	Q8GU64	transmembrane transport [GO:0055085]	integral component of membrane [GO:0016021]; membrane [GO:0016020]; plant-type vacuole [GO:0000325]; vacuolar membrane [GO:0005774]	ATPase activity [GO:0016887]; ATPase-coupled transmembrane transporter activity [GO:0042626]; ATP binding [GO:0005524]	integral component of membrane [GO:0016021]; membrane [GO:0016020]; plant-type vacuole [GO:0000325]; vacuolar membrane [GO:0005774]; ATP binding [GO:0005524]; ATPase activity [GO:0016887]; ATPase-coupled transmembrane transporter activity [GO:0042626]; transmembrane transport [GO:0055085]	GO:0000325; GO:0005524; GO:0005774; GO:0016020; GO:0016021; GO:0016887; GO:0042626; GO:0055085	KOG0054;COG1132;
TRINITY_DN10041_c0_g3_i2	TRINITY_DN10041_c0_g3	Os01t0356400-01	901	932	1527	4.1	1	14340326	14357449	Similar to multidrug resistance protein ABC transporter family	Q8GU64	transmembrane transport [GO:0055085]	integral component of membrane [GO:0016021]; membrane [GO:0016020]; plant-type vacuole [GO:0000325]; vacuolar membrane [GO:0005774]	ATPase activity [GO:0016887]; ATPase-coupled transmembrane transporter activity [GO:0042626]; ATP binding [GO:0005524]	integral component of membrane [GO:0016021]; membrane [GO:0016020]; plant-type vacuole [GO:0000325]; vacuolar membrane [GO:0005774]; ATP binding [GO:0005524]; ATPase activity [GO:0016887]; ATPase-coupled transmembrane transporter activity [GO:0042626]; transmembrane transport [GO:0055085]	GO:0000325; GO:0005524; GO:0005774; GO:0016020; GO:0016021; GO:0016887; GO:0042626; GO:0055085	KOG0054;COG1132;
TRINITY_DN10041_c0_g4_i1	TRINITY_DN10041_c0_g4	Os01t0928600-01	147	179	499	2	1	40759332	40763911	Serine palmitoyltransferase	Q8RYL1	biosynthetic process [GO:0009058]; sphingolipid metabolic process [GO:0006665]	endoplasmic reticulum membrane [GO:0005789]; integral component of membrane [GO:0016021]	pyridoxal phosphate binding [GO:0030170]; serine C-palmitoyltransferase activity [GO:0004758]	endoplasmic reticulum membrane [GO:0005789]; integral component of membrane [GO:0016021]; pyridoxal phosphate binding [GO:0030170]; serine C-palmitoyltransferase activity [GO:0004758]; biosynthetic process [GO:0009058]; sphingolipid metabolic process [GO:0006665]	GO:0004758; GO:0005789; GO:0006665; GO:0009058; GO:0016021; GO:0030170	KOG1357;COG0156;
TRINITY_DN100420_c0_g1_i1	TRINITY_DN100420_c0_g1	Os12t0485800-01	18	56	147	0.02	12	18002177	18005087	Prefoldin domain containing protein	Q2QQS1	protein folding [GO:0006457]	cytoplasm [GO:0005737]; prefoldin complex [GO:0016272]	protein folding chaperone [GO:0044183]; unfolded protein binding [GO:0051082]	cytoplasm [GO:0005737]; prefoldin complex [GO:0016272]; protein folding chaperone [GO:0044183]; unfolded protein binding [GO:0051082]; protein folding [GO:0006457]	GO:0005737; GO:0006457; GO:0016272; GO:0044183; GO:0051082	KOG4098;ENOG4111S6I;
TRINITY_DN100423_c0_g1_i1	TRINITY_DN100423_c0_g1	Os10t0520400-00	230	249	371	4.9	10	20114954	20116072	Protein of unknown function DUF295 family protein	Q7XCP8						ENOG410JJ00;ENOG411188M;
TRINITY_DN100425_c0_g1_i1	TRINITY_DN100425_c0_g1	Os08t0152300-00	187	297	467	1.24e-27	8	3000430	3001833	Similar to P450	Q84S05		membrane [GO:0016020]	heme binding [GO:0020037]; iron ion binding [GO:0005506]; oxidoreductase activity, acting on paired donors, with incorporation or reduction of molecular oxygen, NAD(P)H as one donor, and incorporation of one atom of oxygen [GO:0016709]	membrane [GO:0016020]; heme binding [GO:0020037]; iron ion binding [GO:0005506]; oxidoreductase activity, acting on paired donors, with incorporation or reduction of molecular oxygen, NAD(P)H as one donor, and incorporation of one atom of oxygen [GO:0016709]	GO:0005506; GO:0016020; GO:0016709; GO:0020037	KOG0156;COG2124;
TRINITY_DN100426_c0_g1_i1	TRINITY_DN100426_c0_g1	Os07t0626100-01	97	136	167	7.94e-06	7	25930459	25931321	Similar to 50S ribosomal protein L7/L12	Q8LI41	translation [GO:0006412]	ribosome [GO:0005840]	structural constituent of ribosome [GO:0003735]	ribosome [GO:0005840]; structural constituent of ribosome [GO:0003735]; translation [GO:0006412]	GO:0003735; GO:0005840; GO:0006412	KOG1715;COG0222;
TRINITY_DN100428_c0_g1_i1	TRINITY_DN100428_c0_g1	Os06t0303400-00	153	267	820	6.72e-08	6	11436558	11447615	Similar to aconitate hydratase, cytoplasmic	A0A0N7KLZ5	citrate metabolic process [GO:0006101]; tricarboxylic acid cycle [GO:0006099]	cytosol [GO:0005829]; mitochondrion [GO:0005739]	4 iron, 4 sulfur cluster binding [GO:0051539]; aconitate hydratase activity [GO:0003994]; citrate dehydratase activity [GO:0047780]	cytosol [GO:0005829]; mitochondrion [GO:0005739]; 4 iron, 4 sulfur cluster binding [GO:0051539]; aconitate hydratase activity [GO:0003994]; citrate dehydratase activity [GO:0047780]; citrate metabolic process [GO:0006101]; tricarboxylic acid cycle [GO:0006099]	GO:0003994; GO:0005739; GO:0005829; GO:0006099; GO:0006101; GO:0047780; GO:0051539
TRINITY_DN10042_c0_g1_i1	TRINITY_DN10042_c0_g1	Os05t0540300-01	19	575	581	0	5	26835675	26840306	Similar to Chaperonin CPN60-2, mitochondrial precursor (HSP60-2)	Q5TKQ5	'de novo' protein folding [GO:0006458]; protein import into mitochondrial intermembrane space [GO:0045041]; protein refolding [GO:0042026]; response to cadmium ion [GO:0046686]	cytosol [GO:0005829]; mitochondrion [GO:0005739]; vacuolar membrane [GO:0005774]	ATP binding [GO:0005524]; unfolded protein binding [GO:0051082]	cytosol [GO:0005829]; mitochondrion [GO:0005739]; vacuolar membrane [GO:0005774]; ATP binding [GO:0005524]; unfolded protein binding [GO:0051082]; 'de novo' protein folding [GO:0006458]; protein import into mitochondrial intermembrane space [GO:0045041]; protein refolding [GO:0042026]; response to cadmium ion [GO:0046686]	GO:0005524; GO:0005739; GO:0005774; GO:0005829; GO:0006458; GO:0042026; GO:0045041; GO:0046686; GO:0051082	KOG0356;COG0459;
TRINITY_DN10042_c0_g1_i2	TRINITY_DN10042_c0_g1	Os05t0540300-01	125	575	581	0	5	26835675	26840306	Similar to Chaperonin CPN60-2, mitochondrial precursor (HSP60-2)	Q5TKQ5	'de novo' protein folding [GO:0006458]; protein import into mitochondrial intermembrane space [GO:0045041]; protein refolding [GO:0042026]; response to cadmium ion [GO:0046686]	cytosol [GO:0005829]; mitochondrion [GO:0005739]; vacuolar membrane [GO:0005774]	ATP binding [GO:0005524]; unfolded protein binding [GO:0051082]	cytosol [GO:0005829]; mitochondrion [GO:0005739]; vacuolar membrane [GO:0005774]; ATP binding [GO:0005524]; unfolded protein binding [GO:0051082]; 'de novo' protein folding [GO:0006458]; protein import into mitochondrial intermembrane space [GO:0045041]; protein refolding [GO:0042026]; response to cadmium ion [GO:0046686]	GO:0005524; GO:0005739; GO:0005774; GO:0005829; GO:0006458; GO:0042026; GO:0045041; GO:0046686; GO:0051082	KOG0356;COG0459;
TRINITY_DN10042_c0_g2_i1	TRINITY_DN10042_c0_g2	Os02t0793500-01	431	461	477	0.71	2	33722143	33724854	Cyclin-like F-box domain containing protein	Q6K681						ENOG410JUR7;ENOG41106MR;
TRINITY_DN10042_c0_g3_i1	TRINITY_DN10042_c0_g3	Os09t0436000-01	72	110	290	0.95	9	16029442	16035299	Peptidase cysteine/serine, trypsin-like domain containing protein	A0A0P0XN45
TRINITY_DN100430_c0_g1_i2	TRINITY_DN100430_c0_g1	Os08t0532300-01	4	122	122	2.68e-37	8	26535221	26537302	Similar to Nuclear transport factor 2 (NTF-2) (Allergen Cla h ?)	Q9XJ54	nucleocytoplasmic transport [GO:0006913]; protein transport [GO:0015031]	cytoplasm [GO:0005737]; nuclear pore central transport channel [GO:0044613]		cytoplasm [GO:0005737]; nuclear pore central transport channel [GO:0044613]; nucleocytoplasmic transport [GO:0006913]; protein transport [GO:0015031]	GO:0005737; GO:0006913; GO:0015031; GO:0044613	KOG2104;ENOG4111QUX;
TRINITY_DN100436_c0_g1_i1	TRINITY_DN100436_c0_g1	Os02t0181900-01	621	683	983	1.13e-13	2	4567630	4573049	Similar to ClpB	Q0E3C8	protein metabolic process [GO:0019538]; protein refolding [GO:0042026]; response to heat [GO:0009408]	mitochondrion [GO:0005739]	ATP binding [GO:0005524]	mitochondrion [GO:0005739]; ATP binding [GO:0005524]; protein metabolic process [GO:0019538]; protein refolding [GO:0042026]; response to heat [GO:0009408]	GO:0005524; GO:0005739; GO:0009408; GO:0019538; GO:0042026	KOG1051;COG0542;
TRINITY_DN100439_c0_g1_i1	TRINITY_DN100439_c0_g1	Os04t0476100-02	166	250	456	1.49e-19	4	23829769	23832604	Similar to Peroxisomal copper-containing amine oxidase	A0A0P0WBB8	amine metabolic process [GO:0009308]		copper ion binding [GO:0005507]; primary amine oxidase activity [GO:0008131]; quinone binding [GO:0048038]	copper ion binding [GO:0005507]; primary amine oxidase activity [GO:0008131]; quinone binding [GO:0048038]; amine metabolic process [GO:0009308]	GO:0005507; GO:0008131; GO:0009308; GO:0048038
TRINITY_DN10043_c0_g1_i1	TRINITY_DN10043_c0_g1	Os03t0179900-02	325	373	373	3.95e-25	3	4191747	4193180	Similar to Avr9/Cf-9 rapidly elicited protein 44 (Fragment)	A0A0P0VTW1			metal ion binding [GO:0046872]; oxidoreductase activity, acting on single donors with incorporation of molecular oxygen, incorporation of two atoms of oxygen [GO:0016702]	metal ion binding [GO:0046872]; oxidoreductase activity, acting on single donors with incorporation of molecular oxygen, incorporation of two atoms of oxygen [GO:0016702]	GO:0016702; GO:0046872
TRINITY_DN10043_c1_g1_i1	TRINITY_DN10043_c1_g1	Os04t0447100-02	835	908	922	4.65e-18	4	22304995	22309225	Similar to Lipoxygenase	NA	NA	NA	NA	NA	NA
TRINITY_DN10043_c2_g1_i1	TRINITY_DN10043_c2_g1	Os03t0179900-01	809	882	918	1.28e-23	3	4187158	4193200	Similar to Avr9/Cf-9 rapidly elicited protein 44 (Fragment)	Q8H016	oxylipin biosynthetic process [GO:0031408]		linoleate 13S-lipoxygenase activity [GO:0016165]; metal ion binding [GO:0046872]	linoleate 13S-lipoxygenase activity [GO:0016165]; metal ion binding [GO:0046872]; oxylipin biosynthetic process [GO:0031408]	GO:0016165; GO:0031408; GO:0046872	ENOG410IEKP;ENOG410YN4N;
TRINITY_DN100443_c0_g1_i1	TRINITY_DN100443_c0_g1	Os02t0780200-01	174	194	790	0.38	2	33045382	33048003	Peptidase S8, subtilisin-related domain containing protein	Q6K7F4			serine-type endopeptidase activity [GO:0004252]	serine-type endopeptidase activity [GO:0004252]	GO:0004252	COG1404;
TRINITY_DN100444_c0_g1_i1	TRINITY_DN100444_c0_g1	Os10t0194200-01	82	236	354	1.37e-27	10	6540786	6544129	Similar to Mannitol dehydrogenase	Q8H859	lignin biosynthetic process [GO:0009809]		cinnamyl-alcohol dehydrogenase activity [GO:0045551]; oxidoreductase activity, acting on the CH-OH group of donors, NAD or NADP as acceptor [GO:0016616]; sinapyl alcohol dehydrogenase activity [GO:0052747]; zinc ion binding [GO:0008270]	cinnamyl-alcohol dehydrogenase activity [GO:0045551]; oxidoreductase activity, acting on the CH-OH group of donors, NAD or NADP as acceptor [GO:0016616]; sinapyl alcohol dehydrogenase activity [GO:0052747]; zinc ion binding [GO:0008270]; lignin biosynthetic process [GO:0009809]	GO:0008270; GO:0009809; GO:0016616; GO:0045551; GO:0052747	KOG0023;COG1064;
TRINITY_DN100449_c0_g1_i1	TRINITY_DN100449_c0_g1	Os05t0506300-02	47	120	140	2.8	5	25013733	25014881	Conserved hypothetical protein	Q0DGX6
TRINITY_DN10044_c0_g1_i1	TRINITY_DN10044_c0_g1	Os08t0150700-01	250	298	299	2.62e-11	8	2918636	2921281	Cyclin-like F-box domain containing protein	Q84PX1						ENOG410JWNA;ENOG41104SR;
TRINITY_DN10044_c0_g1_i2	TRINITY_DN10044_c0_g1	Os08t0150700-01	250	298	299	4.72e-11	8	2918636	2921281	Cyclin-like F-box domain containing protein	Q84PX1						ENOG410JWNA;ENOG41104SR;
TRINITY_DN10044_c0_g1_i3	TRINITY_DN10044_c0_g1	Os08t0150700-01	250	298	299	4.03e-11	8	2918636	2921281	Cyclin-like F-box domain containing protein	Q84PX1						ENOG410JWNA;ENOG41104SR;
TRINITY_DN10044_c0_g1_i4	TRINITY_DN10044_c0_g1	Os08t0150700-01	250	298	299	3.32e-11	8	2918636	2921281	Cyclin-like F-box domain containing protein	Q84PX1						ENOG410JWNA;ENOG41104SR;
TRINITY_DN10044_c1_g1_i1	TRINITY_DN10044_c1_g1	Os10t0443200-01	33	106	294	3.2	10	15946268	15950066	Similar to translin-like protein [Oryza sativa (japonica cultivar-group)]	Q0IXE8		nucleus [GO:0005634]	endoribonuclease activity [GO:0004521]; RNA binding [GO:0003723]; sequence-specific DNA binding [GO:0043565]; single-stranded DNA binding [GO:0003697]	nucleus [GO:0005634]; endoribonuclease activity [GO:0004521]; RNA binding [GO:0003723]; sequence-specific DNA binding [GO:0043565]; single-stranded DNA binding [GO:0003697]	GO:0003697; GO:0003723; GO:0004521; GO:0005634; GO:0043565	KOG3067;ENOG410XR87;
TRINITY_DN10044_c1_g1_i2	TRINITY_DN10044_c1_g1	Os10t0443200-01	33	106	294	3.3	10	15946268	15950066	Similar to translin-like protein [Oryza sativa (japonica cultivar-group)]	Q0IXE8		nucleus [GO:0005634]	endoribonuclease activity [GO:0004521]; RNA binding [GO:0003723]; sequence-specific DNA binding [GO:0043565]; single-stranded DNA binding [GO:0003697]	nucleus [GO:0005634]; endoribonuclease activity [GO:0004521]; RNA binding [GO:0003723]; sequence-specific DNA binding [GO:0043565]; single-stranded DNA binding [GO:0003697]	GO:0003697; GO:0003723; GO:0004521; GO:0005634; GO:0043565	KOG3067;ENOG410XR87;
TRINITY_DN10044_c1_g1_i3	TRINITY_DN10044_c1_g1	Os06t0484450-00	99	123	384	0.005	6	16504159	16507947	Similar to Chlorophyll a-b binding protein 2, chloroplastic	A0A0P0WX48
TRINITY_DN10044_c1_g1_i4	TRINITY_DN10044_c1_g1	Os06t0484450-00	99	123	384	0.005	6	16504159	16507947	Similar to Chlorophyll a-b binding protein 2, chloroplastic	A0A0P0WX48
TRINITY_DN10044_c2_g1_i1	TRINITY_DN10044_c2_g1	Os02t0235900-01	346	393	567	5.2	2	7690242	7692086	Oxygen oxidoreductase covalent FAD-binding site domain containing protein	A0A0P0VGV3			FAD binding [GO:0071949]; oxidoreductase activity [GO:0016491]	FAD binding [GO:0071949]; oxidoreductase activity [GO:0016491]	GO:0016491; GO:0071949
TRINITY_DN10044_c4_g1_i1	TRINITY_DN10044_c4_g1	Os06t0484500-01	91	196	228	2.2e-20	6	16504514	16505330	Conserved hypothetical protein	A0A0P0WWT3		chloroplast thylakoid membrane [GO:0009535]		chloroplast thylakoid membrane [GO:0009535]	GO:0009535
TRINITY_DN100452_c0_g1_i1	TRINITY_DN100452_c0_g1	Os06t0318700-01	221	256	368	0.8	6	12352403	12358103	Zinc finger, RING/FYVE/PHD-type domain containing protein	Q5ZA07	protein ubiquitination [GO:0016567]		DNA binding [GO:0003677]; metal ion binding [GO:0046872]; transferase activity [GO:0016740]	DNA binding [GO:0003677]; metal ion binding [GO:0046872]; transferase activity [GO:0016740]; protein ubiquitination [GO:0016567]	GO:0003677; GO:0016567; GO:0016740; GO:0046872	KOG1039;ENOG410XRM0;
TRINITY_DN100454_c0_g1_i1	TRINITY_DN100454_c0_g1	Os01t0369200-01	232	347	746	3.89e-28	1	15146089	15152275	Component of cullin-RING E3 ubiquitin ligase (CRL) complex, Salt/drought stress response, Cold stress respons	Q93VL5	ubiquitin-dependent protein catabolic process [GO:0006511]		ubiquitin protein ligase binding [GO:0031625]	ubiquitin protein ligase binding [GO:0031625]; ubiquitin-dependent protein catabolic process [GO:0006511]	GO:0006511; GO:0031625	KOG2166;COG5647;
TRINITY_DN100456_c0_g1_i1	TRINITY_DN100456_c0_g1	Os04t0376200-00	8	38	370	1.3	4	18379186	18380298	Conserved hypothetical protein	A0A0P0W971
TRINITY_DN100459_c0_g1_i1	TRINITY_DN100459_c0_g1	Os04t0605500-01	899	921	1088	1.24e-05	4	30572327	30584308	P-type IIB Ca(2+) ATPase, Stress toleranc	Q7X8B5	response to cold [GO:0009409]; response to water deprivation [GO:0009414]	integral component of membrane [GO:0016021]; intracellular membrane-bounded organelle [GO:0043231]; plasma membrane [GO:0005886]	ATPase-coupled cation transmembrane transporter activity [GO:0019829]; ATP binding [GO:0005524]; calcium transmembrane transporter activity, phosphorylative mechanism [GO:0005388]; calmodulin binding [GO:0005516]; metal ion binding [GO:0046872]	integral component of membrane [GO:0016021]; intracellular membrane-bounded organelle [GO:0043231]; plasma membrane [GO:0005886]; ATP binding [GO:0005524]; ATPase-coupled cation transmembrane transporter activity [GO:0019829]; calcium transmembrane transporter activity, phosphorylative mechanism [GO:0005388]; calmodulin binding [GO:0005516]; metal ion binding [GO:0046872]; response to cold [GO:00…	GO:0005388; GO:0005516; GO:0005524; GO:0005886; GO:0009409; GO:0009414; GO:0016021; GO:0019829; GO:0043231; GO:0046872	KOG0204;ENOG410XNNC;
TRINITY_DN10045_c0_g1_i1	TRINITY_DN10045_c0_g1	Os02t0663300-00	354	368	2533	0.67	2	26867009	26886180	BEACH domain domain containing protein	A0A0P0VMT1
TRINITY_DN10045_c1_g1_i1	TRINITY_DN10045_c1_g1	Os05t0275100-00	801	912	939	3.05e-46	5	11261810	11264629	Pentatricopeptide repeat domain containing protein	B9FNL7						KOG4197;ENOG410Z7Z7;
TRINITY_DN10045_c1_g1_i10	TRINITY_DN10045_c1_g1	Os05t0275100-00	801	912	939	2.32e-44	5	11261810	11264629	Pentatricopeptide repeat domain containing protein	B9FNL7						KOG4197;ENOG410Z7Z7;
TRINITY_DN10045_c1_g1_i11	TRINITY_DN10045_c1_g1	Os05t0275100-00	835	917	939	1.47e-29	5	11261810	11264629	Pentatricopeptide repeat domain containing protein	B9FNL7						KOG4197;ENOG410Z7Z7;
TRINITY_DN10045_c1_g1_i12	TRINITY_DN10045_c1_g1	Os07t0117400-01	36	503	506	6.78e-167	7	950862	953818	NB-ARC domain containing protein	Q8H5J8			ADP binding [GO:0043531]	ADP binding [GO:0043531]	GO:0043531	ENOG410JSFU;ENOG41108UM;
TRINITY_DN10045_c1_g1_i2	TRINITY_DN10045_c1_g1	Os05t0275100-00	5	912	939	0	5	11261810	11264629	Pentatricopeptide repeat domain containing protein	B9FNL7						KOG4197;ENOG410Z7Z7;
TRINITY_DN10045_c1_g1_i4	TRINITY_DN10045_c1_g1	Os07t0117400-01	231	503	506	3.23e-89	7	950862	953818	NB-ARC domain containing protein	Q8H5J8			ADP binding [GO:0043531]	ADP binding [GO:0043531]	GO:0043531	ENOG410JSFU;ENOG41108UM;
TRINITY_DN10045_c1_g1_i7	TRINITY_DN10045_c1_g1	Os07t0117400-01	36	503	506	1.04e-167	7	950862	953818	NB-ARC domain containing protein	Q8H5J8			ADP binding [GO:0043531]	ADP binding [GO:0043531]	GO:0043531	ENOG410JSFU;ENOG41108UM;
TRINITY_DN10045_c1_g1_i8	TRINITY_DN10045_c1_g1	Os05t0275100-00	801	912	939	2.06e-45	5	11261810	11264629	Pentatricopeptide repeat domain containing protein	B9FNL7						KOG4197;ENOG410Z7Z7;
TRINITY_DN10045_c1_g2_i1	TRINITY_DN10045_c1_g2	Os07t0243200-01	268	509	509	5.54e-152	7	7983125	7989283	Plastidic large subunit of ADP-glucose pyrophosphorylase (AGP), Starch synthesis in rice polle	Q0D7I3	glycogen biosynthetic process [GO:0005978]; starch biosynthetic process [GO:0019252]	chloroplast [GO:0009507]	ATP binding [GO:0005524]; glucose-1-phosphate adenylyltransferase activity [GO:0008878]	chloroplast [GO:0009507]; ATP binding [GO:0005524]; glucose-1-phosphate adenylyltransferase activity [GO:0008878]; glycogen biosynthetic process [GO:0005978]; starch biosynthetic process [GO:0019252]	GO:0005524; GO:0005978; GO:0008878; GO:0009507; GO:0019252	ENOG410IMYM;COG0448;
TRINITY_DN10045_c1_g2_i2	TRINITY_DN10045_c1_g2	Os07t0243200-01	46	509	509	0	7	7983125	7989283	Plastidic large subunit of ADP-glucose pyrophosphorylase (AGP), Starch synthesis in rice polle	Q0D7I3	glycogen biosynthetic process [GO:0005978]; starch biosynthetic process [GO:0019252]	chloroplast [GO:0009507]	ATP binding [GO:0005524]; glucose-1-phosphate adenylyltransferase activity [GO:0008878]	chloroplast [GO:0009507]; ATP binding [GO:0005524]; glucose-1-phosphate adenylyltransferase activity [GO:0008878]; glycogen biosynthetic process [GO:0005978]; starch biosynthetic process [GO:0019252]	GO:0005524; GO:0005978; GO:0008878; GO:0009507; GO:0019252	ENOG410IMYM;COG0448;
TRINITY_DN10045_c1_g3_i1	TRINITY_DN10045_c1_g3	Os07t0243200-01	268	297	509	3.59e-05	7	7983125	7989283	Plastidic large subunit of ADP-glucose pyrophosphorylase (AGP), Starch synthesis in rice polle	Q0D7I3	glycogen biosynthetic process [GO:0005978]; starch biosynthetic process [GO:0019252]	chloroplast [GO:0009507]	ATP binding [GO:0005524]; glucose-1-phosphate adenylyltransferase activity [GO:0008878]	chloroplast [GO:0009507]; ATP binding [GO:0005524]; glucose-1-phosphate adenylyltransferase activity [GO:0008878]; glycogen biosynthetic process [GO:0005978]; starch biosynthetic process [GO:0019252]	GO:0005524; GO:0005978; GO:0008878; GO:0009507; GO:0019252	ENOG410IMYM;COG0448;
TRINITY_DN10045_c1_g4_i1	TRINITY_DN10045_c1_g4	Os07t0243200-01	209	235	509	4.13e-06	7	7983125	7989283	Plastidic large subunit of ADP-glucose pyrophosphorylase (AGP), Starch synthesis in rice polle	Q0D7I3	glycogen biosynthetic process [GO:0005978]; starch biosynthetic process [GO:0019252]	chloroplast [GO:0009507]	ATP binding [GO:0005524]; glucose-1-phosphate adenylyltransferase activity [GO:0008878]	chloroplast [GO:0009507]; ATP binding [GO:0005524]; glucose-1-phosphate adenylyltransferase activity [GO:0008878]; glycogen biosynthetic process [GO:0005978]; starch biosynthetic process [GO:0019252]	GO:0005524; GO:0005978; GO:0008878; GO:0009507; GO:0019252	ENOG410IMYM;COG0448;
TRINITY_DN10045_c2_g1_i2	TRINITY_DN10045_c2_g1	Os02t0766600-01	28	184	185	8.25e-46	2	32273871	32275117	Protein of unknown function DUF1685 family protein	Q6Z313						KOG4197;ENOG410Z7Z7;
TRINITY_DN100461_c0_g1_i1	TRINITY_DN100461_c0_g1	Os06t0139900-01	178	200	246	3.32e-06	6	2091289	2094645	Similar to Beta 1 subunit of 20S proteasome	Q5VPF1	proteasomal protein catabolic process [GO:0010498]; proteasomal ubiquitin-independent protein catabolic process [GO:0010499]; proteasome-mediated ubiquitin-dependent protein catabolic process [GO:0043161]	cytoplasm [GO:0005737]; nucleus [GO:0005634]; proteasome core complex [GO:0005839]	endopeptidase activity [GO:0004175]; threonine-type endopeptidase activity [GO:0004298]	cytoplasm [GO:0005737]; nucleus [GO:0005634]; proteasome core complex [GO:0005839]; endopeptidase activity [GO:0004175]; threonine-type endopeptidase activity [GO:0004298]; proteasomal protein catabolic process [GO:0010498]; proteasomal ubiquitin-independent protein catabolic process [GO:0010499]; proteasome-mediated ubiquitin-dependent protein catabolic process [GO:0043161]	GO:0004175; GO:0004298; GO:0005634; GO:0005737; GO:0005839; GO:0010498; GO:0010499; GO:0043161	KOG0174;ENOG410XS23;
TRINITY_DN100462_c0_g1_i1	TRINITY_DN100462_c0_g1	Os04t0677800-02	241	278	682	1.09e-11	4	34626374	34631268	Similar to H0402C08.12 protein	Q0J905	translation [GO:0006412]		GTPase activity [GO:0003924]; GTP binding [GO:0005525]	GTP binding [GO:0005525]; GTPase activity [GO:0003924]; translation [GO:0006412]	GO:0003924; GO:0005525; GO:0006412	KOG0458;COG5256;
TRINITY_DN100466_c0_g1_i1	TRINITY_DN100466_c0_g1	Os11t0560366-00	34	98	99	0.063	11	20873272	20874309	Hypothetical protein	NA	NA	NA	NA	NA	NA
TRINITY_DN100467_c0_g1_i1	TRINITY_DN100467_c0_g1	Os11t0150700-00	151	179	458	0.25	11	2356476	2360843	Serine/threonine protein kinase domain containing protein	Q53PY9	protein phosphorylation [GO:0006468]	cytoplasm [GO:0005737]; nucleus [GO:0005634]; plasma membrane [GO:0005886]	ATP binding [GO:0005524]; protein serine/threonine kinase activity [GO:0004674]	cytoplasm [GO:0005737]; nucleus [GO:0005634]; plasma membrane [GO:0005886]; ATP binding [GO:0005524]; protein serine/threonine kinase activity [GO:0004674]; protein phosphorylation [GO:0006468]	GO:0004674; GO:0005524; GO:0005634; GO:0005737; GO:0005886; GO:0006468	KOG0610;ENOG410XQ0C;
TRINITY_DN10046_c0_g1_i1	TRINITY_DN10046_c0_g1	Os02t0110400-01	70	747	747	0	2	561897	564428	Sugar transporter, conserved site domain containing protein	Q6Z8Z5	response to cold [GO:0009409]	chloroplast thylakoid membrane [GO:0009535]	mRNA binding [GO:0003729]	chloroplast thylakoid membrane [GO:0009535]; mRNA binding [GO:0003729]; response to cold [GO:0009409]	GO:0003729; GO:0009409; GO:0009535	KOG4197;ENOG410Z7Z7;
TRINITY_DN10046_c0_g1_i2	TRINITY_DN10046_c0_g1	Os02t0110400-01	70	747	747	0	2	561897	564428	Sugar transporter, conserved site domain containing protein	Q6Z8Z5	response to cold [GO:0009409]	chloroplast thylakoid membrane [GO:0009535]	mRNA binding [GO:0003729]	chloroplast thylakoid membrane [GO:0009535]; mRNA binding [GO:0003729]; response to cold [GO:0009409]	GO:0003729; GO:0009409; GO:0009535	KOG4197;ENOG410Z7Z7;
TRINITY_DN10046_c0_g1_i3	TRINITY_DN10046_c0_g1	Os03t0694600-01	33	61	128	0.56	3	27814133	27815913	Hypothetical protein	Q0DPF4
TRINITY_DN100470_c0_g1_i1	TRINITY_DN100470_c0_g1	Os03t0353000-01	30	112	138	2.5	3	13263190	13264444	Conserved hypothetical protein	Q10LF0
TRINITY_DN100472_c0_g1_i1	TRINITY_DN100472_c0_g1	Os10t0163100-01	721	784	927	0.27	10	4281031	4286574	Similar to Autophagy protein Apg9 containing protein, expressed	Q10A37	autophagosome assembly [GO:0000045]; autophagy of mitochondrion [GO:0000422]; late nucleophagy [GO:0044805]; protein localization to phagophore assembly site [GO:0034497]; protein transport [GO:0015031]	autophagosome [GO:0005776]; cytoplasmic vesicle membrane [GO:0030659]; Golgi apparatus [GO:0005794]; integral component of membrane [GO:0016021]; phagophore assembly site [GO:0000407]		autophagosome [GO:0005776]; cytoplasmic vesicle membrane [GO:0030659]; Golgi apparatus [GO:0005794]; integral component of membrane [GO:0016021]; phagophore assembly site [GO:0000407]; autophagosome assembly [GO:0000045]; autophagy of mitochondrion [GO:0000422]; late nucleophagy [GO:0044805]; protein localization to phagophore assembly site [GO:0034497]; protein transport [GO:0015031]	GO:0000045; GO:0000407; GO:0000422; GO:0005776; GO:0005794; GO:0015031; GO:0016021; GO:0030659; GO:0034497; GO:0044805	KOG2173;ENOG410XQBE;
TRINITY_DN100474_c0_g1_i1	TRINITY_DN100474_c0_g1	Os02t0797300-01	788	824	884	3.5	2	33931818	33936154	Similar to Plasma membrane H+-ATPase	A0A0P0VQP6	proton export across plasma membrane [GO:0120029]; proton transmembrane transport [GO:1902600]; regulation of intracellular pH [GO:0051453]	cell [GO:0005623]; integral component of membrane [GO:0016021]; plasma membrane [GO:0005886]	ATP binding [GO:0005524]; proton-exporting ATPase activity, phosphorylative mechanism [GO:0008553]	cell [GO:0005623]; integral component of membrane [GO:0016021]; plasma membrane [GO:0005886]; ATP binding [GO:0005524]; proton-exporting ATPase activity, phosphorylative mechanism [GO:0008553]; proton export across plasma membrane [GO:0120029]; proton transmembrane transport [GO:1902600]; regulation of intracellular pH [GO:0051453]	GO:0005524; GO:0005623; GO:0005886; GO:0008553; GO:0016021; GO:0051453; GO:0120029; GO:1902600
TRINITY_DN100475_c0_g1_i1	TRINITY_DN100475_c0_g1	Os01t0820400-01	160	178	265	1.3	1	34981468	34985447	WRKY transcription factor 22, Resistance to blas	Q8SA13		nucleus [GO:0005634]	DNA-binding transcription factor activity [GO:0003700]; sequence-specific DNA binding [GO:0043565]	nucleus [GO:0005634]; DNA-binding transcription factor activity [GO:0003700]; sequence-specific DNA binding [GO:0043565]	GO:0003700; GO:0005634; GO:0043565	ENOG410JQ07;ENOG410ZV5T;
TRINITY_DN100476_c0_g1_i1	TRINITY_DN100476_c0_g1	Os06t0272800-00	5	60	466	3.4	6	9202965	9208661	Domain of unknown function DUF231, plant domain containing protein	A0A0P0WV46		Golgi apparatus [GO:0005794]	O-acetyltransferase activity [GO:0016413]	Golgi apparatus [GO:0005794]; O-acetyltransferase activity [GO:0016413]	GO:0005794; GO:0016413
TRINITY_DN100477_c0_g1_i1	TRINITY_DN100477_c0_g1	Os08t0545200-01	46	132	369	4.55e-14	8	27315939	27318227	Alcohol dehydrogenase superfamily, zinc-containing protein	Q6ZBH2			oxidoreductase activity [GO:0016491]; zinc ion binding [GO:0008270]	oxidoreductase activity [GO:0016491]; zinc ion binding [GO:0008270]	GO:0008270; GO:0016491
TRINITY_DN100479_c0_g1_i1	TRINITY_DN100479_c0_g1	Os01t0602466-00	43	69	164	4.6	1	23682415	23685494	Hypothetical protein	A0A0P0V4Y3
TRINITY_DN10047_c0_g1_i1	TRINITY_DN10047_c0_g1	Os06t0698600-01	14	663	663	0	6	29231445	29233822	Exo70 exocyst complex subunit family protein	A0A0P0X0E1	exocytosis [GO:0006887]; protein transport [GO:0015031]	exocyst [GO:0000145]		exocyst [GO:0000145]; exocytosis [GO:0006887]; protein transport [GO:0015031]	GO:0000145; GO:0006887; GO:0015031
TRINITY_DN10047_c1_g1_i1	TRINITY_DN10047_c1_g1	Os06t0698600-01	48	123	663	2.75e-18	6	29231445	29233822	Exo70 exocyst complex subunit family protein	A0A0P0X0E1	exocytosis [GO:0006887]; protein transport [GO:0015031]	exocyst [GO:0000145]		exocyst [GO:0000145]; exocytosis [GO:0006887]; protein transport [GO:0015031]	GO:0000145; GO:0006887; GO:0015031
TRINITY_DN10047_c1_g2_i1	TRINITY_DN10047_c1_g2	Os06t0698600-01	63	154	663	1.26e-29	6	29231445	29233822	Exo70 exocyst complex subunit family protein	A0A0P0X0E1	exocytosis [GO:0006887]; protein transport [GO:0015031]	exocyst [GO:0000145]		exocyst [GO:0000145]; exocytosis [GO:0006887]; protein transport [GO:0015031]	GO:0000145; GO:0006887; GO:0015031
TRINITY_DN10047_c1_g3_i1	TRINITY_DN10047_c1_g3	Os02t0149700-01	11	556	556	0	2	2735912	2738033	Similar to ATEXO70G1 (exocyst subunit EXO70 family protein G1); protein binding	A0A0N7KEP5	exocytosis [GO:0006887]; protein transport [GO:0015031]	exocyst [GO:0000145]		exocyst [GO:0000145]; exocytosis [GO:0006887]; protein transport [GO:0015031]	GO:0000145; GO:0006887; GO:0015031
TRINITY_DN100480_c0_g1_i1	TRINITY_DN100480_c0_g1	Os11t0530600-01	247	262	398	6.5	11	19277597	19281006	Similar to Chalcone synthase C2 (EC 2.3.1.74) (Naringenin-chalcone synthase C2)	Q2R3A1	flavonoid biosynthetic process [GO:0009813]		naringenin-chalcone synthase activity [GO:0016210]	naringenin-chalcone synthase activity [GO:0016210]; flavonoid biosynthetic process [GO:0009813]	GO:0009813; GO:0016210	ENOG410IKG2;COG3424;
TRINITY_DN100480_c1_g1_i1	TRINITY_DN100480_c1_g1	Os02t0116400-01	593	624	694	2.12e-11	2	866007	869292	Oligopeptide transporter OPT superfamily protein	Q0E4J6	transmembrane transport [GO:0055085]	integral component of membrane [GO:0016021]; membrane [GO:0016020]; plasma membrane [GO:0005886]		integral component of membrane [GO:0016021]; membrane [GO:0016020]; plasma membrane [GO:0005886]; transmembrane transport [GO:0055085]	GO:0005886; GO:0016020; GO:0016021; GO:0055085	ENOG410IEEY;COG1297;
TRINITY_DN100482_c0_g1_i1	TRINITY_DN100482_c0_g1	Os01t0155600-01	18	50	324	2.34e-07	1	2986329	2989280	Similar to Splicing factor RSZ33	Q5ZCD9	mRNA cis splicing, via spliceosome [GO:0045292]; regulation of alternative mRNA splicing, via spliceosome [GO:0000381]	nuclear speck [GO:0016607]; nucleus [GO:0005634]	mRNA binding [GO:0003729]; RNA binding [GO:0003723]; zinc ion binding [GO:0008270]	nuclear speck [GO:0016607]; nucleus [GO:0005634]; mRNA binding [GO:0003729]; RNA binding [GO:0003723]; zinc ion binding [GO:0008270]; mRNA cis splicing, via spliceosome [GO:0045292]; regulation of alternative mRNA splicing, via spliceosome [GO:0000381]	GO:0000381; GO:0003723; GO:0003729; GO:0005634; GO:0008270; GO:0016607; GO:0045292	KOG0107;ENOG4111N8Y;
TRINITY_DN100483_c0_g1_i1	TRINITY_DN100483_c0_g1	Os02t0510200-01	363	410	644	1.5	2	18236073	18238350	Acetolactate synthase (EC4.6.3.8), Acetohydroxy acid synthase, Herbicide resistance (mutated form of rice ALS, OsmALS (W548L/S627I)	Q0E0Z3	isoleucine biosynthetic process [GO:0009097]; valine biosynthetic process [GO:0009099]		acetolactate synthase activity [GO:0003984]; flavin adenine dinucleotide binding [GO:0050660]; magnesium ion binding [GO:0000287]; thiamine pyrophosphate binding [GO:0030976]	acetolactate synthase activity [GO:0003984]; flavin adenine dinucleotide binding [GO:0050660]; magnesium ion binding [GO:0000287]; thiamine pyrophosphate binding [GO:0030976]; isoleucine biosynthetic process [GO:0009097]; valine biosynthetic process [GO:0009099]	GO:0000287; GO:0003984; GO:0009097; GO:0009099; GO:0030976; GO:0050660	KOG4166;COG0028;
TRINITY_DN100485_c0_g1_i1	TRINITY_DN100485_c0_g1	Os11t0186300-01	371	401	867	2.7	11	4380785	4387385	Similar to Ankyrin-like protein	Q0IU48		cytoplasm [GO:0005737]; endosome [GO:0005768]; integral component of membrane [GO:0016021]; trans-Golgi network [GO:0005802]	methyltransferase activity [GO:0008168]	cytoplasm [GO:0005737]; endosome [GO:0005768]; integral component of membrane [GO:0016021]; trans-Golgi network [GO:0005802]; methyltransferase activity [GO:0008168]	GO:0005737; GO:0005768; GO:0005802; GO:0008168; GO:0016021	ENOG410JUJ1;ENOG41106TX;
TRINITY_DN100487_c0_g1_i1	TRINITY_DN100487_c0_g1	Os08t0390600-01	23	71	122	0.38	8	18500158	18500663	Conserved hypothetical protein	C7J6C1
TRINITY_DN100487_c1_g1_i1	TRINITY_DN100487_c1_g1	Os07t0590600-00	168	197	784	0.15	7	24071176	24073668	Tetratricopeptide-like helical domain containing protein	Q6ZLH4						KOG4197;ENOG410Z7Z7;
TRINITY_DN100488_c0_g1_i1	TRINITY_DN100488_c0_g1	Os05t0108300-01	41	74	621	9.9	5	471400	476283	Similar to MAP kinase-like protein	Q65X23	intracellular signal transduction [GO:0035556]; protein phosphorylation [GO:0006468]	cytoplasm [GO:0005737]	ATP binding [GO:0005524]; protein serine/threonine kinase activity [GO:0004674]	cytoplasm [GO:0005737]; ATP binding [GO:0005524]; protein serine/threonine kinase activity [GO:0004674]; intracellular signal transduction [GO:0035556]; protein phosphorylation [GO:0006468]	GO:0004674; GO:0005524; GO:0005737; GO:0006468; GO:0035556	KOG0584;ENOG410XQWZ;
TRINITY_DN100489_c0_g1_i2	TRINITY_DN100489_c0_g1	Os04t0449000-02	195	297	308	2.14e-09	4	22377034	22379345	Similar to H0818E04.8 protein	Q7XTC8	mitochondrial transport [GO:0006839]; response to cold [GO:0009409]	integral component of membrane [GO:0016021]; mitochondrial membrane [GO:0031966]		integral component of membrane [GO:0016021]; mitochondrial membrane [GO:0031966]; mitochondrial transport [GO:0006839]; response to cold [GO:0009409]	GO:0006839; GO:0009409; GO:0016021; GO:0031966	KOG0753;ENOG410XRV1;
TRINITY_DN10048_c0_g1_i2	TRINITY_DN10048_c0_g1	Os02t0186700-01	52	138	219	8.33e-23	2	4820585	4822603	Conserved hypothetical protein	A0A0P0VFU8
TRINITY_DN10048_c0_g1_i3	TRINITY_DN10048_c0_g1	Os02t0186700-01	127	219	219	7.7e-35	2	4820585	4822603	Conserved hypothetical protein	A0A0P0VFU8
TRINITY_DN10048_c0_g1_i4	TRINITY_DN10048_c0_g1	Os02t0186700-01	68	219	219	4.56e-55	2	4820585	4822603	Conserved hypothetical protein	A0A0P0VFU8
TRINITY_DN10048_c0_g1_i5	TRINITY_DN10048_c0_g1	Os02t0186700-01	34	219	219	4.92e-81	2	4820585	4822603	Conserved hypothetical protein	A0A0P0VFU8
TRINITY_DN100491_c0_g1_i1	TRINITY_DN100491_c0_g1	Os04t0390000-03	422	534	695	1.07e-39	4	19175776	19179290	Similar to OSIGBa0096P03.7 protein	A0A0P0WA25	tricarboxylic acid cycle [GO:0006099]		oxoglutarate dehydrogenase (succinyl-transferring) activity [GO:0004591]; thiamine pyrophosphate binding [GO:0030976]	oxoglutarate dehydrogenase (succinyl-transferring) activity [GO:0004591]; thiamine pyrophosphate binding [GO:0030976]; tricarboxylic acid cycle [GO:0006099]	GO:0004591; GO:0006099; GO:0030976
TRINITY_DN100492_c0_g1_i1	TRINITY_DN100492_c0_g1	Os07t0134800-01	425	521	630	2.44e-40	7	1860739	1866531	Similar to Succinate dehydrogenase [ubiquinone] flavoprotein subunit, mitochondrial (EC 1.3.5.1) (FP) (Flavoprotein subunit of complex II)	Q6ZDY8	mitochondrial electron transport, succinate to ubiquinone [GO:0006121]; tricarboxylic acid cycle [GO:0006099]	mitochondrial respiratory chain complex II, succinate dehydrogenase complex (ubiquinone) [GO:0005749]; respiratory chain complex II [GO:0045273]	electron transfer activity [GO:0009055]; flavin adenine dinucleotide binding [GO:0050660]; oxidoreductase activity [GO:0016491]; succinate dehydrogenase (ubiquinone) activity [GO:0008177]; succinate dehydrogenase activity [GO:0000104]	mitochondrial respiratory chain complex II, succinate dehydrogenase complex (ubiquinone) [GO:0005749]; respiratory chain complex II [GO:0045273]; electron transfer activity [GO:0009055]; flavin adenine dinucleotide binding [GO:0050660]; oxidoreductase activity [GO:0016491]; succinate dehydrogenase (ubiquinone) activity [GO:0008177]; succinate dehydrogenase activity [GO:0000104]; mitochondrial ele…	GO:0000104; GO:0005749; GO:0006099; GO:0006121; GO:0008177; GO:0009055; GO:0016491; GO:0045273; GO:0050660	KOG2403;COG1053;
TRINITY_DN100492_c1_g1_i1	TRINITY_DN100492_c1_g1	Os07t0134800-01	365	441	630	1.26e-41	7	1860739	1866531	Similar to Succinate dehydrogenase [ubiquinone] flavoprotein subunit, mitochondrial (EC 1.3.5.1) (FP) (Flavoprotein subunit of complex II)	Q6ZDY8	mitochondrial electron transport, succinate to ubiquinone [GO:0006121]; tricarboxylic acid cycle [GO:0006099]	mitochondrial respiratory chain complex II, succinate dehydrogenase complex (ubiquinone) [GO:0005749]; respiratory chain complex II [GO:0045273]	electron transfer activity [GO:0009055]; flavin adenine dinucleotide binding [GO:0050660]; oxidoreductase activity [GO:0016491]; succinate dehydrogenase (ubiquinone) activity [GO:0008177]; succinate dehydrogenase activity [GO:0000104]	mitochondrial respiratory chain complex II, succinate dehydrogenase complex (ubiquinone) [GO:0005749]; respiratory chain complex II [GO:0045273]; electron transfer activity [GO:0009055]; flavin adenine dinucleotide binding [GO:0050660]; oxidoreductase activity [GO:0016491]; succinate dehydrogenase (ubiquinone) activity [GO:0008177]; succinate dehydrogenase activity [GO:0000104]; mitochondrial ele…	GO:0000104; GO:0005749; GO:0006099; GO:0006121; GO:0008177; GO:0009055; GO:0016491; GO:0045273; GO:0050660	KOG2403;COG1053;
TRINITY_DN100493_c0_g1_i1	TRINITY_DN100493_c0_g1	Os12t0131400-01	121	154	302	0.29	12	1514456	1519357	Hypothetical conserved gene	Q2QY61						ENOG410IWJ9;ENOG410YD6D;
TRINITY_DN100495_c0_g1_i1	TRINITY_DN100495_c0_g1	Os02t0437800-02	393	454	567	0.19	2	13977651	13987361	Similar to vacuolar protein-sorting protein 45	Q6ZGF2	vesicle docking involved in exocytosis [GO:0006904]			vesicle docking involved in exocytosis [GO:0006904]	GO:0006904	KOG1299;COG5158;
TRINITY_DN100497_c0_g1_i1	TRINITY_DN100497_c0_g1	Os03t0664700-01	221	260	375	0.000589	3	26117499	26119699	RNA polymerase II accessory factor, Cdc73 domain containing protein	Q75GC3	histone H3-K4 methylation [GO:0051568]; positive regulation of flower development [GO:0009911]; positive regulation of transcription elongation from RNA polymerase II promoter [GO:0032968]; recruitment of 3'-end processing factors to RNA polymerase II holoenzyme complex [GO:0034402]; transcription elongation from RNA polymerase II promoter [GO:0006368]; vegetative to reproductive phase transition…	Cdc73/Paf1 complex [GO:0016593]	RNA polymerase II complex binding [GO:0000993]	Cdc73/Paf1 complex [GO:0016593]; RNA polymerase II complex binding [GO:0000993]; histone H3-K4 methylation [GO:0051568]; positive regulation of flower development [GO:0009911]; positive regulation of transcription elongation from RNA polymerase II promoter [GO:0032968]; recruitment of 3'-end processing factors to RNA polymerase II holoenzyme complex [GO:0034402]; transcription elongation from RNA…	GO:0000993; GO:0006368; GO:0009911; GO:0010228; GO:0016593; GO:0032968; GO:0034402; GO:0051568	KOG3786;COG5157;
TRINITY_DN100497_c0_g2_i1	TRINITY_DN100497_c0_g2	Os03t0664700-01	280	372	375	1.35e-09	3	26117499	26119699	RNA polymerase II accessory factor, Cdc73 domain containing protein	Q75GC3	histone H3-K4 methylation [GO:0051568]; positive regulation of flower development [GO:0009911]; positive regulation of transcription elongation from RNA polymerase II promoter [GO:0032968]; recruitment of 3'-end processing factors to RNA polymerase II holoenzyme complex [GO:0034402]; transcription elongation from RNA polymerase II promoter [GO:0006368]; vegetative to reproductive phase transition…	Cdc73/Paf1 complex [GO:0016593]	RNA polymerase II complex binding [GO:0000993]	Cdc73/Paf1 complex [GO:0016593]; RNA polymerase II complex binding [GO:0000993]; histone H3-K4 methylation [GO:0051568]; positive regulation of flower development [GO:0009911]; positive regulation of transcription elongation from RNA polymerase II promoter [GO:0032968]; recruitment of 3'-end processing factors to RNA polymerase II holoenzyme complex [GO:0034402]; transcription elongation from RNA…	GO:0000993; GO:0006368; GO:0009911; GO:0010228; GO:0016593; GO:0032968; GO:0034402; GO:0051568	KOG3786;COG5157;
TRINITY_DN100499_c0_g1_i1	TRINITY_DN100499_c0_g1	Os06t0712400-01	392	418	728	1.2	6	30128199	30134097	Protein of unknown function DUF544 family protein	Q5Z800	protein K48-linked deubiquitination [GO:0071108]	cell periphery [GO:0071944]; cytosol [GO:0005829]	cysteine-type carboxypeptidase activity [GO:0016807]; Lys48-specific deubiquitinase activity [GO:1990380]; thiol-dependent ubiquitin-specific protease activity [GO:0004843]	cell periphery [GO:0071944]; cytosol [GO:0005829]; cysteine-type carboxypeptidase activity [GO:0016807]; Lys48-specific deubiquitinase activity [GO:1990380]; thiol-dependent ubiquitin-specific protease activity [GO:0004843]; protein K48-linked deubiquitination [GO:0071108]	GO:0004843; GO:0005829; GO:0016807; GO:0071108; GO:0071944; GO:1990380	KOG2427;ENOG41102GM;
TRINITY_DN10049_c0_g1_i3	TRINITY_DN10049_c0_g1	Os03t0413400-01	18	93	541	7.5	3	17109195	17113767	Glycosyl transferase, family 8 protein	Q75IZ5	cell wall organization [GO:0071555]; pectin biosynthetic process [GO:0045489]	Golgi membrane [GO:0000139]; integral component of membrane [GO:0016021]	polygalacturonate 4-alpha-galacturonosyltransferase activity [GO:0047262]	Golgi membrane [GO:0000139]; integral component of membrane [GO:0016021]; polygalacturonate 4-alpha-galacturonosyltransferase activity [GO:0047262]; cell wall organization [GO:0071555]; pectin biosynthetic process [GO:0045489]	GO:0000139; GO:0016021; GO:0045489; GO:0047262; GO:0071555	ENOG410IKIZ;ENOG410ZTI1;
TRINITY_DN10049_c1_g1_i2	TRINITY_DN10049_c1_g1	Os05t0343400-01	199	216	487	0.78	5	16150266	16152633	WRKY transcription factor, Disease resistance, Defense respons	Q5W6M7		nucleus [GO:0005634]	DNA-binding transcription factor activity [GO:0003700]; sequence-specific DNA binding [GO:0043565]	nucleus [GO:0005634]; DNA-binding transcription factor activity [GO:0003700]; sequence-specific DNA binding [GO:0043565]	GO:0003700; GO:0005634; GO:0043565	ENOG410IVG2;ENOG4112BTF;
TRINITY_DN1004_c0_g1_i1	TRINITY_DN1004_c0_g1	Os04t0380200-01	143	287	287	5.39e-42	4	18598867	18601397	Conserved hypothetical protein	Q0JDS7						ENOG410J27F;ENOG410YNTS;
TRINITY_DN1004_c0_g1_i2	TRINITY_DN1004_c0_g1	Os04t0380200-02	66	192	192	2.82e-21	4	18598963	18601426	Conserved hypothetical protein	Q7XNQ0						ENOG410J27F;ENOG410YNTS;
TRINITY_DN1004_c0_g1_i3	TRINITY_DN1004_c0_g1	Os04t0380200-01	149	287	287	1.66e-37	4	18598867	18601397	Conserved hypothetical protein	Q0JDS7						ENOG410J27F;ENOG410YNTS;
TRINITY_DN1004_c0_g1_i4	TRINITY_DN1004_c0_g1	Os04t0380200-02	66	192	192	1.1e-20	4	18598963	18601426	Conserved hypothetical protein	Q7XNQ0						ENOG410J27F;ENOG410YNTS;
TRINITY_DN1004_c0_g1_i5	TRINITY_DN1004_c0_g1	Os04t0380200-01	149	175	287	1.26e-08	4	18598867	18601397	Conserved hypothetical protein	Q0JDS7						ENOG410J27F;ENOG410YNTS;
TRINITY_DN1004_c1_g1_i1	TRINITY_DN1004_c1_g1	Os06t0155600-01	232	271	643	0.6	6	2863462	2867673	ATPase, AAA-type, core domain containing protein	Q5VMB3		chloroplast [GO:0009507]	ATP binding [GO:0005524]	chloroplast [GO:0009507]; ATP binding [GO:0005524]	GO:0005524; GO:0009507	ENOG410IHVJ;COG3854;
TRINITY_DN100500_c0_g1_i1	TRINITY_DN100500_c0_g1	Os05t0592400-01	667	689	1090	7.02e-05	5	29511892	29520050	UV-damaged DNA binding protein	Q6L4S0	nucleotide-excision repair [GO:0006289]; proteasome-mediated ubiquitin-dependent protein catabolic process [GO:0043161]	cullin-RING ubiquitin ligase complex [GO:0031461]; nucleus [GO:0005634]	damaged DNA binding [GO:0003684]	cullin-RING ubiquitin ligase complex [GO:0031461]; nucleus [GO:0005634]; damaged DNA binding [GO:0003684]; nucleotide-excision repair [GO:0006289]; proteasome-mediated ubiquitin-dependent protein catabolic process [GO:0043161]	GO:0003684; GO:0005634; GO:0006289; GO:0031461; GO:0043161	KOG1897;ENOG410XPF6;
TRINITY_DN100504_c0_g1_i1	TRINITY_DN100504_c0_g1	Os01t0117700-00	235	261	643	7.7	1	997918	1000997	Similar to LRK14	A0A0P0UXE2		integral component of membrane [GO:0016021]	ATP binding [GO:0005524]; protein kinase activity [GO:0004672]	integral component of membrane [GO:0016021]; ATP binding [GO:0005524]; protein kinase activity [GO:0004672]	GO:0004672; GO:0005524; GO:0016021
TRINITY_DN100504_c0_g2_i1	TRINITY_DN100504_c0_g2	Os08t0248700-01	1	119	316	6.33e-73	8	9069082	9070671	Similar to Blind	Q6Z0A5	cell differentiation [GO:0030154]	nucleus [GO:0005634]	DNA-binding transcription factor activity [GO:0003700]; sequence-specific DNA binding [GO:0043565]; transcription regulatory region DNA binding [GO:0044212]	nucleus [GO:0005634]; DNA-binding transcription factor activity [GO:0003700]; sequence-specific DNA binding [GO:0043565]; transcription regulatory region DNA binding [GO:0044212]; cell differentiation [GO:0030154]	GO:0003700; GO:0005634; GO:0030154; GO:0043565; GO:0044212	KOG0048;COG5147;
TRINITY_DN100505_c0_g1_i1	TRINITY_DN100505_c0_g1	Os01t0106700-00	1173	1213	2446	0.3	1	335809	370652	Hypothetical conserved gene	A0A0P0UX66	cellular response to DNA damage stimulus [GO:0006974]; DNA damage checkpoint [GO:0000077]; DNA repair [GO:0006281]; histone phosphorylation [GO:0016572]; intrinsic apoptotic signaling pathway in response to DNA damage [GO:0008630]; negative regulation of TORC1 signaling [GO:1904262]; regulation of response to DNA damage stimulus [GO:2001020]; response to ionizing radiation [GO:0010212]; RNA splic…	nucleus [GO:0005634]	ATP binding [GO:0005524]; protein serine/threonine kinase activity [GO:0004674]	nucleus [GO:0005634]; ATP binding [GO:0005524]; protein serine/threonine kinase activity [GO:0004674]; cellular response to DNA damage stimulus [GO:0006974]; DNA damage checkpoint [GO:0000077]; DNA repair [GO:0006281]; histone phosphorylation [GO:0016572]; intrinsic apoptotic signaling pathway in response to DNA damage [GO:0008630]; negative regulation of TORC1 signaling [GO:1904262]; regulation …	GO:0000077; GO:0000723; GO:0004674; GO:0005524; GO:0005634; GO:0006281; GO:0006974; GO:0008380; GO:0008630; GO:0010212; GO:0016572; GO:1904262; GO:2001020
TRINITY_DN100506_c0_g1_i1	TRINITY_DN100506_c0_g1	Os03t0268400-01	115	146	361	0.089	3	8909302	8912790	Similar to Mannose-1-phosphate guanyltransferase (EC 2.7.7.13) (ATP-mannose-1- phosphate guanylyltransferase) (GDP-mannose pyrophosphorylase) (NDP- hexose pyrophosphorylase)	Q84JH5	GDP-mannose biosynthetic process [GO:0009298]		GTP binding [GO:0005525]; mannose-1-phosphate guanylyltransferase activity [GO:0004475]	GTP binding [GO:0005525]; mannose-1-phosphate guanylyltransferase activity [GO:0004475]; GDP-mannose biosynthetic process [GO:0009298]	GO:0004475; GO:0005525; GO:0009298	KOG1322;COG1208;
TRINITY_DN100507_c0_g1_i2	TRINITY_DN100507_c0_g1	Os08t0564800-01	1215	1254	1320	1.1	8	28295077	28305341	Coactivator CBP, KIX domain containing protein	Q7EZK6	regulation of transcription, DNA-templated [GO:0006355]		chromatin DNA binding [GO:0031490]; transcription coregulator activity [GO:0003712]	chromatin DNA binding [GO:0031490]; transcription coregulator activity [GO:0003712]; regulation of transcription, DNA-templated [GO:0006355]	GO:0003712; GO:0006355; GO:0031490	ENOG410IH6Z;ENOG4111KNE;
TRINITY_DN10050_c0_g1_i1	TRINITY_DN10050_c0_g1	Os06t0498900-01	72	501	681	0	6	17550119	17553429	GTP-binding protein, HSR1-related domain containing protein	Q656A4	brassinosteroid mediated signaling pathway [GO:0009742]; chloroplast rRNA processing [GO:1901259]; response to brassinosteroid [GO:0009741]	chloroplast stroma [GO:0009570]; mitochondrion [GO:0005739]	GTP binding [GO:0005525]	chloroplast stroma [GO:0009570]; mitochondrion [GO:0005739]; GTP binding [GO:0005525]; brassinosteroid mediated signaling pathway [GO:0009742]; chloroplast rRNA processing [GO:1901259]; response to brassinosteroid [GO:0009741]	GO:0005525; GO:0005739; GO:0009570; GO:0009741; GO:0009742; GO:1901259	KOG1249;COG1161;
TRINITY_DN10050_c0_g1_i2	TRINITY_DN10050_c0_g1	Os06t0498900-01	72	664	681	0	6	17550119	17553429	GTP-binding protein, HSR1-related domain containing protein	Q656A4	brassinosteroid mediated signaling pathway [GO:0009742]; chloroplast rRNA processing [GO:1901259]; response to brassinosteroid [GO:0009741]	chloroplast stroma [GO:0009570]; mitochondrion [GO:0005739]	GTP binding [GO:0005525]	chloroplast stroma [GO:0009570]; mitochondrion [GO:0005739]; GTP binding [GO:0005525]; brassinosteroid mediated signaling pathway [GO:0009742]; chloroplast rRNA processing [GO:1901259]; response to brassinosteroid [GO:0009741]	GO:0005525; GO:0005739; GO:0009570; GO:0009741; GO:0009742; GO:1901259	KOG1249;COG1161;
TRINITY_DN10050_c0_g1_i3	TRINITY_DN10050_c0_g1	Os06t0498900-01	72	664	681	0	6	17550119	17553429	GTP-binding protein, HSR1-related domain containing protein	Q656A4	brassinosteroid mediated signaling pathway [GO:0009742]; chloroplast rRNA processing [GO:1901259]; response to brassinosteroid [GO:0009741]	chloroplast stroma [GO:0009570]; mitochondrion [GO:0005739]	GTP binding [GO:0005525]	chloroplast stroma [GO:0009570]; mitochondrion [GO:0005739]; GTP binding [GO:0005525]; brassinosteroid mediated signaling pathway [GO:0009742]; chloroplast rRNA processing [GO:1901259]; response to brassinosteroid [GO:0009741]	GO:0005525; GO:0005739; GO:0009570; GO:0009741; GO:0009742; GO:1901259	KOG1249;COG1161;
TRINITY_DN10050_c0_g1_i4	TRINITY_DN10050_c0_g1	Os06t0498900-01	72	501	681	0	6	17550119	17553429	GTP-binding protein, HSR1-related domain containing protein	Q656A4	brassinosteroid mediated signaling pathway [GO:0009742]; chloroplast rRNA processing [GO:1901259]; response to brassinosteroid [GO:0009741]	chloroplast stroma [GO:0009570]; mitochondrion [GO:0005739]	GTP binding [GO:0005525]	chloroplast stroma [GO:0009570]; mitochondrion [GO:0005739]; GTP binding [GO:0005525]; brassinosteroid mediated signaling pathway [GO:0009742]; chloroplast rRNA processing [GO:1901259]; response to brassinosteroid [GO:0009741]	GO:0005525; GO:0005739; GO:0009570; GO:0009741; GO:0009742; GO:1901259	KOG1249;COG1161;
TRINITY_DN100511_c0_g1_i1	TRINITY_DN100511_c0_g1	Os01t0633000-01	24	102	135	7.47e-11	1	25350681	25351536	Similar to 50S ribosomal protein L31	Q8RVB1	translation [GO:0006412]	ribosome [GO:0005840]	structural constituent of ribosome [GO:0003735]	ribosome [GO:0005840]; structural constituent of ribosome [GO:0003735]; translation [GO:0006412]	GO:0003735; GO:0005840; GO:0006412	ENOG410IZAP;COG0254;
TRINITY_DN100515_c0_g1_i1	TRINITY_DN100515_c0_g1	Os11t0140700-02	11	77	146	0.088	11	1879355	1883741	Similar to Saccharopine dehydrogenase family protein, expressed	A0A0N7KSE7			oxidoreductase activity [GO:0016491]	oxidoreductase activity [GO:0016491]	GO:0016491
TRINITY_DN100515_c0_g1_i2	TRINITY_DN100515_c0_g1	Os08t0519400-01	290	366	452	0.35	8	25799139	25804041	Apolipoprotein/apolipophorin domain containing protein	Q6ZBK6		integral component of membrane [GO:0016021]		integral component of membrane [GO:0016021]	GO:0016021	ENOG410IHJ4;ENOG410YA5V;
TRINITY_DN100517_c0_g1_i1	TRINITY_DN100517_c0_g1	Os05t0370600-01	387	412	774	0.42	5	17812706	17816392	C2 calcium-dependent membrane targeting domain containing protein	Q60EW9	anther dehiscence [GO:0009901]; negative regulation of auxin mediated signaling pathway [GO:0010930]	integral component of membrane [GO:0016021]; plasma membrane [GO:0005886]		integral component of membrane [GO:0016021]; plasma membrane [GO:0005886]; anther dehiscence [GO:0009901]; negative regulation of auxin mediated signaling pathway [GO:0010930]	GO:0005886; GO:0009901; GO:0010930; GO:0016021	ENOG410IEBI;ENOG410XRQN;
TRINITY_DN100517_c0_g1_i2	TRINITY_DN100517_c0_g1	Os05t0370600-01	387	412	774	4.7	5	17812706	17816392	C2 calcium-dependent membrane targeting domain containing protein	Q60EW9	anther dehiscence [GO:0009901]; negative regulation of auxin mediated signaling pathway [GO:0010930]	integral component of membrane [GO:0016021]; plasma membrane [GO:0005886]		integral component of membrane [GO:0016021]; plasma membrane [GO:0005886]; anther dehiscence [GO:0009901]; negative regulation of auxin mediated signaling pathway [GO:0010930]	GO:0005886; GO:0009901; GO:0010930; GO:0016021	ENOG410IEBI;ENOG410XRQN;
TRINITY_DN100519_c0_g1_i1	TRINITY_DN100519_c0_g1	Os09t0550000-01	125	203	567	2.79e-11	9	21751750	21757512	Bromodomain containing protein	Q69MN4						ENOG410IUKV;COG5076;
TRINITY_DN10051_c0_g1_i1	TRINITY_DN10051_c0_g1	Os08t0129500-01	65	94	358	1.55e-07	8	1649042	1652609	Conserved hypothetical protein	Q7EZS0						ENOG410IJ66;ENOG4112B44;
TRINITY_DN10051_c0_g2_i1	TRINITY_DN10051_c0_g2	Os08t0129500-01	143	358	358	2.39e-76	8	1649042	1652609	Conserved hypothetical protein	Q7EZS0						ENOG410IJ66;ENOG4112B44;
TRINITY_DN10051_c0_g2_i2	TRINITY_DN10051_c0_g2	Os08t0129500-01	75	358	358	8.03e-106	8	1649042	1652609	Conserved hypothetical protein	Q7EZS0						ENOG410IJ66;ENOG4112B44;
TRINITY_DN10051_c0_g2_i3	TRINITY_DN10051_c0_g2	Os08t0129500-01	25	358	358	4.72e-153	8	1649042	1652609	Conserved hypothetical protein	Q7EZS0						ENOG410IJ66;ENOG4112B44;
TRINITY_DN10051_c0_g2_i4	TRINITY_DN10051_c0_g2	Os08t0129500-01	111	358	358	5.22e-94	8	1649042	1652609	Conserved hypothetical protein	Q7EZS0						ENOG410IJ66;ENOG4112B44;
TRINITY_DN10051_c0_g2_i5	TRINITY_DN10051_c0_g2	Os08t0129500-01	25	358	358	4.48e-152	8	1649042	1652609	Conserved hypothetical protein	Q7EZS0						ENOG410IJ66;ENOG4112B44;
TRINITY_DN100520_c0_g1_i1	TRINITY_DN100520_c0_g1	Os04t0472300-01	470	518	740	1.2	4	23606790	23610910	PLC-like phosphodiesterase, TIM beta/alpha-barrel domain domain containing protein	Q7XR26	lipid metabolic process [GO:0006629]		glycerophosphodiester phosphodiesterase activity [GO:0008889]	glycerophosphodiester phosphodiesterase activity [GO:0008889]; lipid metabolic process [GO:0006629]	GO:0006629; GO:0008889	KOG2258;COG0584;
TRINITY_DN100522_c0_g1_i1	TRINITY_DN100522_c0_g1	Os06t0172800-00	30	79	925	0.33	6	3675795	3679085	Similar to alkaline alpha galactosidase 2	A0A0P0WT49	response to cold [GO:0009409]; response to karrikin [GO:0080167]; response to oxidative stress [GO:0006979]	chloroplast [GO:0009507]; plasmodesma [GO:0009506]	catalytic activity [GO:0003824]; mRNA binding [GO:0003729]	chloroplast [GO:0009507]; plasmodesma [GO:0009506]; catalytic activity [GO:0003824]; mRNA binding [GO:0003729]; response to cold [GO:0009409]; response to karrikin [GO:0080167]; response to oxidative stress [GO:0006979]	GO:0003729; GO:0003824; GO:0006979; GO:0009409; GO:0009506; GO:0009507; GO:0080167
TRINITY_DN100523_c0_g1_i1	TRINITY_DN100523_c0_g1	Os01t0880900-01	464	522	548	4.6	1	38226425	38228440	Similar to Pentatricopeptide repeat protein PPR868-14	Q8LJJ8	RNA modification [GO:0009451]	intracellular membrane-bounded organelle [GO:0043231]		intracellular membrane-bounded organelle [GO:0043231]; RNA modification [GO:0009451]	GO:0009451; GO:0043231	KOG4197;ENOG410Z7Z7;
TRINITY_DN100524_c0_g1_i1	TRINITY_DN100524_c0_g1	Os05t0585900-01	83	157	355	0.000594	5	29156958	29161630	Mitochondrial carrier protein domain containing protein	Q6I583	aerobic respiration [GO:0009060]; regulation of transcription, DNA-templated [GO:0006355]	integral component of membrane [GO:0016021]; mitochondrion [GO:0005739]; nucleus [GO:0005634]; plastid [GO:0009536]; vacuolar membrane [GO:0005774]	ADP transmembrane transporter activity [GO:0015217]; AMP transmembrane transporter activity [GO:0080122]; ATP transmembrane transporter activity [GO:0005347]	integral component of membrane [GO:0016021]; mitochondrion [GO:0005739]; nucleus [GO:0005634]; plastid [GO:0009536]; vacuolar membrane [GO:0005774]; ADP transmembrane transporter activity [GO:0015217]; AMP transmembrane transporter activity [GO:0080122]; ATP transmembrane transporter activity [GO:0005347]; aerobic respiration [GO:0009060]; regulation of transcription, DNA-templated [GO:0006355]	GO:0005347; GO:0005634; GO:0005739; GO:0005774; GO:0006355; GO:0009060; GO:0009536; GO:0015217; GO:0016021; GO:0080122	KOG0752;ENOG410ZRF1;
TRINITY_DN100526_c0_g1_i1	TRINITY_DN100526_c0_g1	Os11t0265200-00	52	121	457	1.7	11	9055846	9059363	Similar to F-box-containing protein 2	Q53LT0		SCF ubiquitin ligase complex [GO:0019005]		SCF ubiquitin ligase complex [GO:0019005]	GO:0019005	KOG4408;COG2967;
TRINITY_DN100527_c0_g1_i1	TRINITY_DN100527_c0_g1	Os11t0615700-01	45	128	237	9.09e-44	11	23938240	23942543	Proteasome subunit alpha type 5 (EC 3.4.25.1) (20S proteasome alpha subunit E) (20S proteasome subunit alpha-5)	Q9LSU1	proteasomal protein catabolic process [GO:0010498]; proteasomal ubiquitin-independent protein catabolic process [GO:0010499]; proteasome-mediated ubiquitin-dependent protein catabolic process [GO:0043161]	cytoplasm [GO:0005737]; nucleus [GO:0005634]; proteasome core complex [GO:0005839]; proteasome core complex, alpha-subunit complex [GO:0019773]	endopeptidase activity [GO:0004175]; threonine-type endopeptidase activity [GO:0004298]	cytoplasm [GO:0005737]; nucleus [GO:0005634]; proteasome core complex [GO:0005839]; proteasome core complex, alpha-subunit complex [GO:0019773]; endopeptidase activity [GO:0004175]; threonine-type endopeptidase activity [GO:0004298]; proteasomal protein catabolic process [GO:0010498]; proteasomal ubiquitin-independent protein catabolic process [GO:0010499]; proteasome-mediated ubiquitin-dependent…	GO:0004175; GO:0004298; GO:0005634; GO:0005737; GO:0005839; GO:0010498; GO:0010499; GO:0019773; GO:0043161	KOG0176;COG0638;
TRINITY_DN100528_c0_g1_i1	TRINITY_DN100528_c0_g1	Os05t0212300-01	516	629	629	6.72e-40	5	6941895	6944592	Similar to Endo-beta-1,4-glucanase precursor (EC 3.2.1.4)	Q6L4I2	cellulose catabolic process [GO:0030245]; cell wall organization [GO:0071555]	extracellular region [GO:0005576]	carbohydrate binding [GO:0030246]; cellulase activity [GO:0008810]	extracellular region [GO:0005576]; carbohydrate binding [GO:0030246]; cellulase activity [GO:0008810]; cell wall organization [GO:0071555]; cellulose catabolic process [GO:0030245]	GO:0005576; GO:0008810; GO:0030245; GO:0030246; GO:0071555	ENOG410IDXW;ENOG410XPC9;
TRINITY_DN100529_c0_g1_i1	TRINITY_DN100529_c0_g1	Os05t0169700-00	26	91	463	0.24	5	4174852	4179267	Similar to Sugar transporter family protein, expressed	A0A0P0WIF1	glucose import [GO:0046323]	integral component of plasma membrane [GO:0005887]	carbohydrate:proton symporter activity [GO:0005351]	integral component of plasma membrane [GO:0005887]; carbohydrate:proton symporter activity [GO:0005351]; glucose import [GO:0046323]	GO:0005351; GO:0005887; GO:0046323
TRINITY_DN10052_c0_g1_i2	TRINITY_DN10052_c0_g1	Os04t0489800-01	71	130	800	9	4	24471709	24479383	Zinc finger, RING/FYVE/PHD-type domain containing protein	Q7X741		cytoplasm [GO:0005737]; nucleus [GO:0005634]	ubiquitin-protein transferase activity [GO:0004842]	cytoplasm [GO:0005737]; nucleus [GO:0005634]; ubiquitin-protein transferase activity [GO:0004842]	GO:0004842; GO:0005634; GO:0005737	KOG0167;ENOG410XRTN;
TRINITY_DN10052_c0_g1_i4	TRINITY_DN10052_c0_g1	Os10t0430900-01	308	340	972	9.2	10	15341888	15350754	Tyrosine protein kinase domain containing protein	Q337Y0			ATP binding [GO:0005524]; protein kinase activity [GO:0004672]	ATP binding [GO:0005524]; protein kinase activity [GO:0004672]	GO:0004672; GO:0005524	KOG0192;COG0515;
TRINITY_DN10052_c0_g1_i5	TRINITY_DN10052_c0_g1	Os01t0110100-01	539	569	799	0.54	1	537710	543354	Phosphate (Pi) transporter, Pi homeostasi	Q657S5	cellular response to phosphate starvation [GO:0016036]; phosphate ion transport [GO:0006817]	cytoplasm [GO:0005737]; Golgi apparatus [GO:0005794]; integral component of membrane [GO:0016021]; plasma membrane [GO:0005886]	inositol hexakisphosphate binding [GO:0000822]; phosphate ion transmembrane transporter activity [GO:0015114]	cytoplasm [GO:0005737]; Golgi apparatus [GO:0005794]; integral component of membrane [GO:0016021]; plasma membrane [GO:0005886]; inositol hexakisphosphate binding [GO:0000822]; phosphate ion transmembrane transporter activity [GO:0015114]; cellular response to phosphate starvation [GO:0016036]; phosphate ion transport [GO:0006817]	GO:0000822; GO:0005737; GO:0005794; GO:0005886; GO:0006817; GO:0015114; GO:0016021; GO:0016036	KOG1162;COG5409;
TRINITY_DN100533_c0_g1_i1	TRINITY_DN100533_c0_g1	Os04t0675500-01	300	373	721	1.38e-19	4	34492078	34496501	Similar to Itm1 protein	Q7XQ88	protein glycosylation [GO:0006486]	endoplasmic reticulum membrane [GO:0005789]; integral component of membrane [GO:0016021]; plasma membrane [GO:0005886]	metal ion binding [GO:0046872]; oligosaccharyl transferase activity [GO:0004576]	endoplasmic reticulum membrane [GO:0005789]; integral component of membrane [GO:0016021]; plasma membrane [GO:0005886]; metal ion binding [GO:0046872]; oligosaccharyl transferase activity [GO:0004576]; protein glycosylation [GO:0006486]	GO:0004576; GO:0005789; GO:0005886; GO:0006486; GO:0016021; GO:0046872	KOG2292;COG1287;
TRINITY_DN100536_c0_g1_i1	TRINITY_DN100536_c0_g1	Os05t0557500-01	299	327	445	0.88	5	27729604	27731098	Protein of unknown function DUF2921 domain containing protein	A0A0P0WQ49		integral component of membrane [GO:0016021]; intracellular membrane-bounded organelle [GO:0043231]		integral component of membrane [GO:0016021]; intracellular membrane-bounded organelle [GO:0043231]	GO:0016021; GO:0043231
TRINITY_DN10053_c0_g1_i1	TRINITY_DN10053_c0_g1	Os11t0247300-01	1	438	451	0	11	7960531	7963375	Alpha-tubulin protein, Cell elongation and divisio	Q0ITK1	microtubule-based process [GO:0007017]	cytoplasm [GO:0005737]; microtubule [GO:0005874]	GTPase activity [GO:0003924]; GTP binding [GO:0005525]; structural constituent of cytoskeleton [GO:0005200]	cytoplasm [GO:0005737]; microtubule [GO:0005874]; GTP binding [GO:0005525]; GTPase activity [GO:0003924]; structural constituent of cytoskeleton [GO:0005200]; microtubule-based process [GO:0007017]	GO:0003924; GO:0005200; GO:0005525; GO:0005737; GO:0005874; GO:0007017	KOG1376;COG5023;
TRINITY_DN10053_c0_g2_i1	TRINITY_DN10053_c0_g2	Os11t0247300-01	1	438	451	0	11	7960531	7963375	Alpha-tubulin protein, Cell elongation and divisio	Q0ITK1	microtubule-based process [GO:0007017]	cytoplasm [GO:0005737]; microtubule [GO:0005874]	GTPase activity [GO:0003924]; GTP binding [GO:0005525]; structural constituent of cytoskeleton [GO:0005200]	cytoplasm [GO:0005737]; microtubule [GO:0005874]; GTP binding [GO:0005525]; GTPase activity [GO:0003924]; structural constituent of cytoskeleton [GO:0005200]; microtubule-based process [GO:0007017]	GO:0003924; GO:0005200; GO:0005525; GO:0005737; GO:0005874; GO:0007017	KOG1376;COG5023;
TRINITY_DN10053_c0_g2_i2	TRINITY_DN10053_c0_g2	Os11t0247300-01	31	214	451	3.97e-113	11	7960531	7963375	Alpha-tubulin protein, Cell elongation and divisio	Q0ITK1	microtubule-based process [GO:0007017]	cytoplasm [GO:0005737]; microtubule [GO:0005874]	GTPase activity [GO:0003924]; GTP binding [GO:0005525]; structural constituent of cytoskeleton [GO:0005200]	cytoplasm [GO:0005737]; microtubule [GO:0005874]; GTP binding [GO:0005525]; GTPase activity [GO:0003924]; structural constituent of cytoskeleton [GO:0005200]; microtubule-based process [GO:0007017]	GO:0003924; GO:0005200; GO:0005525; GO:0005737; GO:0005874; GO:0007017	KOG1376;COG5023;
TRINITY_DN10053_c1_g1_i1	TRINITY_DN10053_c1_g1	Os03t0219300-01	352	449	449	4.12e-58	3	6275829	6279463	Similar to Tubulin alpha-2 chain (Alpha-2 tubulin)	Q10PW2	microtubule-based process [GO:0007017]; microtubule cytoskeleton organization [GO:0000226]; mitotic cell cycle [GO:0000278]	cytoplasm [GO:0005737]; cytosol [GO:0005829]; microtubule [GO:0005874]; plasma membrane [GO:0005886]	GTPase activity [GO:0003924]; GTP binding [GO:0005525]; structural constituent of cytoskeleton [GO:0005200]	cytoplasm [GO:0005737]; cytosol [GO:0005829]; microtubule [GO:0005874]; plasma membrane [GO:0005886]; GTP binding [GO:0005525]; GTPase activity [GO:0003924]; structural constituent of cytoskeleton [GO:0005200]; microtubule cytoskeleton organization [GO:0000226]; microtubule-based process [GO:0007017]; mitotic cell cycle [GO:0000278]	GO:0000226; GO:0000278; GO:0003924; GO:0005200; GO:0005525; GO:0005737; GO:0005829; GO:0005874; GO:0005886; GO:0007017	KOG1376;COG5023;
TRINITY_DN100540_c0_g1_i1	TRINITY_DN100540_c0_g1	Os03t0159100-01	332	350	376	0.096	3	3165801	3168806	Similar to Protein kinase APK1B, chloroplast precursor (EC 2.7.1.-)	Q10RH3			ATP binding [GO:0005524]; protein serine/threonine kinase activity [GO:0004674]	ATP binding [GO:0005524]; protein serine/threonine kinase activity [GO:0004674]	GO:0004674; GO:0005524	KOG1187;COG0515;
TRINITY_DN100541_c0_g1_i1	TRINITY_DN100541_c0_g1	Os03t0152400-01	74	132	552	0.000264	3	2883005	2887887	Similar to 4-coumarate--CoA ligase-like 1	Q0DV32	jasmonic acid biosynthetic process [GO:0009695]	peroxisome [GO:0005777]	ATP binding [GO:0005524]; fatty-acyl-CoA synthase activity [GO:0004321]; ligase activity [GO:0016874]	peroxisome [GO:0005777]; ATP binding [GO:0005524]; fatty-acyl-CoA synthase activity [GO:0004321]; ligase activity [GO:0016874]; jasmonic acid biosynthetic process [GO:0009695]	GO:0004321; GO:0005524; GO:0005777; GO:0009695; GO:0016874	KOG1176;COG0318;
TRINITY_DN100542_c0_g1_i1	TRINITY_DN100542_c0_g1	Os10t0462900-01	22	39	574	0.002	10	17048051	17053406	Similar to mitochondrial chaperonin-60	Q8H903	'de novo' protein folding [GO:0006458]; protein import into mitochondrial intermembrane space [GO:0045041]; protein refolding [GO:0042026]	cytosol [GO:0005829]	ATP binding [GO:0005524]; unfolded protein binding [GO:0051082]	cytosol [GO:0005829]; ATP binding [GO:0005524]; unfolded protein binding [GO:0051082]; 'de novo' protein folding [GO:0006458]; protein import into mitochondrial intermembrane space [GO:0045041]; protein refolding [GO:0042026]	GO:0005524; GO:0005829; GO:0006458; GO:0042026; GO:0045041; GO:0051082	KOG0356;COG0459;
TRINITY_DN100543_c0_g1_i1	TRINITY_DN100543_c0_g1	Os11t0515000-00	235	264	475	3.22e-11	11	18464220	18465647	Armadillo-like helical domain containing protein	Q2R3K8						KOG0167;ENOG410XRTN;
TRINITY_DN100543_c0_g1_i2	TRINITY_DN100543_c0_g1	Os06t0126250-01	245	298	845	5.4	6	1397921	1400968	Receptor-like kinase, A member of the Catharanthus roseus receptor-like kinase1-like (CrRLK1L) subfamily, Control of high-affinity potassium transporters, Regulation of pollen tube growth and integrit	Q8H651	protein autophosphorylation [GO:0046777]	plasma membrane [GO:0005886]; plasmodesma [GO:0009506]	ATP binding [GO:0005524]; protein kinase activity [GO:0004672]	plasma membrane [GO:0005886]; plasmodesma [GO:0009506]; ATP binding [GO:0005524]; protein kinase activity [GO:0004672]; protein autophosphorylation [GO:0046777]	GO:0004672; GO:0005524; GO:0005886; GO:0009506; GO:0046777	KOG1187;COG0515;
TRINITY_DN100546_c0_g1_i1	TRINITY_DN100546_c0_g1	Os11t0592800-01	66	146	600	1.2e-10	11	22561645	22565343	Similar to CDK5RAP1-like protein	Q2R1U4	negative regulation of cyclin-dependent protein serine/threonine kinase activity [GO:0045736]	cytosol [GO:0005829]; mitochondrion [GO:0005739]	4 iron, 4 sulfur cluster binding [GO:0051539]; metal ion binding [GO:0046872]; methylthiotransferase activity [GO:0035596]; N6-isopentenyladenosine methylthiotransferase activity [GO:0035597]	cytosol [GO:0005829]; mitochondrion [GO:0005739]; 4 iron, 4 sulfur cluster binding [GO:0051539]; metal ion binding [GO:0046872]; methylthiotransferase activity [GO:0035596]; N6-isopentenyladenosine methylthiotransferase activity [GO:0035597]; negative regulation of cyclin-dependent protein serine/threonine kinase activity [GO:0045736]	GO:0005739; GO:0005829; GO:0035596; GO:0035597; GO:0045736; GO:0046872; GO:0051539	KOG2492;COG0621;
TRINITY_DN100547_c0_g1_i1	TRINITY_DN100547_c0_g1	Os08t0175000-00	228	295	356	7.56e-35	8	4371022	4372930	Similar to strictosidine synthase 1	Q6Z4U1	biosynthetic process [GO:0009058]	endoplasmic reticulum [GO:0005783]	strictosidine synthase activity [GO:0016844]	endoplasmic reticulum [GO:0005783]; strictosidine synthase activity [GO:0016844]; biosynthetic process [GO:0009058]	GO:0005783; GO:0009058; GO:0016844	KOG1520;COG3386;
TRINITY_DN100548_c0_g1_i1	TRINITY_DN100548_c0_g1	Os01t0223300-01	258	277	448	1.2	1	6732152	6735482	Protein of unknown function DUF1677, Oryza sativa domain containing protein	A0A0P0V095
TRINITY_DN100549_c0_g1_i1	TRINITY_DN100549_c0_g1	Os04t0614650-00	971	1010	1533	0.046	4	31189280	31193896	Similar to OSIGBa0126B18.8 protein	A0A0P0WEZ7		integral component of membrane [GO:0016021]		integral component of membrane [GO:0016021]	GO:0016021
TRINITY_DN10054_c0_g1_i1	TRINITY_DN10054_c0_g1	Os01t0547200-01	491	515	889	4.3	1	20351529	20364373	Zinc finger, BED-type predicted domain containing protein	A0A0P0V3S3	negative regulation of transcription, DNA-templated [GO:0045892]; positive regulation of transcription by RNA polymerase II [GO:0045944]	histone acetyltransferase complex [GO:0000123]; nuclear chromatin [GO:0000790]; nucleus [GO:0005634]	DNA binding [GO:0003677]; histone acetyltransferase activity [GO:0004402]; histone binding [GO:0042393]	histone acetyltransferase complex [GO:0000123]; nuclear chromatin [GO:0000790]; nucleus [GO:0005634]; DNA binding [GO:0003677]; histone acetyltransferase activity [GO:0004402]; histone binding [GO:0042393]; negative regulation of transcription, DNA-templated [GO:0045892]; positive regulation of transcription by RNA polymerase II [GO:0045944]	GO:0000123; GO:0000790; GO:0003677; GO:0004402; GO:0005634; GO:0042393; GO:0045892; GO:0045944
TRINITY_DN100551_c0_g1_i1	TRINITY_DN100551_c0_g1	Os03t0454100-01	369	396	417	0.49	3	19518897	19525900	TMS membrane protein/tumour differentially expressed protein family protein	Q84SS3		integral component of membrane [GO:0016021]; membrane [GO:0016020]		integral component of membrane [GO:0016021]; membrane [GO:0016020]	GO:0016020; GO:0016021	KOG2592;ENOG410XP7K;
TRINITY_DN100557_c0_g1_i2	TRINITY_DN100557_c0_g1	Os05t0455900-01	823	874	874	6.4e-25	5	22398040	22403954	Pentatricopeptide repeat domain containing protein	Q60EM0	RNA modification [GO:0009451]	intracellular membrane-bounded organelle [GO:0043231]	zinc ion binding [GO:0008270]	intracellular membrane-bounded organelle [GO:0043231]; zinc ion binding [GO:0008270]; RNA modification [GO:0009451]	GO:0008270; GO:0009451; GO:0043231	KOG4197;ENOG410Z7Z7;
TRINITY_DN100557_c0_g1_i3	TRINITY_DN100557_c0_g1	Os02t0831500-01	778	802	846	2.1	2	35754946	35761216	Similar to Sucrose synthase	Q6K973	sucrose metabolic process [GO:0005985]		sucrose synthase activity [GO:0016157]	sucrose synthase activity [GO:0016157]; sucrose metabolic process [GO:0005985]	GO:0005985; GO:0016157	KOG0853;COG0438;
TRINITY_DN100557_c1_g1_i1	TRINITY_DN100557_c1_g1	Os03t0311600-01	35	59	205	5.6e-07	3	11133136	11134225	Helix-loop-helix DNA-binding domain containing protein	Q10ME5						ENOG410J1F4;ENOG410YRF4;
TRINITY_DN100557_c2_g1_i1	TRINITY_DN100557_c2_g1	Os08t0299700-00	37	77	298	3.8	8	12284998	12285894	Hypothetical conserved gene	Q6YVN3
TRINITY_DN100559_c0_g1_i1	TRINITY_DN100559_c0_g1	Os03t0352700-00	233	259	338	2.8	3	13256889	13258448	Hypothetical conserved gene	A0A0P0VXE8
TRINITY_DN10055_c0_g1_i1	TRINITY_DN10055_c0_g1	Os12t0498500-01	74	223	235	8.29e-69	12	18918241	18920690	Similar to DnaJ domain containing protein, expressed	Q2QQD1		chloroplast [GO:0009507]; integral component of membrane [GO:0016021]; NAD(P)H dehydrogenase complex (plastoquinone) [GO:0010598]		chloroplast [GO:0009507]; integral component of membrane [GO:0016021]; NAD(P)H dehydrogenase complex (plastoquinone) [GO:0010598]	GO:0009507; GO:0010598; GO:0016021	ENOG410IYJW;ENOG410YHUJ;
TRINITY_DN10055_c0_g1_i2	TRINITY_DN10055_c0_g1	Os12t0498500-01	74	235	235	1.99e-76	12	18918241	18920690	Similar to DnaJ domain containing protein, expressed	Q2QQD1		chloroplast [GO:0009507]; integral component of membrane [GO:0016021]; NAD(P)H dehydrogenase complex (plastoquinone) [GO:0010598]		chloroplast [GO:0009507]; integral component of membrane [GO:0016021]; NAD(P)H dehydrogenase complex (plastoquinone) [GO:0010598]	GO:0009507; GO:0010598; GO:0016021	ENOG410IYJW;ENOG410YHUJ;
TRINITY_DN10055_c0_g1_i3	TRINITY_DN10055_c0_g1	Os12t0498500-01	74	223	235	6.58e-66	12	18918241	18920690	Similar to DnaJ domain containing protein, expressed	Q2QQD1		chloroplast [GO:0009507]; integral component of membrane [GO:0016021]; NAD(P)H dehydrogenase complex (plastoquinone) [GO:0010598]		chloroplast [GO:0009507]; integral component of membrane [GO:0016021]; NAD(P)H dehydrogenase complex (plastoquinone) [GO:0010598]	GO:0009507; GO:0010598; GO:0016021	ENOG410IYJW;ENOG410YHUJ;
TRINITY_DN100560_c0_g1_i1	TRINITY_DN100560_c0_g1	Os01t0198200-03	31	54	343	2.2	1	5329063	5332585	Similar to Casein kinase-like protein	A0A0P0UZQ9
TRINITY_DN100561_c0_g1_i1	TRINITY_DN100561_c0_g1	Os03t0216700-01	373	422	571	1.82e-27	3	6131846	6142781	Citrate transporter, Efficient translocation of F	Q10PY7		integral component of membrane [GO:0016021]	antiporter activity [GO:0015297]; xenobiotic transmembrane transporter activity [GO:0042910]	integral component of membrane [GO:0016021]; antiporter activity [GO:0015297]; xenobiotic transmembrane transporter activity [GO:0042910]	GO:0015297; GO:0016021; GO:0042910	KOG1347;COG0534;
TRINITY_DN100561_c0_g1_i2	TRINITY_DN100561_c0_g1	Os03t0216700-01	373	443	571	2e-38	3	6131846	6142781	Citrate transporter, Efficient translocation of F	Q10PY7		integral component of membrane [GO:0016021]	antiporter activity [GO:0015297]; xenobiotic transmembrane transporter activity [GO:0042910]	integral component of membrane [GO:0016021]; antiporter activity [GO:0015297]; xenobiotic transmembrane transporter activity [GO:0042910]	GO:0015297; GO:0016021; GO:0042910	KOG1347;COG0534;
TRINITY_DN100562_c0_g1_i1	TRINITY_DN100562_c0_g1	Os12t0582000-00	468	511	541	4	12	24154936	24156974	Similar to Cytochrome P450 family protein	A0A0P0YC40		integral component of membrane [GO:0016021]; membrane [GO:0016020]	heme binding [GO:0020037]; iron ion binding [GO:0005506]; oxidoreductase activity, acting on paired donors, with incorporation or reduction of molecular oxygen, NAD(P)H as one donor, and incorporation of one atom of oxygen [GO:0016709]	integral component of membrane [GO:0016021]; membrane [GO:0016020]; heme binding [GO:0020037]; iron ion binding [GO:0005506]; oxidoreductase activity, acting on paired donors, with incorporation or reduction of molecular oxygen, NAD(P)H as one donor, and incorporation of one atom of oxygen [GO:0016709]	GO:0005506; GO:0016020; GO:0016021; GO:0016709; GO:0020037
TRINITY_DN100562_c0_g2_i1	TRINITY_DN100562_c0_g2	Os02t0635600-01	704	754	999	1.2	2	25488084	25491732	Tyrosine protein kinase domain containing protein	Q6H845		integral component of membrane [GO:0016021]	ATP binding [GO:0005524]; protein kinase activity [GO:0004672]	integral component of membrane [GO:0016021]; ATP binding [GO:0005524]; protein kinase activity [GO:0004672]	GO:0004672; GO:0005524; GO:0016021	ENOG4111ZA7;
TRINITY_DN100563_c0_g1_i1	TRINITY_DN100563_c0_g1	Os02t0274100-01	57	92	726	0.00047	2	10001543	10010228	3-hydroxyacyl-CoA dehydrogenase, Multifunctional protein, RNA- and microtubule-binding protein, Salicylic acid (SA) biosynthesis, Maintenance of root meristem activity, Beta -oxidation of fatty acid	S4U008	fatty acid metabolic process [GO:0006631]; flower development [GO:0009908]; jasmonic acid biosynthetic process [GO:0009695]	cell wall [GO:0005618]; peroxisome [GO:0005777]; plasmodesma [GO:0009506]	3-hydroxyacyl-CoA dehydrogenase activity [GO:0003857]; enoyl-CoA hydratase activity [GO:0004300]	cell wall [GO:0005618]; peroxisome [GO:0005777]; plasmodesma [GO:0009506]; 3-hydroxyacyl-CoA dehydrogenase activity [GO:0003857]; enoyl-CoA hydratase activity [GO:0004300]; fatty acid metabolic process [GO:0006631]; flower development [GO:0009908]; jasmonic acid biosynthetic process [GO:0009695]	GO:0003857; GO:0004300; GO:0005618; GO:0005777; GO:0006631; GO:0009506; GO:0009695; GO:0009908	KOG1683;COG1024;COG1250;
TRINITY_DN100563_c0_g1_i3	TRINITY_DN100563_c0_g1	Os02t0274100-01	57	92	726	0.00047	2	10001543	10010228	3-hydroxyacyl-CoA dehydrogenase, Multifunctional protein, RNA- and microtubule-binding protein, Salicylic acid (SA) biosynthesis, Maintenance of root meristem activity, Beta -oxidation of fatty acid	S4U008	fatty acid metabolic process [GO:0006631]; flower development [GO:0009908]; jasmonic acid biosynthetic process [GO:0009695]	cell wall [GO:0005618]; peroxisome [GO:0005777]; plasmodesma [GO:0009506]	3-hydroxyacyl-CoA dehydrogenase activity [GO:0003857]; enoyl-CoA hydratase activity [GO:0004300]	cell wall [GO:0005618]; peroxisome [GO:0005777]; plasmodesma [GO:0009506]; 3-hydroxyacyl-CoA dehydrogenase activity [GO:0003857]; enoyl-CoA hydratase activity [GO:0004300]; fatty acid metabolic process [GO:0006631]; flower development [GO:0009908]; jasmonic acid biosynthetic process [GO:0009695]	GO:0003857; GO:0004300; GO:0005618; GO:0005777; GO:0006631; GO:0009506; GO:0009695; GO:0009908	KOG1683;COG1024;COG1250;
TRINITY_DN100563_c0_g1_i4	TRINITY_DN100563_c0_g1	Os02t0274100-01	57	92	726	0.000462	2	10001543	10010228	3-hydroxyacyl-CoA dehydrogenase, Multifunctional protein, RNA- and microtubule-binding protein, Salicylic acid (SA) biosynthesis, Maintenance of root meristem activity, Beta -oxidation of fatty acid	S4U008	fatty acid metabolic process [GO:0006631]; flower development [GO:0009908]; jasmonic acid biosynthetic process [GO:0009695]	cell wall [GO:0005618]; peroxisome [GO:0005777]; plasmodesma [GO:0009506]	3-hydroxyacyl-CoA dehydrogenase activity [GO:0003857]; enoyl-CoA hydratase activity [GO:0004300]	cell wall [GO:0005618]; peroxisome [GO:0005777]; plasmodesma [GO:0009506]; 3-hydroxyacyl-CoA dehydrogenase activity [GO:0003857]; enoyl-CoA hydratase activity [GO:0004300]; fatty acid metabolic process [GO:0006631]; flower development [GO:0009908]; jasmonic acid biosynthetic process [GO:0009695]	GO:0003857; GO:0004300; GO:0005618; GO:0005777; GO:0006631; GO:0009506; GO:0009695; GO:0009908	KOG1683;COG1024;COG1250;
TRINITY_DN100564_c0_g1_i1	TRINITY_DN100564_c0_g1	Os10t0181600-02	208	263	337	2.1	10	5593017	5595558	Methyltransferase type 11 domain containing protein	A0A0P0XSK9			methyltransferase activity [GO:0008168]	methyltransferase activity [GO:0008168]	GO:0008168
TRINITY_DN100566_c0_g1_i1	TRINITY_DN100566_c0_g1	Os07t0183350-00	482	548	762	3.6	7	4406706	4409656	B3 domain-containing protein Os07g0183300/Os07g0183600	Q8H506	regulation of transcription, DNA-templated [GO:0006355]; response to hormone [GO:0009725]	nucleus [GO:0005634]	DNA binding [GO:0003677]	nucleus [GO:0005634]; DNA binding [GO:0003677]; regulation of transcription, DNA-templated [GO:0006355]; response to hormone [GO:0009725]	GO:0003677; GO:0005634; GO:0006355; GO:0009725
TRINITY_DN100567_c0_g1_i1	TRINITY_DN100567_c0_g1	Os02t0100100-01	473	523	563	3.8e-07	2	3634	8377	Thioredoxin domain domain containing protein	Q67IX6	cell redox homeostasis [GO:0045454]; protein folding [GO:0006457]; response to endoplasmic reticulum stress [GO:0034976]	cell [GO:0005623]; cytosol [GO:0005829]; endoplasmic reticulum [GO:0005783]; endoplasmic reticulum lumen [GO:0005788]; vacuolar membrane [GO:0005774]	protein disulfide isomerase activity [GO:0003756]	cell [GO:0005623]; cytosol [GO:0005829]; endoplasmic reticulum [GO:0005783]; endoplasmic reticulum lumen [GO:0005788]; vacuolar membrane [GO:0005774]; protein disulfide isomerase activity [GO:0003756]; cell redox homeostasis [GO:0045454]; protein folding [GO:0006457]; response to endoplasmic reticulum stress [GO:0034976]	GO:0003756; GO:0005623; GO:0005774; GO:0005783; GO:0005788; GO:0005829; GO:0006457; GO:0034976; GO:0045454	KOG0190;COG0526;
TRINITY_DN100568_c0_g1_i1	TRINITY_DN100568_c0_g1	Os01t0170600-02	21	62	160	0.5	1	3645512	3650691	Hypothetical conserved gene	Q0JQC2						ENOG410JNNT;ENOG4111CTA;
TRINITY_DN100569_c0_g1_i1	TRINITY_DN100569_c0_g1	Os01t0169800-01	444	466	507	1.21e-07	1	3577473	3581859	Tryptophan aminotransferase, Indole-3-acetic acid (IAA) biosynthesi	Q5VQG8	auxin biosynthetic process [GO:0009851]		carbon-sulfur lyase activity [GO:0016846]; L-tryptophan:2-oxoglutarate aminotransferase activity [GO:0050362]	carbon-sulfur lyase activity [GO:0016846]; L-tryptophan:2-oxoglutarate aminotransferase activity [GO:0050362]; auxin biosynthetic process [GO:0009851]	GO:0009851; GO:0016846; GO:0050362	ENOG410IHKQ;ENOG410YMNS;
TRINITY_DN10056_c0_g1_i1	TRINITY_DN10056_c0_g1	Os06t0207700-01	177	241	735	3.8	6	5461149	5470876	A member of the cyclic nucleotide gated channel family, Maternal sporophytic factor, Mediation of Ca<sup>2+</sup> inward current, Promotion of pollen tube growth and seed-settin	A3B9H5		integral component of membrane [GO:0016021]	ion channel activity [GO:0005216]	integral component of membrane [GO:0016021]; ion channel activity [GO:0005216]	GO:0005216; GO:0016021	ENOG410IRDM;ENOG41111V9;
TRINITY_DN10056_c0_g1_i2	TRINITY_DN10056_c0_g1	Os06t0207700-01	177	241	735	3.1	6	5461149	5470876	A member of the cyclic nucleotide gated channel family, Maternal sporophytic factor, Mediation of Ca<sup>2+</sup> inward current, Promotion of pollen tube growth and seed-settin	A3B9H5		integral component of membrane [GO:0016021]	ion channel activity [GO:0005216]	integral component of membrane [GO:0016021]; ion channel activity [GO:0005216]	GO:0005216; GO:0016021	ENOG410IRDM;ENOG41111V9;
TRINITY_DN10056_c1_g1_i1	TRINITY_DN10056_c1_g1	Os04t0509500-01	12	47	498	0.79	4	25500158	25501974	Hypothetical protein	A0A0N7KJC4
TRINITY_DN100570_c0_g1_i1	TRINITY_DN100570_c0_g1	Os07t0435100-01	66	160	267	3.03e-08	7	14527450	14530522	Similar to 26S proteasome subunit RPN12	Q8W423	proteasome-mediated ubiquitin-dependent protein catabolic process [GO:0043161]	cytosol [GO:0005829]; proteasome regulatory particle, lid subcomplex [GO:0008541]		cytosol [GO:0005829]; proteasome regulatory particle, lid subcomplex [GO:0008541]; proteasome-mediated ubiquitin-dependent protein catabolic process [GO:0043161]	GO:0005829; GO:0008541; GO:0043161	KOG3151;ENOG410XXP2;
TRINITY_DN100572_c0_g1_i1	TRINITY_DN100572_c0_g1	Os07t0301200-01	314	391	512	2.36e-17	7	11887224	11894422	Similar to RNA helicase (Fragment)	Q6YS30	rRNA processing [GO:0006364]	cytosol [GO:0005829]; nucleolus [GO:0005730]	ATP binding [GO:0005524]; RNA binding [GO:0003723]; RNA helicase activity [GO:0003724]	cytosol [GO:0005829]; nucleolus [GO:0005730]; ATP binding [GO:0005524]; RNA binding [GO:0003723]; RNA helicase activity [GO:0003724]; rRNA processing [GO:0006364]	GO:0003723; GO:0003724; GO:0005524; GO:0005730; GO:0005829; GO:0006364	KOG0331;COG0513;
TRINITY_DN100574_c0_g1_i1	TRINITY_DN100574_c0_g1	Os04t0676300-01	412	425	469	1.55e-05	4	34519564	34523544	Similar to H0101F08.3 protein	Q7XKC8	'de novo' pyrimidine nucleobase biosynthetic process [GO:0006207]; 'de novo' UMP biosynthetic process [GO:0044205]; pyrimidine ribonucleotide biosynthetic process [GO:0009220]	integral component of membrane [GO:0016021]; mitochondrial inner membrane [GO:0005743]; mitochondrion [GO:0005739]	dihydroorotate dehydrogenase activity [GO:0004152]	integral component of membrane [GO:0016021]; mitochondrial inner membrane [GO:0005743]; mitochondrion [GO:0005739]; dihydroorotate dehydrogenase activity [GO:0004152]; 'de novo' pyrimidine nucleobase biosynthetic process [GO:0006207]; 'de novo' UMP biosynthetic process [GO:0044205]; pyrimidine ribonucleotide biosynthetic process [GO:0009220]	GO:0004152; GO:0005739; GO:0005743; GO:0006207; GO:0009220; GO:0016021; GO:0044205	KOG1436;COG0167;
TRINITY_DN100574_c0_g1_i2	TRINITY_DN100574_c0_g1	Os04t0676300-01	399	425	469	2.05e-10	4	34519564	34523544	Similar to H0101F08.3 protein	Q7XKC8	'de novo' pyrimidine nucleobase biosynthetic process [GO:0006207]; 'de novo' UMP biosynthetic process [GO:0044205]; pyrimidine ribonucleotide biosynthetic process [GO:0009220]	integral component of membrane [GO:0016021]; mitochondrial inner membrane [GO:0005743]; mitochondrion [GO:0005739]	dihydroorotate dehydrogenase activity [GO:0004152]	integral component of membrane [GO:0016021]; mitochondrial inner membrane [GO:0005743]; mitochondrion [GO:0005739]; dihydroorotate dehydrogenase activity [GO:0004152]; 'de novo' pyrimidine nucleobase biosynthetic process [GO:0006207]; 'de novo' UMP biosynthetic process [GO:0044205]; pyrimidine ribonucleotide biosynthetic process [GO:0009220]	GO:0004152; GO:0005739; GO:0005743; GO:0006207; GO:0009220; GO:0016021; GO:0044205	KOG1436;COG0167;
TRINITY_DN100575_c0_g1_i1	TRINITY_DN100575_c0_g1	Os03t0305800-02	369	398	483	2.1	3	10854014	10855740	Galactosyl transferase family protein	Q10MK2	xyloglucan biosynthetic process [GO:0009969]	endosome [GO:0005768]; Golgi membrane [GO:0000139]; integral component of membrane [GO:0016021]; trans-Golgi network [GO:0005802]	transferase activity, transferring hexosyl groups [GO:0016758]; UDP-xylosyltransferase activity [GO:0035252]; xyloglucan 6-xylosyltransferase activity [GO:0033843]	endosome [GO:0005768]; Golgi membrane [GO:0000139]; integral component of membrane [GO:0016021]; trans-Golgi network [GO:0005802]; transferase activity, transferring hexosyl groups [GO:0016758]; UDP-xylosyltransferase activity [GO:0035252]; xyloglucan 6-xylosyltransferase activity [GO:0033843]; xyloglucan biosynthetic process [GO:0009969]	GO:0000139; GO:0005768; GO:0005802; GO:0009969; GO:0016021; GO:0016758; GO:0033843; GO:0035252	KOG4748;ENOG410XSJS;
TRINITY_DN100575_c1_g1_i1	TRINITY_DN100575_c1_g1	Os03t0405550-00	140	158	159	0.066	3	16599317	16600499	Conserved hypothetical protein	A0A0P0VYK9
TRINITY_DN100577_c0_g1_i1	TRINITY_DN100577_c0_g1	Os03t0112400-01	1	106	153	0.005	3	706174	708606	Clathrin/coatomer adaptor, adaptin-like, appendage, C-terminal subdomain domain containing protein	Q0DVU5	intracellular protein transport [GO:0006886]; vesicle-mediated transport [GO:0016192]	clathrin adaptor complex [GO:0030131]		clathrin adaptor complex [GO:0030131]; intracellular protein transport [GO:0006886]; vesicle-mediated transport [GO:0016192]	GO:0006886; GO:0016192; GO:0030131	KOG1077;ENOG410XNQE;
TRINITY_DN100578_c0_g1_i1	TRINITY_DN100578_c0_g1	Os05t0286100-01	46	67	318	0.12	5	12308251	12309287	Similar to Zinc-finger protein KNUCKLES	Q0DJG4			nucleic acid binding [GO:0003676]	nucleic acid binding [GO:0003676]	GO:0003676	ENOG410IYGA;ENOG410YQ0K;
TRINITY_DN100579_c0_g1_i1	TRINITY_DN100579_c0_g1	Os03t0207900-01	493	513	570	0.011	3	5646348	5650212	WD-40 repeat containing protein	Q8H060	vegetative to reproductive phase transition of meristem [GO:0010228]	Set1C/COMPASS complex [GO:0048188]		Set1C/COMPASS complex [GO:0048188]; vegetative to reproductive phase transition of meristem [GO:0010228]	GO:0010228; GO:0048188	KOG1273;ENOG410XTA2;
TRINITY_DN10057_c0_g1_i1	TRINITY_DN10057_c0_g1	Os02t0522300-03	12	143	158	3.44e-12	2	19045383	19050727	Conserved hypothetical protein	B7E6Q5
TRINITY_DN10057_c0_g1_i3	TRINITY_DN10057_c0_g1	Os02t0522300-03	18	143	158	3.23e-11	2	19045383	19050727	Conserved hypothetical protein	B7E6Q5
TRINITY_DN10057_c0_g1_i4	TRINITY_DN10057_c0_g1	Os08t0298800-01	3	125	137	5.52e-24	8	12132129	12133820	Similar to cDNA clone:001-036-H04, full insert sequence	A0A0P0XE04
TRINITY_DN10057_c0_g2_i2	TRINITY_DN10057_c0_g2	Os01t0843300-00	305	364	607	1.9	1	36222348	36228582	Similar to Mitochondrial Rho GTPase	A0A0N7KE18	mitochondrion organization [GO:0007005]; regulation of mitochondrion organization [GO:0010821]; Rho protein signal transduction [GO:0007266]	integral component of mitochondrial outer membrane [GO:0031307]	calcium ion binding [GO:0005509]; GTPase activity [GO:0003924]; GTP binding [GO:0005525]	integral component of mitochondrial outer membrane [GO:0031307]; calcium ion binding [GO:0005509]; GTP binding [GO:0005525]; GTPase activity [GO:0003924]; mitochondrion organization [GO:0007005]; regulation of mitochondrion organization [GO:0010821]; Rho protein signal transduction [GO:0007266]	GO:0003924; GO:0005509; GO:0005525; GO:0007005; GO:0007266; GO:0010821; GO:0031307
TRINITY_DN10057_c0_g3_i1	TRINITY_DN10057_c0_g3	Os08t0442000-01	318	356	417	0.2	8	21539571	21543115	Protein of unknown function DUF566 family protein	Q0J5D7	centrosome cycle [GO:0007098]; spindle assembly [GO:0051225]	centrosome [GO:0005813]; cytoplasm [GO:0005737]; nuclear microtubule [GO:0005880]	microtubule binding [GO:0008017]	centrosome [GO:0005813]; cytoplasm [GO:0005737]; nuclear microtubule [GO:0005880]; microtubule binding [GO:0008017]; centrosome cycle [GO:0007098]; spindle assembly [GO:0051225]	GO:0005737; GO:0005813; GO:0005880; GO:0007098; GO:0008017; GO:0051225	ENOG410IMGC;ENOG4111PSJ;
TRINITY_DN10057_c0_g4_i1	TRINITY_DN10057_c0_g4	Os12t0197600-01	26	71	78	0.15	12	5042596	5044626	Hypothetical gene	A0A0P0Y7U1
TRINITY_DN10057_c0_g4_i2	TRINITY_DN10057_c0_g4	Os12t0197600-01	26	71	78	0.18	12	5042596	5044626	Hypothetical gene	A0A0P0Y7U1
TRINITY_DN100580_c0_g1_i1	TRINITY_DN100580_c0_g1	Os03t0132000-01	25	70	552	2.3	3	1822255	1825976	Similar to 4-coumarate-CoA ligase-like protein	Q10S72			ATP binding [GO:0005524]; ligase activity [GO:0016874]	ATP binding [GO:0005524]; ligase activity [GO:0016874]	GO:0005524; GO:0016874	KOG1176;COG0318;
TRINITY_DN100581_c0_g1_i1	TRINITY_DN100581_c0_g1	Os11t0549610-00	435	479	549	1.7	11	20327872	20332134	Hypothetical conserved gene	A0A0P0Y3C5
TRINITY_DN100588_c0_g1_i1	TRINITY_DN100588_c0_g1	Os04t0438101-00	136	164	169	2.3	4	21784727	21786221	Similar to H0315A08.9 protein	A0A0N7KJ36		integral component of membrane [GO:0016021]		integral component of membrane [GO:0016021]	GO:0016021
TRINITY_DN100589_c0_g1_i1	TRINITY_DN100589_c0_g1	Os05t0353500-01	240	280	448	0.18	5	16702120	16704232	Similar to ATP binding protein	A0A0P0WLE3			ATP binding [GO:0005524]; protein kinase activity [GO:0004672]	ATP binding [GO:0005524]; protein kinase activity [GO:0004672]	GO:0004672; GO:0005524
TRINITY_DN10058_c0_g1_i1	TRINITY_DN10058_c0_g1	Os11t0206700-01	632	657	856	2.5	11	5378426	5383879	Guanine nucleotide binding protein (G-protein), alpha subunit family protein	Q2R941	adenylate cyclase-modulating G protein-coupled receptor signaling pathway [GO:0007188]	heterotrimeric G-protein complex [GO:0005834]	G-protein beta/gamma-subunit complex binding [GO:0031683]; G protein-coupled receptor binding [GO:0001664]; GTPase activity [GO:0003924]; GTP binding [GO:0005525]	heterotrimeric G-protein complex [GO:0005834]; G protein-coupled receptor binding [GO:0001664]; G-protein beta/gamma-subunit complex binding [GO:0031683]; GTP binding [GO:0005525]; GTPase activity [GO:0003924]; adenylate cyclase-modulating G protein-coupled receptor signaling pathway [GO:0007188]	GO:0001664; GO:0003924; GO:0005525; GO:0005834; GO:0007188; GO:0031683	KOG0082;ENOG410XNVQ;
TRINITY_DN100592_c0_g1_i1	TRINITY_DN100592_c0_g1	Os05t0363100-01	226	265	351	5.8	5	17336740	17343631	Similar to Monoglyceride lipase	A0A0P0WLL3		membrane [GO:0016020]	lipase activity [GO:0016298]	membrane [GO:0016020]; lipase activity [GO:0016298]	GO:0016020; GO:0016298
TRINITY_DN100593_c0_g1_i1	TRINITY_DN100593_c0_g1	Os04t0585300-01	454	522	590	0.001	4	29571617	29577658	Similar to H0307D04.2 protein	B9FC62	embryo development ending in seed dormancy [GO:0009793]; rRNA processing [GO:0006364]	Noc4p-Nop14p complex [GO:0030692]; nucleolus [GO:0005730]; nucleoplasm [GO:0005654]; small-subunit processome [GO:0032040]		Noc4p-Nop14p complex [GO:0030692]; nucleolus [GO:0005730]; nucleoplasm [GO:0005654]; small-subunit processome [GO:0032040]; embryo development ending in seed dormancy [GO:0009793]; rRNA processing [GO:0006364]	GO:0005654; GO:0005730; GO:0006364; GO:0009793; GO:0030692; GO:0032040	KOG2154;ENOG410YJPG;
TRINITY_DN100594_c0_g1_i1	TRINITY_DN100594_c0_g1	Os05t0425000-00	180	227	885	0.56	5	20815469	20820780	Hypothetical conserved gene	A0A0P0WMK8	cellular response to nitrate [GO:0071249]			cellular response to nitrate [GO:0071249]	GO:0071249
TRINITY_DN100595_c0_g1_i1	TRINITY_DN100595_c0_g1	Os01t0551100-01	151	206	256	0.056	1	20665550	20671003	Ribonuclease III domain containing protein	Q5JK90	RNA processing [GO:0006396]		metal ion binding [GO:0046872]; ribonuclease III activity [GO:0004525]; RNA binding [GO:0003723]	metal ion binding [GO:0046872]; ribonuclease III activity [GO:0004525]; RNA binding [GO:0003723]; RNA processing [GO:0006396]	GO:0003723; GO:0004525; GO:0006396; GO:0046872	KOG0701;COG0571;
TRINITY_DN100598_c0_g1_i1	TRINITY_DN100598_c0_g1	Os01t0359800-00	1124	1165	1285	3.3	1	14599119	14603058	Similar to NB-ARC domain containing protein	Q0JMU6			ADP binding [GO:0043531]	ADP binding [GO:0043531]	GO:0043531	KOG4658;COG4886;
TRINITY_DN100598_c0_g2_i1	TRINITY_DN100598_c0_g2	Os11t0132600-01	92	136	657	0.27	11	1484073	1491751	Similar to Arabinoxylan arabinofuranohydrolase isoenzyme AXAH-II	Q2RAZ2	L-arabinose metabolic process [GO:0046373]		alpha-L-arabinofuranosidase activity [GO:0046556]	alpha-L-arabinofuranosidase activity [GO:0046556]; L-arabinose metabolic process [GO:0046373]	GO:0046373; GO:0046556	ENOG410IK9R;COG3534;
TRINITY_DN10059_c0_g1_i1	TRINITY_DN10059_c0_g1	Os02t0595900-01	37	206	206	3.7e-71	2	23121133	23123149	Partner protein of NRT2, Activator for NRT2, High-affinity nitrate transpor	Q6ZI50	nitrate assimilation [GO:0042128]; nitrate transport [GO:0015706]; response to nitrate [GO:0010167]	integral component of membrane [GO:0016021]; plasma membrane [GO:0005886]	nitrate transmembrane transporter activity [GO:0015112]	integral component of membrane [GO:0016021]; plasma membrane [GO:0005886]; nitrate transmembrane transporter activity [GO:0015112]; nitrate assimilation [GO:0042128]; nitrate transport [GO:0015706]; response to nitrate [GO:0010167]	GO:0005886; GO:0010167; GO:0015112; GO:0015706; GO:0016021; GO:0042128	ENOG410IYAK;ENOG4111P96;
TRINITY_DN10059_c0_g1_i2	TRINITY_DN10059_c0_g1	Os02t0595900-01	36	206	206	2.97e-71	2	23121133	23123149	Partner protein of NRT2, Activator for NRT2, High-affinity nitrate transpor	Q6ZI50	nitrate assimilation [GO:0042128]; nitrate transport [GO:0015706]; response to nitrate [GO:0010167]	integral component of membrane [GO:0016021]; plasma membrane [GO:0005886]	nitrate transmembrane transporter activity [GO:0015112]	integral component of membrane [GO:0016021]; plasma membrane [GO:0005886]; nitrate transmembrane transporter activity [GO:0015112]; nitrate assimilation [GO:0042128]; nitrate transport [GO:0015706]; response to nitrate [GO:0010167]	GO:0005886; GO:0010167; GO:0015112; GO:0015706; GO:0016021; GO:0042128	ENOG410IYAK;ENOG4111P96;
TRINITY_DN10059_c0_g1_i3	TRINITY_DN10059_c0_g1	Os02t0595900-01	51	206	206	5.51e-62	2	23121133	23123149	Partner protein of NRT2, Activator for NRT2, High-affinity nitrate transpor	Q6ZI50	nitrate assimilation [GO:0042128]; nitrate transport [GO:0015706]; response to nitrate [GO:0010167]	integral component of membrane [GO:0016021]; plasma membrane [GO:0005886]	nitrate transmembrane transporter activity [GO:0015112]	integral component of membrane [GO:0016021]; plasma membrane [GO:0005886]; nitrate transmembrane transporter activity [GO:0015112]; nitrate assimilation [GO:0042128]; nitrate transport [GO:0015706]; response to nitrate [GO:0010167]	GO:0005886; GO:0010167; GO:0015112; GO:0015706; GO:0016021; GO:0042128	ENOG410IYAK;ENOG4111P96;
TRINITY_DN10059_c0_g2_i1	TRINITY_DN10059_c0_g2	Os02t0595900-01	50	115	206	1.51e-33	2	23121133	23123149	Partner protein of NRT2, Activator for NRT2, High-affinity nitrate transpor	Q6ZI50	nitrate assimilation [GO:0042128]; nitrate transport [GO:0015706]; response to nitrate [GO:0010167]	integral component of membrane [GO:0016021]; plasma membrane [GO:0005886]	nitrate transmembrane transporter activity [GO:0015112]	integral component of membrane [GO:0016021]; plasma membrane [GO:0005886]; nitrate transmembrane transporter activity [GO:0015112]; nitrate assimilation [GO:0042128]; nitrate transport [GO:0015706]; response to nitrate [GO:0010167]	GO:0005886; GO:0010167; GO:0015112; GO:0015706; GO:0016021; GO:0042128	ENOG410IYAK;ENOG4111P96;
TRINITY_DN1005_c0_g1_i11	TRINITY_DN1005_c0_g1	Os03t0155000-00	3	46	181	4.4	3	2994392	2995344	Monooxygenase, FAD-binding domain containing protein	A0A0P0VT72			FAD binding [GO:0071949]	FAD binding [GO:0071949]	GO:0071949
TRINITY_DN1005_c0_g1_i2	TRINITY_DN1005_c0_g1	Os03t0155000-00	3	46	181	4.4	3	2994392	2995344	Monooxygenase, FAD-binding domain containing protein	A0A0P0VT72			FAD binding [GO:0071949]	FAD binding [GO:0071949]	GO:0071949
TRINITY_DN1005_c0_g1_i4	TRINITY_DN1005_c0_g1	Os03t0155000-00	3	46	181	4.1	3	2994392	2995344	Monooxygenase, FAD-binding domain containing protein	A0A0P0VT72			FAD binding [GO:0071949]	FAD binding [GO:0071949]	GO:0071949
TRINITY_DN1005_c0_g1_i5	TRINITY_DN1005_c0_g1	Os04t0502200-01	1002	1138	1187	6	4	25067634	25075188	Transport protein Trs120 domain containing protein	Q0JBY9	cell plate assembly [GO:0000919]	early endosome [GO:0005769]; trans-Golgi network [GO:0005802]		early endosome [GO:0005769]; trans-Golgi network [GO:0005802]; cell plate assembly [GO:0000919]	GO:0000919; GO:0005769; GO:0005802	KOG1953;ENOG410YEPC;
TRINITY_DN1005_c0_g1_i6	TRINITY_DN1005_c0_g1	Os07t0538700-01	399	453	681	8.5	7	21175222	21178518	Hypothetical conserved gene	A0A0P0X758	protein phosphorylation [GO:0006468]	integral component of membrane [GO:0016021]; plasma membrane [GO:0005886]	ATP binding [GO:0005524]; protein serine/threonine kinase activity [GO:0004674]	integral component of membrane [GO:0016021]; plasma membrane [GO:0005886]; ATP binding [GO:0005524]; protein serine/threonine kinase activity [GO:0004674]; protein phosphorylation [GO:0006468]	GO:0004674; GO:0005524; GO:0005886; GO:0006468; GO:0016021
TRINITY_DN1005_c0_g1_i7	TRINITY_DN1005_c0_g1	Os04t0502200-01	1002	1138	1187	4.2	4	25067634	25075188	Transport protein Trs120 domain containing protein	Q0JBY9	cell plate assembly [GO:0000919]	early endosome [GO:0005769]; trans-Golgi network [GO:0005802]		early endosome [GO:0005769]; trans-Golgi network [GO:0005802]; cell plate assembly [GO:0000919]	GO:0000919; GO:0005769; GO:0005802	KOG1953;ENOG410YEPC;
TRINITY_DN1005_c0_g1_i8	TRINITY_DN1005_c0_g1	Os11t0148400-01	507	542	612	9.5	11	2234631	2239079	Conserved hypothetical protein	Q0IUM2						ENOG410IKST;ENOG410YIG5;
TRINITY_DN1005_c0_g1_i9	TRINITY_DN1005_c0_g1	Os01t0793200-02	8	82	235	9.1	1	33594279	33597339	Pentatricopeptide repeat domain containing protein	Q0JIL7						KOG4197;ENOG410Z7Z7;
TRINITY_DN1005_c0_g2_i1	TRINITY_DN1005_c0_g2	Os11t0466300-00	306	322	333	0.95	11	16001552	16005285	Conserved hypothetical protein	A0A0P0Y2J1		integral component of membrane [GO:0016021]		integral component of membrane [GO:0016021]	GO:0016021
TRINITY_DN1005_c2_g1_i1	TRINITY_DN1005_c2_g1	Os05t0111800-00	507	528	621	4.9	5	629508	632454	Similar to Protein phosphatase type 2C	A0A0P0WH45			protein serine/threonine phosphatase activity [GO:0004722]	protein serine/threonine phosphatase activity [GO:0004722]	GO:0004722
TRINITY_DN1005_c2_g2_i1	TRINITY_DN1005_c2_g2	Os02t0742000-01	158	180	1671	0.89	2	31064064	31071043	Transcription elongation factor, TFIIS/CRSP70, N-terminal domain containing protein	Q6Z7R3		nucleus [GO:0005634]	chromatin binding [GO:0003682]	nucleus [GO:0005634]; chromatin binding [GO:0003682]	GO:0003682; GO:0005634	KOG1886;ENOG4111QPV;
TRINITY_DN1005_c3_g1_i1	TRINITY_DN1005_c3_g1	Os12t0633700-00	106	141	153	2.1	12	27165898	27167702	Similar to GDP dissociation inhibitor protein OsGDI1	A0A0P0YCR6		myosin complex [GO:0016459]	ATP binding [GO:0005524]; motor activity [GO:0003774]	myosin complex [GO:0016459]; ATP binding [GO:0005524]; motor activity [GO:0003774]	GO:0003774; GO:0005524; GO:0016459
TRINITY_DN1005_c3_g1_i2	TRINITY_DN1005_c3_g1	Os12t0633700-00	106	141	153	4.9	12	27165898	27167702	Similar to GDP dissociation inhibitor protein OsGDI1	A0A0P0YCR6		myosin complex [GO:0016459]	ATP binding [GO:0005524]; motor activity [GO:0003774]	myosin complex [GO:0016459]; ATP binding [GO:0005524]; motor activity [GO:0003774]	GO:0003774; GO:0005524; GO:0016459
TRINITY_DN1005_c3_g1_i3	TRINITY_DN1005_c3_g1	Os11t0590400-00	148	213	567	4.9	11	22419268	22423063	Similar to NB-ARC domain containing protein	A0A0P0Y3S1
TRINITY_DN1005_c3_g2_i1	TRINITY_DN1005_c3_g2	Os08t0323700-01	631	673	989	0.58	8	14186171	14195420	Cation-chloride cotransporter, Regulation of ion (Cl-, K+ and Na+) homeostasis, Cell elongation, Osmoregulatio	A0A173M0A1		integral component of membrane [GO:0016021]	cation:chloride symporter activity [GO:0015377]	integral component of membrane [GO:0016021]; cation:chloride symporter activity [GO:0015377]	GO:0015377; GO:0016021
TRINITY_DN100601_c0_g1_i1	TRINITY_DN100601_c0_g1	Os06t0547900-01	334	379	403	0.77	6	20717808	20724599	Similar to Shaggy-related protein kinase eta (EC 2.7.1.-) (ASK-eta) (BRASSINOSTEROID-INSENSITIVE 2) (ULTRACURVATA1)	Q5Z7J0	brassinosteroid mediated signaling pathway [GO:0009742]; signal transduction [GO:0007165]	cytoplasm [GO:0005737]; cytosol [GO:0005829]	ATP binding [GO:0005524]; protein serine/threonine kinase activity [GO:0004674]	cytoplasm [GO:0005737]; cytosol [GO:0005829]; ATP binding [GO:0005524]; protein serine/threonine kinase activity [GO:0004674]; brassinosteroid mediated signaling pathway [GO:0009742]; signal transduction [GO:0007165]	GO:0004674; GO:0005524; GO:0005737; GO:0005829; GO:0007165; GO:0009742	KOG0658;COG0515;
TRINITY_DN100602_c0_g1_i1	TRINITY_DN100602_c0_g1	Os04t0633300-00	62	157	844	1.03e-27	4	32229267	32232359	Similar to H0613A10.4 protein	A0A0P0WF87	protein phosphorylation [GO:0006468]; recognition of pollen [GO:0048544]	integral component of membrane [GO:0016021]; plasma membrane [GO:0005886]	ATP binding [GO:0005524]; protein serine/threonine kinase activity [GO:0004674]	integral component of membrane [GO:0016021]; plasma membrane [GO:0005886]; ATP binding [GO:0005524]; protein serine/threonine kinase activity [GO:0004674]; protein phosphorylation [GO:0006468]; recognition of pollen [GO:0048544]	GO:0004674; GO:0005524; GO:0005886; GO:0006468; GO:0016021; GO:0048544
TRINITY_DN100602_c0_g1_i2	TRINITY_DN100602_c0_g1	Os04t0633300-00	62	137	844	2.16e-22	4	32229267	32232359	Similar to H0613A10.4 protein	A0A0P0WF87	protein phosphorylation [GO:0006468]; recognition of pollen [GO:0048544]	integral component of membrane [GO:0016021]; plasma membrane [GO:0005886]	ATP binding [GO:0005524]; protein serine/threonine kinase activity [GO:0004674]	integral component of membrane [GO:0016021]; plasma membrane [GO:0005886]; ATP binding [GO:0005524]; protein serine/threonine kinase activity [GO:0004674]; protein phosphorylation [GO:0006468]; recognition of pollen [GO:0048544]	GO:0004674; GO:0005524; GO:0005886; GO:0006468; GO:0016021; GO:0048544
TRINITY_DN100603_c0_g1_i1	TRINITY_DN100603_c0_g1	Os04t0509100-00	430	509	799	2.11e-24	4	25460247	25467782	Similar to triacylglycerol lipase	A0A0P0WCB7	lipid metabolic process [GO:0006629]		hydrolase activity [GO:0016787]	hydrolase activity [GO:0016787]; lipid metabolic process [GO:0006629]	GO:0006629; GO:0016787
TRINITY_DN100603_c1_g1_i1	TRINITY_DN100603_c1_g1	Os04t0509100-00	503	605	799	3.52e-37	4	25460247	25467782	Similar to triacylglycerol lipase	A0A0P0WCB7	lipid metabolic process [GO:0006629]		hydrolase activity [GO:0016787]	hydrolase activity [GO:0016787]; lipid metabolic process [GO:0006629]	GO:0006629; GO:0016787
TRINITY_DN100604_c0_g1_i1	TRINITY_DN100604_c0_g1	Os10t0559500-01	188	228	360	0.41	10	22019715	22023118	2OG-Fe(II) oxygenase domain containing protein	Q7XC75			dioxygenase activity [GO:0051213]; metal ion binding [GO:0046872]	dioxygenase activity [GO:0051213]; metal ion binding [GO:0046872]	GO:0046872; GO:0051213	KOG0143;COG3491;
TRINITY_DN100607_c0_g1_i1	TRINITY_DN100607_c0_g1	Os09t0103800-00	459	482	520	0.61	9	467011	472617	Peptidyl-prolyl cis-trans isomerase, FKBP-type, domain domain containing protein	A0A0N7KQB9	chaperone-mediated protein folding [GO:0061077]; protein peptidyl-prolyl isomerization [GO:0000413]	cytoplasm [GO:0005737]	peptidyl-prolyl cis-trans isomerase activity [GO:0003755]	cytoplasm [GO:0005737]; peptidyl-prolyl cis-trans isomerase activity [GO:0003755]; chaperone-mediated protein folding [GO:0061077]; protein peptidyl-prolyl isomerization [GO:0000413]	GO:0000413; GO:0003755; GO:0005737; GO:0061077
TRINITY_DN100608_c0_g1_i1	TRINITY_DN100608_c0_g1	Os02t0230100-01	45	208	333	1.94e-09	2	7316399	7319487	Leucine-rich repeat, SDS22 containing protein	Q6H527		cytoplasm [GO:0005737]	protein kinase binding [GO:0019901]	cytoplasm [GO:0005737]; protein kinase binding [GO:0019901]	GO:0005737; GO:0019901	KOG0531;COG4886;
TRINITY_DN10060_c0_g1_i1	TRINITY_DN10060_c0_g1	Os11t0423800-01	1	66	143	1.69e-33	11	13333478	13342107	Similar to Mitochondrial carrier protein, expressed	A0A0P0Y1K6	mitochondrial L-ornithine transmembrane transport [GO:1990575]	integral component of membrane [GO:0016021]	L-ornithine transmembrane transporter activity [GO:0000064]	integral component of membrane [GO:0016021]; L-ornithine transmembrane transporter activity [GO:0000064]; mitochondrial L-ornithine transmembrane transport [GO:1990575]	GO:0000064; GO:0016021; GO:1990575
TRINITY_DN10060_c0_g1_i10	TRINITY_DN10060_c0_g1	Os11t0423800-01	1	131	143	8.82e-66	11	13333478	13342107	Similar to Mitochondrial carrier protein, expressed	A0A0P0Y1K6	mitochondrial L-ornithine transmembrane transport [GO:1990575]	integral component of membrane [GO:0016021]	L-ornithine transmembrane transporter activity [GO:0000064]	integral component of membrane [GO:0016021]; L-ornithine transmembrane transporter activity [GO:0000064]; mitochondrial L-ornithine transmembrane transport [GO:1990575]	GO:0000064; GO:0016021; GO:1990575
TRINITY_DN10060_c0_g1_i12	TRINITY_DN10060_c0_g1	Os11t0423800-01	1	137	143	5.28e-69	11	13333478	13342107	Similar to Mitochondrial carrier protein, expressed	A0A0P0Y1K6	mitochondrial L-ornithine transmembrane transport [GO:1990575]	integral component of membrane [GO:0016021]	L-ornithine transmembrane transporter activity [GO:0000064]	integral component of membrane [GO:0016021]; L-ornithine transmembrane transporter activity [GO:0000064]; mitochondrial L-ornithine transmembrane transport [GO:1990575]	GO:0000064; GO:0016021; GO:1990575
TRINITY_DN10060_c0_g1_i15	TRINITY_DN10060_c0_g1	Os11t0423800-01	33	131	143	4.62e-57	11	13333478	13342107	Similar to Mitochondrial carrier protein, expressed	A0A0P0Y1K6	mitochondrial L-ornithine transmembrane transport [GO:1990575]	integral component of membrane [GO:0016021]	L-ornithine transmembrane transporter activity [GO:0000064]	integral component of membrane [GO:0016021]; L-ornithine transmembrane transporter activity [GO:0000064]; mitochondrial L-ornithine transmembrane transport [GO:1990575]	GO:0000064; GO:0016021; GO:1990575
TRINITY_DN10060_c0_g1_i2	TRINITY_DN10060_c0_g1	Os11t0423800-01	74	137	143	2.49e-17	11	13333478	13342107	Similar to Mitochondrial carrier protein, expressed	A0A0P0Y1K6	mitochondrial L-ornithine transmembrane transport [GO:1990575]	integral component of membrane [GO:0016021]	L-ornithine transmembrane transporter activity [GO:0000064]	integral component of membrane [GO:0016021]; L-ornithine transmembrane transporter activity [GO:0000064]; mitochondrial L-ornithine transmembrane transport [GO:1990575]	GO:0000064; GO:0016021; GO:1990575
TRINITY_DN10060_c0_g1_i20	TRINITY_DN10060_c0_g1	Os11t0423800-01	1	66	143	2.49e-32	11	13333478	13342107	Similar to Mitochondrial carrier protein, expressed	A0A0P0Y1K6	mitochondrial L-ornithine transmembrane transport [GO:1990575]	integral component of membrane [GO:0016021]	L-ornithine transmembrane transporter activity [GO:0000064]	integral component of membrane [GO:0016021]; L-ornithine transmembrane transporter activity [GO:0000064]; mitochondrial L-ornithine transmembrane transport [GO:1990575]	GO:0000064; GO:0016021; GO:1990575
TRINITY_DN10060_c0_g1_i21	TRINITY_DN10060_c0_g1	Os11t0423800-01	1	137	143	1.77e-72	11	13333478	13342107	Similar to Mitochondrial carrier protein, expressed	A0A0P0Y1K6	mitochondrial L-ornithine transmembrane transport [GO:1990575]	integral component of membrane [GO:0016021]	L-ornithine transmembrane transporter activity [GO:0000064]	integral component of membrane [GO:0016021]; L-ornithine transmembrane transporter activity [GO:0000064]; mitochondrial L-ornithine transmembrane transport [GO:1990575]	GO:0000064; GO:0016021; GO:1990575
TRINITY_DN10060_c0_g1_i22	TRINITY_DN10060_c0_g1	Os11t0423800-01	1	137	143	5.15e-68	11	13333478	13342107	Similar to Mitochondrial carrier protein, expressed	A0A0P0Y1K6	mitochondrial L-ornithine transmembrane transport [GO:1990575]	integral component of membrane [GO:0016021]	L-ornithine transmembrane transporter activity [GO:0000064]	integral component of membrane [GO:0016021]; L-ornithine transmembrane transporter activity [GO:0000064]; mitochondrial L-ornithine transmembrane transport [GO:1990575]	GO:0000064; GO:0016021; GO:1990575
TRINITY_DN10060_c0_g1_i23	TRINITY_DN10060_c0_g1	Os11t0423800-01	1	131	143	2.69e-66	11	13333478	13342107	Similar to Mitochondrial carrier protein, expressed	A0A0P0Y1K6	mitochondrial L-ornithine transmembrane transport [GO:1990575]	integral component of membrane [GO:0016021]	L-ornithine transmembrane transporter activity [GO:0000064]	integral component of membrane [GO:0016021]; L-ornithine transmembrane transporter activity [GO:0000064]; mitochondrial L-ornithine transmembrane transport [GO:1990575]	GO:0000064; GO:0016021; GO:1990575
TRINITY_DN10060_c0_g1_i24	TRINITY_DN10060_c0_g1	Os11t0423800-01	91	137	143	1.18e-27	11	13333478	13342107	Similar to Mitochondrial carrier protein, expressed	A0A0P0Y1K6	mitochondrial L-ornithine transmembrane transport [GO:1990575]	integral component of membrane [GO:0016021]	L-ornithine transmembrane transporter activity [GO:0000064]	integral component of membrane [GO:0016021]; L-ornithine transmembrane transporter activity [GO:0000064]; mitochondrial L-ornithine transmembrane transport [GO:1990575]	GO:0000064; GO:0016021; GO:1990575
TRINITY_DN10060_c0_g1_i27	TRINITY_DN10060_c0_g1	Os11t0423800-01	91	137	143	1.14e-27	11	13333478	13342107	Similar to Mitochondrial carrier protein, expressed	A0A0P0Y1K6	mitochondrial L-ornithine transmembrane transport [GO:1990575]	integral component of membrane [GO:0016021]	L-ornithine transmembrane transporter activity [GO:0000064]	integral component of membrane [GO:0016021]; L-ornithine transmembrane transporter activity [GO:0000064]; mitochondrial L-ornithine transmembrane transport [GO:1990575]	GO:0000064; GO:0016021; GO:1990575
TRINITY_DN10060_c0_g1_i28	TRINITY_DN10060_c0_g1	Os11t0423800-01	26	131	143	1.31e-64	11	13333478	13342107	Similar to Mitochondrial carrier protein, expressed	A0A0P0Y1K6	mitochondrial L-ornithine transmembrane transport [GO:1990575]	integral component of membrane [GO:0016021]	L-ornithine transmembrane transporter activity [GO:0000064]	integral component of membrane [GO:0016021]; L-ornithine transmembrane transporter activity [GO:0000064]; mitochondrial L-ornithine transmembrane transport [GO:1990575]	GO:0000064; GO:0016021; GO:1990575
TRINITY_DN10060_c0_g1_i29	TRINITY_DN10060_c0_g1	Os11t0423800-01	26	131	143	8.16e-66	11	13333478	13342107	Similar to Mitochondrial carrier protein, expressed	A0A0P0Y1K6	mitochondrial L-ornithine transmembrane transport [GO:1990575]	integral component of membrane [GO:0016021]	L-ornithine transmembrane transporter activity [GO:0000064]	integral component of membrane [GO:0016021]; L-ornithine transmembrane transporter activity [GO:0000064]; mitochondrial L-ornithine transmembrane transport [GO:1990575]	GO:0000064; GO:0016021; GO:1990575
TRINITY_DN10060_c0_g1_i5	TRINITY_DN10060_c0_g1	Os11t0423800-01	1	131	143	5.98e-66	11	13333478	13342107	Similar to Mitochondrial carrier protein, expressed	A0A0P0Y1K6	mitochondrial L-ornithine transmembrane transport [GO:1990575]	integral component of membrane [GO:0016021]	L-ornithine transmembrane transporter activity [GO:0000064]	integral component of membrane [GO:0016021]; L-ornithine transmembrane transporter activity [GO:0000064]; mitochondrial L-ornithine transmembrane transport [GO:1990575]	GO:0000064; GO:0016021; GO:1990575
TRINITY_DN10060_c0_g1_i6	TRINITY_DN10060_c0_g1	Os01t0225000-00	177	210	322	0.000482	1	6879860	6881980	Mitochondrial carrier protein domain containing protein	Q0JPF8	acyl carnitine transport [GO:0006844]; amino acid transport [GO:0006865]; hyperosmotic response [GO:0006972]; proline biosynthetic process [GO:0006561]	integral component of membrane [GO:0016021]; mitochondrion [GO:0005739]	arginine transmembrane transporter activity [GO:0015181]; L-histidine transmembrane transporter activity [GO:0005290]; L-lysine transmembrane transporter activity [GO:0015189]; L-ornithine transmembrane transporter activity [GO:0000064]	integral component of membrane [GO:0016021]; mitochondrion [GO:0005739]; arginine transmembrane transporter activity [GO:0015181]; L-histidine transmembrane transporter activity [GO:0005290]; L-lysine transmembrane transporter activity [GO:0015189]; L-ornithine transmembrane transporter activity [GO:0000064]; acyl carnitine transport [GO:0006844]; amino acid transport [GO:0006865]; hyperosmotic r…	GO:0000064; GO:0005290; GO:0005739; GO:0006561; GO:0006844; GO:0006865; GO:0006972; GO:0015181; GO:0015189; GO:0016021	KOG0762;ENOG410Z9ZS;
TRINITY_DN10060_c0_g1_i7	TRINITY_DN10060_c0_g1	Os11t0423800-01	1	131	143	6.54e-67	11	13333478	13342107	Similar to Mitochondrial carrier protein, expressed	A0A0P0Y1K6	mitochondrial L-ornithine transmembrane transport [GO:1990575]	integral component of membrane [GO:0016021]	L-ornithine transmembrane transporter activity [GO:0000064]	integral component of membrane [GO:0016021]; L-ornithine transmembrane transporter activity [GO:0000064]; mitochondrial L-ornithine transmembrane transport [GO:1990575]	GO:0000064; GO:0016021; GO:1990575
TRINITY_DN10060_c0_g1_i9	TRINITY_DN10060_c0_g1	Os11t0423800-01	33	96	143	5.83e-45	11	13333478	13342107	Similar to Mitochondrial carrier protein, expressed	A0A0P0Y1K6	mitochondrial L-ornithine transmembrane transport [GO:1990575]	integral component of membrane [GO:0016021]	L-ornithine transmembrane transporter activity [GO:0000064]	integral component of membrane [GO:0016021]; L-ornithine transmembrane transporter activity [GO:0000064]; mitochondrial L-ornithine transmembrane transport [GO:1990575]	GO:0000064; GO:0016021; GO:1990575
TRINITY_DN100610_c0_g1_i1	TRINITY_DN100610_c0_g1	Os11t0143600-00	24	62	209	3.3	11	2024383	2025624	Hypothetical conserved gene	A0A0P0XYX0
TRINITY_DN100611_c0_g1_i1	TRINITY_DN100611_c0_g1	Os09t0471900-01	324	388	880	4.84e-22	9	18013221	18020609	Bacterial Fmu (Sun)/eukaryotic nucleolar NOL1/Nop2p domain containing protein	Q6K4D4	RNA methylation [GO:0001510]		methyltransferase activity [GO:0008168]; RNA binding [GO:0003723]; tRNA (cytosine-5-)-methyltransferase activity [GO:0016428]	methyltransferase activity [GO:0008168]; RNA binding [GO:0003723]; tRNA (cytosine-5-)-methyltransferase activity [GO:0016428]; RNA methylation [GO:0001510]	GO:0001510; GO:0003723; GO:0008168; GO:0016428	KOG2198;COG0144;
TRINITY_DN100613_c0_g1_i1	TRINITY_DN100613_c0_g1	Os03t0324200-01	259	291	644	6.5	3	11769398	11773492	Transcription factor involved in the ethylene signal transduction pathway, Positive regulator of ethylene response, Wound signalin	Q8W3M0	ethylene-activated signaling pathway [GO:0009873]; positive regulation of transcription, DNA-templated [GO:0045893]; regulation of ethylene-activated signaling pathway [GO:0010104]; regulation of response to wounding [GO:1903034]	nucleus [GO:0005634]	DNA binding [GO:0003677]; DNA-binding transcription factor activity [GO:0003700]; sequence-specific DNA binding [GO:0043565]	nucleus [GO:0005634]; DNA binding [GO:0003677]; DNA-binding transcription factor activity [GO:0003700]; sequence-specific DNA binding [GO:0043565]; ethylene-activated signaling pathway [GO:0009873]; positive regulation of transcription, DNA-templated [GO:0045893]; regulation of ethylene-activated signaling pathway [GO:0010104]; regulation of response to wounding [GO:1903034]	GO:0003677; GO:0003700; GO:0005634; GO:0009873; GO:0010104; GO:0043565; GO:0045893; GO:1903034	ENOG410IFT4;ENOG4110EBS;
TRINITY_DN100614_c0_g1_i1	TRINITY_DN100614_c0_g1	Os12t0624900-01	50	102	309	0.096	12	26693520	26696511	Similar to GATA transcription factor 2 (AtGATA-2)	Q2QLX6	cell differentiation [GO:0030154]; regulation of transcription, DNA-templated [GO:0006355]	nucleus [GO:0005634]	sequence-specific DNA binding [GO:0043565]; zinc ion binding [GO:0008270]	nucleus [GO:0005634]; sequence-specific DNA binding [GO:0043565]; zinc ion binding [GO:0008270]; cell differentiation [GO:0030154]; regulation of transcription, DNA-templated [GO:0006355]	GO:0005634; GO:0006355; GO:0008270; GO:0030154; GO:0043565	KOG1601;COG5641;
TRINITY_DN100615_c0_g1_i1	TRINITY_DN100615_c0_g1	Os10t0471400-01	577	669	727	0.038	10	17484899	17490805	Tetratricopeptide-like helical domain containing protein	Q337L2						KOG4162;ENOG410XQ09;
TRINITY_DN100616_c0_g1_i1	TRINITY_DN100616_c0_g1	Os08t0438600-01	363	385	566	6	8	21314618	21317660	Exostosin-like family protein	Q6Z527	protein glycosylation [GO:0006486]	integral component of membrane [GO:0016021]	transferase activity, transferring glycosyl groups [GO:0016757]	integral component of membrane [GO:0016021]; transferase activity, transferring glycosyl groups [GO:0016757]; protein glycosylation [GO:0006486]	GO:0006486; GO:0016021; GO:0016757	KOG1021;ENOG410XTFH;
TRINITY_DN100617_c0_g1_i1	TRINITY_DN100617_c0_g1	Os03t0440200-00	28	54	882	6.9	3	18603057	18608859	Similar to OSIGBa0076I14.10 protein	A0A0P0VZ57			RNA binding [GO:0003723]	RNA binding [GO:0003723]	GO:0003723
TRINITY_DN100617_c0_g2_i1	TRINITY_DN100617_c0_g2	Os01t0858700-01	292	327	403	7.3	1	37123132	37126849	Conserved hypothetical protein	Q5N900						ENOG410IGQS;ENOG4111IQX;
TRINITY_DN100617_c0_g2_i2	TRINITY_DN100617_c0_g2	Os04t0191000-01	117	282	1538	0.27	4	6193705	6198710	Similar to OSIGBa0114M03.4 protein	A0A0P0W7K0	DNA integration [GO:0015074]		nucleic acid binding [GO:0003676]	nucleic acid binding [GO:0003676]; DNA integration [GO:0015074]	GO:0003676; GO:0015074
TRINITY_DN100618_c0_g1_i1	TRINITY_DN100618_c0_g1	Os08t0520900-01	243	440	803	5.35e-07	8	25893657	25900576	Starch-debranching enzyme, Isoamylase 1, Amylopectin biosynthesis, Starch biosynthesi	D0TZF0	amylopectin biosynthetic process [GO:0010021]; starch biosynthetic process [GO:0019252]; starch catabolic process [GO:0005983]	chloroplast isoamylase complex [GO:0010368]; isoamylase complex [GO:0043033]	isoamylase activity [GO:0019156]	chloroplast isoamylase complex [GO:0010368]; isoamylase complex [GO:0043033]; isoamylase activity [GO:0019156]; amylopectin biosynthetic process [GO:0010021]; starch biosynthetic process [GO:0019252]; starch catabolic process [GO:0005983]	GO:0005983; GO:0010021; GO:0010368; GO:0019156; GO:0019252; GO:0043033	ENOG410IN7N;COG1523;
TRINITY_DN100619_c0_g1_i1	TRINITY_DN100619_c0_g1	Os11t0267400-01	19	68	932	0.9	11	9193137	9198640	Similar to ClpC	Q53LY0	protein metabolic process [GO:0019538]	chloroplast [GO:0009507]	ATP binding [GO:0005524]	chloroplast [GO:0009507]; ATP binding [GO:0005524]; protein metabolic process [GO:0019538]	GO:0005524; GO:0009507; GO:0019538	KOG1051;COG0542;
[truncated: 369,298+ more rows]
