# Supplementary material for: When genes turn traitor: de novo transcriptomics uncovers pearl millet’s rancidity machinery
Source: Front Plant Sci. 2025 Nov 17;16:1677082. doi: 10.3389/fpls.2025.1677082 (PMC12666563; doi:10.3389/fpls.2025.1677082)
Supplement: Supplementary file 4 [file DataSheet2.xlsx]

## Sheet: Upregulated-DB v CB
	Table S5. List of upregulated differentially expressed genes identified in Damodhar Bajri compared with Chadhi bajri and identified using de novo transcriptomic sequencing
	S. No.	Sample A	Sample B	Log FC	Log CPM	P-Value	FDR	DEG Type	Trinity_ID	Trinity_Gene_ID	Rice_TranscriptID_Based_on_Homology	Transcript_Start_Based_on_Homology	Transcript_End_Based_on_Homology	Transcript length	evalue	Chromosome	Transcript_Start	Transcript_End	Description	Uniprot	Gene ontology (biological process)	Gene ontology (cellular component)	Gene ontology (molecular function)	Gene ontology (GO)	Gene ontology IDs	Cross-reference (eggNOG)
	TRINITY_DN1662_c0_g2	DamodharBajri	Chadi-bajri	13.4947	4.17144	1.47142e-32	2.76804e-28	UP	TRINITY_DN1662_c0_g2_i1	TRINITY_DN1662_c0_g2	Os12t0592900-02	74	85	97	1.2	12	24871763	24872331	Conserved hypothetical protein	Q2QMS6						ENOG410JV39;ENOG411069X;
	TRINITY_DN41418_c1_g1	DamodharBajri	Chadi-bajri	13.1099	3.78583	3.86256e-12	6.13186e-10	UP	TRINITY_DN41418_c1_g1_i1	TRINITY_DN41418_c1_g1	Os05t0155000-01	677	723	724	4.7	5	3220016	3228089	Similar to Protein MFP-b	Q0DKM2	fatty acid beta-oxidation [GO:0006635]	peroxisome [GO:0005777]	3-hydroxyacyl-CoA dehydrogenase activity [GO:0003857]	peroxisome [GO:0005777]; 3-hydroxyacyl-CoA dehydrogenase activity [GO:0003857]; fatty acid beta-oxidation [GO:0006635]	GO:0003857; GO:0005777; GO:0006635	KOG1683;COG1024;COG1250;
	TRINITY_DN56381_c0_g1	DamodharBajri	Chadi-bajri	12.7955	3.47187	3.19796e-15	1.34163e-12	UP	NA	NA	NA	NA	NA	NA	NA	NA	NA	NA	NA	NA	NA	NA	NA	NA	NA
	TRINITY_DN24344_c1_g1	DamodharBajri	Chadi-bajri	12.7327	3.40841	8.04441e-10	6.37185e-08	UP	TRINITY_DN24344_c1_g1_i1	TRINITY_DN24344_c1_g1	Os06t0730150-00	17	48	77	0.86	6	31114762	31114993	Hypothetical protein	A0A0P0X1V0
	TRINITY_DN137259_c0_g1	DamodharBajri	Chadi-bajri	12.703	3.38025	4.36125e-27	1.64088e-23	UP	TRINITY_DN137259_c0_g1_i1	TRINITY_DN137259_c0_g1	Os01t0600900-03	112	127	127	0.000355	1	23607833	23608482	Chlorophyll a-b binding protein 2, chloroplast precursor (LHCII type I CAB-2) (LHCP)	A0A0P0V4X0	photosynthesis, light harvesting [GO:0009765]; protein-chromophore linkage [GO:0018298]	chloroplast thylakoid membrane [GO:0009535]; integral component of membrane [GO:0016021]; photosystem I [GO:0009522]; photosystem II [GO:0009523]	chlorophyll binding [GO:0016168]	chloroplast thylakoid membrane [GO:0009535]; integral component of membrane [GO:0016021]; photosystem I [GO:0009522]; photosystem II [GO:0009523]; chlorophyll binding [GO:0016168]; photosynthesis, light harvesting [GO:0009765]; protein-chromophore linkage [GO:0018298]	GO:0009522; GO:0009523; GO:0009535; GO:0009765; GO:0016021; GO:0016168; GO:0018298
	TRINITY_DN153101_c0_g1	DamodharBajri	Chadi-bajri	12.461	5.87346	8.08544e-10	6.39089e-08	UP	TRINITY_DN153101_c0_g1_i1	TRINITY_DN153101_c0_g1	Os02t0833050-00	190	262	727	0.027	2	35823201	35825384	Pentatricopeptide repeat domain containing protein	Q6K957	RNA modification [GO:0009451]	intracellular membrane-bounded organelle [GO:0043231]		intracellular membrane-bounded organelle [GO:0043231]; RNA modification [GO:0009451]	GO:0009451; GO:0043231	KOG1347;KOG4197;COG0534;
	TRINITY_DN40758_c0_g1	DamodharBajri	Chadi-bajri	12.3131	2.99077	1.9306e-27	9.07962e-24	UP	NA	NA	NA	NA	NA	NA	NA	NA	NA	NA	NA	NA	NA	NA	NA	NA	NA
	TRINITY_DN32288_c1_g1	DamodharBajri	Chadi-bajri	12.3119	2.98938	3.00236e-21	2.97266e-18	UP	TRINITY_DN32288_c1_g1_i1	TRINITY_DN32288_c1_g1	Os05t0586600-01	89	103	355	4.2	5	29225038	29227592	Similar to SIGE (RNA polymerase sigma subunit E); DNA binding / DNA-directed RNA polymerase/ sigma factor/ transcription factor	A0A0P0WQU9	DNA-templated transcription, initiation [GO:0006352]		DNA-binding transcription factor activity [GO:0003700]	DNA-binding transcription factor activity [GO:0003700]; DNA-templated transcription, initiation [GO:0006352]	GO:0003700; GO:0006352
	TRINITY_DN881_c0_g2	DamodharBajri	Chadi-bajri	12.1796	2.85745	5.11928e-25	1.07004e-21	UP	TRINITY_DN881_c0_g2_i1	TRINITY_DN881_c0_g2	Os01t0852500-01	110	160	403	0.051	1	36718089	36723161	ELM2 domain containing protein	Q5N9B3						ENOG410JTNW;ENOG41107P8;
	TRINITY_DN1662_c1_g1	DamodharBajri	Chadi-bajri	12.0081	2.68624	7.68231e-28	4.12913e-24	UP	TRINITY_DN1662_c1_g1_i1	TRINITY_DN1662_c1_g1	Os01t0867800-03	207	256	304	5.8	1	37582745	37584706	Nucleotide-binding, alpha-beta plait domain containing protein	A0A0P0VAZ3			RNA binding [GO:0003723]	RNA binding [GO:0003723]	GO:0003723
	TRINITY_DN214876_c0_g1	DamodharBajri	Chadi-bajri	11.9512	2.62949	5.89233e-27	2.01539e-23	UP	TRINITY_DN214876_c0_g1_i1	TRINITY_DN214876_c0_g1	Os04t0202300-00	326	373	688	1.7	4	6955489	6957924	Similar to H0512B01.10 protein	NA	NA	NA	NA	NA	NA
	TRINITY_DN15690_c0_g1	DamodharBajri	Chadi-bajri	11.8374	2.51587	7.16372e-25	1.41857e-21	UP	TRINITY_DN15690_c0_g1_i1	TRINITY_DN15690_c0_g1	Os02t0526700-00	150	191	445	2.4	2	19271581	19272933	Conserved hypothetical protein	Q6H793						ENOG410IWP2;ENOG410YKHT;
	TRINITY_DN24479_c1_g1	DamodharBajri	Chadi-bajri	11.8349	2.5096	1.07583e-06	2.7743e-05	UP	TRINITY_DN24479_c1_g1_i1	TRINITY_DN24479_c1_g1	Os02t0254100-00	242	384	436	5.35e-15	2	8679389	8680699	Hypothetical conserved gene	Q6ET10		integral component of membrane [GO:0016021]		integral component of membrane [GO:0016021]	GO:0016021	ENOG410JW3K;ENOG41105AX;
	TRINITY_DN226_c1_g1	DamodharBajri	Chadi-bajri	11.4887	2.16759	2.43082e-19	2.23067e-16	UP	TRINITY_DN226_c1_g1_i1	TRINITY_DN226_c1_g1	Os12t0563400-01	454	489	625	0.78	12	23102049	23105182	Rhodanese-like domain containing protein	Q2QNJ3		cytoplasm [GO:0005737]; nucleus [GO:0005634]		cytoplasm [GO:0005737]; nucleus [GO:0005634]	GO:0005634; GO:0005737	KOG2551;ENOG4111JYH;
	TRINITY_DN6413_c0_g3	DamodharBajri	Chadi-bajri	11.4692	2.14756	1.10395e-15	5.00377e-13	UP	TRINITY_DN6413_c0_g3_i2	TRINITY_DN6413_c0_g3	Os03t0838800-00	44	91	367	2.09e-14	3	35251336	35252439	Zinc finger, C2H2 domain containing protein	A0A0P0W5D6			nucleic acid binding [GO:0003676]	nucleic acid binding [GO:0003676]	GO:0003676
	TRINITY_DN55311_c0_g1	DamodharBajri	Chadi-bajri	11.4675	2.14672	1.45513e-21	1.71087e-18	UP	TRINITY_DN55311_c0_g1_i3	TRINITY_DN55311_c0_g1	Os03t0127600-01	324	464	884	7.68e-34	3	1554059	1559153	Forkhead-associated domain containing protein	Q10SC2						ENOG410IHF6;ENOG410YEQY;
	TRINITY_DN126047_c0_g1	DamodharBajri	Chadi-bajri	11.4539	2.13311	1.03579e-21	1.25711e-18	UP	TRINITY_DN126047_c0_g1_i1	TRINITY_DN126047_c0_g1	Os03t0377600-01	126	148	213	1.02e-08	3	14925199	14926082	Zinc finger, RING/FYVE/PHD-type domain containing protein	Q0DRJ6
	TRINITY_DN3218_c0_g3	DamodharBajri	Chadi-bajri	11.3473	2.02679	1.72748e-21	1.91161e-18	UP	TRINITY_DN3218_c0_g3_i1	TRINITY_DN3218_c0_g3	Os06t0188400-01	320	347	481	0.27	6	4459007	4463882	Extracellular ligand-binding receptor domain containing protein	A0A0P0WTD2		integral component of membrane [GO:0016021]; plasma membrane [GO:0005886]	ligand-gated ion channel activity [GO:0015276]; signaling receptor activity [GO:0038023]	integral component of membrane [GO:0016021]; plasma membrane [GO:0005886]; ligand-gated ion channel activity [GO:0015276]; signaling receptor activity [GO:0038023]	GO:0005886; GO:0015276; GO:0016021; GO:0038023
	TRINITY_DN228_c0_g4	DamodharBajri	Chadi-bajri	11.3121	1.98612	9.29403e-06	0.000172937	UP	TRINITY_DN228_c0_g4_i1	TRINITY_DN228_c0_g4	Os02t0764700-01	217	242	242	5.04e-07	2	32204425	32205335	Similar to Ethylene-responsive transcription factor 4 (Ethylene-responsive element binding factor 4) (Related to APETALA-2 protein 5) (EREBP-4) (AtERF4)	Q6Z7P9		nucleus [GO:0005634]	DNA binding [GO:0003677]; DNA-binding transcription factor activity [GO:0003700]	nucleus [GO:0005634]; DNA binding [GO:0003677]; DNA-binding transcription factor activity [GO:0003700]	GO:0003677; GO:0003700; GO:0005634	ENOG410JVRN;ENOG41105NJ;
	TRINITY_DN12842_c0_g1	DamodharBajri	Chadi-bajri	11.2784	1.95856	1.50917e-17	1.07134e-14	UP	TRINITY_DN12842_c0_g1_i1	TRINITY_DN12842_c0_g1	Os07t0122000-01	363	401	414	2.7	7	1150138	1152196	Protein of unknown function DUF1719, Oryza sativa family protein	Q7XIE4						ENOG410JTJH;ENOG41107SJ;
	TRINITY_DN13121_c2_g1	DamodharBajri	Chadi-bajri	11.1651	1.84271	3.6783e-11	4.20645e-09	UP	TRINITY_DN13121_c2_g1_i1	TRINITY_DN13121_c2_g1	Os01t0640700-00	287	346	421	0.26	1	25748348	25750451	Similar to vegetative cell wall protein gp1	A0A0P0V5R2		integral component of membrane [GO:0016021]; plasma membrane [GO:0005886]		integral component of membrane [GO:0016021]; plasma membrane [GO:0005886]	GO:0005886; GO:0016021
	TRINITY_DN55444_c0_g1	DamodharBajri	Chadi-bajri	11.0125	1.69217	7.82674e-15	2.96645e-12	UP	TRINITY_DN55444_c0_g1_i1	TRINITY_DN55444_c0_g1	Os05t0344200-01	133	173	173	3.87e-06	5	16178796	16179674	Conserved hypothetical protein	Q5W6M4						ENOG410J1C3;ENOG410YT6J;
	TRINITY_DN18421_c1_g1	DamodharBajri	Chadi-bajri	10.924	1.5989	1.21475e-06	3.0612e-05	UP	TRINITY_DN18421_c1_g1_i1	TRINITY_DN18421_c1_g1	Os01t0901500-01	151	223	442	3.87e-25	1	39252983	39256753	Similar to 4-coumarate--CoA ligase-like 5	A0A0P0VBX1			catalytic activity [GO:0003824]	catalytic activity [GO:0003824]	GO:0003824
	TRINITY_DN25569_c0_g1	DamodharBajri	Chadi-bajri	10.9083	1.59037	2.34093e-14	7.24555e-12	UP	TRINITY_DN25569_c0_g1_i1	TRINITY_DN25569_c0_g1	Os01t0182600-01	953	990	1160	1.15e-19	1	4329461	4338486	Orthologue of the Arabidopsis GIGANTEA, Regulation of circadian rhythm and flowering time, Photoperiodic control of flowering, Osmotic stress respons	Q9AWL7	cell differentiation [GO:0030154]; flower development [GO:0009908]; regulation of circadian rhythm [GO:0042752]; regulation of long-day photoperiodism, flowering [GO:0048586]; rhythmic process [GO:0048511]	nucleus [GO:0005634]		nucleus [GO:0005634]; cell differentiation [GO:0030154]; flower development [GO:0009908]; regulation of circadian rhythm [GO:0042752]; regulation of long-day photoperiodism, flowering [GO:0048586]; rhythmic process [GO:0048511]	GO:0005634; GO:0009908; GO:0030154; GO:0042752; GO:0048511; GO:0048586	ENOG410IGZR;ENOG410YCNK;
	TRINITY_DN52467_c0_g1	DamodharBajri	Chadi-bajri	10.9012	1.5822	3.29222e-18	2.58055e-15	UP	TRINITY_DN52467_c0_g1_i1	TRINITY_DN52467_c0_g1	Os04t0488500-01	180	213	801	0.64	4	24398522	24402508	Pentatricopeptide repeat domain containing protein	Q0JC71						KOG4197;ENOG410Z7Z7;
	TRINITY_DN1020_c0_g2	DamodharBajri	Chadi-bajri	10.8864	1.56746	4.12075e-18	3.16406e-15	UP	TRINITY_DN1020_c0_g2_i1	TRINITY_DN1020_c0_g2	Os12t0101800-01	475	524	607	1.3	12	75290	89955	Similar to Nonphototrophic hypocotyl 1a	A0A0P0Y5T3
	TRINITY_DN12045_c0_g1	DamodharBajri	Chadi-bajri	10.8248	1.50658	8.12781e-16	3.8709e-13	UP	TRINITY_DN12045_c0_g1_i1	TRINITY_DN12045_c0_g1	Os04t0348300-02	286	382	714	7.3e-37	4	16582843	16587179	Similar to OSIGBa0130K07.8 protein	A0A0P0W8V6
	TRINITY_DN28257_c0_g1	DamodharBajri	Chadi-bajri	10.8016	1.4829	4.10199e-17	2.44973e-14	UP	TRINITY_DN28257_c0_g1_i2	TRINITY_DN28257_c0_g1	Os12t0540900-01	220	246	408	0.19	12	21625455	21629669	Similar to Tryptophanyl-tRNA synthetase (EC 6.1.1.2) (Tryptophan--tRNA ligase) (TrpRS)	Q2QP62	tryptophanyl-tRNA aminoacylation [GO:0006436]	cytoplasm [GO:0005737]	ATP binding [GO:0005524]; tryptophan-tRNA ligase activity [GO:0004830]	cytoplasm [GO:0005737]; ATP binding [GO:0005524]; tryptophan-tRNA ligase activity [GO:0004830]; tryptophanyl-tRNA aminoacylation [GO:0006436]	GO:0004830; GO:0005524; GO:0005737; GO:0006436	KOG2145;COG0180;
	TRINITY_DN58666_c0_g1	DamodharBajri	Chadi-bajri	10.7664	1.44888	2.1821e-14	6.8416e-12	UP	TRINITY_DN58666_c0_g1_i1	TRINITY_DN58666_c0_g1	Os07t0691800-01	32	61	448	4.37e-12	7	29435909	29440130	Similar to 26S proteasome subunit 4-like protein (26S proteasome subunit AtRPT2a)	P46466	protein catabolic process [GO:0030163]	cytoplasm [GO:0005737]; nucleus [GO:0005634]; proteasome regulatory particle, base subcomplex [GO:0008540]	ATP binding [GO:0005524]; proteasome-activating ATPase activity [GO:0036402]; TBP-class protein binding [GO:0017025]	cytoplasm [GO:0005737]; nucleus [GO:0005634]; proteasome regulatory particle, base subcomplex [GO:0008540]; ATP binding [GO:0005524]; proteasome-activating ATPase activity [GO:0036402]; TBP-class protein binding [GO:0017025]; protein catabolic process [GO:0030163]	GO:0005524; GO:0005634; GO:0005737; GO:0008540; GO:0017025; GO:0030163; GO:0036402	KOG0726;COG1222;
	TRINITY_DN7846_c1_g1	DamodharBajri	Chadi-bajri	10.765	1.44663	1.92757e-17	1.3186e-14	UP	TRINITY_DN7846_c1_g1_i4	TRINITY_DN7846_c1_g1	Os06t0281800-01	263	294	350	0.16	6	9861878	9863938	BURP domain containing protein	Q5VN46						ENOG410J094;ENOG41129R7;
	TRINITY_DN460_c0_g2	DamodharBajri	Chadi-bajri	10.7521	1.43379	2.72703e-17	1.80203e-14	UP	TRINITY_DN460_c0_g2_i3	TRINITY_DN460_c0_g2	Os04t0137201-01	44	62	473	0.78	4	2480533	2485914	Pectate lyase-like protein, Pollen developmen	NA	NA	NA	NA	NA	NA
	TRINITY_DN10400_c0_g1	DamodharBajri	Chadi-bajri	10.7416	1.42486	5.26406e-13	1.10031e-10	UP	TRINITY_DN10400_c0_g1_i1	TRINITY_DN10400_c0_g1	Os12t0268000-01	355	435	523	1.21e-45	12	9579773	9581772	Similar to Cytochrome P450 71A1 (EC 1.14.-.-) (CYPLXXIA1) (ARP-2)	Q2QUC5	defense response [GO:0006952]; serotonin biosynthetic process from tryptophan [GO:0006587]	endoplasmic reticulum membrane [GO:0005789]; integral component of membrane [GO:0016021]; membrane [GO:0016020]	heme binding [GO:0020037]; iron ion binding [GO:0005506]; monooxygenase activity [GO:0004497]; oxidoreductase activity, acting on paired donors, with incorporation or reduction of molecular oxygen, NAD(P)H as one donor, and incorporation of one atom of oxygen [GO:0016709]	endoplasmic reticulum membrane [GO:0005789]; integral component of membrane [GO:0016021]; membrane [GO:0016020]; heme binding [GO:0020037]; iron ion binding [GO:0005506]; monooxygenase activity [GO:0004497]; oxidoreductase activity, acting on paired donors, with incorporation or reduction of molecular oxygen, NAD(P)H as one donor, and incorporation of one atom of oxygen [GO:0016709]; defense resp…	GO:0004497; GO:0005506; GO:0005789; GO:0006587; GO:0006952; GO:0016020; GO:0016021; GO:0016709; GO:0020037	KOG0156;COG2124;
	TRINITY_DN198437_c0_g1	DamodharBajri	Chadi-bajri	10.7096	1.39458	2.86976e-10	2.59548e-08	UP	TRINITY_DN198437_c0_g1_i1	TRINITY_DN198437_c0_g1	Os06t0328900-01	75	138	290	2.58e-22	6	12967330	12968406	Cytochrome P450 family protein	Q0DCH5		membrane [GO:0016020]	heme binding [GO:0020037]; iron ion binding [GO:0005506]; oxidoreductase activity, acting on paired donors, with incorporation or reduction of molecular oxygen, NAD(P)H as one donor, and incorporation of one atom of oxygen [GO:0016709]	membrane [GO:0016020]; heme binding [GO:0020037]; iron ion binding [GO:0005506]; oxidoreductase activity, acting on paired donors, with incorporation or reduction of molecular oxygen, NAD(P)H as one donor, and incorporation of one atom of oxygen [GO:0016709]	GO:0005506; GO:0016020; GO:0016709; GO:0020037	KOG0156;COG2124;
	TRINITY_DN6434_c1_g1	DamodharBajri	Chadi-bajri	10.7049	1.38677	4.88191e-17	2.8258e-14	UP	TRINITY_DN6434_c1_g1_i1	TRINITY_DN6434_c1_g1	Os04t0610400-01	22	36	222	0.032	4	30939170	30940160	APETALA-2-like transcription Factor, Control of the abscisic acid (ABA)/gibberellin (GA) balanc	Q7XPL6		nucleus [GO:0005634]	DNA binding [GO:0003677]; DNA-binding transcription factor activity [GO:0003700]	nucleus [GO:0005634]; DNA binding [GO:0003677]; DNA-binding transcription factor activity [GO:0003700]	GO:0003677; GO:0003700; GO:0005634	ENOG410JP32;ENOG4111448;
	TRINITY_DN22675_c0_g1	DamodharBajri	Chadi-bajri	10.6733	1.35464	7.88447e-15	2.96645e-12	UP	TRINITY_DN22675_c0_g1_i2	TRINITY_DN22675_c0_g1	Os05t0169300-02	8	43	274	2.2	5	4153655	4155880	Tryptophan aminotransferase, Indole-3-acetic acid (IAA) biosynthesis, Grain developmen	NA	NA	NA	NA	NA	NA
	TRINITY_DN212547_c0_g1	DamodharBajri	Chadi-bajri	10.6012	1.27876	1.44591e-08	7.67293e-07	UP	TRINITY_DN212547_c0_g1_i1	TRINITY_DN212547_c0_g1	Os06t0215100-01	332	415	415	4.66e-10	6	5848330	5849957	Protein of unknown function DUF1645 family protein	A3B9M6						ENOG410JWDV;ENOG411050Y;
	TRINITY_DN11158_c0_g1	DamodharBajri	Chadi-bajri	10.5638	1.24781	6.69024e-13	1.3533e-10	UP	TRINITY_DN11158_c0_g1_i1	TRINITY_DN11158_c0_g1	Os10t0484400-02	202	242	323	0.36	10	18301439	18304745	Ribosomal protein L18/L5 domain containing protein	Q337J7	translation [GO:0006412]	ribosome [GO:0005840]	5S rRNA binding [GO:0008097]; structural constituent of ribosome [GO:0003735]	ribosome [GO:0005840]; 5S rRNA binding [GO:0008097]; structural constituent of ribosome [GO:0003735]; translation [GO:0006412]	GO:0003735; GO:0005840; GO:0006412; GO:0008097	ENOG410IQ5U;ENOG410YC6T;
	TRINITY_DN21332_c0_g2	DamodharBajri	Chadi-bajri	10.5569	1.23976	1.03034e-15	4.72749e-13	UP	TRINITY_DN21332_c0_g2_i2	TRINITY_DN21332_c0_g2	Os06t0237200-00	16	40	539	0.009	6	7128403	7133470	Similar to DNA polymerase lambda	NA	NA	NA	NA	NA	NA
	TRINITY_DN18242_c0_g1	DamodharBajri	Chadi-bajri	10.552	1.23586	2.5889e-13	5.88213e-11	UP	TRINITY_DN18242_c0_g1_i1	TRINITY_DN18242_c0_g1	Os12t0489100-01	40	92	551	3.99e-17	12	18334665	18342391	Similar to Ubiquitin-specific protease 12	Q0INA3	protein deubiquitination [GO:0016579]; regulation of protein stability [GO:0031647]; ubiquitin-dependent protein catabolic process [GO:0006511]	cytosol [GO:0005829]	cysteine-type endopeptidase activity [GO:0004197]; thiol-dependent ubiquitin-specific protease activity [GO:0004843]	cytosol [GO:0005829]; cysteine-type endopeptidase activity [GO:0004197]; thiol-dependent ubiquitin-specific protease activity [GO:0004843]; protein deubiquitination [GO:0016579]; regulation of protein stability [GO:0031647]; ubiquitin-dependent protein catabolic process [GO:0006511]	GO:0004197; GO:0004843; GO:0005829; GO:0006511; GO:0016579; GO:0031647	KOG1863;COG5077;
	TRINITY_DN74356_c1_g1	DamodharBajri	Chadi-bajri	10.4992	1.17446	2.11852e-06	4.81739e-05	UP	TRINITY_DN74356_c1_g1_i1	TRINITY_DN74356_c1_g1	Os12t0443000-00	337	443	529	9.73e-41	12	14866174	14867766	Similar to Cytochrome P450 family protein, expressed	Q2QS17			heme binding [GO:0020037]; iron ion binding [GO:0005506]; oxidoreductase activity, acting on paired donors, with incorporation or reduction of molecular oxygen [GO:0016705]	heme binding [GO:0020037]; iron ion binding [GO:0005506]; oxidoreductase activity, acting on paired donors, with incorporation or reduction of molecular oxygen [GO:0016705]	GO:0005506; GO:0016705; GO:0020037	KOG0157;COG2124;
	TRINITY_DN14786_c0_g1	DamodharBajri	Chadi-bajri	10.4803	1.16772	5.00693e-09	3.1086e-07	UP	TRINITY_DN14786_c0_g1_i1	TRINITY_DN14786_c0_g1	Os03t0241600-01	308	346	652	0.98	3	7483344	7487296	Serine/threonine protein kinase-related domain containing protein	Q10PA1	protein phosphorylation [GO:0006468]	plasma membrane [GO:0005886]	ATP binding [GO:0005524]; transmembrane receptor protein serine/threonine kinase activity [GO:0004675]	plasma membrane [GO:0005886]; ATP binding [GO:0005524]; transmembrane receptor protein serine/threonine kinase activity [GO:0004675]; protein phosphorylation [GO:0006468]	GO:0004675; GO:0005524; GO:0005886; GO:0006468	ENOG410IEG5;COG0515;
	TRINITY_DN19388_c0_g1	DamodharBajri	Chadi-bajri	10.4799	1.16656	7.97146e-10	6.32739e-08	UP	TRINITY_DN19388_c0_g1_i1	TRINITY_DN19388_c0_g1	Os06t0717100-01	330	347	419	0.005	6	30465020	30468087	Senescence-associated family protein	Q5Z9N6		plasma membrane [GO:0005886]		plasma membrane [GO:0005886]	GO:0005886	ENOG410IEUS;ENOG410ZEPM;
	TRINITY_DN739_c0_g2	DamodharBajri	Chadi-bajri	10.4718	1.1497	2.28488e-08	1.13712e-06	UP	TRINITY_DN739_c0_g2_i1	TRINITY_DN739_c0_g2	Os07t0615200-01	1	33	244	5.73e-10	7	25348060	25350242	Tify domain containing protein	Q8H395	regulation of defense response [GO:0031347]; regulation of jasmonic acid mediated signaling pathway [GO:2000022]; response to wounding [GO:0009611]	nucleus [GO:0005634]		nucleus [GO:0005634]; regulation of defense response [GO:0031347]; regulation of jasmonic acid mediated signaling pathway [GO:2000022]; response to wounding [GO:0009611]	GO:0005634; GO:0009611; GO:0031347; GO:2000022	ENOG410IZA3;ENOG410ZDCD;
	TRINITY_DN12339_c0_g2	DamodharBajri	Chadi-bajri	10.4496	1.13192	9.45071e-14	2.3864e-11	UP	TRINITY_DN12339_c0_g2_i1	TRINITY_DN12339_c0_g2	Os07t0537900-02	368	434	518	4.28e-05	7	21146569	21148941	Similar to SRK3 gene	Q7F1L4		integral component of membrane [GO:0016021]	ATP binding [GO:0005524]; protein kinase activity [GO:0004672]	integral component of membrane [GO:0016021]; ATP binding [GO:0005524]; protein kinase activity [GO:0004672]	GO:0004672; GO:0005524; GO:0016021	ENOG410IEZ9;COG0515;
	TRINITY_DN14576_c0_g1	DamodharBajri	Chadi-bajri	10.4328	1.11562	1.01965e-14	3.65364e-12	UP	TRINITY_DN14576_c0_g1_i1	TRINITY_DN14576_c0_g1	Os01t0182600-01	233	245	1160	1.1	1	4329461	4338486	Orthologue of the Arabidopsis GIGANTEA, Regulation of circadian rhythm and flowering time, Photoperiodic control of flowering, Osmotic stress respons	Q9AWL7	cell differentiation [GO:0030154]; flower development [GO:0009908]; regulation of circadian rhythm [GO:0042752]; regulation of long-day photoperiodism, flowering [GO:0048586]; rhythmic process [GO:0048511]	nucleus [GO:0005634]		nucleus [GO:0005634]; cell differentiation [GO:0030154]; flower development [GO:0009908]; regulation of circadian rhythm [GO:0042752]; regulation of long-day photoperiodism, flowering [GO:0048586]; rhythmic process [GO:0048511]	GO:0005634; GO:0009908; GO:0030154; GO:0042752; GO:0048511; GO:0048586	ENOG410IGZR;ENOG410YCNK;
	TRINITY_DN71340_c1_g2	DamodharBajri	Chadi-bajri	10.3751	1.05838	1.3951e-14	4.77174e-12	UP	TRINITY_DN71340_c1_g2_i1	TRINITY_DN71340_c1_g2	Os12t0636400-01	150	229	324	1.96e-37	12	27286553	27288661	Similar to Epoxide hydrolase 2	A0A0N7KUF3			catalytic activity [GO:0003824]	catalytic activity [GO:0003824]	GO:0003824
	TRINITY_DN207904_c0_g1	DamodharBajri	Chadi-bajri	10.3262	1.01058	2.18083e-14	6.8416e-12	UP	NA	NA	NA	NA	NA	NA	NA	NA	NA	NA	NA	NA	NA	NA	NA	NA	NA
	TRINITY_DN170069_c0_g1	DamodharBajri	Chadi-bajri	10.321	1.0058	1.15479e-13	2.8213e-11	UP	TRINITY_DN170069_c0_g1_i1	TRINITY_DN170069_c0_g1	Os04t0195100-01	18	40	382	7.8	4	6520533	6522270	Cyclin-like F-box domain containing protein	Q7X8U8						ENOG410JQGD;ENOG41114Q1;
	TRINITY_DN22297_c3_g1	DamodharBajri	Chadi-bajri	10.3086	0.993396	1.05729e-13	2.61707e-11	UP	TRINITY_DN22297_c3_g1_i1	TRINITY_DN22297_c3_g1	Os01t0547000-01	95	200	905	1.61e-33	1	20327992	20334833	Similar to LRR19	Q8RYR1			ADP binding [GO:0043531]	ADP binding [GO:0043531]	GO:0043531	KOG4658;COG4886;
	TRINITY_DN32677_c0_g1	DamodharBajri	Chadi-bajri	10.303	0.982137	1.11861e-08	6.15302e-07	UP	TRINITY_DN32677_c0_g1_i1	TRINITY_DN32677_c0_g1	Os12t0279000-01	488	504	776	1.1	12	10458981	10466190	Helicase, C-terminal domain containing protein	Q2QTY0	RNA catabolic process [GO:0006401]; rRNA 3'-end processing [GO:0031125]	nucleoplasm [GO:0005654]	RNA binding [GO:0003723]; RNA helicase activity [GO:0003724]	nucleoplasm [GO:0005654]; RNA binding [GO:0003723]; RNA helicase activity [GO:0003724]; RNA catabolic process [GO:0006401]; rRNA 3'-end processing [GO:0031125]	GO:0003723; GO:0003724; GO:0005654; GO:0006401; GO:0031125	KOG0948;COG4581;
	TRINITY_DN17414_c0_g1	DamodharBajri	Chadi-bajri	10.2952	0.979199	8.59062e-15	3.18478e-12	UP	TRINITY_DN17414_c0_g1_i1	TRINITY_DN17414_c0_g1	Os02t0689800-01	141	168	1066	2.06e-11	2	28294322	28299880	Similar to DEAD/DEAH box helicase domain-containing protein PIE1	A0A0P0VNC6	ATP-dependent chromatin remodeling [GO:0043044]; chromatin remodeling [GO:0006338]; gene silencing [GO:0016458]; histone exchange [GO:0043486]	Swr1 complex [GO:0000812]	ATPase activity [GO:0016887]; histone binding [GO:0042393]	Swr1 complex [GO:0000812]; ATPase activity [GO:0016887]; histone binding [GO:0042393]; ATP-dependent chromatin remodeling [GO:0043044]; chromatin remodeling [GO:0006338]; gene silencing [GO:0016458]; histone exchange [GO:0043486]	GO:0000812; GO:0006338; GO:0016458; GO:0016887; GO:0042393; GO:0043044; GO:0043486
	TRINITY_DN153590_c0_g1	DamodharBajri	Chadi-bajri	10.294	0.977757	2.74101e-14	8.18475e-12	UP	TRINITY_DN153590_c0_g1_i1	TRINITY_DN153590_c0_g1	Os03t0633900-01	1	87	311	1.94e-07	3	24215372	24219439	Nucleic acid-binding, OB-fold-like domain containing protein	Q75GK2	mitochondrial DNA replication [GO:0006264]; positive regulation of helicase activity [GO:0051096]	mitochondrial nucleoid [GO:0042645]; mitochondrion [GO:0005739]; nucleoid [GO:0009295]	single-stranded DNA binding [GO:0003697]	mitochondrial nucleoid [GO:0042645]; mitochondrion [GO:0005739]; nucleoid [GO:0009295]; single-stranded DNA binding [GO:0003697]; mitochondrial DNA replication [GO:0006264]; positive regulation of helicase activity [GO:0051096]	GO:0003697; GO:0005739; GO:0006264; GO:0009295; GO:0042645; GO:0051096	ENOG410IKE8;ENOG410YC5C;
	TRINITY_DN39021_c0_g1	DamodharBajri	Chadi-bajri	10.2883	0.972482	6.69621e-15	2.62435e-12	UP	TRINITY_DN39021_c0_g1_i1	TRINITY_DN39021_c0_g1	Os04t0648800-01	227	279	667	1.2	4	33022835	33028358	C3HC4 RING domain-containing E3 ubiquitin ligase, Modulation of heading date by physically interacting with Hd	Q7XTV7	regulation of growth [GO:0040008]		metal ion binding [GO:0046872]; ubiquitin protein ligase activity [GO:0061630]	metal ion binding [GO:0046872]; ubiquitin protein ligase activity [GO:0061630]; regulation of growth [GO:0040008]	GO:0040008; GO:0046872; GO:0061630	KOG0800;ENOG41121N2;
	TRINITY_DN2192_c0_g3	DamodharBajri	Chadi-bajri	10.2724	0.953149	6.70908e-10	5.46369e-08	UP	TRINITY_DN2192_c0_g3_i1	TRINITY_DN2192_c0_g3	Os01t0106300-01	115	201	318	4.05e-21	1	322591	323923	Similar to Isoflavone reductase homolog IRL (EC 1.3.1.-)	Q9FTN6
	TRINITY_DN34142_c2_g1	DamodharBajri	Chadi-bajri	10.2714	0.955622	9.93132e-15	3.59285e-12	UP	TRINITY_DN34142_c2_g1_i1	TRINITY_DN34142_c2_g1	Os05t0537700-01	73	96	380	0.48	5	26714509	26716025	Protein of unknown function DUF295 family protein	Q53WL8
	TRINITY_DN2865_c1_g2	DamodharBajri	Chadi-bajri	10.2576	0.942669	7.32299e-14	1.99652e-11	UP	TRINITY_DN2865_c1_g2_i1	TRINITY_DN2865_c1_g2	Os01t0933200-00	195	232	336	0.067	1	40930756	40932359	Heavy metal transport/detoxification protein domain containing protein	Q5JMG8	metal ion transport [GO:0030001]		metal ion binding [GO:0046872]	metal ion binding [GO:0046872]; metal ion transport [GO:0030001]	GO:0030001; GO:0046872	KOG1603;COG2608;
	TRINITY_DN8824_c0_g2	DamodharBajri	Chadi-bajri	10.2527	0.932154	1.09043e-08	6.02444e-07	UP	TRINITY_DN8824_c0_g2_i1	TRINITY_DN8824_c0_g2	Os11t0258500-00	329	343	970	7	11	8568422	8572176	Disease resistance protein domain containing protein	A0A0P0Y0U3			ADP binding [GO:0043531]	ADP binding [GO:0043531]	GO:0043531
	TRINITY_DN25299_c0_g1	DamodharBajri	Chadi-bajri	10.2307	0.91392	2.27861e-12	3.89683e-10	UP	TRINITY_DN25299_c0_g1_i1	TRINITY_DN25299_c0_g1	Os09t0571500-02	284	320	379	3.7	9	22811278	22813495	Lipase, class 3 family protein	A0A0P0XRI1	lipid metabolic process [GO:0006629]		hydrolase activity [GO:0016787]	hydrolase activity [GO:0016787]; lipid metabolic process [GO:0006629]	GO:0006629; GO:0016787
	TRINITY_DN58025_c0_g1	DamodharBajri	Chadi-bajri	10.2273	0.904536	4.97181e-07	1.47756e-05	UP	TRINITY_DN58025_c0_g1_i1	TRINITY_DN58025_c0_g1	Os11t0521500-01	30	56	148	5	11	18751189	18753276	Similar to Acyl carrier protein, chloroplast precursor (ACP) (ACP05) (Clone 29C08)	Q2R3H6	fatty acid biosynthetic process [GO:0006633]			fatty acid biosynthetic process [GO:0006633]	GO:0006633	KOG1748;COG0236;
	TRINITY_DN28187_c1_g1	DamodharBajri	Chadi-bajri	10.2267	0.908463	1.37464e-10	1.37402e-08	UP	TRINITY_DN28187_c1_g1_i2	TRINITY_DN28187_c1_g1	Os01t0788200-01	50	92	146	4.1	1	33448396	33449269	Nuclear transport factor 2 domain containing protein	Q8RU32	nucleocytoplasmic transport [GO:0006913]	nuclear pore central transport channel [GO:0044613]		nuclear pore central transport channel [GO:0044613]; nucleocytoplasmic transport [GO:0006913]	GO:0006913; GO:0044613
	TRINITY_DN43158_c0_g1	DamodharBajri	Chadi-bajri	10.2112	0.895943	1.4929e-14	5.01508e-12	UP	TRINITY_DN43158_c0_g1_i1	TRINITY_DN43158_c0_g1	Os04t0483400-01	177	224	822	0.063	4	24161435	24165181	Similar to H0805A05.2 protein	A0A0P0WBH3
	TRINITY_DN104121_c0_g1	DamodharBajri	Chadi-bajri	10.2077	0.89362	6.82497e-13	1.37272e-10	UP	TRINITY_DN104121_c0_g1_i1	TRINITY_DN104121_c0_g1	Os01t0337180-01	8	38	74	0.89	1	13198639	13199062	Hypothetical gene	A0A0P0V1X6
	TRINITY_DN8357_c0_g3	DamodharBajri	Chadi-bajri	10.1999	0.882844	1.12836e-11	1.5162e-09	UP	TRINITY_DN8357_c0_g3_i1	TRINITY_DN8357_c0_g3	Os03t0107700-01	6	38	106	1.2	3	470350	471075	Similar to EL2 protein	Q10SY2	cell cycle [GO:0007049]; negative regulation of protein serine/threonine kinase activity [GO:0071901]	nucleus [GO:0005634]	cyclin-dependent protein serine/threonine kinase inhibitor activity [GO:0004861]	nucleus [GO:0005634]; cyclin-dependent protein serine/threonine kinase inhibitor activity [GO:0004861]; cell cycle [GO:0007049]; negative regulation of protein serine/threonine kinase activity [GO:0071901]	GO:0004861; GO:0005634; GO:0007049; GO:0071901	ENOG410JVEM;ENOG41105ZD;
	TRINITY_DN6432_c1_g1	DamodharBajri	Chadi-bajri	10.1935	0.87982	2.15325e-12	3.71623e-10	UP	TRINITY_DN6432_c1_g1_i1	TRINITY_DN6432_c1_g1	Os06t0286500-01	954	971	974	0.9	6	10375846	10380216	Similar to NBS-LRR disease resistance protein homologue	Q5VN81			ADP binding [GO:0043531]	ADP binding [GO:0043531]	GO:0043531	KOG4658;COG4886;
	TRINITY_DN20715_c0_g1	DamodharBajri	Chadi-bajri	10.1852	0.869731	7.76619e-14	2.07231e-11	UP	TRINITY_DN20715_c0_g1_i1	TRINITY_DN20715_c0_g1	Os05t0594700-01	154	173	766	1.11e-09	5	29608188	29616332	Similar to Hv711N16.16 (Fragment)	Q5TKG1		integral component of membrane [GO:0016021]; plasma membrane [GO:0005886]	calcium activated cation channel activity [GO:0005227]	integral component of membrane [GO:0016021]; plasma membrane [GO:0005886]; calcium activated cation channel activity [GO:0005227]	GO:0005227; GO:0005886; GO:0016021	KOG1134;COG5594;
	TRINITY_DN11124_c0_g1	DamodharBajri	Chadi-bajri	10.1539	0.838086	8.29861e-13	1.60942e-10	UP	TRINITY_DN11124_c0_g1_i1	TRINITY_DN11124_c0_g1	Os01t0610300-01	312	336	501	0.000217	1	24136871	24144292	Bromo adjacent region domain containing protein	Q5ZE12	negative regulation of chromatin silencing [GO:0031936]; negative regulation of DNA methylation [GO:1905642]; regulation of histone H3-K9 methylation [GO:0051570]		chromatin binding [GO:0003682]; RNA binding [GO:0003723]	chromatin binding [GO:0003682]; RNA binding [GO:0003723]; negative regulation of chromatin silencing [GO:0031936]; negative regulation of DNA methylation [GO:1905642]; regulation of histone H3-K9 methylation [GO:0051570]	GO:0003682; GO:0003723; GO:0031936; GO:0051570; GO:1905642	ENOG410IKUM;ENOG410YFGH;
	TRINITY_DN44050_c0_g2	DamodharBajri	Chadi-bajri	10.1411	0.828648	2.9578e-11	3.49951e-09	UP	TRINITY_DN44050_c0_g2_i1	TRINITY_DN44050_c0_g2	Os01t0819900-01	761	808	825	1.8	1	34949168	34959353	Armadillo-like helical domain containing protein	Q5QLZ5			ATP binding [GO:0005524]; protein kinase activity [GO:0004672]	ATP binding [GO:0005524]; protein kinase activity [GO:0004672]	GO:0004672; GO:0005524	KOG1243;ENOG410XQTG;
	TRINITY_DN24596_c0_g1	DamodharBajri	Chadi-bajri	10.1372	0.823154	1.96196e-13	4.58489e-11	UP	TRINITY_DN24596_c0_g1_i1	TRINITY_DN24596_c0_g1	Os06t0658400-01	528	546	755	2.4	6	27063980	27067191	Similar to HAT dimerisation domain-containing protein-like	NA	NA	NA	NA	NA	NA
	TRINITY_DN23951_c0_g3	DamodharBajri	Chadi-bajri	10.1267	0.812282	4.00264e-14	1.16741e-11	UP	TRINITY_DN23951_c0_g3_i1	TRINITY_DN23951_c0_g3	Os08t0539400-01	314	347	1205	2.3	8	26968546	26978236	Similar to Resistance protein T10rga2-1A	Q84QL4			ADP binding [GO:0043531]	ADP binding [GO:0043531]	GO:0043531	KOG4658;COG4886;
	TRINITY_DN21247_c1_g1	DamodharBajri	Chadi-bajri	10.1211	0.806933	1.0261e-13	2.57372e-11	UP	TRINITY_DN21247_c1_g1_i1	TRINITY_DN21247_c1_g1	Os03t0594100-01	226	247	512	0.27	3	22083215	22086165	Cytochrome P450 family protein	Q851G2		membrane [GO:0016020]	heme binding [GO:0020037]; iron ion binding [GO:0005506]; oxidoreductase activity, acting on paired donors, with incorporation or reduction of molecular oxygen, NAD(P)H as one donor, and incorporation of one atom of oxygen [GO:0016709]	membrane [GO:0016020]; heme binding [GO:0020037]; iron ion binding [GO:0005506]; oxidoreductase activity, acting on paired donors, with incorporation or reduction of molecular oxygen, NAD(P)H as one donor, and incorporation of one atom of oxygen [GO:0016709]	GO:0005506; GO:0016020; GO:0016709; GO:0020037	KOG0156;COG2124;
	TRINITY_DN35812_c0_g1	DamodharBajri	Chadi-bajri	10.1094	0.794515	1.36728e-13	3.31887e-11	UP	TRINITY_DN35812_c0_g1_i1	TRINITY_DN35812_c0_g1	Os02t0263432-00	236	284	664	1.1	2	9288823	9290817	Conserved hypothetical protein	B9F4W3						KOG4658;COG4886;
	TRINITY_DN168104_c0_g1	DamodharBajri	Chadi-bajri	10.0681	0.754125	7.88262e-14	2.08856e-11	UP	NA	NA	NA	NA	NA	NA	NA	NA	NA	NA	NA	NA	NA	NA	NA	NA	NA
	TRINITY_DN24626_c0_g1	DamodharBajri	Chadi-bajri	10.0543	0.735775	4.23288e-09	2.69928e-07	UP	TRINITY_DN24626_c0_g1_i1	TRINITY_DN24626_c0_g1	Os06t0320100-01	192	232	558	1.8	6	12434113	12437232	Protein of unknown function DUF773 family protein	Q5Z9Z1	regulation of cyclin-dependent protein serine/threonine kinase activity [GO:0000079]; regulation of mitotic cell cycle [GO:0007346]			regulation of cyclin-dependent protein serine/threonine kinase activity [GO:0000079]; regulation of mitotic cell cycle [GO:0007346]	GO:0000079; GO:0007346	KOG2607;ENOG410XSWB;
	TRINITY_DN132252_c0_g1	DamodharBajri	Chadi-bajri	10.0279	0.710046	1.85953e-09	1.33009e-07	UP	TRINITY_DN132252_c0_g1_i1	TRINITY_DN132252_c0_g1	Os01t0885200-02	28	59	296	1.6	1	38448294	38449287	Uncharacterised conserved protein UCP031277 domain containing protein	A0A0P0VB99		integral component of membrane [GO:0016021]		integral component of membrane [GO:0016021]	GO:0016021
	TRINITY_DN162674_c0_g1	DamodharBajri	Chadi-bajri	10.0141	0.699931	3.99037e-13	8.67825e-11	UP	TRINITY_DN162674_c0_g1_i1	TRINITY_DN162674_c0_g1	Os04t0683700-01	433	507	518	1.07e-33	4	34908578	34910477	4-coumarate-Co-A ligase (4CL) like protein, Adenosine monophosphate binding protein, Regulation of rice blast resistance, floret development, and lignin biosynthesi	Q7XPV4	defense response to fungus [GO:0050832]; oxalate catabolic process [GO:0033611]; positive regulation of seed germination [GO:0010030]; response to cadmium ion [GO:0046686]; seed coat development [GO:0010214]	apoplast [GO:0048046]; chloroplast stroma [GO:0009570]; plasmodesma [GO:0009506]	oxalate-CoA ligase activity [GO:0050203]	apoplast [GO:0048046]; chloroplast stroma [GO:0009570]; plasmodesma [GO:0009506]; oxalate-CoA ligase activity [GO:0050203]; defense response to fungus [GO:0050832]; oxalate catabolic process [GO:0033611]; positive regulation of seed germination [GO:0010030]; response to cadmium ion [GO:0046686]; seed coat development [GO:0010214]	GO:0009506; GO:0009570; GO:0010030; GO:0010214; GO:0033611; GO:0046686; GO:0048046; GO:0050203; GO:0050832	KOG1176;COG0318;
	TRINITY_DN55485_c0_g1	DamodharBajri	Chadi-bajri	10.0005	0.689127	3.62538e-11	4.15857e-09	UP	TRINITY_DN55485_c0_g1_i1	TRINITY_DN55485_c0_g1	Os08t0464400-01	13	37	211	3.2	8	22808929	22814436	Zinc finger, RING/FYVE/PHD-type domain containing protein	Q6YUA3	protein ubiquitination [GO:0016567]	cytoplasm [GO:0005737]	ubiquitin protein ligase activity [GO:0061630]	cytoplasm [GO:0005737]; ubiquitin protein ligase activity [GO:0061630]; protein ubiquitination [GO:0016567]	GO:0005737; GO:0016567; GO:0061630	KOG0800;ENOG41121N2;
	TRINITY_DN9947_c0_g2	DamodharBajri	Chadi-bajri	9.99732	0.68479	1.69837e-12	2.98596e-10	UP	TRINITY_DN9947_c0_g2_i1	TRINITY_DN9947_c0_g2	Os11t0213800-01	1	372	407	1.04e-109	11	5916975	5919022	Similar to NBS-LRR disease resistance protein homologue (Fragment)	Q2R8W6			ADP binding [GO:0043531]	ADP binding [GO:0043531]	GO:0043531	KOG4658;COG4886;
	TRINITY_DN12328_c0_g1	DamodharBajri	Chadi-bajri	9.97669	0.663107	2.8045e-13	6.24385e-11	UP	TRINITY_DN12328_c0_g1_i1	TRINITY_DN12328_c0_g1	Os03t0742800-01	441	465	757	7.4	3	30476518	30480139	Similar to Auxin-responsive protein IAA14 (Indoleacetic acid-induced protein 14) (SOLITARY-ROOT protein)	Q75KX1	COPII-coated vesicle cargo loading [GO:0090110]; intracellular protein transport [GO:0006886]	COPII vesicle coat [GO:0030127]; endoplasmic reticulum exit site [GO:0070971]; endoplasmic reticulum membrane [GO:0005789]; Golgi membrane [GO:0000139]	GTPase activator activity [GO:0005096]; zinc ion binding [GO:0008270]	COPII vesicle coat [GO:0030127]; endoplasmic reticulum exit site [GO:0070971]; endoplasmic reticulum membrane [GO:0005789]; Golgi membrane [GO:0000139]; GTPase activator activity [GO:0005096]; zinc ion binding [GO:0008270]; COPII-coated vesicle cargo loading [GO:0090110]; intracellular protein transport [GO:0006886]	GO:0000139; GO:0005096; GO:0005789; GO:0006886; GO:0008270; GO:0030127; GO:0070971; GO:0090110	KOG1986;COG5047;
	TRINITY_DN16933_c2_g1	DamodharBajri	Chadi-bajri	9.9355	0.622564	2.80462e-13	6.24385e-11	UP	NA	NA	NA	NA	NA	NA	NA	NA	NA	NA	NA	NA	NA	NA	NA	NA	NA
	TRINITY_DN165399_c0_g1	DamodharBajri	Chadi-bajri	9.93429	0.615182	5.05109e-08	2.20467e-06	UP	TRINITY_DN165399_c0_g1_i1	TRINITY_DN165399_c0_g1	Os07t0267400-01	497	523	1085	4.6	7	9568413	9573289	Peptidase C48, SUMO/Sentrin/Ubl1 domain containing protein	A0A0P0X517			cysteine-type peptidase activity [GO:0008234]	cysteine-type peptidase activity [GO:0008234]	GO:0008234
	TRINITY_DN7745_c0_g3	DamodharBajri	Chadi-bajri	9.93071	0.61421	1.00421e-09	7.67934e-08	UP	TRINITY_DN7745_c0_g3_i1	TRINITY_DN7745_c0_g3	Os12t0181500-01	4	68	475	3.24e-30	12	4120926	4122836	Amino acid permease, Transport of amino acid	Q2QWV5	amino acid transmembrane transport [GO:0003333]	integral component of membrane [GO:0016021]; plasma membrane [GO:0005886]	amino acid transmembrane transporter activity [GO:0015171]	integral component of membrane [GO:0016021]; plasma membrane [GO:0005886]; amino acid transmembrane transporter activity [GO:0015171]; amino acid transmembrane transport [GO:0003333]	GO:0003333; GO:0005886; GO:0015171; GO:0016021	KOG1303;COG0814;
	TRINITY_DN20367_c0_g1	DamodharBajri	Chadi-bajri	9.9231	2.56767	3.89144e-26	9.76076e-23	UP	TRINITY_DN20367_c0_g1_i2	TRINITY_DN20367_c0_g1	Os09t0246700-01	55	318	321	6.38e-80	9	3500536	3504858	Similar to OSIGBa0093K19.10 protein	Q0J390						ENOG410JXJ5;ENOG41103X6;
	TRINITY_DN1532_c0_g1	DamodharBajri	Chadi-bajri	9.92219	5.07111	7.72316e-22	1.00199e-18	UP	TRINITY_DN1532_c0_g1_i7	TRINITY_DN1532_c0_g1	Os01t0555600-00	162	203	213	7.45e-12	1	20950664	20951670	Dynein light chain, type 1 family protein	Q8RV44	microtubule-based process [GO:0007017]; positive regulation of ATP-dependent microtubule motor activity, plus-end-directed [GO:2000582]	dynein complex [GO:0030286]	dynein intermediate chain binding [GO:0045505]; dynein light intermediate chain binding [GO:0051959]	dynein complex [GO:0030286]; dynein intermediate chain binding [GO:0045505]; dynein light intermediate chain binding [GO:0051959]; microtubule-based process [GO:0007017]; positive regulation of ATP-dependent microtubule motor activity, plus-end-directed [GO:2000582]	GO:0007017; GO:0030286; GO:0045505; GO:0051959; GO:2000582	KOG3430;ENOG4111NK2;
	TRINITY_DN12352_c0_g1	DamodharBajri	Chadi-bajri	9.92039	0.608168	9.1927e-13	1.7468e-10	UP	TRINITY_DN12352_c0_g1_i1	TRINITY_DN12352_c0_g1	Os07t0550900-01	689	774	865	1.3	7	21863109	21868527	Similar to Receptor-like protein kinase 6	Q7EZ33	protein phosphorylation [GO:0006468]; recognition of pollen [GO:0048544]	integral component of membrane [GO:0016021]; plasma membrane [GO:0005886]	ATP binding [GO:0005524]; protein serine/threonine kinase activity [GO:0004674]	integral component of membrane [GO:0016021]; plasma membrane [GO:0005886]; ATP binding [GO:0005524]; protein serine/threonine kinase activity [GO:0004674]; protein phosphorylation [GO:0006468]; recognition of pollen [GO:0048544]	GO:0004674; GO:0005524; GO:0005886; GO:0006468; GO:0016021; GO:0048544	ENOG410IE3D;COG0515;
	TRINITY_DN4876_c1_g1	DamodharBajri	Chadi-bajri	9.9074	0.594927	4.44013e-13	9.54604e-11	UP	TRINITY_DN4876_c1_g1_i1	TRINITY_DN4876_c1_g1	Os10t0550000-01	637	697	901	6.61e-09	10	21558186	21563384	Protein of unknown function DUF3741 domain containing protein	Q94LV9						ENOG410IK23;ENOG410YE0M;
	TRINITY_DN20396_c0_g1	DamodharBajri	Chadi-bajri	9.90551	0.592701	4.64467e-13	9.87293e-11	UP	TRINITY_DN20396_c0_g1_i1	TRINITY_DN20396_c0_g1	Os06t0684000-02	186	211	588	4.9	6	28504190	28508808	Similar to FAD-dependent pyridine nucleotide-disulphide oxidoreductase; Calcium-binding EF-hand	Q655G1	aerobic electron transport chain [GO:0019646]	mitochondrion [GO:0005739]	calcium ion binding [GO:0005509]; NAD(P)H dehydrogenase (quinone) activity [GO:0003955]	mitochondrion [GO:0005739]; calcium ion binding [GO:0005509]; NAD(P)H dehydrogenase (quinone) activity [GO:0003955]; aerobic electron transport chain [GO:0019646]	GO:0003955; GO:0005509; GO:0005739; GO:0019646	KOG2495;COG1252;
	TRINITY_DN4769_c0_g1	DamodharBajri	Chadi-bajri	9.89387	0.579896	1.30164e-11	1.70638e-09	UP	TRINITY_DN4769_c0_g1_i4	TRINITY_DN4769_c0_g1	Os03t0669600-01	4	21	89	0.34	3	26420392	26422164	Conserved hypothetical protein	Q0DPQ9		integral component of membrane [GO:0016021]		integral component of membrane [GO:0016021]	GO:0016021	ENOG410JEE8;ENOG4111BV3;
	TRINITY_DN24884_c0_g1	DamodharBajri	Chadi-bajri	9.88581	0.573189	5.66332e-13	1.17075e-10	UP	TRINITY_DN24884_c0_g1_i1	TRINITY_DN24884_c0_g1	Os01t0575000-01	615	632	806	6.2	1	22120320	22128679	Root hair defective 3 GTP-binding family protein	Q0JLS6	endoplasmic reticulum membrane fusion [GO:0016320]; endoplasmic reticulum organization [GO:0007029]	cytoplasm [GO:0005737]; endoplasmic reticulum [GO:0005783]; endoplasmic reticulum membrane [GO:0005789]; integral component of membrane [GO:0016021]	GTPase activity [GO:0003924]; GTP binding [GO:0005525]	cytoplasm [GO:0005737]; endoplasmic reticulum [GO:0005783]; endoplasmic reticulum membrane [GO:0005789]; integral component of membrane [GO:0016021]; GTP binding [GO:0005525]; GTPase activity [GO:0003924]; endoplasmic reticulum membrane fusion [GO:0016320]; endoplasmic reticulum organization [GO:0007029]	GO:0003924; GO:0005525; GO:0005737; GO:0005783; GO:0005789; GO:0007029; GO:0016021; GO:0016320	KOG2203;ENOG410XPVJ;
	TRINITY_DN7389_c1_g1	DamodharBajri	Chadi-bajri	9.88036	0.567696	7.25036e-13	1.42077e-10	UP	TRINITY_DN7389_c1_g1_i1	TRINITY_DN7389_c1_g1	Os01t0734600-01	352	439	479	7.26e-41	1	30647512	30649342	UDP-glucuronosyl/UDP-glucosyltransferase family protein	Q942C5		intracellular membrane-bounded organelle [GO:0043231]	transferase activity, transferring hexosyl groups [GO:0016758]; UDP-glycosyltransferase activity [GO:0008194]	intracellular membrane-bounded organelle [GO:0043231]; transferase activity, transferring hexosyl groups [GO:0016758]; UDP-glycosyltransferase activity [GO:0008194]	GO:0008194; GO:0016758; GO:0043231	KOG1192;COG1819;
	TRINITY_DN49985_c0_g1	DamodharBajri	Chadi-bajri	9.87904	0.563696	3.52797e-10	3.13391e-08	UP	TRINITY_DN49985_c0_g1_i1	TRINITY_DN49985_c0_g1	Os08t0116700-01	348	369	539	8	8	924213	934625	Conserved hypothetical protein	Q69UI7						KOG1809;COG5043;
	TRINITY_DN17275_c1_g1	DamodharBajri	Chadi-bajri	9.87318	0.559865	4.83705e-12	7.52022e-10	UP	TRINITY_DN17275_c1_g1_i1	TRINITY_DN17275_c1_g1	Os11t0265900-02	297	328	924	0.54	11	9109503	9112744	Conserved hypothetical protein	Q53LS4			ADP binding [GO:0043531]	ADP binding [GO:0043531]	GO:0043531	KOG4658;COG4886;
	TRINITY_DN2105_c0_g3	DamodharBajri	Chadi-bajri	9.86779	0.555739	7.06179e-13	1.40578e-10	UP	TRINITY_DN2105_c0_g3_i1	TRINITY_DN2105_c0_g3	Os01t0812900-01	197	328	348	5.84e-63	1	34558533	34559935	Similar to alphavirus core protein family	Q5VQR0		integral component of membrane [GO:0016021]		integral component of membrane [GO:0016021]	GO:0016021	ENOG410IKWB;ENOG4111GA1;
	TRINITY_DN116119_c0_g1	DamodharBajri	Chadi-bajri	9.86426	0.549324	2.22438e-10	2.10276e-08	UP	TRINITY_DN116119_c0_g1_i1	TRINITY_DN116119_c0_g1	Os04t0636000-01	516	543	717	4.6	4	32348493	32351851	Similar to H0410G08.12 protein	B9FCR0						KOG2242;ENOG410XSBV;
	TRINITY_DN132941_c0_g1	DamodharBajri	Chadi-bajri	9.86011	0.546077	3.88268e-11	4.38684e-09	UP	NA	NA	NA	NA	NA	NA	NA	NA	NA	NA	NA	NA	NA	NA	NA	NA	NA
	TRINITY_DN137775_c0_g1	DamodharBajri	Chadi-bajri	9.85976	0.547541	6.53469e-13	1.32898e-10	UP	TRINITY_DN137775_c0_g1_i1	TRINITY_DN137775_c0_g1	Os08t0113200-01	508	541	838	0.19	8	704559	713864	RNA-processing protein, HAT helix domain containing protein	Q6ZCC0	RNA processing [GO:0006396]		RNA binding [GO:0003723]	RNA binding [GO:0003723]; RNA processing [GO:0006396]	GO:0003723; GO:0006396	ENOG410IUN4;ENOG410ZXWM;
	TRINITY_DN119799_c0_g1	DamodharBajri	Chadi-bajri	9.83691	0.518588	6.06156e-08	2.55101e-06	UP	TRINITY_DN119799_c0_g1_i1	TRINITY_DN119799_c0_g1	Os01t0357100-02	45	88	627	4.3e-15	1	14447371	14453454	Ferredoxin-nitrite reductase, Nitrate reduction (assimilation), Determination of regeneration abilit	A0A0N7KCY0			heme binding [GO:0020037]; iron-sulfur cluster binding [GO:0051536]; oxidoreductase activity [GO:0016491]	heme binding [GO:0020037]; iron-sulfur cluster binding [GO:0051536]; oxidoreductase activity [GO:0016491]	GO:0016491; GO:0020037; GO:0051536
	TRINITY_DN159969_c0_g1	DamodharBajri	Chadi-bajri	9.83016	0.518462	9.66852e-13	1.82798e-10	UP	TRINITY_DN159969_c0_g1_i1	TRINITY_DN159969_c0_g1	Os04t0457400-00	72	111	185	1.3	4	22853864	22854421	Conserved hypothetical protein	A0A0P0WB57
	TRINITY_DN53848_c0_g1	DamodharBajri	Chadi-bajri	9.80678	0.495179	1.09707e-12	2.02335e-10	UP	TRINITY_DN53848_c0_g1_i1	TRINITY_DN53848_c0_g1	Os03t0737900-01	351	380	494	0.48	3	30258869	30262234	Similar to predicted protein	Q84R31						ENOG410IGMU;ENOG4110WF1;
	TRINITY_DN84148_c1_g1	DamodharBajri	Chadi-bajri	9.79521	0.483521	1.44995e-12	2.61019e-10	UP	TRINITY_DN84148_c1_g1_i1	TRINITY_DN84148_c1_g1	Os02t0708600-01	187	206	563	3.3	2	29303049	29307140	SET domain containing protein	Q0DY89		chromosome [GO:0005694]; nucleus [GO:0005634]	histone-lysine N-methyltransferase activity [GO:0018024]; nucleic acid binding [GO:0003676]; zinc ion binding [GO:0008270]	chromosome [GO:0005694]; nucleus [GO:0005634]; histone-lysine N-methyltransferase activity [GO:0018024]; nucleic acid binding [GO:0003676]; zinc ion binding [GO:0008270]	GO:0003676; GO:0005634; GO:0005694; GO:0008270; GO:0018024	KOG1082;KOG1721;COG2940;
	TRINITY_DN6514_c0_g3	DamodharBajri	Chadi-bajri	9.78514	0.474051	1.77112e-12	3.08502e-10	UP	TRINITY_DN6514_c0_g3_i1	TRINITY_DN6514_c0_g3	Os02t0206100-01	375	488	491	8.76e-33	2	5955018	5957276	UDP-glucuronosyl/UDP-glucosyltransferase family protein	Q67TS4		intracellular membrane-bounded organelle [GO:0043231]	transferase activity, transferring hexosyl groups [GO:0016758]; UDP-glycosyltransferase activity [GO:0008194]	intracellular membrane-bounded organelle [GO:0043231]; transferase activity, transferring hexosyl groups [GO:0016758]; UDP-glycosyltransferase activity [GO:0008194]	GO:0008194; GO:0016758; GO:0043231	KOG1192;COG1819;
	TRINITY_DN54769_c0_g1	DamodharBajri	Chadi-bajri	9.77126	0.459624	2.50547e-12	4.2083e-10	UP	TRINITY_DN54769_c0_g1_i2	TRINITY_DN54769_c0_g1	Os03t0401200-01	391	412	748	0.072	3	16293784	16297120	Similar to DnaJ homolog subfamily B member 4 (Heat shock 40 kDa protein 1 homolog) (Heat shock protein 40 homolog) (HSP40 homolog)	Q94H83						ENOG410IFY6;COG0484;
	TRINITY_DN37296_c0_g1	DamodharBajri	Chadi-bajri	9.77071	0.459369	1.72631e-12	3.02096e-10	UP	TRINITY_DN37296_c0_g1_i3	TRINITY_DN37296_c0_g1	Os02t0594300-00	235	256	345	7.1	2	23024797	23025834	Similar to Enhancer of shoot regeneration ESR1	Q6ZH77		nucleus [GO:0005634]	DNA binding [GO:0003677]; DNA-binding transcription factor activity [GO:0003700]	nucleus [GO:0005634]; DNA binding [GO:0003677]; DNA-binding transcription factor activity [GO:0003700]	GO:0003677; GO:0003700; GO:0005634	ENOG410J230;ENOG410ZNCN;
	TRINITY_DN40621_c1_g1	DamodharBajri	Chadi-bajri	9.75099	0.438702	2.05171e-11	2.50629e-09	UP	TRINITY_DN40621_c1_g1_i2	TRINITY_DN40621_c1_g1	Os01t0161000-00	535	572	668	7.26e-10	1	3201220	3204252	Hypothetical conserved gene	A0A0P0UYE3		integral component of membrane [GO:0016021]		integral component of membrane [GO:0016021]	GO:0016021
	TRINITY_DN9026_c0_g2	DamodharBajri	Chadi-bajri	9.74481	0.430172	1.71619e-09	1.23935e-07	UP	TRINITY_DN9026_c0_g2_i1	TRINITY_DN9026_c0_g2	Os01t0263500-01	29	53	419	5.3	1	8925072	8929646	Similar to predicted protein	B9EV33		mediator complex [GO:0016592]		mediator complex [GO:0016592]	GO:0016592	ENOG410IH5S;ENOG410Y0A5;
	TRINITY_DN25479_c0_g1	DamodharBajri	Chadi-bajri	9.72506	0.411227	7.41591e-10	5.97465e-08	UP	TRINITY_DN25479_c0_g1_i1	TRINITY_DN25479_c0_g1	Os07t0644100-01	114	137	568	5.17e-09	7	26809800	26813252	bZIP transcription factor, bZIP-1 domain containing protein	Q8LIB3	positive regulation of transcription from RNA polymerase II promoter involved in unfolded protein response [GO:0006990]; response to endoplasmic reticulum stress [GO:0034976]	endoplasmic reticulum membrane [GO:0005789]; integral component of membrane [GO:0016021]; nucleus [GO:0005634]	DNA binding [GO:0003677]; DNA-binding transcription factor activity [GO:0003700]	endoplasmic reticulum membrane [GO:0005789]; integral component of membrane [GO:0016021]; nucleus [GO:0005634]; DNA binding [GO:0003677]; DNA-binding transcription factor activity [GO:0003700]; positive regulation of transcription from RNA polymerase II promoter involved in unfolded protein response [GO:0006990]; response to endoplasmic reticulum stress [GO:0034976]	GO:0003677; GO:0003700; GO:0005634; GO:0005789; GO:0006990; GO:0016021; GO:0034976	ENOG410IIGC;ENOG410XUDS;
	TRINITY_DN17001_c0_g2	DamodharBajri	Chadi-bajri	9.72097	0.410086	2.93636e-12	4.78257e-10	UP	TRINITY_DN17001_c0_g2_i1	TRINITY_DN17001_c0_g2	Os11t0213700-00	86	890	915	3.1e-120	11	5908294	5911943	Leucine-rich repeat, typical subtype containing protein	Q0ITV5						ENOG410JV66;COG4886;
	TRINITY_DN51809_c0_g1	DamodharBajri	Chadi-bajri	9.67578	0.365447	4.39027e-12	6.88247e-10	UP	TRINITY_DN51809_c0_g1_i1	TRINITY_DN51809_c0_g1	Os03t0185500-01	502	526	526	7.6e-05	3	4486362	4489500	Similar to binding protein	A0A0P0VTY5
	TRINITY_DN16256_c0_g1	DamodharBajri	Chadi-bajri	9.67005	0.359237	1.18164e-11	1.57096e-09	UP	TRINITY_DN16256_c0_g1_i1	TRINITY_DN16256_c0_g1	Os04t0419700-00	57	72	807	1.2	4	20742118	20744600	Similar to H0525E10.7 protein	Q7XQX5	recognition of pollen [GO:0048544]	integral component of membrane [GO:0016021]	ATP binding [GO:0005524]; protein serine/threonine kinase activity [GO:0004674]	integral component of membrane [GO:0016021]; ATP binding [GO:0005524]; protein serine/threonine kinase activity [GO:0004674]; recognition of pollen [GO:0048544]	GO:0004674; GO:0005524; GO:0016021; GO:0048544	ENOG410JTJB;COG0515;
	TRINITY_DN27097_c1_g1	DamodharBajri	Chadi-bajri	9.64456	0.335548	1.32428e-11	1.72403e-09	UP	TRINITY_DN27097_c1_g1_i2	TRINITY_DN27097_c1_g1	Os02t0478600-01	117	129	130	4.2	2	16440267	16442384	Similar to 40S ribosomal protein S15A	Q6K5R6	translation [GO:0006412]	cytosolic small ribosomal subunit [GO:0022627]	structural constituent of ribosome [GO:0003735]	cytosolic small ribosomal subunit [GO:0022627]; structural constituent of ribosome [GO:0003735]; translation [GO:0006412]	GO:0003735; GO:0006412; GO:0022627	KOG1754;COG0096;
	TRINITY_DN33722_c0_g1	DamodharBajri	Chadi-bajri	9.62914	0.319396	6.65045e-12	9.93419e-10	UP	TRINITY_DN33722_c0_g1_i1	TRINITY_DN33722_c0_g1	Os02t0250400-03	148	175	382	0.94	2	8501442	8504977	Similar to Esterase	Q6K4Z3			hydrolase activity, acting on ester bonds [GO:0016788]	hydrolase activity, acting on ester bonds [GO:0016788]	GO:0016788	ENOG410JTNG;ENOG41107PP;
	TRINITY_DN53737_c0_g1	DamodharBajri	Chadi-bajri	9.62509	0.315837	7.37e-12	1.0755e-09	UP	TRINITY_DN53737_c0_g1_i1	TRINITY_DN53737_c0_g1	Os03t0788300-02	301	447	447	1.04e-39	3	32749181	32750970	Conserved hypothetical protein	A0A0N7KI65
	TRINITY_DN35455_c0_g1	DamodharBajri	Chadi-bajri	9.62206	0.312603	6.53677e-12	9.83758e-10	UP	TRINITY_DN35455_c0_g1_i1	TRINITY_DN35455_c0_g1	Os08t0375800-01	577	609	696	4.1	8	17628705	17631108	Pentatricopeptide repeat domain containing protein	Q8GVW4	RNA modification [GO:0009451]	intracellular membrane-bounded organelle [GO:0043231]		intracellular membrane-bounded organelle [GO:0043231]; RNA modification [GO:0009451]	GO:0009451; GO:0043231	KOG4197;ENOG410Z7Z7;
	TRINITY_DN208671_c0_g1	DamodharBajri	Chadi-bajri	9.62154	0.312439	8.45829e-12	1.21002e-09	UP	TRINITY_DN208671_c0_g1_i1	TRINITY_DN208671_c0_g1	Os10t0342300-01	365	402	807	3.7	10	10120371	10122900	Serine/threonine protein kinase-related domain containing protein	Q8LMB0	recognition of pollen [GO:0048544]	integral component of membrane [GO:0016021]	ATP binding [GO:0005524]; carbohydrate binding [GO:0030246]; protein serine/threonine kinase activity [GO:0004674]	integral component of membrane [GO:0016021]; ATP binding [GO:0005524]; carbohydrate binding [GO:0030246]; protein serine/threonine kinase activity [GO:0004674]; recognition of pollen [GO:0048544]	GO:0004674; GO:0005524; GO:0016021; GO:0030246; GO:0048544	ENOG410JS8M;COG0515;
	TRINITY_DN18197_c0_g2	DamodharBajri	Chadi-bajri	9.62087	0.306902	7.25982e-09	4.30826e-07	UP	TRINITY_DN18197_c0_g2_i1	TRINITY_DN18197_c0_g2	Os04t0197200-01	47	112	442	3.38e-11	4	6634102	6638835	Protein kinase, core domain containing protein	Q0JEV4	protein phosphorylation [GO:0006468]	integral component of membrane [GO:0016021]; plasma membrane [GO:0005886]	ATP binding [GO:0005524]; protein serine/threonine kinase activity [GO:0004674]	integral component of membrane [GO:0016021]; plasma membrane [GO:0005886]; ATP binding [GO:0005524]; protein serine/threonine kinase activity [GO:0004674]; protein phosphorylation [GO:0006468]	GO:0004674; GO:0005524; GO:0005886; GO:0006468; GO:0016021	ENOG410IEZ9;COG0515;
	TRINITY_DN54973_c1_g1	DamodharBajri	Chadi-bajri	9.616	0.306103	1.17101e-11	1.56234e-09	UP	TRINITY_DN54973_c1_g1_i1	TRINITY_DN54973_c1_g1	Os07t0241600-00	179	218	262	0.1	7	7903784	7904992	UDP-glucuronosyl/UDP-glucosyltransferase domain containing protein	B9FWC7		intracellular membrane-bounded organelle [GO:0043231]	quercetin 3-O-glucosyltransferase activity [GO:0080043]; quercetin 7-O-glucosyltransferase activity [GO:0080044]; UDP-glycosyltransferase activity [GO:0008194]	intracellular membrane-bounded organelle [GO:0043231]; quercetin 3-O-glucosyltransferase activity [GO:0080043]; quercetin 7-O-glucosyltransferase activity [GO:0080044]; UDP-glycosyltransferase activity [GO:0008194]	GO:0008194; GO:0043231; GO:0080043; GO:0080044	KOG1192;COG1819;
	TRINITY_DN66079_c0_g3	DamodharBajri	Chadi-bajri	9.60883	0.299249	9.04402e-12	1.27922e-09	UP	TRINITY_DN66079_c0_g3_i2	TRINITY_DN66079_c0_g3	Os06t0652300-00	28	54	347	1.89e-09	6	26698962	26700005	Similar to GDP-4-keto-6-deoxy-D-mannose-3, 5-epimerase-4-reductase (GER1); 21556- 22494	Q67WR5	'de novo' GDP-L-fucose biosynthetic process [GO:0042351]		coenzyme binding [GO:0050662]; GDP-L-fucose synthase activity [GO:0050577]; isomerase activity [GO:0016853]	coenzyme binding [GO:0050662]; GDP-L-fucose synthase activity [GO:0050577]; isomerase activity [GO:0016853]; 'de novo' GDP-L-fucose biosynthetic process [GO:0042351]	GO:0016853; GO:0042351; GO:0050577; GO:0050662	KOG1431;COG0451;
	TRINITY_DN114516_c0_g1	DamodharBajri	Chadi-bajri	9.58407	0.275193	9.59858e-12	1.34753e-09	UP	TRINITY_DN114516_c0_g1_i1	TRINITY_DN114516_c0_g1	Os01t0198250-00	45	85	132	1.4	1	5330676	5333955	Hypothetical gene	A0A0P0UZA2
	TRINITY_DN15386_c1_g1	DamodharBajri	Chadi-bajri	9.56501	0.25478	1.02921e-10	1.05226e-08	UP	TRINITY_DN15386_c1_g1_i1	TRINITY_DN15386_c1_g1	Os01t0161000-00	292	316	668	5.7	1	3201220	3204252	Hypothetical conserved gene	A0A0P0UYE3		integral component of membrane [GO:0016021]		integral component of membrane [GO:0016021]	GO:0016021
	TRINITY_DN11998_c0_g1	DamodharBajri	Chadi-bajri	9.56311	0.254422	1.11965e-11	1.50989e-09	UP	TRINITY_DN11998_c0_g1_i1	TRINITY_DN11998_c0_g1	Os03t0332500-00	194	213	237	0.001	3	12270063	12270872	Similar to QM protein	A0A0P0VX44	translation [GO:0006412]	ribosome [GO:0005840]	structural constituent of ribosome [GO:0003735]	ribosome [GO:0005840]; structural constituent of ribosome [GO:0003735]; translation [GO:0006412]	GO:0003735; GO:0005840; GO:0006412
	TRINITY_DN25063_c0_g1	DamodharBajri	Chadi-bajri	9.55933	0.247922	7.96023e-10	6.32739e-08	UP	TRINITY_DN25063_c0_g1_i1	TRINITY_DN25063_c0_g1	Os07t0656700-01	191	208	286	0.000618	7	27630736	27633075	Uncharacterised conserved protein UCP022348 domain containing protein	Q8H3C6		integral component of membrane [GO:0016021]		integral component of membrane [GO:0016021]	GO:0016021	ENOG410IHGG;ENOG41121DM;
	TRINITY_DN68825_c2_g1	DamodharBajri	Chadi-bajri	9.55366	0.244142	4.04995e-11	4.52152e-09	UP	TRINITY_DN68825_c2_g1_i1	TRINITY_DN68825_c2_g1	Os01t0152800-01	724	819	1051	2.7e-46	1	2839934	2843512	Protein kinase, core domain containing protein	Q5ZD75		integral component of membrane [GO:0016021]	ATP binding [GO:0005524]; protein serine/threonine kinase activity [GO:0004674]	integral component of membrane [GO:0016021]; ATP binding [GO:0005524]; protein serine/threonine kinase activity [GO:0004674]	GO:0004674; GO:0005524; GO:0016021	ENOG410IH5R;COG4886;
	TRINITY_DN178254_c0_g1	DamodharBajri	Chadi-bajri	9.54889	0.234054	6.4142e-08	2.67548e-06	UP	TRINITY_DN178254_c0_g1_i1	TRINITY_DN178254_c0_g1	Os10t0532100-01	152	201	1208	2.8	10	20681520	20685553	Similar to Amine oxidase, flavin-containing	A0A0P0XWY0			DNA binding [GO:0003677]; oxidoreductase activity [GO:0016491]	DNA binding [GO:0003677]; oxidoreductase activity [GO:0016491]	GO:0003677; GO:0016491
	TRINITY_DN183366_c0_g1	DamodharBajri	Chadi-bajri	9.5477	2.21974	5.00011e-08	2.19515e-06	UP	TRINITY_DN183366_c0_g1_i1	TRINITY_DN183366_c0_g1	Os05t0512200-01	389	414	442	2.8	5	25382364	25385526	Similar to T4P13.26 protein	B9FL32	circadian rhythm [GO:0007623]			circadian rhythm [GO:0007623]	GO:0007623	ENOG410IFMJ;ENOG410XNS0;
	TRINITY_DN3142_c0_g2	DamodharBajri	Chadi-bajri	9.52925	0.219347	1.66432e-10	1.64196e-08	UP	TRINITY_DN3142_c0_g2_i1	TRINITY_DN3142_c0_g2	Os06t0191800-01	321	356	528	1.6	6	4633666	4635469	Cytochrome P450 family protein	Q0DDX8			heme binding [GO:0020037]; iron ion binding [GO:0005506]; monooxygenase activity [GO:0004497]; oxidoreductase activity, acting on paired donors, with incorporation or reduction of molecular oxygen [GO:0016705]	heme binding [GO:0020037]; iron ion binding [GO:0005506]; monooxygenase activity [GO:0004497]; oxidoreductase activity, acting on paired donors, with incorporation or reduction of molecular oxygen [GO:0016705]	GO:0004497; GO:0005506; GO:0016705; GO:0020037	KOG0157;COG2124;
	TRINITY_DN8027_c0_g2	DamodharBajri	Chadi-bajri	9.52768	0.212521	1.22452e-07	4.61639e-06	UP	TRINITY_DN8027_c0_g2_i1	TRINITY_DN8027_c0_g2	Os12t0565100-01	121	290	700	9.35e-89	12	23182563	23188498	NB-ARC domain containing protein	Q2QNH8			ADP binding [GO:0043531]	ADP binding [GO:0043531]	GO:0043531	KOG4658;COG4886;
	TRINITY_DN127450_c0_g2	DamodharBajri	Chadi-bajri	9.52461	0.215643	3.99777e-11	4.50336e-09	UP	TRINITY_DN127450_c0_g2_i3	TRINITY_DN127450_c0_g2	Os02t0531200-01	273	296	423	0.000477	2	19549737	19556064	Bile acid:sodium symporter family protein	Q6ESG1		chloroplast envelope [GO:0009941]; integral component of membrane [GO:0016021]		chloroplast envelope [GO:0009941]; integral component of membrane [GO:0016021]	GO:0009941; GO:0016021	KOG4821;COG0385;
	TRINITY_DN95257_c0_g1	DamodharBajri	Chadi-bajri	9.52237	0.212187	3.22331e-10	2.88061e-08	UP	TRINITY_DN95257_c0_g1_i1	TRINITY_DN95257_c0_g1	Os02t0313400-01	204	227	271	0.26	2	12371056	12375180	Apoptosis inhibitory 5 family protein	NA	NA	NA	NA	NA	NA
	TRINITY_DN26094_c0_g1	DamodharBajri	Chadi-bajri	9.51264	0.201407	1.92071e-09	1.36808e-07	UP	TRINITY_DN26094_c0_g1_i1	TRINITY_DN26094_c0_g1	Os01t0930900-00	261	281	281	1.04e-05	1	40849226	40850197	Similar to Short chain alcohol dehydrogenase-like	Q942W0			oxidoreductase activity [GO:0016491]	oxidoreductase activity [GO:0016491]	GO:0016491	KOG0725;COG1028;
	TRINITY_DN33216_c1_g1	DamodharBajri	Chadi-bajri	9.51263	0.204681	1.79189e-11	2.23238e-09	UP	TRINITY_DN33216_c1_g1_i1	TRINITY_DN33216_c1_g1	Os05t0414700-01	46	64	607	2.7	5	20283411	20286888	Similar to BRASSINOSTEROID INSENSITIVE 1-associated receptor kinase 1	Q6AUA1		integral component of membrane [GO:0016021]	ATP binding [GO:0005524]; protein kinase activity [GO:0004672]	integral component of membrane [GO:0016021]; ATP binding [GO:0005524]; protein kinase activity [GO:0004672]	GO:0004672; GO:0005524; GO:0016021	ENOG410IIJE;COG0515;
	TRINITY_DN37625_c0_g2	DamodharBajri	Chadi-bajri	9.49781	0.190143	2.11758e-11	2.57838e-09	UP	TRINITY_DN37625_c0_g2_i1	TRINITY_DN37625_c0_g2	Os01t0152800-01	952	977	1051	0.22	1	2839934	2843512	Protein kinase, core domain containing protein	Q5ZD75		integral component of membrane [GO:0016021]	ATP binding [GO:0005524]; protein serine/threonine kinase activity [GO:0004674]	integral component of membrane [GO:0016021]; ATP binding [GO:0005524]; protein serine/threonine kinase activity [GO:0004674]	GO:0004674; GO:0005524; GO:0016021	ENOG410IH5R;COG4886;
	TRINITY_DN25993_c1_g1	DamodharBajri	Chadi-bajri	9.48553	0.175659	5.3983e-10	4.54375e-08	UP	TRINITY_DN25993_c1_g1_i1	TRINITY_DN25993_c1_g1	Os11t0298500-00	29	60	134	1.2	11	11024459	11024863	Similar to 60S ribosomal protein L7-like protein	A0A0N7KST0
	TRINITY_DN27011_c0_g2	DamodharBajri	Chadi-bajri	9.47276	0.160845	9.98589e-09	5.59924e-07	UP	TRINITY_DN27011_c0_g2_i1	TRINITY_DN27011_c0_g2	Os07t0568300-01	72	102	657	0.48	7	22840986	22843936	Similar to ZF protein (Fragment)	Q84SL2			DNA binding [GO:0003677]; metal ion binding [GO:0046872]	DNA binding [GO:0003677]; metal ion binding [GO:0046872]	GO:0003677; GO:0046872	KOG1595;ENOG410XR0Z;
	TRINITY_DN44511_c0_g2	DamodharBajri	Chadi-bajri	9.46319	0.153292	1.02833e-09	7.76908e-08	UP	TRINITY_DN44511_c0_g2_i1	TRINITY_DN44511_c0_g2	Os04t0501700-01	477	498	711	1.3	4	25048428	25054437	Spc97/Spc98 family protein	Q0JBZ2	cytoplasmic microtubule organization [GO:0031122]; meiotic cell cycle [GO:0051321]; microtubule nucleation by interphase microtubule organizing center [GO:0051415]; mitotic cell cycle [GO:0000278]; spindle assembly [GO:0051225]	centrosome [GO:0005813]; cytoplasm [GO:0005737]; equatorial microtubule organizing center [GO:0000923]; gamma-tubulin complex [GO:0000930]; gamma-tubulin small complex [GO:0008275]; microtubule [GO:0005874]; spindle pole [GO:0000922]	gamma-tubulin binding [GO:0043015]	centrosome [GO:0005813]; cytoplasm [GO:0005737]; equatorial microtubule organizing center [GO:0000923]; gamma-tubulin complex [GO:0000930]; gamma-tubulin small complex [GO:0008275]; microtubule [GO:0005874]; spindle pole [GO:0000922]; gamma-tubulin binding [GO:0043015]; cytoplasmic microtubule organization [GO:0031122]; meiotic cell cycle [GO:0051321]; microtubule nucleation by interphase microtu…	GO:0000278; GO:0000922; GO:0000923; GO:0000930; GO:0005737; GO:0005813; GO:0005874; GO:0008275; GO:0031122; GO:0043015; GO:0051225; GO:0051321; GO:0051415	KOG2001;ENOG410XNRE;
	TRINITY_DN5253_c1_g1	DamodharBajri	Chadi-bajri	9.44676	0.138164	2.35589e-10	2.18859e-08	UP	TRINITY_DN5253_c1_g1_i1	TRINITY_DN5253_c1_g1	Os03t0147400-01	429	461	557	4	3	2651951	2661701	Divalent ion symporter domain containing protein	Q10RS7	transmembrane transport [GO:0055085]	integral component of membrane [GO:0016021]		integral component of membrane [GO:0016021]; transmembrane transport [GO:0055085]	GO:0016021; GO:0055085	KOG2639;COG1055;
	TRINITY_DN96830_c0_g2	DamodharBajri	Chadi-bajri	9.4132	0.103574	2.43923e-09	1.66861e-07	UP	TRINITY_DN96830_c0_g2_i2	TRINITY_DN96830_c0_g2	Os01t0246100-01	1115	1153	1276	5	1	8047388	8055598	Zinc finger, RING/FYVE/PHD-type domain containing protein	Q9XHY7	regulation of transcription, DNA-templated [GO:0006355]	nucleus [GO:0005634]	histone acetyltransferase activity [GO:0004402]; transcription coregulator activity [GO:0003712]; zinc ion binding [GO:0008270]	nucleus [GO:0005634]; histone acetyltransferase activity [GO:0004402]; transcription coregulator activity [GO:0003712]; zinc ion binding [GO:0008270]; regulation of transcription, DNA-templated [GO:0006355]	GO:0003712; GO:0004402; GO:0005634; GO:0006355; GO:0008270	ENOG410IRVA;ENOG410XPJ0;
	TRINITY_DN142356_c0_g1	DamodharBajri	Chadi-bajri	9.40152	0.0918473	3.35298e-09	2.1788e-07	UP	TRINITY_DN142356_c0_g1_i1	TRINITY_DN142356_c0_g1	Os01t0214800-02	22	72	343	0.91	1	6278521	6281742	Lipase, GDSL domain containing protein	A0A0P0UZL1		integral component of membrane [GO:0016021]	hydrolase activity, acting on ester bonds [GO:0016788]	integral component of membrane [GO:0016021]; hydrolase activity, acting on ester bonds [GO:0016788]	GO:0016021; GO:0016788
	TRINITY_DN30654_c0_g1	DamodharBajri	Chadi-bajri	9.37664	0.0681589	1.40024e-09	1.02695e-07	UP	TRINITY_DN30654_c0_g1_i1	TRINITY_DN30654_c0_g1	Os08t0203800-01	358	382	473	8	8	6055827	6058993	Cyclin-like F-box domain containing protein	Q0J7C5						ENOG410JTX2;ENOG41107FA;
	TRINITY_DN37196_c0_g1	DamodharBajri	Chadi-bajri	9.36655	0.0603592	8.7324e-11	9.05216e-09	UP	TRINITY_DN37196_c0_g1_i1	TRINITY_DN37196_c0_g1	Os01t0720800-01	253	272	441	0.9	1	30048381	30049982	Hypothetical conserved gene	A0A0P0V7L4			ADP binding [GO:0043531]	ADP binding [GO:0043531]	GO:0043531
	TRINITY_DN60328_c0_g1	DamodharBajri	Chadi-bajri	9.34625	0.0357426	2.68342e-08	1.29937e-06	UP	TRINITY_DN60328_c0_g1_i2	TRINITY_DN60328_c0_g1	Os07t0690800-00	40	58	411	0.98	7	29376921	29379554	Conserved hypothetical protein	A0A0P0XAP7
	TRINITY_DN194800_c0_g1	DamodharBajri	Chadi-bajri	9.33713	0.0276188	1.20969e-08	6.58658e-07	UP	TRINITY_DN194800_c0_g1_i1	TRINITY_DN194800_c0_g1	Os06t0567950-00	236	267	548	1.3	6	21951310	21954961	Hypothetical protein	A0A0P0WY21
	TRINITY_DN161085_c0_g1	DamodharBajri	Chadi-bajri	9.32803	0.0194602	5.23656e-09	3.23515e-07	UP	TRINITY_DN161085_c0_g1_i1	TRINITY_DN161085_c0_g1	Os05t0562300-01	289	359	362	1.11e-40	5	27972462	27974607	Similar to DnaJ-like protein	Q688X8	chaperone cofactor-dependent protein refolding [GO:0051085]	cytosol [GO:0005829]	chaperone binding [GO:0051087]; unfolded protein binding [GO:0051082]	cytosol [GO:0005829]; chaperone binding [GO:0051087]; unfolded protein binding [GO:0051082]; chaperone cofactor-dependent protein refolding [GO:0051085]	GO:0005829; GO:0051082; GO:0051085; GO:0051087	KOG0714;COG0484;
	TRINITY_DN35813_c0_g1	DamodharBajri	Chadi-bajri	9.31726	0.011539	1.92984e-10	1.85699e-08	UP	TRINITY_DN35813_c0_g1_i2	TRINITY_DN35813_c0_g1	Os09t0544300-01	172	225	603	0.74	9	21488250	21495344	ATMRK serine/threonine protein kinase-like domain containing protein	Q7XXN2			ATP binding [GO:0005524]; protein serine/threonine kinase activity [GO:0004674]	ATP binding [GO:0005524]; protein serine/threonine kinase activity [GO:0004674]	GO:0004674; GO:0005524	KOG0192;COG0515;
	TRINITY_DN45080_c0_g1	DamodharBajri	Chadi-bajri	9.30522	1.9501	1.86741e-18	1.52738e-15	UP	TRINITY_DN45080_c0_g1_i2	TRINITY_DN45080_c0_g1	Os01t0748000-00	17	822	822	0	1	31308254	31312885	Similar to Dynamin family protein	Q5JNJ6	cytokinesis by cell plate formation [GO:0000911]; organelle fission [GO:0048285]	cell plate [GO:0009504]; cytoplasm [GO:0005737]; membrane [GO:0016020]	GTPase activity [GO:0003924]; GTP binding [GO:0005525]; microtubule binding [GO:0008017]	cell plate [GO:0009504]; cytoplasm [GO:0005737]; membrane [GO:0016020]; GTP binding [GO:0005525]; GTPase activity [GO:0003924]; microtubule binding [GO:0008017]; cytokinesis by cell plate formation [GO:0000911]; organelle fission [GO:0048285]	GO:0000911; GO:0003924; GO:0005525; GO:0005737; GO:0008017; GO:0009504; GO:0016020; GO:0048285	KOG0446;COG0699;
	TRINITY_DN29531_c2_g1	DamodharBajri	Chadi-bajri	9.30188	-0.00538346	2.17394e-09	1.52313e-07	UP	TRINITY_DN29531_c2_g1_i1	TRINITY_DN29531_c2_g1	Os01t0606050-00	60	90	122	0.37	1	23883251	23884244	Similar to T15D22.3	Q8LR08		integral component of membrane [GO:0016021]		integral component of membrane [GO:0016021]	GO:0016021	ENOG410IXCS;ENOG410YK3X;
	TRINITY_DN12978_c1_g5	DamodharBajri	Chadi-bajri	9.29385	-0.0138635	4.6006e-09	2.8897e-07	UP	TRINITY_DN12978_c1_g5_i2	TRINITY_DN12978_c1_g5	Os10t0462600-02	134	152	153	0.000107	10	17028165	17035133	Conserved hypothetical protein	A0A0P0XVE0
	TRINITY_DN212760_c0_g1	DamodharBajri	Chadi-bajri	9.29276	-0.0136936	1.0154e-09	7.68925e-08	UP	TRINITY_DN212760_c0_g1_i1	TRINITY_DN212760_c0_g1	Os05t0184901-01	317	347	468	2	5	5187764	5189754	Phospholipase A2, active site domain containing protein	Q60F07						KOG4585;ENOG411206Y;
	TRINITY_DN29600_c0_g1	DamodharBajri	Chadi-bajri	9.28476	1.94715	2.89125e-16	1.4504e-13	UP	NA	NA	NA	NA	NA	NA	NA	NA	NA	NA	NA	NA	NA	NA	NA	NA	NA
	TRINITY_DN40543_c0_g2	DamodharBajri	Chadi-bajri	9.27179	-0.035024	2.80965e-09	1.87763e-07	UP	TRINITY_DN40543_c0_g2_i1	TRINITY_DN40543_c0_g2	Os05t0115700-01	161	197	360	0.98	5	851777	858063	Similar to UDP-galactose transporter related protein-like	Q65XA4		integral component of endoplasmic reticulum membrane [GO:0030176]; integral component of Golgi membrane [GO:0030173]	3'-phosphoadenosine 5'-phosphosulfate transmembrane transporter activity [GO:0046964]; transmembrane transporter activity [GO:0022857]	integral component of endoplasmic reticulum membrane [GO:0030176]; integral component of Golgi membrane [GO:0030173]; 3'-phosphoadenosine 5'-phosphosulfate transmembrane transporter activity [GO:0046964]; transmembrane transporter activity [GO:0022857]	GO:0022857; GO:0030173; GO:0030176; GO:0046964	KOG1581;COG0697;
	TRINITY_DN38357_c0_g5	DamodharBajri	Chadi-bajri	9.24945	-0.0564734	1.75766e-09	1.26444e-07	UP	TRINITY_DN38357_c0_g5_i1	TRINITY_DN38357_c0_g5	Os06t0523701-00	93	210	218	5.5e-23	6	19346737	19347488	Hypothetical conserved gene	A0A0P0WXA3	DNA integration [GO:0015074]; transposition, DNA-mediated [GO:0006313]		DNA binding [GO:0003677]	DNA binding [GO:0003677]; DNA integration [GO:0015074]; transposition, DNA-mediated [GO:0006313]	GO:0003677; GO:0006313; GO:0015074
	TRINITY_DN122317_c0_g1	DamodharBajri	Chadi-bajri	9.16003	-0.146431	2.7153e-08	1.30975e-06	UP	TRINITY_DN122317_c0_g1_i3	TRINITY_DN122317_c0_g1	Os05t0421900-00	363	390	408	2.1	5	20685488	20692048	GA 20-oxidase4, GA metabolis	Q6L4Y3	flower development [GO:0009908]; gibberellin biosynthetic process [GO:0009686]; gibberellin metabolic process [GO:0009685]; response to light stimulus [GO:0009416]; unidimensional cell growth [GO:0009826]		dioxygenase activity [GO:0051213]; gibberellin 20-oxidase activity [GO:0045544]; metal ion binding [GO:0046872]	dioxygenase activity [GO:0051213]; gibberellin 20-oxidase activity [GO:0045544]; metal ion binding [GO:0046872]; flower development [GO:0009908]; gibberellin biosynthetic process [GO:0009686]; gibberellin metabolic process [GO:0009685]; response to light stimulus [GO:0009416]; unidimensional cell growth [GO:0009826]	GO:0009416; GO:0009685; GO:0009686; GO:0009826; GO:0009908; GO:0045544; GO:0046872; GO:0051213	KOG0143;COG3491;
	TRINITY_DN132771_c0_g1	DamodharBajri	Chadi-bajri	9.16003	-0.146431	2.7153e-08	1.30975e-06	UP	TRINITY_DN132771_c0_g1_i1	TRINITY_DN132771_c0_g1	Os01t0917500-01	813	842	1294	0.13	1	40018401	40023853	Leucine-rich repeat receptor-like kinase, Specification of anther cell identity, Control of early sporogenic development, Initiation of anther wall formatio	Q8RZV7	anther wall tapetum development [GO:0048658]; hormone-mediated signaling pathway [GO:0009755]; megasporogenesis [GO:0009554]; microsporogenesis [GO:0009556]	integral component of membrane [GO:0016021]; plasma membrane [GO:0005886]	ATP binding [GO:0005524]; protein serine/threonine kinase activity [GO:0004674]	integral component of membrane [GO:0016021]; plasma membrane [GO:0005886]; ATP binding [GO:0005524]; protein serine/threonine kinase activity [GO:0004674]; anther wall tapetum development [GO:0048658]; hormone-mediated signaling pathway [GO:0009755]; megasporogenesis [GO:0009554]; microsporogenesis [GO:0009556]	GO:0004674; GO:0005524; GO:0005886; GO:0009554; GO:0009556; GO:0009755; GO:0016021; GO:0048658	ENOG410IHKA;COG4886;
	TRINITY_DN48115_c0_g1	DamodharBajri	Chadi-bajri	9.13574	-0.169561	1.55636e-08	8.14418e-07	UP	NA	NA	NA	NA	NA	NA	NA	NA	NA	NA	NA	NA	NA	NA	NA	NA	NA
	TRINITY_DN169858_c0_g1	DamodharBajri	Chadi-bajri	9.0304	1.677	7.28319e-19	6.22779e-16	UP	TRINITY_DN169858_c0_g1_i1	TRINITY_DN169858_c0_g1	Os01t0590300-01	85	121	160	2.8	1	23030252	23031000	Hypothetical protein	Q5ZC81
	TRINITY_DN844_c1_g1	DamodharBajri	Chadi-bajri	8.94578	4.56186	1.46016e-29	1.09874e-25	UP	TRINITY_DN844_c1_g1_i9	TRINITY_DN844_c1_g1	Os02t0156000-00	139	488	518	2.55e-147	2	3076962	3078826	Similar to H0201G08.2 protein	A0A0P0VF58		integral component of membrane [GO:0016021]; plasma membrane [GO:0005886]	ATP binding [GO:0005524]; protein kinase activity [GO:0004672]	integral component of membrane [GO:0016021]; plasma membrane [GO:0005886]; ATP binding [GO:0005524]; protein kinase activity [GO:0004672]	GO:0004672; GO:0005524; GO:0005886; GO:0016021
	TRINITY_DN16762_c0_g1	DamodharBajri	Chadi-bajri	8.85193	1.49919	9.83927e-18	7.25868e-15	UP	TRINITY_DN16762_c0_g1_i1	TRINITY_DN16762_c0_g1	Os07t0130200-01	24	678	688	0	7	1595360	1597594	Similar to Resistance protein candidate (Fragment)	Q6YT57	defense response [GO:0006952]; defense response to bacterium [GO:0042742]; defense response to oomycetes [GO:0002229]	integral component of membrane [GO:0016021]; plasma membrane [GO:0005886]	ATP binding [GO:0005524]; carbohydrate binding [GO:0030246]; transmembrane receptor protein serine/threonine kinase activity [GO:0004675]	integral component of membrane [GO:0016021]; plasma membrane [GO:0005886]; ATP binding [GO:0005524]; carbohydrate binding [GO:0030246]; transmembrane receptor protein serine/threonine kinase activity [GO:0004675]; defense response [GO:0006952]; defense response to bacterium [GO:0042742]; defense response to oomycetes [GO:0002229]	GO:0002229; GO:0004675; GO:0005524; GO:0005886; GO:0006952; GO:0016021; GO:0030246; GO:0042742	ENOG410IZN2;COG0515;
	TRINITY_DN9487_c0_g1	DamodharBajri	Chadi-bajri	8.7121	3.04862	2.57805e-27	1.07774e-23	UP	TRINITY_DN9487_c0_g1_i9	TRINITY_DN9487_c0_g1	Os01t0182400-01	403	484	504	2.7	1	4322736	4326342	Conserved hypothetical protein	A0A0P0UYW5		nucleus [GO:0005634]	chromatin binding [GO:0003682]	nucleus [GO:0005634]; chromatin binding [GO:0003682]	GO:0003682; GO:0005634
	TRINITY_DN15585_c0_g1	DamodharBajri	Chadi-bajri	8.59635	1.26155	1.83545e-16	9.45984e-14	UP	TRINITY_DN15585_c0_g1_i5	TRINITY_DN15585_c0_g1	Os03t0110800-01	22	60	597	1.5	3	632664	636333	DNA methyltransferase, Vegetative and reproductive developmen	Q10SU5		nucleus [GO:0005634]	DNA (cytosine-5-)-methyltransferase activity [GO:0003886]; DNA binding [GO:0003677]	nucleus [GO:0005634]; DNA (cytosine-5-)-methyltransferase activity [GO:0003886]; DNA binding [GO:0003677]	GO:0003677; GO:0003886; GO:0005634	ENOG410IGHW;ENOG410XQ4Y;
	TRINITY_DN53386_c1_g1	DamodharBajri	Chadi-bajri	8.51269	2.45327	7.07075e-14	1.94182e-11	UP	TRINITY_DN53386_c1_g1_i1	TRINITY_DN53386_c1_g1	Os03t0838800-00	128	360	367	5.78e-110	3	35251336	35252439	Zinc finger, C2H2 domain containing protein	A0A0P0W5D6			nucleic acid binding [GO:0003676]	nucleic acid binding [GO:0003676]	GO:0003676
	TRINITY_DN39_c3_g1	DamodharBajri	Chadi-bajri	8.50253	2.45501	7.70441e-23	1.26031e-19	UP	TRINITY_DN39_c3_g1_i3	TRINITY_DN39_c3_g1	Os03t0127600-01	26	217	884	5.76e-65	3	1554059	1559153	Forkhead-associated domain containing protein	Q10SC2						ENOG410IHF6;ENOG410YEQY;
	TRINITY_DN40452_c0_g2	DamodharBajri	Chadi-bajri	8.26524	0.915741	2.55258e-14	7.74503e-12	UP	TRINITY_DN40452_c0_g2_i1	TRINITY_DN40452_c0_g2	Os05t0170200-02	150	180	203	4.2	5	4205610	4207693	Similar to Universal stress protein	Q65XS4						ENOG410JX77;ENOG410ZQHB;
	TRINITY_DN12983_c0_g1	DamodharBajri	Chadi-bajri	8.24813	0.899364	1.15918e-14	4.02258e-12	UP	TRINITY_DN12983_c0_g1_i8	TRINITY_DN12983_c0_g1	Os11t0668100-00	255	810	834	0	11	26953151	26960443	Similar to NB-ARC domain containing protein, expressed	A0A0P0Y554			ADP binding [GO:0043531]	ADP binding [GO:0043531]	GO:0043531
	TRINITY_DN4379_c0_g2	DamodharBajri	Chadi-bajri	8.12991	7.75875	2.25915e-21	2.29725e-18	UP	TRINITY_DN4379_c0_g2_i3	TRINITY_DN4379_c0_g2	Os07t0178800-01	79	192	192	1.47e-48	7	4145912	4146853	Similar to Low molecular mass early light-inducible protein HV90, chloroplast precursor (ELIP)	Q0D879		chloroplast thylakoid membrane [GO:0009535]		chloroplast thylakoid membrane [GO:0009535]	GO:0009535	ENOG410IX81;ENOG410Y0RG;
	TRINITY_DN129_c0_g1	DamodharBajri	Chadi-bajri	8.02548	3.76372	3.9693e-33	1.49341e-28	UP	TRINITY_DN129_c0_g1_i9	TRINITY_DN129_c0_g1	Os02t0137700-01	152	598	598	0	2	2001887	2005864	NAD(P)-binding domain containing protein	Q6YXY0						KOG1203;COG0702;
	TRINITY_DN2628_c0_g3	DamodharBajri	Chadi-bajri	7.95627	3.78693	1.94677e-06	4.51295e-05	UP	TRINITY_DN2628_c0_g3_i2	TRINITY_DN2628_c0_g3	Os01t0173600-00	96	160	215	9.55e-30	1	3779634	3782002	Glyoxalase/bleomycin resistance protein/dioxygenase domain containing protein	Q94E60						ENOG410IW7J;ENOG41120WB;
	TRINITY_DN1898_c3_g1	DamodharBajri	Chadi-bajri	7.93724	1.89061	2.5698e-18	2.05715e-15	UP	TRINITY_DN1898_c3_g1_i2	TRINITY_DN1898_c3_g1	Os01t0125700-01	177	220	315	4.3e-07	1	1410987	1413093	Conserved hypothetical protein	Q5ZCC0						ENOG410IIV4;ENOG410Y5XX;
	TRINITY_DN31966_c0_g1	DamodharBajri	Chadi-bajri	7.78896	1.74258	3.88415e-17	2.39569e-14	UP	TRINITY_DN31966_c0_g1_i9	TRINITY_DN31966_c0_g1	Os07t0252000-01	67	188	353	1.03e-09	7	8477420	8482663	WD40 repeat, region domain containing protein	Q6YVM7	iron-sulfur cluster assembly [GO:0016226]	CIA complex [GO:0097361]		CIA complex [GO:0097361]; iron-sulfur cluster assembly [GO:0016226]	GO:0016226; GO:0097361	KOG0645;ENOG410XRMA;
	TRINITY_DN28917_c0_g1	DamodharBajri	Chadi-bajri	7.77113	2.09724	8.91188e-19	7.45112e-16	UP	TRINITY_DN28917_c0_g1_i1	TRINITY_DN28917_c0_g1	Os01t0933900-01	71	88	221	0.001	1	40962722	40964240	Similar to Glutathione transferase III(B) (EC 2.5.1.18)	Q8LR62	glutathione metabolic process [GO:0006749]	cytoplasm [GO:0005737]	glutathione binding [GO:0043295]; glutathione transferase activity [GO:0004364]	cytoplasm [GO:0005737]; glutathione binding [GO:0043295]; glutathione transferase activity [GO:0004364]; glutathione metabolic process [GO:0006749]	GO:0004364; GO:0005737; GO:0006749; GO:0043295	KOG0867;COG0625;
	TRINITY_DN17901_c0_g1	DamodharBajri	Chadi-bajri	7.74044	0.381979	1.96757e-07	6.8863e-06	UP	TRINITY_DN17901_c0_g1_i2	TRINITY_DN17901_c0_g1	Os12t0564800-01	285	971	973	0	12	23167167	23171951	NB-ARC domain containing protein	Q2QNI0			ADP binding [GO:0043531]	ADP binding [GO:0043531]	GO:0043531	KOG4658;COG4886;
	TRINITY_DN186356_c0_g1	DamodharBajri	Chadi-bajri	7.68467	4.59139	0.00023336	0.00309698	UP	TRINITY_DN186356_c0_g1_i1	TRINITY_DN186356_c0_g1	Os08t0446400-01	40	62	410	0.17	8	21768923	21770635	Leucine-rich repeat, N-terminal domain containing protein	Q0J5C4	hormone-mediated signaling pathway [GO:0009755]	plasma membrane [GO:0005886]		plasma membrane [GO:0005886]; hormone-mediated signaling pathway [GO:0009755]	GO:0005886; GO:0009755	ENOG410IE2A;COG0515;COG4886;
	TRINITY_DN17192_c0_g1	DamodharBajri	Chadi-bajri	7.57956	0.238866	1.10535e-11	1.50136e-09	UP	TRINITY_DN17192_c0_g1_i8	TRINITY_DN17192_c0_g1	Os08t0545200-01	44	133	369	6.4e-17	8	27315939	27318227	Alcohol dehydrogenase superfamily, zinc-containing protein	Q6ZBH2			oxidoreductase activity [GO:0016491]; zinc ion binding [GO:0008270]	oxidoreductase activity [GO:0016491]; zinc ion binding [GO:0008270]	GO:0008270; GO:0016491
	TRINITY_DN4379_c0_g1	DamodharBajri	Chadi-bajri	7.55307	7.27033	1.28851e-26	4.0399e-23	UP	TRINITY_DN4379_c0_g1_i7	TRINITY_DN4379_c0_g1	Os07t0178800-01	79	169	192	8.02e-23	7	4145912	4146853	Similar to Low molecular mass early light-inducible protein HV90, chloroplast precursor (ELIP)	Q0D879		chloroplast thylakoid membrane [GO:0009535]		chloroplast thylakoid membrane [GO:0009535]	GO:0009535	ENOG410IX81;ENOG410Y0RG;
	TRINITY_DN6203_c0_g1	DamodharBajri	Chadi-bajri	7.55082	2.45984	2.12239e-22	3.07126e-19	UP	TRINITY_DN6203_c0_g1_i1	TRINITY_DN6203_c0_g1	Os05t0120300-01	1	214	220	1.54e-64	5	1060912	1061952	Conserved hypothetical protein	Q0DL68						ENOG410J0HI;ENOG410YQNW;
	TRINITY_DN129228_c0_g1	DamodharBajri	Chadi-bajri	7.54435	3.30923	0.00122938	0.0129237	UP	TRINITY_DN129228_c0_g1_i1	TRINITY_DN129228_c0_g1	Os02t0764700-01	1	23	242	7.5e-05	2	32204425	32205335	Similar to Ethylene-responsive transcription factor 4 (Ethylene-responsive element binding factor 4) (Related to APETALA-2 protein 5) (EREBP-4) (AtERF4)	Q6Z7P9		nucleus [GO:0005634]	DNA binding [GO:0003677]; DNA-binding transcription factor activity [GO:0003700]	nucleus [GO:0005634]; DNA binding [GO:0003677]; DNA-binding transcription factor activity [GO:0003700]	GO:0003677; GO:0003700; GO:0005634	ENOG410JVRN;ENOG41105NJ;
	TRINITY_DN27632_c0_g1	DamodharBajri	Chadi-bajri	7.53067	1.0133	9.04004e-14	2.31376e-11	UP	TRINITY_DN27632_c0_g1_i1	TRINITY_DN27632_c0_g1	Os06t0662000-01	503	620	620	6.46e-22	6	27286319	27292847	Vacuolar-type H+-ATPase subunit A1, Premature leaf senescence and seed dormancy, Regulation of stomatal aperture and densit	Q651T8	ATP metabolic process [GO:0046034]	plant-type vacuole [GO:0000325]; plasma membrane [GO:0005886]; proton-transporting V-type ATPase, V1 domain [GO:0033180]; vacuolar membrane [GO:0005774]	ATP binding [GO:0005524]; proton-transporting ATPase activity, rotational mechanism [GO:0046961]	plant-type vacuole [GO:0000325]; plasma membrane [GO:0005886]; proton-transporting V-type ATPase, V1 domain [GO:0033180]; vacuolar membrane [GO:0005774]; ATP binding [GO:0005524]; proton-transporting ATPase activity, rotational mechanism [GO:0046961]; ATP metabolic process [GO:0046034]	GO:0000325; GO:0005524; GO:0005774; GO:0005886; GO:0033180; GO:0046034; GO:0046961	KOG1352;COG1155;
	TRINITY_DN72467_c0_g2	DamodharBajri	Chadi-bajri	7.51324	0.193518	3.08247e-08	1.45697e-06	UP	TRINITY_DN72467_c0_g2_i1	TRINITY_DN72467_c0_g2	Os11t0672600-01	228	414	552	7.01e-48	11	27175081	27177923	Reverse transcriptase domain containing protein	Q2QZT5						KOG1075;ENOG410Y65V;
	TRINITY_DN98_c0_g2	DamodharBajri	Chadi-bajri	7.47465	2.71827	2.23791e-13	5.1341e-11	UP	TRINITY_DN98_c0_g2_i3	TRINITY_DN98_c0_g2	Os03t0109900-01	13	541	542	1.21e-112	3	574269	580537	Peptidase, trypsin-like serine and cysteine domain containing protein	A0A0P0VS29
	TRINITY_DN21895_c0_g2	DamodharBajri	Chadi-bajri	7.45442	0.90512	2.07216e-14	6.6635e-12	UP	TRINITY_DN21895_c0_g2_i2	TRINITY_DN21895_c0_g2	Os08t0198300-01	32	69	358	0.22	8	5681460	5683088	Similar to speckle-type POZ protein	A0A0P0XCU9
	TRINITY_DN9382_c0_g1	DamodharBajri	Chadi-bajri	7.42617	2.11154	7.35303e-08	2.99729e-06	UP	TRINITY_DN9382_c0_g1_i3	TRINITY_DN9382_c0_g1	Os05t0519700-01	4	858	912	0	5	25803631	25807160	Heat shock protein, Long-term acquired thermotoleranc	Q6F2Y7	cellular response to heat [GO:0034605]; protein metabolic process [GO:0019538]	cytosol [GO:0005829]; nucleus [GO:0005634]	ATP binding [GO:0005524]	cytosol [GO:0005829]; nucleus [GO:0005634]; ATP binding [GO:0005524]; cellular response to heat [GO:0034605]; protein metabolic process [GO:0019538]	GO:0005524; GO:0005634; GO:0005829; GO:0019538; GO:0034605	KOG1051;COG0542;
	TRINITY_DN2262_c0_g1	DamodharBajri	Chadi-bajri	7.40601	2.30652	2.25974e-20	2.12551e-17	UP	TRINITY_DN2262_c0_g1_i2	TRINITY_DN2262_c0_g1	Os03t0348200-00	7	510	510	0	3	13063312	13070842	Terpene synthase-like domain containing protein	A0A0P0VY91			magnesium ion binding [GO:0000287]; terpene synthase activity [GO:0010333]	magnesium ion binding [GO:0000287]; terpene synthase activity [GO:0010333]	GO:0000287; GO:0010333
	TRINITY_DN50781_c7_g1	DamodharBajri	Chadi-bajri	7.37709	1.37985	4.39126e-14	1.24223e-11	UP	NA	NA	NA	NA	NA	NA	NA	NA	NA	NA	NA	NA	NA	NA	NA	NA	NA
	TRINITY_DN24323_c0_g2	DamodharBajri	Chadi-bajri	7.36131	0.0176623	8.93153e-09	5.11476e-07	UP	TRINITY_DN24323_c0_g2_i2	TRINITY_DN24323_c0_g2	Os08t0401100-01	70	246	690	1.42e-42	8	19139675	19142676	Ankyrin repeat containing protein	Q0J5U5		integral component of membrane [GO:0016021]		integral component of membrane [GO:0016021]	GO:0016021	KOG0504;COG0666;
	TRINITY_DN4319_c0_g1	DamodharBajri	Chadi-bajri	7.36104	1.70326	3.48122e-16	1.72339e-13	UP	TRINITY_DN4319_c0_g1_i8	TRINITY_DN4319_c0_g1	Os06t0654000-01	67	441	944	2.74e-60	6	26785125	26790388	Peptidase C19, ubiquitin carboxyl-terminal hydrolase 2 family protein	Q0DAG6	protein deubiquitination [GO:0016579]; ubiquitin-dependent protein catabolic process [GO:0006511]		cysteine-type endopeptidase activity [GO:0004197]; thiol-dependent ubiquitin-specific protease activity [GO:0004843]	cysteine-type endopeptidase activity [GO:0004197]; thiol-dependent ubiquitin-specific protease activity [GO:0004843]; protein deubiquitination [GO:0016579]; ubiquitin-dependent protein catabolic process [GO:0006511]	GO:0004197; GO:0004843; GO:0006511; GO:0016579	KOG1865;ENOG410XQ92;
	TRINITY_DN22034_c0_g2	DamodharBajri	Chadi-bajri	7.35888	1.31505	8.71869e-15	3.18478e-12	UP	TRINITY_DN22034_c0_g2_i1	TRINITY_DN22034_c0_g2	Os06t0188400-01	202	235	481	6	6	4459007	4463882	Extracellular ligand-binding receptor domain containing protein	A0A0P0WTD2		integral component of membrane [GO:0016021]; plasma membrane [GO:0005886]	ligand-gated ion channel activity [GO:0015276]; signaling receptor activity [GO:0038023]	integral component of membrane [GO:0016021]; plasma membrane [GO:0005886]; ligand-gated ion channel activity [GO:0015276]; signaling receptor activity [GO:0038023]	GO:0005886; GO:0015276; GO:0016021; GO:0038023
	TRINITY_DN39041_c1_g1	DamodharBajri	Chadi-bajri	7.35445	3.24948	5.72148e-08	2.43788e-06	UP	TRINITY_DN39041_c1_g1_i1	TRINITY_DN39041_c1_g1	Os02t0167200-01	321	354	526	0.56	2	3614133	3616333	Pentatricopeptide repeat domain containing protein	Q0E3L9	RNA modification [GO:0009451]	intracellular membrane-bounded organelle [GO:0043231]		intracellular membrane-bounded organelle [GO:0043231]; RNA modification [GO:0009451]	GO:0009451; GO:0043231	KOG4197;ENOG410Z7Z7;
	TRINITY_DN10021_c1_g1	DamodharBajri	Chadi-bajri	7.33771	2.19994	4.69248e-15	1.85842e-12	UP	TRINITY_DN10021_c1_g1_i1	TRINITY_DN10021_c1_g1	Os04t0184250-00	45	63	293	7	4	5728136	5731769	Hypothetical protein	A0A0P0W755
	TRINITY_DN5176_c3_g1	DamodharBajri	Chadi-bajri	7.31848	5.47792	0.00468978	0.037751	UP	TRINITY_DN5176_c3_g1_i1	TRINITY_DN5176_c3_g1	cds-CAA33954.1	1	20	81	1.04e-07	Pt	108020	108265		NA	NA	NA	NA	NA	NA
	TRINITY_DN55080_c0_g2	DamodharBajri	Chadi-bajri	7.30807	0.756512	4.26016e-11	4.72815e-09	UP	NA	NA	NA	NA	NA	NA	NA	NA	NA	NA	NA	NA	NA	NA	NA	NA	NA
	TRINITY_DN10021_c0_g2	DamodharBajri	Chadi-bajri	7.30339	0.789717	1.05663e-12	1.96806e-10	UP	TRINITY_DN10021_c0_g2_i1	TRINITY_DN10021_c0_g2	Os06t0117800-00	339	382	385	1.91e-05	6	972897	974332	Conserved hypothetical protein	A0A0P0WSA3
	TRINITY_DN198713_c0_g1	DamodharBajri	Chadi-bajri	7.29858	2.97038	2.70463e-10	2.46987e-08	UP	TRINITY_DN198713_c0_g1_i1	TRINITY_DN198713_c0_g1	Os01t0559300-01	52	116	195	0.039	1	21184950	21187424	Conserved hypothetical protein	Q5JKQ9		integral component of membrane [GO:0016021]		integral component of membrane [GO:0016021]	GO:0016021	ENOG410IW6F;ENOG4112497;
	TRINITY_DN58137_c0_g2	DamodharBajri	Chadi-bajri	7.25495	0.707455	2.59524e-13	5.88213e-11	UP	TRINITY_DN58137_c0_g2_i2	TRINITY_DN58137_c0_g2	Os08t0522400-01	250	284	328	0.48	8	25971764	25974872	Similar to APX6; L-ascorbate peroxidase/ heme binding / peroxidase	A0A0P0XHX9	cellular response to oxidative stress [GO:0034599]; hydrogen peroxide catabolic process [GO:0042744]; response to reactive oxygen species [GO:0000302]; seed germination [GO:0009845]; seed maturation [GO:0010431]		heme binding [GO:0020037]; peroxidase activity [GO:0004601]	heme binding [GO:0020037]; peroxidase activity [GO:0004601]; cellular response to oxidative stress [GO:0034599]; hydrogen peroxide catabolic process [GO:0042744]; response to reactive oxygen species [GO:0000302]; seed germination [GO:0009845]; seed maturation [GO:0010431]	GO:0000302; GO:0004601; GO:0009845; GO:0010431; GO:0020037; GO:0034599; GO:0042744
	TRINITY_DN39476_c1_g1	DamodharBajri	Chadi-bajri	7.24251	1.56986	2.73114e-14	8.18475e-12	UP	TRINITY_DN39476_c1_g1_i5	TRINITY_DN39476_c1_g1	Os12t0228500-01	17	197	298	3.68e-19	12	6985010	6986144	Hypothetical conserved gene	A0A0N7KTS3
	TRINITY_DN8439_c0_g1	DamodharBajri	Chadi-bajri	7.23999	4.54265	5.81132e-30	5.46613e-26	UP	TRINITY_DN8439_c0_g1_i7	TRINITY_DN8439_c0_g1	Os03t0639700-01	345	386	432	0.75	3	24591421	24596437	Similar to protein recA	A0A0P0W0I5	DNA recombination [GO:0006310]; DNA repair [GO:0006281]		ATP binding [GO:0005524]; DNA-dependent ATPase activity [GO:0008094]; single-stranded DNA binding [GO:0003697]	ATP binding [GO:0005524]; DNA-dependent ATPase activity [GO:0008094]; single-stranded DNA binding [GO:0003697]; DNA recombination [GO:0006310]; DNA repair [GO:0006281]	GO:0003697; GO:0005524; GO:0006281; GO:0006310; GO:0008094
	TRINITY_DN24506_c0_g1	DamodharBajri	Chadi-bajri	7.21973	2.28926	1.81606e-14	5.99365e-12	UP	TRINITY_DN24506_c0_g1_i9	TRINITY_DN24506_c0_g1	Os11t0519100-00	4	379	390	1.5e-97	11	18655353	18658368	Similar to OSIGBa0132O24.2 protein	A0A0P0Y2I4
	TRINITY_DN9051_c0_g1	DamodharBajri	Chadi-bajri	7.10175	2.98759	7.04417e-05	0.00107126	UP	TRINITY_DN9051_c0_g1_i1	TRINITY_DN9051_c0_g1	Os06t0716800-01	82	148	272	1.02e-34	6	30452461	30456214	Basic leucine zipper domain containing protein	Q5Z8P6			DNA-binding transcription factor activity [GO:0003700]	DNA-binding transcription factor activity [GO:0003700]	GO:0003700	ENOG410IFD2;ENOG4111N0E;
	TRINITY_DN4414_c0_g2	DamodharBajri	Chadi-bajri	7.07865	1.93466	3.50381e-11	4.06875e-09	UP	TRINITY_DN4414_c0_g2_i1	TRINITY_DN4414_c0_g2	Os12t0608500-01	630	651	687	0.002	12	25699763	25701967	Serine/threonine protein kinase-related domain containing protein	Q2QMD5	defense response [GO:0006952]; defense response to bacterium [GO:0042742]; defense response to oomycetes [GO:0002229]	integral component of membrane [GO:0016021]; plasma membrane [GO:0005886]	ATP binding [GO:0005524]; transmembrane receptor protein serine/threonine kinase activity [GO:0004675]	integral component of membrane [GO:0016021]; plasma membrane [GO:0005886]; ATP binding [GO:0005524]; transmembrane receptor protein serine/threonine kinase activity [GO:0004675]; defense response [GO:0006952]; defense response to bacterium [GO:0042742]; defense response to oomycetes [GO:0002229]	GO:0002229; GO:0004675; GO:0005524; GO:0005886; GO:0006952; GO:0016021; GO:0042742	ENOG410JVGF;COG0515;
	TRINITY_DN50029_c0_g3	DamodharBajri	Chadi-bajri	7.06637	1.46807	1.55858e-08	8.14447e-07	UP	TRINITY_DN50029_c0_g3_i3	TRINITY_DN50029_c0_g3	Os09t0468000-01	19	90	482	1.37e-22	9	17777151	17784627	Multi antimicrobial extrusion protein MatE family protein	Q6K5E6		integral component of membrane [GO:0016021]; membrane [GO:0016020]	antiporter activity [GO:0015297]; transmembrane transporter activity [GO:0022857]; xenobiotic transmembrane transporter activity [GO:0042910]	integral component of membrane [GO:0016021]; membrane [GO:0016020]; antiporter activity [GO:0015297]; transmembrane transporter activity [GO:0022857]; xenobiotic transmembrane transporter activity [GO:0042910]	GO:0015297; GO:0016020; GO:0016021; GO:0022857; GO:0042910	KOG1347;COG0534;
	TRINITY_DN1857_c0_g1	DamodharBajri	Chadi-bajri	7.0452	2.27185	2.18872e-05	0.000373494	UP	TRINITY_DN1857_c0_g1_i5	TRINITY_DN1857_c0_g1	Os08t0409900-01	60	189	508	1.19e-05	8	19632714	19635614	Major facilitator superfamily protein	Q6ZAK1	transmembrane transport [GO:0055085]	integral component of membrane [GO:0016021]		integral component of membrane [GO:0016021]; transmembrane transport [GO:0055085]	GO:0016021; GO:0055085	KOG1330;COG0477;
	TRINITY_DN43217_c0_g1	DamodharBajri	Chadi-bajri	7.0224	0.477969	2.83683e-12	4.66083e-10	UP	TRINITY_DN43217_c0_g1_i1	TRINITY_DN43217_c0_g1	Os06t0154900-02	116	161	167	3.4	6	2832953	2836293	Similar to RING-type E3 ubiquitin ligase	A0A0P0WT30
	TRINITY_DN4532_c0_g3	DamodharBajri	Chadi-bajri	6.98578	0.999389	2.10086e-09	1.4802e-07	UP	TRINITY_DN4532_c0_g3_i1	TRINITY_DN4532_c0_g3	Os06t0476200-01	399	415	625	8.6	6	16011333	16032779	Similar to Phosphoglucomutase precursor (EC 5.4.2.2)	Q69TT2	carbohydrate metabolic process [GO:0005975]	chloroplast [GO:0009507]; chloroplast stroma [GO:0009570]	phosphomannomutase activity [GO:0004615]	chloroplast [GO:0009507]; chloroplast stroma [GO:0009570]; phosphomannomutase activity [GO:0004615]; carbohydrate metabolic process [GO:0005975]	GO:0004615; GO:0005975; GO:0009507; GO:0009570	KOG1220;COG1109;
	TRINITY_DN21128_c0_g1	DamodharBajri	Chadi-bajri	6.96732	0.420489	5.29236e-10	4.46457e-08	UP	TRINITY_DN21128_c0_g1_i9	TRINITY_DN21128_c0_g1	Os04t0357300-01	1	441	441	1.86e-150	4	17063617	17065887	Similar to Helicase-like protein [Oryza sativa (japonica cultivar-group)]	A0A0P0W9G1	DNA recombination [GO:0006310]; DNA repair [GO:0006281]; telomere maintenance [GO:0000723]		ATP binding [GO:0005524]; DNA helicase activity [GO:0003678]	ATP binding [GO:0005524]; DNA helicase activity [GO:0003678]; DNA recombination [GO:0006310]; DNA repair [GO:0006281]; telomere maintenance [GO:0000723]	GO:0000723; GO:0003678; GO:0005524; GO:0006281; GO:0006310
	TRINITY_DN74508_c0_g1	DamodharBajri	Chadi-bajri	6.93991	6.2867	2.73006e-17	1.80203e-14	UP	TRINITY_DN74508_c0_g1_i1	TRINITY_DN74508_c0_g1	Os07t0524900-01	235	280	363	1.8	7	20365632	20367832	Protein of unknown function DUF6, transmembrane domain containing protein	Q69SA4		integral component of membrane [GO:0016021]; plasma membrane [GO:0005886]	transmembrane transporter activity [GO:0022857]	integral component of membrane [GO:0016021]; plasma membrane [GO:0005886]; transmembrane transporter activity [GO:0022857]	GO:0005886; GO:0016021; GO:0022857	ENOG410JW2X;ENOG41105BF;
	TRINITY_DN16405_c0_g1	DamodharBajri	Chadi-bajri	6.93192	1.25652	6.43407e-10	5.27397e-08	UP	TRINITY_DN16405_c0_g1_i4	TRINITY_DN16405_c0_g1	Os01t0314800-01	8	84	93	5.91e-13	1	11863682	11864412	Late embryogenesis abundant protein 3 family protein	Q0JN91		mitochondrion [GO:0005739]		mitochondrion [GO:0005739]	GO:0005739	ENOG410J38N;ENOG410ZEWF;
	TRINITY_DN29089_c0_g4	DamodharBajri	Chadi-bajri	6.92798	1.34027	1.04407e-05	0.000192183	UP	TRINITY_DN29089_c0_g4_i1	TRINITY_DN29089_c0_g4	Os09t0511300-00	36	209	221	1.64e-23	9	19874674	19875632	Conserved hypothetical protein	A0A0P0XQ16
	TRINITY_DN16353_c0_g1	DamodharBajri	Chadi-bajri	6.90578	1.30117	4.81174e-11	5.23228e-09	UP	TRINITY_DN16353_c0_g1_i1	TRINITY_DN16353_c0_g1	Os11t0484500-01	74	121	508	3.3e-18	11	17064395	17066284	Similar to 6-phosphogluconate dehydrogenase	Q2R480	D-gluconate catabolic process [GO:0046177]; pentose-phosphate shunt, oxidative branch [GO:0009051]; response to abscisic acid [GO:0009737]; response to cold [GO:0009409]; response to salt stress [GO:0009651]; response to water deprivation [GO:0009414]	chloroplast [GO:0009507]; cytosol [GO:0005829]	NADP binding [GO:0050661]; phosphogluconate 2-dehydrogenase activity [GO:0008114]; phosphogluconate dehydrogenase (decarboxylating) activity [GO:0004616]	chloroplast [GO:0009507]; cytosol [GO:0005829]; NADP binding [GO:0050661]; phosphogluconate 2-dehydrogenase activity [GO:0008114]; phosphogluconate dehydrogenase (decarboxylating) activity [GO:0004616]; D-gluconate catabolic process [GO:0046177]; pentose-phosphate shunt, oxidative branch [GO:0009051]; response to abscisic acid [GO:0009737]; response to cold [GO:0009409]; response to salt stress […	GO:0004616; GO:0005829; GO:0008114; GO:0009051; GO:0009409; GO:0009414; GO:0009507; GO:0009651; GO:0009737; GO:0046177; GO:0050661	KOG2653;COG0362;
	TRINITY_DN26255_c0_g1	DamodharBajri	Chadi-bajri	6.89258	1.78394	4.7654e-13	1.00727e-10	UP	TRINITY_DN26255_c0_g1_i1	TRINITY_DN26255_c0_g1	Os04t0628100-01	11	25	392	0.37	4	31962541	31965035	Similar to Polyubiquitin	Q0J9W6						KOG0001;COG5272;
	TRINITY_DN56353_c0_g1	DamodharBajri	Chadi-bajri	6.88421	0.342806	7.37505e-12	1.0755e-09	UP	TRINITY_DN56353_c0_g1_i2	TRINITY_DN56353_c0_g1	Os06t0585900-02	24	64	100	0.56	6	22866810	22867518	Similar to cDNA clone:002-174-F06, full insert sequence	A0A0P0WYE4
	TRINITY_DN208576_c0_g1	DamodharBajri	Chadi-bajri	6.87735	1.49189	7.19403e-09	4.27596e-07	UP	TRINITY_DN208576_c0_g1_i1	TRINITY_DN208576_c0_g1	Os06t0148600-01	348	387	393	2.1	6	2529103	2531645	Cyclin-like F-box domain containing protein	Q5VPK3						ENOG410JQ9B;ENOG41116XQ;
	TRINITY_DN12581_c0_g1	DamodharBajri	Chadi-bajri	6.86851	1.19969	9.88448e-13	1.85947e-10	UP	TRINITY_DN12581_c0_g1_i2	TRINITY_DN12581_c0_g1	Os11t0654400-00	12	64	267	1.71e-23	11	26168962	26170310	Similar to tropinone reductase 2	A0A0P0Y590			oxidoreductase activity [GO:0016491]	oxidoreductase activity [GO:0016491]	GO:0016491
	TRINITY_DN29717_c2_g1	DamodharBajri	Chadi-bajri	6.83558	2.36431	0.000377192	0.0047054	UP	NA	NA	NA	NA	NA	NA	NA	NA	NA	NA	NA	NA	NA	NA	NA	NA	NA
	TRINITY_DN23282_c0_g1	DamodharBajri	Chadi-bajri	6.82567	1.15663	2.16962e-12	3.72738e-10	UP	TRINITY_DN23282_c0_g1_i6	TRINITY_DN23282_c0_g1	Os09t0297300-00	1	54	523	3.55e-05	9	7218944	7220635	Similar to sugar carrier protein C	A0A0P0XKW0	glucose import [GO:0046323]	integral component of plasma membrane [GO:0005887]	carbohydrate:proton symporter activity [GO:0005351]	integral component of plasma membrane [GO:0005887]; carbohydrate:proton symporter activity [GO:0005351]; glucose import [GO:0046323]	GO:0005351; GO:0005887; GO:0046323
	TRINITY_DN5819_c2_g1	DamodharBajri	Chadi-bajri	6.81949	0.276028	9.18355e-10	7.10951e-08	UP	TRINITY_DN5819_c2_g1_i5	TRINITY_DN5819_c2_g1	Os07t0152200-01	618	652	1109	4.2	7	2757336	2761925	Similar to predicted protein	Q6YT77		integral component of membrane [GO:0016021]; plasma membrane [GO:0005886]	ATP binding [GO:0005524]; protein kinase activity [GO:0004672]	integral component of membrane [GO:0016021]; plasma membrane [GO:0005886]; ATP binding [GO:0005524]; protein kinase activity [GO:0004672]	GO:0004672; GO:0005524; GO:0005886; GO:0016021	ENOG410IINB;COG4886;
	TRINITY_DN15239_c0_g1	DamodharBajri	Chadi-bajri	6.79005	1.11918	8.95655e-11	9.25773e-09	UP	TRINITY_DN15239_c0_g1_i9	TRINITY_DN15239_c0_g1	Os03t0228200-01	178	218	299	0.36	3	6776463	6778596	Conserved hypothetical protein	Q10PM9	cellular amino acid metabolic process [GO:0006520]	integral component of membrane [GO:0016021]	phosphoglycerate dehydrogenase activity [GO:0004617]	integral component of membrane [GO:0016021]; phosphoglycerate dehydrogenase activity [GO:0004617]; cellular amino acid metabolic process [GO:0006520]	GO:0004617; GO:0006520; GO:0016021	ENOG410IITH;ENOG410YD6W;
	TRINITY_DN8599_c0_g1	DamodharBajri	Chadi-bajri	6.7829	2.72419	9.12594e-18	6.86708e-15	UP	TRINITY_DN8599_c0_g1_i1	TRINITY_DN8599_c0_g1	Os09t0558600-01	8	370	406	2.12e-27	9	22202108	22204167	Domain of unknown function DUF1618 domain containing protein	A0A0P0XRK1
	TRINITY_DN4232_c0_g1	DamodharBajri	Chadi-bajri	6.76588	1.68542	1.5549e-14	5.17714e-12	UP	TRINITY_DN4232_c0_g1_i1	TRINITY_DN4232_c0_g1	Os04t0616400-01	560	598	598	0.28	4	31285630	31295976	Similar to H0525G02.12 protein	A0A0P0WF40
	TRINITY_DN207512_c0_g1	DamodharBajri	Chadi-bajri	6.73512	2.34605	2.26376e-06	5.10317e-05	UP	TRINITY_DN207512_c0_g1_i1	TRINITY_DN207512_c0_g1	Os12t0639500-01	14	197	353	3.27e-75	12	27426312	27427718	ATPase, AAA-type, core domain containing protein	Q0ILK7			ATP binding [GO:0005524]	ATP binding [GO:0005524]	GO:0005524	KOG0743;COG0465;
	TRINITY_DN13772_c0_g1	DamodharBajri	Chadi-bajri	6.73003	0.693059	6.79325e-12	1.00626e-09	UP	TRINITY_DN13772_c0_g1_i3	TRINITY_DN13772_c0_g1	Os03t0747300-01	1	23	282	0.031	3	30736468	30740258	Protein of unknown function DUF124 family protein	Q94GQ4		integral component of membrane [GO:0016021]	DNA binding [GO:0003677]	integral component of membrane [GO:0016021]; DNA binding [GO:0003677]	GO:0003677; GO:0016021	ENOG410IKDZ;COG2013;
	TRINITY_DN14670_c0_g1	DamodharBajri	Chadi-bajri	6.7266	3.21751	0.000259768	0.00340303	UP	TRINITY_DN14670_c0_g1_i1	TRINITY_DN14670_c0_g1	Os03t0797500-01	196	237	323	3.1	3	33226461	33228543	Similar to Indole-3-glycerol phosphate lyase (Fragment)	Q7Y1J1	tryptophan biosynthetic process [GO:0000162]	chloroplast [GO:0009507]	tryptophan synthase activity [GO:0004834]	chloroplast [GO:0009507]; tryptophan synthase activity [GO:0004834]; tryptophan biosynthetic process [GO:0000162]	GO:0000162; GO:0004834; GO:0009507	KOG4175;COG0159;
	TRINITY_DN3180_c0_g1	DamodharBajri	Chadi-bajri	6.71286	9.59735	9.19588e-09	5.22637e-07	UP	TRINITY_DN3180_c0_g1_i1	TRINITY_DN3180_c0_g1	Os03t0310600-01	8	43	420	3.5	3	11081670	11083185	Protein of unknown function DUF247, plant family protein	Q10MF5						ENOG410JV6M;ENOG411066V;
	TRINITY_DN13178_c0_g1	DamodharBajri	Chadi-bajri	6.70569	4.59919	1.18668e-22	1.86032e-19	UP	TRINITY_DN13178_c0_g1_i1	TRINITY_DN13178_c0_g1	Os04t0369100-00	97	266	576	7.41e-13	4	17929442	17940263	Similar to H0607F01.9 protein	A0A0P0W909			carbohydrate binding [GO:0030246]	carbohydrate binding [GO:0030246]	GO:0030246
	TRINITY_DN33667_c0_g1	DamodharBajri	Chadi-bajri	6.69344	2.8884	0.000145098	0.00204616	UP	TRINITY_DN33667_c0_g1_i5	TRINITY_DN33667_c0_g1	Os11t0659500-01	307	353	425	0.000384	11	26468486	26473248	Similar to Acyl-ACP thioesterase (Fragment)	Q2R045		chloroplast [GO:0009507]	acyl-[acyl-carrier-protein] hydrolase activity [GO:0016297]; acyl carrier activity [GO:0000036]	chloroplast [GO:0009507]; acyl carrier activity [GO:0000036]; acyl-[acyl-carrier-protein] hydrolase activity [GO:0016297]	GO:0000036; GO:0009507; GO:0016297	ENOG410IGP7;COG3884;
	TRINITY_DN151_c1_g1	DamodharBajri	Chadi-bajri	6.67825	3.99877	1.36191e-09	1.00079e-07	UP	TRINITY_DN151_c1_g1_i3	TRINITY_DN151_c1_g1	Os02t0614966-00	44	136	300	2.8e-23	2	24293057	24296448	Leucine-rich repeat domain containing protein	A0A0N7KFP1
	TRINITY_DN96831_c0_g2	DamodharBajri	Chadi-bajri	6.66422	1.33201	4.00235e-15	1.63679e-12	UP	NA	NA	NA	NA	NA	NA	NA	NA	NA	NA	NA	NA	NA	NA	NA	NA	NA
	TRINITY_DN7225_c0_g1	DamodharBajri	Chadi-bajri	6.66418	4.75029	4.67832e-24	8.80086e-21	UP	TRINITY_DN7225_c0_g1_i1	TRINITY_DN7225_c0_g1	Os07t0178800-01	157	191	192	1.55e-14	7	4145912	4146853	Similar to Low molecular mass early light-inducible protein HV90, chloroplast precursor (ELIP)	Q0D879		chloroplast thylakoid membrane [GO:0009535]		chloroplast thylakoid membrane [GO:0009535]	GO:0009535	ENOG410IX81;ENOG410Y0RG;
	TRINITY_DN9778_c1_g3	DamodharBajri	Chadi-bajri	6.64434	2.89516	3.48655e-06	7.28766e-05	UP	TRINITY_DN9778_c1_g3_i1	TRINITY_DN9778_c1_g3	Os02t0764700-01	1	42	242	5.2e-13	2	32204425	32205335	Similar to Ethylene-responsive transcription factor 4 (Ethylene-responsive element binding factor 4) (Related to APETALA-2 protein 5) (EREBP-4) (AtERF4)	Q6Z7P9		nucleus [GO:0005634]	DNA binding [GO:0003677]; DNA-binding transcription factor activity [GO:0003700]	nucleus [GO:0005634]; DNA binding [GO:0003677]; DNA-binding transcription factor activity [GO:0003700]	GO:0003677; GO:0003700; GO:0005634	ENOG410JVRN;ENOG41105NJ;
	TRINITY_DN9681_c0_g1	DamodharBajri	Chadi-bajri	6.60648	0.934559	1.22397e-08	6.63556e-07	UP	TRINITY_DN9681_c0_g1_i4	TRINITY_DN9681_c0_g1	Os07t0134800-04	18	232	411	1.69e-14	7	1860647	1863567	Similar to Succinate dehydrogenase [ubiquinone] flavoprotein subunit, mitochondrial (EC 1.3.5.1) (FP) (Flavoprotein subunit of complex II)	A0A0P0X2D8			oxidoreductase activity [GO:0016491]	oxidoreductase activity [GO:0016491]	GO:0016491
	TRINITY_DN61877_c0_g1	DamodharBajri	Chadi-bajri	6.52589	1.43828	1.04331e-11	1.44168e-09	UP	TRINITY_DN61877_c0_g1_i2	TRINITY_DN61877_c0_g1	Os01t0937600-01	198	264	442	2.6	1	41169527	41171002	Peptidase aspartic, catalytic domain containing protein	Q8S1U6	protein catabolic process [GO:0030163]; proteolysis [GO:0006508]; xylan catabolic process [GO:0045493]		aspartic-type endopeptidase activity [GO:0004190]; hydrolase activity, acting on glycosyl bonds [GO:0016798]	aspartic-type endopeptidase activity [GO:0004190]; hydrolase activity, acting on glycosyl bonds [GO:0016798]; protein catabolic process [GO:0030163]; proteolysis [GO:0006508]; xylan catabolic process [GO:0045493]	GO:0004190; GO:0006508; GO:0016798; GO:0030163; GO:0045493	KOG1339;ENOG410XNV7;
	TRINITY_DN228_c0_g1	DamodharBajri	Chadi-bajri	6.52248	3.15988	8.97251e-06	0.000168035	UP	TRINITY_DN228_c0_g1_i4	TRINITY_DN228_c0_g1	Os02t0764700-01	138	242	242	9.61e-12	2	32204425	32205335	Similar to Ethylene-responsive transcription factor 4 (Ethylene-responsive element binding factor 4) (Related to APETALA-2 protein 5) (EREBP-4) (AtERF4)	Q6Z7P9		nucleus [GO:0005634]	DNA binding [GO:0003677]; DNA-binding transcription factor activity [GO:0003700]	nucleus [GO:0005634]; DNA binding [GO:0003677]; DNA-binding transcription factor activity [GO:0003700]	GO:0003677; GO:0003700; GO:0005634	ENOG410JVRN;ENOG41105NJ;
	TRINITY_DN153574_c0_g1	DamodharBajri	Chadi-bajri	6.51121	2.2883	2.72851e-10	2.48565e-08	UP	NA	NA	NA	NA	NA	NA	NA	NA	NA	NA	NA	NA	NA	NA	NA	NA	NA
	TRINITY_DN17579_c0_g2	DamodharBajri	Chadi-bajri	6.47087	1.09531	1.1174e-10	1.13013e-08	UP	TRINITY_DN17579_c0_g2_i2	TRINITY_DN17579_c0_g2	Os01t0337900-01	271	294	561	2.93e-05	1	13272614	13282008	Similar to Dihydrolipoamide dehydrogenase	Q94CN9	cell redox homeostasis [GO:0045454]	cell [GO:0005623]	dihydrolipoyl dehydrogenase activity [GO:0004148]; electron transfer activity [GO:0009055]; flavin adenine dinucleotide binding [GO:0050660]	cell [GO:0005623]; dihydrolipoyl dehydrogenase activity [GO:0004148]; electron transfer activity [GO:0009055]; flavin adenine dinucleotide binding [GO:0050660]; cell redox homeostasis [GO:0045454]	GO:0004148; GO:0005623; GO:0009055; GO:0045454; GO:0050660	KOG1335;COG1249;
	TRINITY_DN2480_c0_g2	DamodharBajri	Chadi-bajri	6.47083	3.15853	0.00275512	0.0248582	UP	TRINITY_DN2480_c0_g2_i1	TRINITY_DN2480_c0_g2	Os06t0666400-01	56	85	213	0.000246	6	27594625	27595417	VQ domain containing protein	Q655W4						ENOG410J5KD;ENOG410ZCTV;
	TRINITY_DN42891_c0_g1	DamodharBajri	Chadi-bajri	6.46986	1.75017	2.01004e-09	1.42154e-07	UP	TRINITY_DN42891_c0_g1_i3	TRINITY_DN42891_c0_g1	Os01t0837000-01	363	388	556	9.4	1	35885095	35888562	Ankyrin repeat containing protein	A2CIR5		integral component of membrane [GO:0016021]; membrane [GO:0016020]; plasma membrane [GO:0005886]		integral component of membrane [GO:0016021]; membrane [GO:0016020]; plasma membrane [GO:0005886]	GO:0005886; GO:0016020; GO:0016021	KOG0504;COG0666;
	TRINITY_DN66079_c0_g1	DamodharBajri	Chadi-bajri	6.45007	1.42244	2.87183e-06	6.20618e-05	UP	TRINITY_DN66079_c0_g1_i3	TRINITY_DN66079_c0_g1	Os06t0652300-00	28	340	347	6.87e-160	6	26698962	26700005	Similar to GDP-4-keto-6-deoxy-D-mannose-3, 5-epimerase-4-reductase (GER1); 21556- 22494	Q67WR5	'de novo' GDP-L-fucose biosynthetic process [GO:0042351]		coenzyme binding [GO:0050662]; GDP-L-fucose synthase activity [GO:0050577]; isomerase activity [GO:0016853]	coenzyme binding [GO:0050662]; GDP-L-fucose synthase activity [GO:0050577]; isomerase activity [GO:0016853]; 'de novo' GDP-L-fucose biosynthetic process [GO:0042351]	GO:0016853; GO:0042351; GO:0050577; GO:0050662	KOG1431;COG0451;
	TRINITY_DN20822_c0_g2	DamodharBajri	Chadi-bajri	6.44702	0.414603	2.67626e-10	2.44992e-08	UP	TRINITY_DN20822_c0_g2_i1	TRINITY_DN20822_c0_g2	Os04t0682500-01	277	326	445	0.9	4	34839497	34843336	Peptidase T2, asparaginase 2 domain containing protein	B9FDD0	protein maturation [GO:0051604]	cytoplasm [GO:0005737]	threonine-type endopeptidase activity [GO:0004298]	cytoplasm [GO:0005737]; threonine-type endopeptidase activity [GO:0004298]; protein maturation [GO:0051604]	GO:0004298; GO:0005737; GO:0051604	KOG1592;COG1446;
	TRINITY_DN64126_c0_g2	DamodharBajri	Chadi-bajri	6.44568	3.69227	2.01437e-21	2.16539e-18	UP	TRINITY_DN64126_c0_g2_i1	TRINITY_DN64126_c0_g2	Os07t0448800-01	172	268	290	1.41e-61	7	15406442	15409748	Aquaporin	B7EKW3		integral component of membrane [GO:0016021]	channel activity [GO:0015267]	integral component of membrane [GO:0016021]; channel activity [GO:0015267]	GO:0015267; GO:0016021	KOG0223;COG0580;
	TRINITY_DN6858_c1_g1	DamodharBajri	Chadi-bajri	6.39369	2.52817	7.53035e-07	2.07107e-05	UP	TRINITY_DN6858_c1_g1_i1	TRINITY_DN6858_c1_g1	Os02t0539200-01	9	441	442	0	2	19981534	19983176	Zinc finger, RING/FYVE/PHD-type domain containing protein	Q6ER82			ubiquitin-protein transferase activity [GO:0004842]	ubiquitin-protein transferase activity [GO:0004842]	GO:0004842	ENOG410IRIF;ENOG410YC1Z;
	TRINITY_DN32882_c0_g1	DamodharBajri	Chadi-bajri	6.38251	1.01083	5.8391e-11	6.22352e-09	UP	TRINITY_DN32882_c0_g1_i5	TRINITY_DN32882_c0_g1	Os07t0271500-01	27	74	402	1.23e-16	7	10018726	10020733	Similar to Chalcone synthase	Q8LIL0	flavonoid biosynthetic process [GO:0009813]		bisdemethoxycurcumin synthase activity [GO:0102452]; identical protein binding [GO:0042802]	bisdemethoxycurcumin synthase activity [GO:0102452]; identical protein binding [GO:0042802]; flavonoid biosynthetic process [GO:0009813]	GO:0009813; GO:0042802; GO:0102452	ENOG410IKZU;COG3424;
	TRINITY_DN11275_c0_g1	DamodharBajri	Chadi-bajri	6.38023	0.785714	2.31866e-09	1.60954e-07	UP	TRINITY_DN11275_c0_g1_i3	TRINITY_DN11275_c0_g1	Os02t0664300-03	406	505	720	5.68e-43	2	26956921	26970251	Peptidase S8 and S53, subtilisin, kexin, sedolisin domain containing protein	A0A0P0VML9			serine-type endopeptidase activity [GO:0004252]	serine-type endopeptidase activity [GO:0004252]	GO:0004252
	TRINITY_DN8498_c0_g1	DamodharBajri	Chadi-bajri	6.36913	5.10534	1.35928e-11	1.7635e-09	UP	TRINITY_DN8498_c0_g1_i1	TRINITY_DN8498_c0_g1	Os02t0149500-01	47	78	231	1.4	2	2722136	2725218	Conserved hypothetical protein	Q6Z423
	TRINITY_DN3141_c0_g1	DamodharBajri	Chadi-bajri	6.36144	2.92259	7.18672e-11	7.59532e-09	UP	TRINITY_DN3141_c0_g1_i2	TRINITY_DN3141_c0_g1	Os06t0331900-01	92	126	668	3.9	6	13143806	13146065	Uncharacterised protein family UPF0005 domain containing protein	Q69WI1	malate transport [GO:0015743]	integral component of membrane [GO:0016021]; plant-type vacuole membrane [GO:0009705]		integral component of membrane [GO:0016021]; plant-type vacuole membrane [GO:0009705]; malate transport [GO:0015743]	GO:0009705; GO:0015743; GO:0016021	KOG4711;ENOG410XR8V;
	TRINITY_DN16175_c1_g1	DamodharBajri	Chadi-bajri	6.3504	3.5598	3.66967e-08	1.69201e-06	UP	TRINITY_DN16175_c1_g1_i1	TRINITY_DN16175_c1_g1	Os10t0391400-01	15	89	166	6.34e-06	10	13031180	13032006	Tify domain containing protein	Q7XEZ6	regulation of defense response [GO:0031347]; regulation of jasmonic acid mediated signaling pathway [GO:2000022]; response to wounding [GO:0009611]	nucleus [GO:0005634]		nucleus [GO:0005634]; regulation of defense response [GO:0031347]; regulation of jasmonic acid mediated signaling pathway [GO:2000022]; response to wounding [GO:0009611]	GO:0005634; GO:0009611; GO:0031347; GO:2000022	ENOG410JV45;ENOG4110691;
	TRINITY_DN11397_c0_g2	DamodharBajri	Chadi-bajri	6.35015	0.762424	1.21399e-08	6.59723e-07	UP	TRINITY_DN11397_c0_g2_i4	TRINITY_DN11397_c0_g2	Os10t0177400-01	161	210	233	4.4	10	5344487	5346935	TB2/DP1 and HVA22 related protein family protein	Q10A20		membrane [GO:0016020]		membrane [GO:0016020]	GO:0016020	KOG1726;COG5052;
	TRINITY_DN13290_c0_g1	DamodharBajri	Chadi-bajri	6.33964	0.343181	3.0738e-11	3.62535e-09	UP	TRINITY_DN13290_c0_g1_i3	TRINITY_DN13290_c0_g1	Os07t0162100-00	64	271	277	3.18e-77	7	3316476	3318170	3-oxo-5-alpha-steroid 4-dehydrogenase, C-terminal domain containing protein	Q8H539	lipid metabolic process [GO:0006629]	integral component of membrane [GO:0016021]	oxidoreductase activity [GO:0016491]; oxidoreductase activity, acting on the CH-CH group of donors [GO:0016627]	integral component of membrane [GO:0016021]; oxidoreductase activity [GO:0016491]; oxidoreductase activity, acting on the CH-CH group of donors [GO:0016627]; lipid metabolic process [GO:0006629]	GO:0006629; GO:0016021; GO:0016491; GO:0016627	KOG1638;ENOG410XS6P;
	TRINITY_DN11916_c0_g1	DamodharBajri	Chadi-bajri	6.33789	1.2059	9.11735e-10	7.07281e-08	UP	TRINITY_DN11916_c0_g1_i1	TRINITY_DN11916_c0_g1	Os07t0113700-01	478	510	1011	2.7	7	753673	763372	Tetratricopeptide-like helical domain containing protein	Q7XHN9	defense response to bacterium, incompatible interaction [GO:0009816]; negative regulation of defense response [GO:0031348]	nucleus [GO:0005634]; perinuclear region of cytoplasm [GO:0048471]		nucleus [GO:0005634]; perinuclear region of cytoplasm [GO:0048471]; defense response to bacterium, incompatible interaction [GO:0009816]; negative regulation of defense response [GO:0031348]	GO:0005634; GO:0009816; GO:0031348; GO:0048471	KOG1124;COG0457;
	TRINITY_DN38797_c0_g1	DamodharBajri	Chadi-bajri	6.29691	1.44164	3.34559e-12	5.37926e-10	UP	TRINITY_DN38797_c0_g1_i2	TRINITY_DN38797_c0_g1	Os08t0155400-03	20	558	603	2.6e-166	8	3182341	3190451	Similar to Nitrate/chlorate transporter	Q6ZJR2	oligopeptide transport [GO:0006857]	integral component of membrane [GO:0016021]	transmembrane transporter activity [GO:0022857]	integral component of membrane [GO:0016021]; transmembrane transporter activity [GO:0022857]; oligopeptide transport [GO:0006857]	GO:0006857; GO:0016021; GO:0022857	KOG1237;COG3104;
	TRINITY_DN7443_c1_g3	DamodharBajri	Chadi-bajri	6.28446	0.699945	2.54498e-06	5.60632e-05	UP	TRINITY_DN7443_c1_g3_i2	TRINITY_DN7443_c1_g3	Os03t0138600-01	76	118	1000	5.8	3	2125787	2129505	Hypothetical conserved gene	A0A0P0VST2
	TRINITY_DN12838_c0_g1	DamodharBajri	Chadi-bajri	6.2817	1.34802	7.31911e-07	2.0247e-05	UP	TRINITY_DN12838_c0_g1_i7	TRINITY_DN12838_c0_g1	Os08t0296700-01	1208	1240	1575	9.2	8	11974692	11981929	NB-ARC domain containing protein	Q69QX4			ADP binding [GO:0043531]	ADP binding [GO:0043531]	GO:0043531	KOG4658;COG4886;
	TRINITY_DN734_c0_g4	DamodharBajri	Chadi-bajri	6.26713	4.56188	0.0218708	0.118894	UP	TRINITY_DN734_c0_g4_i2	TRINITY_DN734_c0_g4	Os04t0635500-01	25	44	87	4.83e-08	4	32333452	32333991	Similar to Wound induced protein (Fragment)	Q7XQS3						ENOG410J4T0;ENOG410YZKG;
	TRINITY_DN5509_c0_g5	DamodharBajri	Chadi-bajri	6.25547	1.31186	6.23132e-06	0.000121295	UP	TRINITY_DN5509_c0_g5_i1	TRINITY_DN5509_c0_g5	Os01t0752500-01	137	159	212	2.01e-08	1	31567786	31568709	APETELA2/ethylene response factor (AP2/ERF) type transcription factor, Negative regulation of disease resistance, Negative regulation of salt toleranc	Q5JMX7		nucleus [GO:0005634]	DNA binding [GO:0003677]; DNA-binding transcription factor activity [GO:0003700]	nucleus [GO:0005634]; DNA binding [GO:0003677]; DNA-binding transcription factor activity [GO:0003700]	GO:0003677; GO:0003700; GO:0005634	ENOG410J1KV;ENOG410YP8B;
	TRINITY_DN61768_c0_g1	DamodharBajri	Chadi-bajri	6.24271	2.03184	3.32212e-05	0.000546769	UP	TRINITY_DN61768_c0_g1_i1	TRINITY_DN61768_c0_g1	Os05t0408900-03	127	155	720	1.9	5	19957171	19963042	Similar to 1-deoxy-D-xylulose-5-phosphate synthase	O22567	1-deoxy-D-xylulose 5-phosphate biosynthetic process [GO:0052865]; chlorophyll biosynthetic process [GO:0015995]; terpenoid biosynthetic process [GO:0016114]; thiamine biosynthetic process [GO:0009228]	chloroplast [GO:0009507]; chloroplast stroma [GO:0009570]	1-deoxy-D-xylulose-5-phosphate synthase activity [GO:0008661]; metal ion binding [GO:0046872]; transferase activity, transferring aldehyde or ketonic groups [GO:0016744]	chloroplast [GO:0009507]; chloroplast stroma [GO:0009570]; 1-deoxy-D-xylulose-5-phosphate synthase activity [GO:0008661]; metal ion binding [GO:0046872]; transferase activity, transferring aldehyde or ketonic groups [GO:0016744]; 1-deoxy-D-xylulose 5-phosphate biosynthetic process [GO:0052865]; chlorophyll biosynthetic process [GO:0015995]; terpenoid biosynthetic process [GO:0016114]; thiamine bi…	GO:0008661; GO:0009228; GO:0009507; GO:0009570; GO:0015995; GO:0016114; GO:0016744; GO:0046872; GO:0052865	ENOG410IT57;COG1154;
	TRINITY_DN16327_c0_g3	DamodharBajri	Chadi-bajri	6.22157	0.851905	2.58781e-10	2.37472e-08	UP	TRINITY_DN16327_c0_g3_i6	TRINITY_DN16327_c0_g3	Os12t0623800-01	209	243	243	7.3	12	26635697	26637314	Similar to GLA1	A0A0P0YDA7	folic acid-containing compound biosynthetic process [GO:0009396]	cytoplasm [GO:0005737]; cytosol [GO:0005829]; mitochondrion [GO:0005739]	ATP binding [GO:0005524]; dihydrofolate synthase activity [GO:0008841]; tetrahydrofolylpolyglutamate synthase activity [GO:0004326]	cytoplasm [GO:0005737]; cytosol [GO:0005829]; mitochondrion [GO:0005739]; ATP binding [GO:0005524]; dihydrofolate synthase activity [GO:0008841]; tetrahydrofolylpolyglutamate synthase activity [GO:0004326]; folic acid-containing compound biosynthetic process [GO:0009396]	GO:0004326; GO:0005524; GO:0005737; GO:0005739; GO:0005829; GO:0008841; GO:0009396
	TRINITY_DN20766_c1_g1	DamodharBajri	Chadi-bajri	6.22136	0.557504	3.7711e-09	2.42952e-07	UP	TRINITY_DN20766_c1_g1_i6	TRINITY_DN20766_c1_g1	Os10t0345100-01	58	310	479	8.57e-127	10	10301639	10304353	Multi antimicrobial extrusion protein MatE family protein	Q0IYA7		integral component of membrane [GO:0016021]; membrane [GO:0016020]	antiporter activity [GO:0015297]; transmembrane transporter activity [GO:0022857]; xenobiotic transmembrane transporter activity [GO:0042910]	integral component of membrane [GO:0016021]; membrane [GO:0016020]; antiporter activity [GO:0015297]; transmembrane transporter activity [GO:0022857]; xenobiotic transmembrane transporter activity [GO:0042910]	GO:0015297; GO:0016020; GO:0016021; GO:0022857; GO:0042910	KOG1347;COG0534;
	TRINITY_DN12171_c0_g2	DamodharBajri	Chadi-bajri	6.21734	1.33781	1.03983e-13	2.59089e-11	UP	TRINITY_DN12171_c0_g2_i1	TRINITY_DN12171_c0_g2	Os08t0520600-00	1	234	235	8.62e-21	8	25888333	25889040	Conserved hypothetical protein	Q6YZV8						ENOG410JWC0;ENOG411052J;
	TRINITY_DN32519_c0_g1	DamodharBajri	Chadi-bajri	6.20878	0.632401	9.89035e-05	0.00144904	UP	TRINITY_DN32519_c0_g1_i1	TRINITY_DN32519_c0_g1	Os01t0749300-01	271	405	440	2.48e-64	1	31370502	31372631	Heat shock transcription factor, Cadmium tolerance, Heat stress respons	Q94J16	cellular response to heat [GO:0034605]; positive regulation of transcription from RNA polymerase II promoter in response to heat stress [GO:0061408]; regulation of transcription from RNA polymerase II promoter in response to stress [GO:0043618]	cytoplasm [GO:0005737]; nucleus [GO:0005634]	DNA-binding transcription factor activity [GO:0003700]; RNA polymerase II cis-regulatory region sequence-specific DNA binding [GO:0000978]; sequence-specific DNA binding [GO:0043565]	cytoplasm [GO:0005737]; nucleus [GO:0005634]; DNA-binding transcription factor activity [GO:0003700]; RNA polymerase II cis-regulatory region sequence-specific DNA binding [GO:0000978]; sequence-specific DNA binding [GO:0043565]; cellular response to heat [GO:0034605]; positive regulation of transcription from RNA polymerase II promoter in response to heat stress [GO:0061408]; regulation of trans…	GO:0000978; GO:0003700; GO:0005634; GO:0005737; GO:0034605; GO:0043565; GO:0043618; GO:0061408	KOG0627;COG5169;
	TRINITY_DN24963_c0_g1	DamodharBajri	Chadi-bajri	6.20042	0.559297	4.94638e-11	5.34778e-09	UP	TRINITY_DN24963_c0_g1_i7	TRINITY_DN24963_c0_g1	Os08t0557600-01	373	417	435	0.92	8	27899853	27903121	Similar to Monodehydroascorbate reductase (EC 1.6.5.4) (MDAR) (Ascorbate free radical reductase) (AFR reductase)	Q6ZJ08		cytoplasm [GO:0005737]	flavin adenine dinucleotide binding [GO:0050660]; monodehydroascorbate reductase (NADH) activity [GO:0016656]	cytoplasm [GO:0005737]; flavin adenine dinucleotide binding [GO:0050660]; monodehydroascorbate reductase (NADH) activity [GO:0016656]	GO:0005737; GO:0016656; GO:0050660	KOG1336;COG0446;
	TRINITY_DN11930_c0_g1	DamodharBajri	Chadi-bajri	6.17933	3.11319	3.46069e-13	7.61433e-11	UP	TRINITY_DN11930_c0_g1_i8	TRINITY_DN11930_c0_g1	Os11t0183150-00	1	352	575	2.96e-143	11	4184192	4188218	Ankyrin repeat domain containing protein	A0A0N7KSJ1		integral component of membrane [GO:0016021]; membrane [GO:0016020]		integral component of membrane [GO:0016021]; membrane [GO:0016020]	GO:0016020; GO:0016021
	TRINITY_DN27491_c0_g1	DamodharBajri	Chadi-bajri	6.15796	0.497734	8.52686e-09	4.91293e-07	UP	TRINITY_DN27491_c0_g1_i9	TRINITY_DN27491_c0_g1	Os06t0161350-00	8	35	130	3.4	6	3104856	3107226	Hypothetical protein	A0A0P0WTA1
	TRINITY_DN22052_c0_g1	DamodharBajri	Chadi-bajri	6.1561	0.787785	4.38075e-10	3.7803e-08	UP	TRINITY_DN22052_c0_g1_i2	TRINITY_DN22052_c0_g1	Os05t0463400-01	486	509	621	1	5	22759059	22761884	PWWP domain containing protein	A0A0P0WNF2
	TRINITY_DN8268_c1_g1	DamodharBajri	Chadi-bajri	6.15351	0.141772	9.54691e-09	5.3691e-07	UP	TRINITY_DN8268_c1_g1_i6	TRINITY_DN8268_c1_g1	Os08t0114300-01	429	452	589	8.7	8	768391	770807	D-arabinono-1,4-lactone oxidase domain containing protein	Q6YXT5		membrane [GO:0016020]	D-arabinono-1,4-lactone oxidase activity [GO:0003885]; FAD binding [GO:0071949]	membrane [GO:0016020]; D-arabinono-1,4-lactone oxidase activity [GO:0003885]; FAD binding [GO:0071949]	GO:0003885; GO:0016020; GO:0071949	KOG4730;COG0277;
	TRINITY_DN372_c1_g2	DamodharBajri	Chadi-bajri	6.11758	3.98922	9.86236e-07	2.59847e-05	UP	TRINITY_DN372_c1_g2_i1	TRINITY_DN372_c1_g2	Os12t0639400-01	313	390	452	4.35e-42	12	27422495	27423994	ATPase, AAA-type, core domain containing protein	Q0ILK8			ATP binding [GO:0005524]	ATP binding [GO:0005524]	GO:0005524	KOG0743;COG0465;
	TRINITY_DN201_c0_g2	DamodharBajri	Chadi-bajri	6.10346	2.73531	0.00136472	0.014108	UP	TRINITY_DN201_c0_g2_i1	TRINITY_DN201_c0_g2	Os01t0186900-01	50	138	302	3.24e-22	1	4646434	4648130	Similar to cDNA clone:001-117-G12, full insert sequence	Q0JQ17						KOG4585;ENOG411206Y;
	TRINITY_DN15914_c0_g5	DamodharBajri	Chadi-bajri	6.0971	1.34722	7.20951e-07	2.00017e-05	UP	TRINITY_DN15914_c0_g5_i1	TRINITY_DN15914_c0_g5	Os05t0489900-01	136	162	516	9.7	5	24071191	24075089	Ca/calmodulin-dependent protein kinase, Calcium/calmodulin-dependent protein kinase, Bacterial and fungal symbioses, Common symbiosis signaling (SYM) pathwa	Q6AVM3	intracellular signal transduction [GO:0035556]; nodulation [GO:0009877]; peptidyl-serine phosphorylation [GO:0018105]; protein autophosphorylation [GO:0046777]	cytoplasm [GO:0005737]; nucleus [GO:0005634]; plasma membrane [GO:0005886]	ATP binding [GO:0005524]; calcium-dependent protein serine/threonine kinase activity [GO:0009931]; calcium ion binding [GO:0005509]; calmodulin binding [GO:0005516]; calmodulin-dependent protein kinase activity [GO:0004683]	cytoplasm [GO:0005737]; nucleus [GO:0005634]; plasma membrane [GO:0005886]; ATP binding [GO:0005524]; calcium ion binding [GO:0005509]; calcium-dependent protein serine/threonine kinase activity [GO:0009931]; calmodulin binding [GO:0005516]; calmodulin-dependent protein kinase activity [GO:0004683]; intracellular signal transduction [GO:0035556]; nodulation [GO:0009877]; peptidyl-serine phosphory…	GO:0004683; GO:0005509; GO:0005516; GO:0005524; GO:0005634; GO:0005737; GO:0005886; GO:0009877; GO:0009931; GO:0018105; GO:0035556; GO:0046777	KOG0032;ENOG410XRMJ;
	TRINITY_DN19021_c0_g1	DamodharBajri	Chadi-bajri	6.09469	4.64804	5.79689e-22	7.78936e-19	UP	TRINITY_DN19021_c0_g1_i3	TRINITY_DN19021_c0_g1	Os05t0586600-01	171	351	355	3.05e-113	5	29225038	29227592	Similar to SIGE (RNA polymerase sigma subunit E); DNA binding / DNA-directed RNA polymerase/ sigma factor/ transcription factor	A0A0P0WQU9	DNA-templated transcription, initiation [GO:0006352]		DNA-binding transcription factor activity [GO:0003700]	DNA-binding transcription factor activity [GO:0003700]; DNA-templated transcription, initiation [GO:0006352]	GO:0003700; GO:0006352
	TRINITY_DN3178_c1_g1	DamodharBajri	Chadi-bajri	6.08337	1.46645	1.16172e-05	0.000211656	UP	TRINITY_DN3178_c1_g1_i2	TRINITY_DN3178_c1_g1	Os05t0150800-02	50	76	80	3.9	5	2926874	2928082	Similar to Plastid 5,10-methylene-tetrahydrofolate dehydrogenase (Fragment)	A0A0P0WI81			methylenetetrahydrofolate dehydrogenase (NADP+) activity [GO:0004488]	methylenetetrahydrofolate dehydrogenase (NADP+) activity [GO:0004488]	GO:0004488
	TRINITY_DN2649_c0_g2	DamodharBajri	Chadi-bajri	6.06957	4.36222	0.0152802	0.0918083	UP	TRINITY_DN2649_c0_g2_i1	TRINITY_DN2649_c0_g2	Os03t0181800-01	226	257	573	5.9	3	4287354	4291792	Protein of unknown function DUF936, plant family protein	Q8H7K9						ENOG410II8T;ENOG4111EXG;
	TRINITY_DN182969_c0_g1	DamodharBajri	Chadi-bajri	6.06518	3.71527	6.47624e-08	2.68943e-06	UP	TRINITY_DN182969_c0_g1_i1	TRINITY_DN182969_c0_g1	Os01t0597600-01	1	424	424	0	1	23447173	23448687	Amino acid transporter, transmembrane domain containing protein	A2ZV22	amino acid transmembrane transport [GO:0003333]	integral component of membrane [GO:0016021]; plasma membrane [GO:0005886]	amino acid transmembrane transporter activity [GO:0015171]	integral component of membrane [GO:0016021]; plasma membrane [GO:0005886]; amino acid transmembrane transporter activity [GO:0015171]; amino acid transmembrane transport [GO:0003333]	GO:0003333; GO:0005886; GO:0015171; GO:0016021	KOG1303;COG0814;
	TRINITY_DN14751_c1_g1	DamodharBajri	Chadi-bajri	6.06328	0.716087	1.18796e-11	1.57379e-09	UP	TRINITY_DN14751_c1_g1_i4	TRINITY_DN14751_c1_g1	Os01t0884850-00	60	88	324	1.8	1	38436060	38437082	Hypothetical protein	A0A0N7KE70
	TRINITY_DN2156_c0_g1	DamodharBajri	Chadi-bajri	6.06059	0.712392	2.53582e-10	2.33271e-08	UP	NA	NA	NA	NA	NA	NA	NA	NA	NA	NA	NA	NA	NA	NA	NA	NA	NA
	TRINITY_DN27164_c3_g1	DamodharBajri	Chadi-bajri	6.02193	1.56206	8.55847e-05	0.00127779	UP	TRINITY_DN27164_c3_g1_i1	TRINITY_DN27164_c3_g1	Os06t0654000-01	82	126	944	1.1	6	26785125	26790388	Peptidase C19, ubiquitin carboxyl-terminal hydrolase 2 family protein	Q0DAG6	protein deubiquitination [GO:0016579]; ubiquitin-dependent protein catabolic process [GO:0006511]		cysteine-type endopeptidase activity [GO:0004197]; thiol-dependent ubiquitin-specific protease activity [GO:0004843]	cysteine-type endopeptidase activity [GO:0004197]; thiol-dependent ubiquitin-specific protease activity [GO:0004843]; protein deubiquitination [GO:0016579]; ubiquitin-dependent protein catabolic process [GO:0006511]	GO:0004197; GO:0004843; GO:0006511; GO:0016579	KOG1865;ENOG410XQ92;
	TRINITY_DN18548_c0_g2	DamodharBajri	Chadi-bajri	6.01492	1.33231	8.71863e-09	5.01574e-07	UP	TRINITY_DN18548_c0_g2_i3	TRINITY_DN18548_c0_g2	Os03t0207800-00	115	163	707	2.1	3	5641293	5643559	Armadillo-like helical domain containing protein	Q8H061						ENOG410J7JV;ENOG4111D6Q;
	TRINITY_DN3739_c0_g1	DamodharBajri	Chadi-bajri	6.00843	2.98369	0.00314343	0.0275363	UP	TRINITY_DN3739_c0_g1_i1	TRINITY_DN3739_c0_g1	Os01t0957100-01	806	825	923	2	1	42184508	42187651	Protein kinase, core domain containing protein	Q0JFW9		integral component of membrane [GO:0016021]; plasma membrane [GO:0005886]	ATP binding [GO:0005524]; protein kinase activity [GO:0004672]	integral component of membrane [GO:0016021]; plasma membrane [GO:0005886]; ATP binding [GO:0005524]; protein kinase activity [GO:0004672]	GO:0004672; GO:0005524; GO:0005886; GO:0016021	ENOG410IFCR;COG0515;COG4886;
	TRINITY_DN6436_c1_g2	DamodharBajri	Chadi-bajri	5.99724	0.930017	2.61872e-12	4.37896e-10	UP	TRINITY_DN6436_c1_g2_i1	TRINITY_DN6436_c1_g2	Os03t0633900-01	238	304	311	5.45e-35	3	24215372	24219439	Nucleic acid-binding, OB-fold-like domain containing protein	Q75GK2	mitochondrial DNA replication [GO:0006264]; positive regulation of helicase activity [GO:0051096]	mitochondrial nucleoid [GO:0042645]; mitochondrion [GO:0005739]; nucleoid [GO:0009295]	single-stranded DNA binding [GO:0003697]	mitochondrial nucleoid [GO:0042645]; mitochondrion [GO:0005739]; nucleoid [GO:0009295]; single-stranded DNA binding [GO:0003697]; mitochondrial DNA replication [GO:0006264]; positive regulation of helicase activity [GO:0051096]	GO:0003697; GO:0005739; GO:0006264; GO:0009295; GO:0042645; GO:0051096	ENOG410IKE8;ENOG410YC5C;
	TRINITY_DN21010_c0_g1	DamodharBajri	Chadi-bajri	5.99692	0.650501	1.81062e-10	1.75998e-08	UP	TRINITY_DN21010_c0_g1_i8	TRINITY_DN21010_c0_g1	Os06t0524300-01	545	590	811	0.39	6	19401016	19406760	Protein of unknown function DUF3133 domain containing protein	Q654D6						ENOG410IEVT;ENOG4111PSV;
	TRINITY_DN13425_c2_g1	DamodharBajri	Chadi-bajri	5.9713	1.52301	3.71478e-06	7.70479e-05	UP	NA	NA	NA	NA	NA	NA	NA	NA	NA	NA	NA	NA	NA	NA	NA	NA	NA
	TRINITY_DN5849_c0_g1	DamodharBajri	Chadi-bajri	5.96212	3.52209	3.87206e-11	4.38684e-09	UP	TRINITY_DN5849_c0_g1_i1	TRINITY_DN5849_c0_g1	Os04t0412100-01	114	186	217	3.48e-31	4	20358641	20359628	Similar to H0717B12.8 protein	Q7XVG6	blue light signaling pathway [GO:0009785]			blue light signaling pathway [GO:0009785]	GO:0009785	ENOG410J4AN;ENOG410YZXR;
	TRINITY_DN63923_c0_g1	DamodharBajri	Chadi-bajri	5.94722	1.6698	1.41554e-12	2.5605e-10	UP	TRINITY_DN63923_c0_g1_i8	TRINITY_DN63923_c0_g1	Os12t0604200-00	3	44	371	4.16e-11	12	25484971	25492672	Similar to phosphoinositide binding	A0A0N7KUB7	auxin-activated signaling pathway [GO:0009734]; leaf vascular tissue pattern formation [GO:0010305]; phloem or xylem histogenesis [GO:0010087]			auxin-activated signaling pathway [GO:0009734]; leaf vascular tissue pattern formation [GO:0010305]; phloem or xylem histogenesis [GO:0010087]	GO:0009734; GO:0010087; GO:0010305
	TRINITY_DN5538_c0_g2	DamodharBajri	Chadi-bajri	5.94717	0.292903	1.16682e-08	6.38086e-07	UP	TRINITY_DN5538_c0_g2_i1	TRINITY_DN5538_c0_g2	Os05t0129900-01	114	203	397	0.9	5	1744782	1748850	Tetratricopeptide-like helical domain containing protein	Q0DL11						KOG4648;ENOG4111KG3;
	TRINITY_DN20672_c0_g1	DamodharBajri	Chadi-bajri	5.93498	0.792668	6.22598e-06	0.000121295	UP	TRINITY_DN20672_c0_g1_i3	TRINITY_DN20672_c0_g1	Os01t0536950-00	73	183	256	4.65e-20	1	19539370	19540140	Similar to Rust resistance protein rp3-1	A0A0P0V3N2		integral component of membrane [GO:0016021]		integral component of membrane [GO:0016021]	GO:0016021
	TRINITY_DN16768_c0_g1	DamodharBajri	Chadi-bajri	5.89327	2.04484	5.55948e-08	2.39599e-06	UP	TRINITY_DN16768_c0_g1_i3	TRINITY_DN16768_c0_g1	Os06t0196900-02	139	217	221	0.45	6	4933950	4938469	Similar to Chaperonin	Q0DDV4	positive regulation of superoxide dismutase activity [GO:1901671]; protein folding [GO:0006457]		ATP binding [GO:0005524]; transition metal ion binding [GO:0046914]	ATP binding [GO:0005524]; transition metal ion binding [GO:0046914]; positive regulation of superoxide dismutase activity [GO:1901671]; protein folding [GO:0006457]	GO:0005524; GO:0006457; GO:0046914; GO:1901671	KOG1641;COG0234;
	TRINITY_DN12142_c0_g1	DamodharBajri	Chadi-bajri	5.87486	1.3383	1.56616e-12	2.80479e-10	UP	TRINITY_DN12142_c0_g1_i5	TRINITY_DN12142_c0_g1	Os02t0704300-01	197	330	331	7.8e-80	2	29059400	29062130	Conserved hypothetical protein	Q0DYB5						KOG1803;COG1112;
	TRINITY_DN33760_c1_g1	DamodharBajri	Chadi-bajri	5.86546	4.71928	2.97425e-05	0.000494928	UP	TRINITY_DN33760_c1_g1_i8	TRINITY_DN33760_c1_g1	Os02t0471300-01	98	419	419	3.8e-82	2	16002036	16004952	Monooxygenase, FAD-binding domain containing protein	Q6K7M5		integral component of membrane [GO:0016021]	FAD binding [GO:0071949]; monooxygenase activity [GO:0004497]	integral component of membrane [GO:0016021]; FAD binding [GO:0071949]; monooxygenase activity [GO:0004497]	GO:0004497; GO:0016021; GO:0071949	ENOG410IRTE;ENOG410ZJWB;
	TRINITY_DN9008_c0_g2	DamodharBajri	Chadi-bajri	5.8486	0.191299	1.12826e-07	4.32276e-06	UP	TRINITY_DN9008_c0_g2_i1	TRINITY_DN9008_c0_g2	Os05t0589700-01	174	223	488	0.075	5	29359930	29364139	Similar to cDNA, clone: J090072P03, full insert sequence	Q6L560	protein phosphorylation [GO:0006468]	plasma membrane [GO:0005886]	ATP binding [GO:0005524]; transmembrane receptor protein serine/threonine kinase activity [GO:0004675]	plasma membrane [GO:0005886]; ATP binding [GO:0005524]; transmembrane receptor protein serine/threonine kinase activity [GO:0004675]; protein phosphorylation [GO:0006468]	GO:0004675; GO:0005524; GO:0005886; GO:0006468	KOG1187;COG0515;
	TRINITY_DN109_c1_g1	DamodharBajri	Chadi-bajri	5.84708	2.42284	3.30116e-17	2.07005e-14	UP	TRINITY_DN109_c1_g1_i3	TRINITY_DN109_c1_g1	Os02t0699700-01	440	929	956	1.06e-123	2	28779974	28784586	Similar to DNA topoisomerase II	Q0DYE1	DNA topological change [GO:0006265]; mitotic DNA integrity checkpoint [GO:0044774]; resolution of meiotic recombination intermediates [GO:0000712]; sister chromatid segregation [GO:0000819]	nucleus [GO:0005634]	ATP binding [GO:0005524]; DNA binding [GO:0003677]; DNA topoisomerase type II (double strand cut, ATP-hydrolyzing) activity [GO:0003918]	nucleus [GO:0005634]; ATP binding [GO:0005524]; DNA binding [GO:0003677]; DNA topoisomerase type II (double strand cut, ATP-hydrolyzing) activity [GO:0003918]; DNA topological change [GO:0006265]; mitotic DNA integrity checkpoint [GO:0044774]; resolution of meiotic recombination intermediates [GO:0000712]; sister chromatid segregation [GO:0000819]	GO:0000712; GO:0000819; GO:0003677; GO:0003918; GO:0005524; GO:0005634; GO:0006265; GO:0044774	KOG0355;COG0187;COG0188;
	TRINITY_DN356_c0_g1	DamodharBajri	Chadi-bajri	5.84156	5.36971	2.43969e-22	3.39966e-19	UP	TRINITY_DN356_c0_g1_i9	TRINITY_DN356_c0_g1	Os07t0637300-01	196	361	361	5.94e-78	7	26481502	26485166	Similar to Pyruvate dehydrogenase kinase	A0A0P0X9C5	glucose homeostasis [GO:0042593]; negative regulation of pyruvate dehydrogenase activity [GO:1904183]	mitochondrial matrix [GO:0005759]; mitochondrion [GO:0005739]	ATP binding [GO:0005524]; protein serine/threonine kinase activity [GO:0004674]	mitochondrial matrix [GO:0005759]; mitochondrion [GO:0005739]; ATP binding [GO:0005524]; protein serine/threonine kinase activity [GO:0004674]; glucose homeostasis [GO:0042593]; negative regulation of pyruvate dehydrogenase activity [GO:1904183]	GO:0004674; GO:0005524; GO:0005739; GO:0005759; GO:0042593; GO:1904183
	TRINITY_DN19409_c1_g2	DamodharBajri	Chadi-bajri	5.83999	0.5092	6.16278e-09	3.7099e-07	UP	TRINITY_DN19409_c1_g2_i4	TRINITY_DN19409_c1_g2	Os11t0572400-01	245	283	480	7.7	11	21475708	21479641	Similar to ST3GAL-I sialyltransferase (Fragment)	Q2R2B1	pollen germination [GO:0009846]; pollen tube growth [GO:0009860]; protein glycosylation [GO:0006486]	endosome [GO:0005768]; Golgi membrane [GO:0000139]; Golgi trans cisterna [GO:0000138]; integral component of membrane [GO:0016021]; trans-Golgi network [GO:0005802]	sialyltransferase activity [GO:0008373]	endosome [GO:0005768]; Golgi membrane [GO:0000139]; Golgi trans cisterna [GO:0000138]; integral component of membrane [GO:0016021]; trans-Golgi network [GO:0005802]; sialyltransferase activity [GO:0008373]; pollen germination [GO:0009846]; pollen tube growth [GO:0009860]; protein glycosylation [GO:0006486]	GO:0000138; GO:0000139; GO:0005768; GO:0005802; GO:0006486; GO:0008373; GO:0009846; GO:0009860; GO:0016021	KOG2692;ENOG410XT8P;
	TRINITY_DN7846_c1_g2	DamodharBajri	Chadi-bajri	5.83177	1.91307	0.000224391	0.00299061	UP	TRINITY_DN7846_c1_g2_i1	TRINITY_DN7846_c1_g2	Os11t0656500-01	948	984	1400	7.68e-09	11	26286551	26291279	Integrase, catalytic core domain containing protein	Q2R072	DNA integration [GO:0015074]		nucleic acid binding [GO:0003676]; zinc ion binding [GO:0008270]	nucleic acid binding [GO:0003676]; zinc ion binding [GO:0008270]; DNA integration [GO:0015074]	GO:0003676; GO:0008270; GO:0015074	ENOG410IRPM;ENOG410XS4D;
	TRINITY_DN13556_c0_g1	DamodharBajri	Chadi-bajri	5.82011	0.458249	1.11422e-08	6.14295e-07	UP	TRINITY_DN13556_c0_g1_i5	TRINITY_DN13556_c0_g1	Os06t0665800-01	57	966	1003	2.17e-124	6	27517100	27523604	Similar to heavy metal ATPase	A0A0P0X004	response to toxic substance [GO:0009636]	integral component of membrane [GO:0016021]; plasma membrane [GO:0005886]	copper ion binding [GO:0005507]; copper transmembrane transporter activity, phosphorylative mechanism [GO:0043682]; nucleotide binding [GO:0000166]	integral component of membrane [GO:0016021]; plasma membrane [GO:0005886]; copper ion binding [GO:0005507]; copper transmembrane transporter activity, phosphorylative mechanism [GO:0043682]; nucleotide binding [GO:0000166]; response to toxic substance [GO:0009636]	GO:0000166; GO:0005507; GO:0005886; GO:0009636; GO:0016021; GO:0043682	KOG0207;COG2217;
	TRINITY_DN1802_c0_g1	DamodharBajri	Chadi-bajri	5.80802	5.72025	4.9293e-07	1.46824e-05	UP	TRINITY_DN1802_c0_g1_i5	TRINITY_DN1802_c0_g1	Os03t0181100-01	75	162	187	3.49e-09	3	4248884	4249820	Tify domain containing protein	Q10QW3	regulation of defense response [GO:0031347]; regulation of jasmonic acid mediated signaling pathway [GO:2000022]; response to wounding [GO:0009611]	nucleus [GO:0005634]		nucleus [GO:0005634]; regulation of defense response [GO:0031347]; regulation of jasmonic acid mediated signaling pathway [GO:2000022]; response to wounding [GO:0009611]	GO:0005634; GO:0009611; GO:0031347; GO:2000022	ENOG410JSSX;ENOG41108I8;
	TRINITY_DN47555_c0_g1	DamodharBajri	Chadi-bajri	5.80512	0.47821	1.64924e-11	2.08225e-09	UP	TRINITY_DN47555_c0_g1_i1	TRINITY_DN47555_c0_g1	Os06t0553550-00	108	133	236	2.9	6	21040598	21041308	Conserved hypothetical protein	A0A0P0WXR1
	TRINITY_DN54033_c0_g1	DamodharBajri	Chadi-bajri	5.78761	0.77074	5.40312e-06	0.000106881	UP	TRINITY_DN54033_c0_g1_i2	TRINITY_DN54033_c0_g1	Os01t0152800-01	317	397	1051	3.08e-18	1	2839934	2843512	Protein kinase, core domain containing protein	Q5ZD75		integral component of membrane [GO:0016021]	ATP binding [GO:0005524]; protein serine/threonine kinase activity [GO:0004674]	integral component of membrane [GO:0016021]; ATP binding [GO:0005524]; protein serine/threonine kinase activity [GO:0004674]	GO:0004674; GO:0005524; GO:0016021	ENOG410IH5R;COG4886;
	TRINITY_DN25662_c0_g1	DamodharBajri	Chadi-bajri	5.78264	3.0607	0.02989	0.147583	UP	TRINITY_DN25662_c0_g1_i1	TRINITY_DN25662_c0_g1	Os05t0542200-03	171	249	249	3.35e-34	5	26913398	26915974	Alpha/beta hydrolase fold-1 domain containing protein	A0A0P0WQ17
	TRINITY_DN10677_c0_g1	DamodharBajri	Chadi-bajri	5.77965	0.417902	1.45812e-07	5.35223e-06	UP	TRINITY_DN10677_c0_g1_i4	TRINITY_DN10677_c0_g1	Os06t0704200-01	96	110	113	0.07	6	29737266	29738301	Conserved hypothetical protein	C7J4C3						ENOG410J0DH;ENOG41124KJ;
	TRINITY_DN157220_c0_g1	DamodharBajri	Chadi-bajri	5.77957	0.515171	4.87426e-05	0.000771515	UP	TRINITY_DN157220_c0_g1_i1	TRINITY_DN157220_c0_g1	Os03t0687000-02	257	335	587	3.99e-16	3	27413550	27418770	Similar to predicted protein	Q6AVV6		integral component of membrane [GO:0016021]; plasma membrane [GO:0005886]	transmembrane transporter activity [GO:0022857]	integral component of membrane [GO:0016021]; plasma membrane [GO:0005886]; transmembrane transporter activity [GO:0022857]	GO:0005886; GO:0016021; GO:0022857	KOG1237;COG3104;
	TRINITY_DN12516_c0_g1	DamodharBajri	Chadi-bajri	5.76718	1.96347	0.000565007	0.00665555	UP	TRINITY_DN12516_c0_g1_i1	TRINITY_DN12516_c0_g1	Os07t0516500-01	167	211	294	0.083	7	19906325	19909624	Conserved hypothetical protein	Q0D625						ENOG410JSYW;ENOG41108CG;
	TRINITY_DN53675_c0_g1	DamodharBajri	Chadi-bajri	5.75935	0.739043	3.57827e-07	1.14189e-05	UP	TRINITY_DN53675_c0_g1_i1	TRINITY_DN53675_c0_g1	Os11t0138350-01	11	27	104	8.5	11	1777330	1778832	Hypothetical conserved gene	A0A0P0XYW2
	TRINITY_DN116570_c0_g1	DamodharBajri	Chadi-bajri	5.75393	0.0929649	1.56805e-06	3.76253e-05	UP	TRINITY_DN116570_c0_g1_i4	TRINITY_DN116570_c0_g1	Os08t0386800-01	206	241	414	0.000612	8	18251997	18257508	Adenine nucleotide translocator 1 domain containing protein	Q6ZA15		integral component of membrane [GO:0016021]		integral component of membrane [GO:0016021]	GO:0016021	KOG0761;ENOG410XQVP;
	TRINITY_DN33521_c0_g1	DamodharBajri	Chadi-bajri	5.73156	1.37092	4.39223e-11	4.83196e-09	UP	TRINITY_DN33521_c0_g1_i1	TRINITY_DN33521_c0_g1	Os02t0644100-01	257	578	578	9.15e-96	2	25895499	25899872	Similar to Heat shock protein STI (Stress inducible protein) (GmSTI)	Q6H660			Hsp90 protein binding [GO:0051879]	Hsp90 protein binding [GO:0051879]	GO:0051879	KOG0548;ENOG410XTCJ;
	TRINITY_DN1802_c0_g2	DamodharBajri	Chadi-bajri	5.72173	4.32052	8.55208e-06	0.000161204	UP	TRINITY_DN1802_c0_g2_i1	TRINITY_DN1802_c0_g2	Os10t0391400-01	121	138	166	0.002	10	13031180	13032006	Tify domain containing protein	Q7XEZ6	regulation of defense response [GO:0031347]; regulation of jasmonic acid mediated signaling pathway [GO:2000022]; response to wounding [GO:0009611]	nucleus [GO:0005634]		nucleus [GO:0005634]; regulation of defense response [GO:0031347]; regulation of jasmonic acid mediated signaling pathway [GO:2000022]; response to wounding [GO:0009611]	GO:0005634; GO:0009611; GO:0031347; GO:2000022	ENOG410JV45;ENOG4110691;
	TRINITY_DN23132_c0_g2	DamodharBajri	Chadi-bajri	5.69824	0.123824	8.24004e-08	3.30163e-06	UP	TRINITY_DN23132_c0_g2_i2	TRINITY_DN23132_c0_g2	Os03t0309400-01	149	184	345	0.63	3	11033522	11035542	Pectin lyase fold domain containing protein	Q10MG7	cell wall modification [GO:0042545]; pectin catabolic process [GO:0045490]		aspartyl esterase activity [GO:0045330]; carboxylic ester hydrolase activity [GO:0052689]; pectinesterase activity [GO:0030599]	aspartyl esterase activity [GO:0045330]; carboxylic ester hydrolase activity [GO:0052689]; pectinesterase activity [GO:0030599]; cell wall modification [GO:0042545]; pectin catabolic process [GO:0045490]	GO:0030599; GO:0042545; GO:0045330; GO:0045490; GO:0052689	ENOG410IJQB;COG4677;
	TRINITY_DN6477_c3_g1	DamodharBajri	Chadi-bajri	5.69521	0.814624	1.74385e-08	9.00008e-07	UP	TRINITY_DN6477_c3_g1_i1	TRINITY_DN6477_c3_g1	Os10t0442466-00	256	296	304	0.51	10	15894080	15894992	Hypothetical protein	A0A0P0XUQ7
	TRINITY_DN16305_c0_g1	DamodharBajri	Chadi-bajri	5.68375	2.98844	6.05367e-08	2.55054e-06	UP	TRINITY_DN16305_c0_g1_i1	TRINITY_DN16305_c0_g1	Os01t0952900-01	1	203	218	1.42e-54	1	41972004	41973019	Conserved hypothetical protein	Q0JFZ1						ENOG410IXTK;ENOG410YHQZ;
	TRINITY_DN41741_c0_g1	DamodharBajri	Chadi-bajri	5.68241	5.29295	1.29045e-15	5.71198e-13	UP	TRINITY_DN41741_c0_g1_i1	TRINITY_DN41741_c0_g1	Os08t0428900-01	39	66	1630	0.14	8	20666240	20673557	Chaperonin Cpn60/TCP-1 family protein	Q8H3L8	phosphatidylinositol phosphorylation [GO:0046854]	endosome membrane [GO:0010008]	1-phosphatidylinositol-3-phosphate 5-kinase activity [GO:0000285]; ATP binding [GO:0005524]	endosome membrane [GO:0010008]; 1-phosphatidylinositol-3-phosphate 5-kinase activity [GO:0000285]; ATP binding [GO:0005524]; phosphatidylinositol phosphorylation [GO:0046854]	GO:0000285; GO:0005524; GO:0010008; GO:0046854	KOG0230;COG0459;COG5253;
	TRINITY_DN141233_c0_g1	DamodharBajri	Chadi-bajri	5.68184	5.6057	1.17719e-05	0.000213552	UP	TRINITY_DN141233_c0_g1_i1	TRINITY_DN141233_c0_g1	Os10t0391400-01	15	51	166	1	10	13031180	13032006	Tify domain containing protein	Q7XEZ6	regulation of defense response [GO:0031347]; regulation of jasmonic acid mediated signaling pathway [GO:2000022]; response to wounding [GO:0009611]	nucleus [GO:0005634]		nucleus [GO:0005634]; regulation of defense response [GO:0031347]; regulation of jasmonic acid mediated signaling pathway [GO:2000022]; response to wounding [GO:0009611]	GO:0005634; GO:0009611; GO:0031347; GO:2000022	ENOG410JV45;ENOG4110691;
	TRINITY_DN3740_c0_g1	DamodharBajri	Chadi-bajri	5.65323	1.65873	0.00212465	0.0202118	UP	TRINITY_DN3740_c0_g1_i1	TRINITY_DN3740_c0_g1	Os04t0301500-01	218	269	310	5.08e-24	4	13466455	13468869	Helix-loop-helix DNA-binding domain containing protein	Q0JEB7			protein dimerization activity [GO:0046983]	protein dimerization activity [GO:0046983]	GO:0046983	ENOG410II36;ENOG410YDYS;
	TRINITY_DN59604_c0_g1	DamodharBajri	Chadi-bajri	5.64346	0.899402	6.13309e-05	0.000944542	UP	TRINITY_DN59604_c0_g1_i8	TRINITY_DN59604_c0_g1	Os10t0457600-01	58	435	461	5.05e-123	10	16775389	16779538	Similar to Acetyl-CoA C-acyltransferase (3-ketoacyl-coa thiolase b) (EC 2.3.1.16) (Fragment)	Q94LR9	fatty acid beta-oxidation [GO:0006635]; phenylacetate catabolic process [GO:0010124]	peroxisome [GO:0005777]	acetyl-CoA C-acyltransferase activity [GO:0003988]	peroxisome [GO:0005777]; acetyl-CoA C-acyltransferase activity [GO:0003988]; fatty acid beta-oxidation [GO:0006635]; phenylacetate catabolic process [GO:0010124]	GO:0003988; GO:0005777; GO:0006635; GO:0010124	KOG1389;COG0183;
	TRINITY_DN204546_c0_g1	DamodharBajri	Chadi-bajri	5.61749	0.498861	1.59703e-07	5.78313e-06	UP	TRINITY_DN204546_c0_g1_i1	TRINITY_DN204546_c0_g1	Os02t0175400-01	496	514	621	0.000443	2	4120173	4127533	Similar to Vacuolar H(+)-ATPase subunit A (Fragment)	Q6EUQ9	ATP metabolic process [GO:0046034]	plant-type vacuole [GO:0000325]; plasma membrane [GO:0005886]; proton-transporting V-type ATPase, V1 domain [GO:0033180]; vacuolar membrane [GO:0005774]	ATP binding [GO:0005524]; proton-transporting ATPase activity, rotational mechanism [GO:0046961]	plant-type vacuole [GO:0000325]; plasma membrane [GO:0005886]; proton-transporting V-type ATPase, V1 domain [GO:0033180]; vacuolar membrane [GO:0005774]; ATP binding [GO:0005524]; proton-transporting ATPase activity, rotational mechanism [GO:0046961]; ATP metabolic process [GO:0046034]	GO:0000325; GO:0005524; GO:0005774; GO:0005886; GO:0033180; GO:0046034; GO:0046961	KOG1352;COG1155;
	TRINITY_DN20576_c0_g1	DamodharBajri	Chadi-bajri	5.60172	0.853446	3.24217e-05	0.000535015	UP	TRINITY_DN20576_c0_g1_i1	TRINITY_DN20576_c0_g1	Os04t0570600-01	320	356	486	2	4	28715533	28720802	Cytochrome P450 family protein	Q0JAX2	brassinosteroid biosynthetic process [GO:0016132]; brassinosteroid homeostasis [GO:0010268]; multicellular organism development [GO:0007275]; oxidation-reduction process [GO:0055114]; sterol metabolic process [GO:0016125]	integral component of membrane [GO:0016021]	heme binding [GO:0020037]; iron ion binding [GO:0005506]; monooxygenase activity [GO:0004497]; oxidoreductase activity [GO:0016491]; oxidoreductase activity, acting on paired donors, with incorporation or reduction of molecular oxygen [GO:0016705]	integral component of membrane [GO:0016021]; heme binding [GO:0020037]; iron ion binding [GO:0005506]; monooxygenase activity [GO:0004497]; oxidoreductase activity [GO:0016491]; oxidoreductase activity, acting on paired donors, with incorporation or reduction of molecular oxygen [GO:0016705]; brassinosteroid biosynthetic process [GO:0016132]; brassinosteroid homeostasis [GO:0010268]; multicellula…	GO:0004497; GO:0005506; GO:0007275; GO:0010268; GO:0016021; GO:0016125; GO:0016132; GO:0016491; GO:0016705; GO:0020037; GO:0055114	KOG0157;COG2124;
	TRINITY_DN95725_c0_g3	DamodharBajri	Chadi-bajri	5.58716	-0.00507068	2.24935e-08	1.12092e-06	UP	TRINITY_DN95725_c0_g3_i1	TRINITY_DN95725_c0_g3	Os11t0656500-01	1048	1389	1400	3.79e-100	11	26286551	26291279	Integrase, catalytic core domain containing protein	Q2R072	DNA integration [GO:0015074]		nucleic acid binding [GO:0003676]; zinc ion binding [GO:0008270]	nucleic acid binding [GO:0003676]; zinc ion binding [GO:0008270]; DNA integration [GO:0015074]	GO:0003676; GO:0008270; GO:0015074	ENOG410IRPM;ENOG410XS4D;
	TRINITY_DN14752_c0_g3	DamodharBajri	Chadi-bajri	5.57475	4.81768	1.1494e-16	6.09085e-14	UP	TRINITY_DN14752_c0_g3_i2	TRINITY_DN14752_c0_g3	Os04t0606000-01	37	365	466	1.24e-106	4	30608872	30610396	Transferase family protein	Q7X7V6			transferase activity, transferring acyl groups other than amino-acyl groups [GO:0016747]	transferase activity, transferring acyl groups other than amino-acyl groups [GO:0016747]	GO:0016747	ENOG410J9UQ;ENOG4111BDY;
	TRINITY_DN1466_c3_g1	DamodharBajri	Chadi-bajri	5.56294	1.27642	0.000444573	0.00542192	UP	TRINITY_DN1466_c3_g1_i3	TRINITY_DN1466_c3_g1	Os02t0513100-01	23	153	319	8.34e-19	2	18454408	18457136	Similar to MtN3 protein precursor	Q6K602	carbohydrate transport [GO:0008643]	integral component of membrane [GO:0016021]; integral component of plasma membrane [GO:0005887]	sugar transmembrane transporter activity [GO:0051119]	integral component of membrane [GO:0016021]; integral component of plasma membrane [GO:0005887]; sugar transmembrane transporter activity [GO:0051119]; carbohydrate transport [GO:0008643]	GO:0005887; GO:0008643; GO:0016021; GO:0051119	KOG1623;ENOG4111M4R;
	TRINITY_DN3826_c2_g1	DamodharBajri	Chadi-bajri	5.55908	1.53464	0.000376399	0.00469706	UP	TRINITY_DN3826_c2_g1_i1	TRINITY_DN3826_c2_g1	Os10t0503500-02	51	78	355	3.7	10	19218687	19224005	Similar to NAD-dependent malic enzyme 59 kDa isoform, mitochondrial precursor (EC 1.1.1.39) (NAD-ME)	A0A0P0XWJ6			malate dehydrogenase (decarboxylating) (NAD+) activity [GO:0004471]; metal ion binding [GO:0046872]; NAD binding [GO:0051287]	malate dehydrogenase (decarboxylating) (NAD+) activity [GO:0004471]; metal ion binding [GO:0046872]; NAD binding [GO:0051287]	GO:0004471; GO:0046872; GO:0051287
	TRINITY_DN13653_c3_g1	DamodharBajri	Chadi-bajri	5.55828	1.53221	0.00308469	0.0271291	UP	TRINITY_DN13653_c3_g1_i1	TRINITY_DN13653_c3_g1	Os02t0606200-01	80	159	271	4.88e-21	2	23759252	23760433	Zinc finger, B-box domain containing protein	O82115	photomorphogenesis [GO:0009640]; regulation of transcription, DNA-templated [GO:0006355]	nucleus [GO:0005634]	zinc ion binding [GO:0008270]	nucleus [GO:0005634]; zinc ion binding [GO:0008270]; photomorphogenesis [GO:0009640]; regulation of transcription, DNA-templated [GO:0006355]	GO:0005634; GO:0006355; GO:0008270; GO:0009640	ENOG410IFJB;ENOG410YBMW;
	TRINITY_DN22642_c0_g1	DamodharBajri	Chadi-bajri	5.55738	3.21887	1.0732e-06	2.76942e-05	UP	TRINITY_DN22642_c0_g1_i2	TRINITY_DN22642_c0_g1	Os10t0529300-01	9	229	243	2.7e-85	10	20589767	20590845	Similar to Tau class GST protein 3	Q945W2	glutathione metabolic process [GO:0006749]	cytoplasm [GO:0005737]	glutathione transferase activity [GO:0004364]	cytoplasm [GO:0005737]; glutathione transferase activity [GO:0004364]; glutathione metabolic process [GO:0006749]	GO:0004364; GO:0005737; GO:0006749	KOG0406;ENOG410XSIX;
	TRINITY_DN16135_c0_g1	DamodharBajri	Chadi-bajri	5.55106	2.05322	0.0133081	0.0828844	UP	TRINITY_DN16135_c0_g1_i2	TRINITY_DN16135_c0_g1	Os02t0755900-01	179	198	511	1.05e-05	2	31805977	31807800	UDP-glucuronosyl/UDP-glucosyltransferase domain containing protein	A0A0P0VPM6		intracellular membrane-bounded organelle [GO:0043231]	quercetin 3-O-glucosyltransferase activity [GO:0080043]; quercetin 7-O-glucosyltransferase activity [GO:0080044]; UDP-glycosyltransferase activity [GO:0008194]	intracellular membrane-bounded organelle [GO:0043231]; quercetin 3-O-glucosyltransferase activity [GO:0080043]; quercetin 7-O-glucosyltransferase activity [GO:0080044]; UDP-glycosyltransferase activity [GO:0008194]	GO:0008194; GO:0043231; GO:0080043; GO:0080044
	TRINITY_DN18521_c0_g1	DamodharBajri	Chadi-bajri	5.54591	1.17019	2.1095e-13	4.86919e-11	UP	TRINITY_DN18521_c0_g1_i1	TRINITY_DN18521_c0_g1	Os06t0231100-00	258	310	517	3.6	6	6790516	6792069	Pentatricopeptide repeat domain containing protein	Q67X39	RNA modification [GO:0009451]	intracellular membrane-bounded organelle [GO:0043231]		intracellular membrane-bounded organelle [GO:0043231]; RNA modification [GO:0009451]	GO:0009451; GO:0043231	KOG4197;ENOG410Z7Z7;
	TRINITY_DN59595_c0_g1	DamodharBajri	Chadi-bajri	5.53875	0.797817	7.97725e-06	0.000151356	UP	TRINITY_DN59595_c0_g1_i1	TRINITY_DN59595_c0_g1	Os03t0740833-01	46	81	146	0.8	3	30397995	30401277	Conserved hypothetical protein	C7IZG8
	TRINITY_DN9180_c0_g4	DamodharBajri	Chadi-bajri	5.53825	0.502109	1.82272e-08	9.38139e-07	UP	TRINITY_DN9180_c0_g4_i2	TRINITY_DN9180_c0_g4	Os06t0694200-01	18	377	379	0	6	28981367	28983436	Esterase, SGNH hydrolase-type domain containing protein	Q5Z8K0			hydrolase activity, acting on ester bonds [GO:0016788]	hydrolase activity, acting on ester bonds [GO:0016788]	GO:0016788	ENOG410IIK6;ENOG410YA52;
	TRINITY_DN19849_c1_g1	DamodharBajri	Chadi-bajri	5.53585	0.954591	8.11164e-06	0.000153827	UP	TRINITY_DN19849_c1_g1_i1	TRINITY_DN19849_c1_g1	Os01t0151200-01	15	37	459	0.11	1	2770142	2774161	Similar to Inner membrane protein ALBINO3, chloroplast precursor. Splice isoform 2	Q5ZEK1	protein insertion into membrane [GO:0051205]; protein localization to chloroplast [GO:0072598]; thylakoid membrane organization [GO:0010027]	chloroplast thylakoid membrane [GO:0009535]; integral component of membrane [GO:0016021]	membrane insertase activity [GO:0032977]	chloroplast thylakoid membrane [GO:0009535]; integral component of membrane [GO:0016021]; membrane insertase activity [GO:0032977]; protein insertion into membrane [GO:0051205]; protein localization to chloroplast [GO:0072598]; thylakoid membrane organization [GO:0010027]	GO:0009535; GO:0010027; GO:0016021; GO:0032977; GO:0051205; GO:0072598	KOG1239;COG0706;
	TRINITY_DN33944_c1_g3	DamodharBajri	Chadi-bajri	5.53032	0.413417	7.63465e-07	2.09211e-05	UP	TRINITY_DN33944_c1_g3_i1	TRINITY_DN33944_c1_g3	Os03t0236300-00	228	250	349	5.5	3	7184393	7189221	Similar to Myb-like DNA-binding domain containing protein, expressed	A0A0P0VV85		nucleus [GO:0005634]	DNA binding [GO:0003677]	nucleus [GO:0005634]; DNA binding [GO:0003677]	GO:0003677; GO:0005634
	TRINITY_DN11971_c1_g1	DamodharBajri	Chadi-bajri	5.52516	0.927393	0.00410349	0.0341555	UP	TRINITY_DN11971_c1_g1_i1	TRINITY_DN11971_c1_g1	Os03t0666100-00	692	720	1211	0.31	3	26202267	26207681	Similar to GN (GNOM); GTP:GDP antiporter/ protein homodimerization	A0A0P0W117	regulation of ARF protein signal transduction [GO:0032012]		ARF guanyl-nucleotide exchange factor activity [GO:0005086]	ARF guanyl-nucleotide exchange factor activity [GO:0005086]; regulation of ARF protein signal transduction [GO:0032012]	GO:0005086; GO:0032012
	TRINITY_DN8054_c2_g1	DamodharBajri	Chadi-bajri	5.52082	1.08116	5.24365e-05	0.000821004	UP	TRINITY_DN8054_c2_g1_i1	TRINITY_DN8054_c2_g1	Os04t0115700-02	16	43	53	1.4	4	937900	940774	Hypothetical protein	A0A0P0W672
	TRINITY_DN29089_c0_g1	DamodharBajri	Chadi-bajri	5.51135	1.72621	5.03849e-10	4.27394e-08	UP	TRINITY_DN29089_c0_g1_i2	TRINITY_DN29089_c0_g1	Os09t0511300-00	36	209	221	3.17e-28	9	19874674	19875632	Conserved hypothetical protein	A0A0P0XQ16
	TRINITY_DN46146_c0_g1	DamodharBajri	Chadi-bajri	5.50105	1.5116	0.00178024	0.017479	UP	TRINITY_DN46146_c0_g1_i9	TRINITY_DN46146_c0_g1	Os01t0221600-01	1	524	524	0	1	6659237	6662320	Aluminum-activated malate transporter, Malate-permeable anion channel, Facilitation of malate efflux from cell	Q9LDE9	malate transport [GO:0015743]	integral component of membrane [GO:0016021]; plant-type vacuole membrane [GO:0009705]		integral component of membrane [GO:0016021]; plant-type vacuole membrane [GO:0009705]; malate transport [GO:0015743]	GO:0009705; GO:0015743; GO:0016021	KOG4711;ENOG410XR8V;
	TRINITY_DN14180_c0_g1	DamodharBajri	Chadi-bajri	5.49665	1.96958	0.00181957	0.0177817	UP	TRINITY_DN14180_c0_g1_i1	TRINITY_DN14180_c0_g1	Os05t0447000-01	65	86	172	3.5	5	21920052	21920854	Similar to Pleckstrin homology domain-containing protein 1 (AtPH1)	Q688J3
	TRINITY_DN48492_c0_g1	DamodharBajri	Chadi-bajri	5.49272	4.84046	1.26186e-07	4.71932e-06	UP	TRINITY_DN48492_c0_g1_i1	TRINITY_DN48492_c0_g1	Os11t0584100-02	77	130	316	1.8	11	22068243	22069613	Cyclin-like F-box domain containing protein	A0A0P0Y3Z3
	TRINITY_DN87455_c0_g1	DamodharBajri	Chadi-bajri	5.48832	1.10332	2.27403e-10	2.13362e-08	UP	TRINITY_DN87455_c0_g1_i3	TRINITY_DN87455_c0_g1	Os10t0162846-00	582	705	717	1.13e-29	10	4094841	4096997	Similar to LRR14	A0A0P0XRV1
	TRINITY_DN5424_c0_g1	DamodharBajri	Chadi-bajri	5.475	4.05987	1.32596e-06	3.3126e-05	UP	TRINITY_DN5424_c0_g1_i1	TRINITY_DN5424_c0_g1	Os01t0656600-01	273	330	699	1.1e-13	1	26699254	26701573	Conserved hypothetical protein	A0A0N7KDF9
	TRINITY_DN8858_c0_g3	DamodharBajri	Chadi-bajri	5.46764	5.37548	2.30618e-08	1.1462e-06	UP	TRINITY_DN8858_c0_g3_i1	TRINITY_DN8858_c0_g3	Os04t0451700-01	59	77	89	0.089	4	22530926	22531513	Conserved hypothetical protein	Q0JCS6						ENOG410JU5Z;ENOG411076G;
	TRINITY_DN8843_c0_g1	DamodharBajri	Chadi-bajri	5.46301	1.94726	4.39025e-09	2.77612e-07	UP	TRINITY_DN8843_c0_g1_i1	TRINITY_DN8843_c0_g1	Os01t0750500-01	1	30	215	1.01e-12	1	31453335	31457548	Protein of unknown function DUF814 domain containing protein	Q943H0						KOG3272;ENOG410Z5JK;
	TRINITY_DN26257_c0_g3	DamodharBajri	Chadi-bajri	5.44406	0.860664	3.45428e-05	0.000566045	UP	TRINITY_DN26257_c0_g3_i1	TRINITY_DN26257_c0_g3	Os11t0427500-01	36	56	232	0.000174	11	13632455	13637346	Hypothetical conserved gene	A0A0P0Y1J0
	TRINITY_DN20387_c0_g1	DamodharBajri	Chadi-bajri	5.44295	0.519856	3.55056e-05	0.000580306	UP	TRINITY_DN20387_c0_g1_i3	TRINITY_DN20387_c0_g1	Os01t0758400-01	351	381	505	2	1	31870951	31877607	Similar to Phosphatidate cytidylyltransferase	A0A0P0V8H0	CDP-diacylglycerol biosynthetic process [GO:0016024]	endoplasmic reticulum membrane [GO:0005789]; integral component of membrane [GO:0016021]	phosphatidate cytidylyltransferase activity [GO:0004605]	endoplasmic reticulum membrane [GO:0005789]; integral component of membrane [GO:0016021]; phosphatidate cytidylyltransferase activity [GO:0004605]; CDP-diacylglycerol biosynthetic process [GO:0016024]	GO:0004605; GO:0005789; GO:0016021; GO:0016024
	TRINITY_DN27357_c0_g4	DamodharBajri	Chadi-bajri	5.44112	0.731043	5.15868e-09	3.19227e-07	UP	TRINITY_DN27357_c0_g4_i1	TRINITY_DN27357_c0_g4	Os08t0476100-01	25	92	149	0.81	8	23450766	23452993	Domain of unknown function DUF547 domain containing protein	Q0J512
	TRINITY_DN4914_c0_g1	DamodharBajri	Chadi-bajri	5.42933	0.517023	9.04876e-06	0.00016921	UP	TRINITY_DN4914_c0_g1_i1	TRINITY_DN4914_c0_g1	Os01t0263500-01	27	53	419	1.79e-07	1	8925072	8929646	Similar to predicted protein	B9EV33		mediator complex [GO:0016592]		mediator complex [GO:0016592]	GO:0016592	ENOG410IH5S;ENOG410Y0A5;
	TRINITY_DN6220_c0_g1	DamodharBajri	Chadi-bajri	5.41707	2.34451	4.93262e-07	1.46824e-05	UP	TRINITY_DN6220_c0_g1_i5	TRINITY_DN6220_c0_g1	Os01t0885900-00	72	155	236	9.76e-29	1	38489459	38490169	Similar to transcriptional factor TINY	A0A0P0VBD5		nucleus [GO:0005634]	DNA binding [GO:0003677]; DNA-binding transcription factor activity [GO:0003700]	nucleus [GO:0005634]; DNA binding [GO:0003677]; DNA-binding transcription factor activity [GO:0003700]	GO:0003677; GO:0003700; GO:0005634
	TRINITY_DN19935_c0_g1	DamodharBajri	Chadi-bajri	5.40978	0.918808	2.52287e-09	1.71336e-07	UP	TRINITY_DN19935_c0_g1_i9	TRINITY_DN19935_c0_g1	Os11t0135000-02	323	368	368	2.77e-19	11	1626506	1630253	Similar to Major facilitator superfamily antiporter	A0A0P0XYV2	transmembrane transport [GO:0055085]	integral component of membrane [GO:0016021]		integral component of membrane [GO:0016021]; transmembrane transport [GO:0055085]	GO:0016021; GO:0055085
	TRINITY_DN41235_c0_g1	DamodharBajri	Chadi-bajri	5.39822	0.527625	6.00835e-10	4.96831e-08	UP	TRINITY_DN41235_c0_g1_i1	TRINITY_DN41235_c0_g1	Os09t0474300-01	1	96	654	4.46e-15	9	18150645	18155423	Similar to Heat-shock protein precursor	Q0J0Z5	protein folding [GO:0006457]	chloroplast stroma [GO:0009570]	ATP binding [GO:0005524]; unfolded protein binding [GO:0051082]	chloroplast stroma [GO:0009570]; ATP binding [GO:0005524]; unfolded protein binding [GO:0051082]; protein folding [GO:0006457]	GO:0005524; GO:0006457; GO:0009570; GO:0051082	KOG0019;COG0326;
	TRINITY_DN9615_c0_g2	DamodharBajri	Chadi-bajri	5.38529	2.37432	0.0114011	0.0739833	UP	TRINITY_DN9615_c0_g2_i1	TRINITY_DN9615_c0_g2	Os01t0314800-01	33	71	93	2.84e-10	1	11863682	11864412	Late embryogenesis abundant protein 3 family protein	Q0JN91		mitochondrion [GO:0005739]		mitochondrion [GO:0005739]	GO:0005739	ENOG410J38N;ENOG410ZEWF;
	TRINITY_DN12301_c0_g3	DamodharBajri	Chadi-bajri	5.38118	3.16162	0.0213594	0.116806	UP	TRINITY_DN12301_c0_g3_i1	TRINITY_DN12301_c0_g3	Os01t0816100-01	66	124	318	6.26e-33	1	34692912	34694391	Similar to NAC domain protein	Q52QH4	regulation of transcription, DNA-templated [GO:0006355]	nucleus [GO:0005634]	DNA binding [GO:0003677]	nucleus [GO:0005634]; DNA binding [GO:0003677]; regulation of transcription, DNA-templated [GO:0006355]	GO:0003677; GO:0005634; GO:0006355	ENOG410IGZ7;ENOG410Y97V;
	TRINITY_DN9648_c0_g1	DamodharBajri	Chadi-bajri	5.37811	0.823729	2.30528e-06	5.17342e-05	UP	TRINITY_DN9648_c0_g1_i40	TRINITY_DN9648_c0_g1	Os03t0383800-02	179	271	715	1.3	3	15214197	15219068	Similar to SAP domain containing protein, expressed	Q10KI0			nucleic acid binding [GO:0003676]	nucleic acid binding [GO:0003676]	GO:0003676	KOG2416;ENOG4111HR1;
	TRINITY_DN3326_c0_g3	DamodharBajri	Chadi-bajri	5.35067	3.24899	6.53245e-07	1.85073e-05	UP	TRINITY_DN3326_c0_g3_i1	TRINITY_DN3326_c0_g3	Os10t0391400-01	42	79	166	0.15	10	13031180	13032006	Tify domain containing protein	Q7XEZ6	regulation of defense response [GO:0031347]; regulation of jasmonic acid mediated signaling pathway [GO:2000022]; response to wounding [GO:0009611]	nucleus [GO:0005634]		nucleus [GO:0005634]; regulation of defense response [GO:0031347]; regulation of jasmonic acid mediated signaling pathway [GO:2000022]; response to wounding [GO:0009611]	GO:0005634; GO:0009611; GO:0031347; GO:2000022	ENOG410JV45;ENOG4110691;
	TRINITY_DN1776_c0_g5	DamodharBajri	Chadi-bajri	5.34453	3.71364	1.63983e-06	3.89502e-05	UP	TRINITY_DN1776_c0_g5_i1	TRINITY_DN1776_c0_g5	Os02t0733800-01	276	485	486	1.08e-101	2	30593495	30596146	SET domain containing protein	Q6Z2I7	peptidyl-lysine monomethylation [GO:0018026]	chloroplast [GO:0009507]	protein-lysine N-methyltransferase activity [GO:0016279]	chloroplast [GO:0009507]; protein-lysine N-methyltransferase activity [GO:0016279]; peptidyl-lysine monomethylation [GO:0018026]	GO:0009507; GO:0016279; GO:0018026	KOG1337;ENOG410Y7DR;
	TRINITY_DN15203_c0_g1	DamodharBajri	Chadi-bajri	5.33883	1.56767	4.0168e-09	2.57898e-07	UP	TRINITY_DN15203_c0_g1_i5	TRINITY_DN15203_c0_g1	Os04t0587400-01	348	373	408	2.2	4	29660983	29662459	Protein of unknown function DUF250 domain containing protein	Q7X7S4		integral component of membrane [GO:0016021]	purine nucleoside transmembrane transporter activity [GO:0015211]	integral component of membrane [GO:0016021]; purine nucleoside transmembrane transporter activity [GO:0015211]	GO:0015211; GO:0016021	ENOG410JVG2;ENOG41105XX;
	TRINITY_DN61870_c0_g3	DamodharBajri	Chadi-bajri	5.33048	2.18667	2.33079e-09	1.61499e-07	UP	TRINITY_DN61870_c0_g3_i4	TRINITY_DN61870_c0_g3	Os02t0709900-01	9	42	135	1.9	2	29383586	29388526	Conserved hypothetical protein	NA	NA	NA	NA	NA	NA
	TRINITY_DN6436_c1_g1	DamodharBajri	Chadi-bajri	5.327	2.15589	0.00479734	0.0384359	UP	TRINITY_DN6436_c1_g1_i1	TRINITY_DN6436_c1_g1	Os09t0444200-01	491	530	691	0.35	9	16543048	16549779	Lecithin:cholesterol acyltransferase family protein	Q67U60	triglyceride biosynthetic process [GO:0019432]	endoplasmic reticulum [GO:0005783]; integral component of membrane [GO:0016021]; vacuole [GO:0005773]	O-acyltransferase activity [GO:0008374]; phospholipid:diacylglycerol acyltransferase activity [GO:0046027]	endoplasmic reticulum [GO:0005783]; integral component of membrane [GO:0016021]; vacuole [GO:0005773]; O-acyltransferase activity [GO:0008374]; phospholipid:diacylglycerol acyltransferase activity [GO:0046027]; triglyceride biosynthetic process [GO:0019432]	GO:0005773; GO:0005783; GO:0008374; GO:0016021; GO:0019432; GO:0046027	KOG2369;ENOG410Y9CF;
	TRINITY_DN13577_c0_g1	DamodharBajri	Chadi-bajri	5.32643	1.79028	3.51497e-13	7.68878e-11	UP	TRINITY_DN13577_c0_g1_i1	TRINITY_DN13577_c0_g1	Os07t0172500-01	1	20	120	1.4e-07	7	3813983	3817318	Similar to DNA-directed RNA polymerase II 13.6 kDa polypeptide (EC 2.7.7.6)	Q6ZA50		RNA polymerase II, core complex [GO:0005665]	DNA binding [GO:0003677]; protein dimerization activity [GO:0046983]; RNA polymerase II activity [GO:0001055]	RNA polymerase II, core complex [GO:0005665]; DNA binding [GO:0003677]; protein dimerization activity [GO:0046983]; RNA polymerase II activity [GO:0001055]	GO:0001055; GO:0003677; GO:0005665; GO:0046983	KOG4392;COG1761;
	TRINITY_DN85243_c0_g1	DamodharBajri	Chadi-bajri	5.31423	0.62423	3.04999e-10	2.73221e-08	UP	TRINITY_DN85243_c0_g1_i7	TRINITY_DN85243_c0_g1	Os10t0492800-01	146	224	365	0.33	10	18703209	18706226	Similar to Ser/Thr protein phosphatase family	A0A0P0XVP3			hydrolase activity [GO:0016787]	hydrolase activity [GO:0016787]	GO:0016787
	TRINITY_DN4704_c1_g1	DamodharBajri	Chadi-bajri	5.29628	0.429233	1.29893e-09	9.62025e-08	UP	TRINITY_DN4704_c1_g1_i2	TRINITY_DN4704_c1_g1	Os01t0149700-00	199	264	372	8.1e-09	1	2688460	2692024	Hypothetical conserved gene	A0A0P0UYJ1
	TRINITY_DN120659_c0_g1	DamodharBajri	Chadi-bajri	5.29388	0.987213	0.000196363	0.00266233	UP	TRINITY_DN120659_c0_g1_i1	TRINITY_DN120659_c0_g1	Os02t0673500-01	218	250	792	0.033	2	27416559	27421828	Basic helix-loop-helix dimerisation region bHLH domain containing protein	Q6EPG4			protein dimerization activity [GO:0046983]	protein dimerization activity [GO:0046983]	GO:0046983	ENOG410IHKX;ENOG410YD0M;
	TRINITY_DN24366_c0_g1	DamodharBajri	Chadi-bajri	5.25376	1.96475	1.33944e-06	3.33082e-05	UP	TRINITY_DN24366_c0_g1_i8	TRINITY_DN24366_c0_g1	Os03t0797500-01	208	280	323	5.97e-18	3	33226461	33228543	Similar to Indole-3-glycerol phosphate lyase (Fragment)	Q7Y1J1	tryptophan biosynthetic process [GO:0000162]	chloroplast [GO:0009507]	tryptophan synthase activity [GO:0004834]	chloroplast [GO:0009507]; tryptophan synthase activity [GO:0004834]; tryptophan biosynthetic process [GO:0000162]	GO:0000162; GO:0004834; GO:0009507	KOG4175;COG0159;
	TRINITY_DN10615_c0_g1	DamodharBajri	Chadi-bajri	5.25361	2.78607	0.0172691	0.100366	UP	TRINITY_DN10615_c0_g1_i1	TRINITY_DN10615_c0_g1	Os02t0262800-01	165	226	1394	2.26e-14	2	9257998	9262614	Similar to NBS-LRR protein (Fragment)	Q6EPC5			ADP binding [GO:0043531]	ADP binding [GO:0043531]	GO:0043531	KOG4658;COG4886;
	TRINITY_DN19228_c2_g2	DamodharBajri	Chadi-bajri	5.24725	1.22944	0.00732172	0.0528129	UP	TRINITY_DN19228_c2_g2_i1	TRINITY_DN19228_c2_g2	Os11t0656500-01	614	683	1400	2.93e-07	11	26286551	26291279	Integrase, catalytic core domain containing protein	Q2R072	DNA integration [GO:0015074]		nucleic acid binding [GO:0003676]; zinc ion binding [GO:0008270]	nucleic acid binding [GO:0003676]; zinc ion binding [GO:0008270]; DNA integration [GO:0015074]	GO:0003676; GO:0008270; GO:0015074	ENOG410IRPM;ENOG410XS4D;
	TRINITY_DN1019_c0_g2	DamodharBajri	Chadi-bajri	5.24051	4.17929	4.56999e-13	9.7694e-11	UP	TRINITY_DN1019_c0_g2_i9	TRINITY_DN1019_c0_g2	Os01t0954000-01	10	203	203	7.77e-83	1	42018073	42019444	NADPH-dependent FMN reductase family protein	Q941Y8		cytosol [GO:0005829]	FMN binding [GO:0010181]; NAD(P)H dehydrogenase (quinone) activity [GO:0003955]	cytosol [GO:0005829]; FMN binding [GO:0010181]; NAD(P)H dehydrogenase (quinone) activity [GO:0003955]	GO:0003955; GO:0005829; GO:0010181	KOG4530;COG0431;
	TRINITY_DN164767_c0_g1	DamodharBajri	Chadi-bajri	5.23636	0.457193	4.98321e-05	0.000786114	UP	TRINITY_DN164767_c0_g1_i1	TRINITY_DN164767_c0_g1	Os02t0144200-00	310	352	358	3	2	2444421	2445497	Protein of unknown function DUF1677, Oryza sativa family protein	Q6YXV7
	TRINITY_DN150_c0_g2	DamodharBajri	Chadi-bajri	5.2314	5.4968	0.001854	0.0180601	UP	TRINITY_DN150_c0_g2_i1	TRINITY_DN150_c0_g2	Os02t0759400-01	118	315	437	8.39e-53	2	31967805	31969537	Zinc finger, RING/FYVE/PHD-type domain containing protein	Q6PU50		integral component of membrane [GO:0016021]		integral component of membrane [GO:0016021]	GO:0016021	KOG0800;ENOG41121N2;
	TRINITY_DN172252_c0_g1	DamodharBajri	Chadi-bajri	5.22639	0.477963	0.00110265	0.0118262	UP	TRINITY_DN172252_c0_g1_i1	TRINITY_DN172252_c0_g1	Os01t0885900-00	72	91	236	1.1e-06	1	38489459	38490169	Similar to transcriptional factor TINY	A0A0P0VBD5		nucleus [GO:0005634]	DNA binding [GO:0003677]; DNA-binding transcription factor activity [GO:0003700]	nucleus [GO:0005634]; DNA binding [GO:0003677]; DNA-binding transcription factor activity [GO:0003700]	GO:0003677; GO:0003700; GO:0005634
	TRINITY_DN8790_c0_g1	DamodharBajri	Chadi-bajri	5.22524	1.72423	7.2141e-07	2.00017e-05	UP	TRINITY_DN8790_c0_g1_i9	TRINITY_DN8790_c0_g1	Os12t0556200-01	47	238	576	2.76e-60	12	22628910	22632952	Calmodulin binding protein-like family protein	Q2QNS3	regulation of salicylic acid biosynthetic process [GO:0080142]	nucleus [GO:0005634]	calmodulin binding [GO:0005516]; DNA-binding transcription factor activity [GO:0003700]; sequence-specific DNA binding [GO:0043565]	nucleus [GO:0005634]; calmodulin binding [GO:0005516]; DNA-binding transcription factor activity [GO:0003700]; sequence-specific DNA binding [GO:0043565]; regulation of salicylic acid biosynthetic process [GO:0080142]	GO:0003700; GO:0005516; GO:0005634; GO:0043565; GO:0080142	ENOG410JSUA;ENOG41108GX;
	TRINITY_DN1746_c0_g1	DamodharBajri	Chadi-bajri	5.22283	4.75544	2.31872e-06	5.19592e-05	UP	TRINITY_DN1746_c0_g1_i9	TRINITY_DN1746_c0_g1	Os03t0797400-01	75	209	324	1.57e-77	3	33214544	33217418	Similar to Indole-3-glycerol phosphate lyase	Q7Y1I9	tryptophan biosynthetic process [GO:0000162]	chloroplast [GO:0009507]	tryptophan synthase activity [GO:0004834]	chloroplast [GO:0009507]; tryptophan synthase activity [GO:0004834]; tryptophan biosynthetic process [GO:0000162]	GO:0000162; GO:0004834; GO:0009507	KOG4175;COG0159;
	TRINITY_DN24216_c0_g1	DamodharBajri	Chadi-bajri	5.21425	1.35438	5.22784e-05	0.000818869	UP	TRINITY_DN24216_c0_g1_i9	TRINITY_DN24216_c0_g1	Os12t0537000-00	20	618	622	5.04e-97	12	21368785	21372033	Similar to HAT family dimerisation domain containing protein	A0A0P0YAW6			DNA binding [GO:0003677]	DNA binding [GO:0003677]	GO:0003677
	TRINITY_DN157664_c0_g1	DamodharBajri	Chadi-bajri	5.2112	0.214802	1.42831e-05	0.000253006	UP	TRINITY_DN157664_c0_g1_i1	TRINITY_DN157664_c0_g1	Os03t0288800-01	624	651	664	6.3	3	9994917	9998844	Cytochrome B561-related domain containing protein	Q10MZ2		integral component of membrane [GO:0016021]		integral component of membrane [GO:0016021]	GO:0016021	KOG4670;ENOG410XQWI;
	TRINITY_DN2649_c0_g3	DamodharBajri	Chadi-bajri	5.20536	3.19434	3.55827e-11	4.10934e-09	UP	NA	NA	NA	NA	NA	NA	NA	NA	NA	NA	NA	NA	NA	NA	NA	NA	NA
	TRINITY_DN2689_c0_g1	DamodharBajri	Chadi-bajri	5.18714	5.78795	3.53627e-10	3.13391e-08	UP	TRINITY_DN2689_c0_g1_i8	TRINITY_DN2689_c0_g1	Os02t0162600-01	1	44	146	9.62e-12	2	3362047	3362944	Conserved hypothetical protein	Q6H7S9
	TRINITY_DN8532_c0_g1	DamodharBajri	Chadi-bajri	5.18207	3.00277	0.000278973	0.00361187	UP	TRINITY_DN8532_c0_g1_i1	TRINITY_DN8532_c0_g1	Os02t0754100-01	778	797	1067	5.3	2	31711381	31716394	Similar to S1 self-incompatibility locus-linked pollen G211 protein	Q6Z6A3	mRNA catabolic process [GO:0006402]; nuclear-transcribed mRNA catabolic process, exonucleolytic, 3'-5' [GO:0034427]; polyuridylation-dependent mRNA catabolic process [GO:1990074]	exosome (RNase complex) [GO:0000178]; P-body [GO:0000932]	3'-5'-exoribonuclease activity [GO:0000175]; metal ion binding [GO:0046872]; RNA binding [GO:0003723]	exosome (RNase complex) [GO:0000178]; P-body [GO:0000932]; 3'-5'-exoribonuclease activity [GO:0000175]; metal ion binding [GO:0046872]; RNA binding [GO:0003723]; mRNA catabolic process [GO:0006402]; nuclear-transcribed mRNA catabolic process, exonucleolytic, 3'-5' [GO:0034427]; polyuridylation-dependent mRNA catabolic process [GO:1990074]	GO:0000175; GO:0000178; GO:0000932; GO:0003723; GO:0006402; GO:0034427; GO:0046872; GO:1990074	KOG2102;COG0557;
	TRINITY_DN12601_c0_g1	DamodharBajri	Chadi-bajri	5.17206	3.43889	0.000194745	0.0026442	UP	TRINITY_DN12601_c0_g1_i2	TRINITY_DN12601_c0_g1	Os03t0797400-01	288	324	324	2.43e-16	3	33214544	33217418	Similar to Indole-3-glycerol phosphate lyase	Q7Y1I9	tryptophan biosynthetic process [GO:0000162]	chloroplast [GO:0009507]	tryptophan synthase activity [GO:0004834]	chloroplast [GO:0009507]; tryptophan synthase activity [GO:0004834]; tryptophan biosynthetic process [GO:0000162]	GO:0000162; GO:0004834; GO:0009507	KOG4175;COG0159;
	TRINITY_DN25233_c1_g1	DamodharBajri	Chadi-bajri	5.17134	0.623773	3.44049e-07	1.10448e-05	UP	TRINITY_DN25233_c1_g1_i1	TRINITY_DN25233_c1_g1	Os06t0593800-01	125	467	469	1.36e-157	6	23333368	23335030	UDP-glucuronosyl/UDP-glucosyltransferase family protein	Q69UF5		intracellular membrane-bounded organelle [GO:0043231]	transferase activity, transferring hexosyl groups [GO:0016758]; UDP-glycosyltransferase activity [GO:0008194]	intracellular membrane-bounded organelle [GO:0043231]; transferase activity, transferring hexosyl groups [GO:0016758]; UDP-glycosyltransferase activity [GO:0008194]	GO:0008194; GO:0016758; GO:0043231	KOG1192;COG1819;
	TRINITY_DN49478_c0_g2	DamodharBajri	Chadi-bajri	5.167	0.459311	1.49199e-06	3.6333e-05	UP	NA	NA	NA	NA	NA	NA	NA	NA	NA	NA	NA	NA	NA	NA	NA	NA	NA
	TRINITY_DN133299_c0_g1	DamodharBajri	Chadi-bajri	5.16673	0.261294	1.55662e-05	0.000273674	UP	TRINITY_DN133299_c0_g1_i1	TRINITY_DN133299_c0_g1	Os03t0660500-00	1	98	106	2.01e-25	3	25898609	25899041	Auxin responsive SAUR protein domain containing protein	Q75GQ1	response to auxin [GO:0009733]			response to auxin [GO:0009733]	GO:0009733
	TRINITY_DN16646_c0_g4	DamodharBajri	Chadi-bajri	5.16403	0.593601	0.000114492	0.00164729	UP	TRINITY_DN16646_c0_g4_i1	TRINITY_DN16646_c0_g4	Os01t0847600-01	36	55	311	1.56e-05	1	36403442	36407379	Aldo-keto reductase, Detoxification of abiotic stress-related reactive aldehydes, Oxidative and heat stress tolerance, Herbicide resistanc	Q941T8		cytosol [GO:0005829]	alcohol dehydrogenase (NADP+) activity [GO:0008106]; alditol:NADP+ 1-oxidoreductase activity [GO:0004032]; oxidoreductase activity [GO:0016491]	cytosol [GO:0005829]; alcohol dehydrogenase (NADP+) activity [GO:0008106]; alditol:NADP+ 1-oxidoreductase activity [GO:0004032]; oxidoreductase activity [GO:0016491]	GO:0004032; GO:0005829; GO:0008106; GO:0016491	KOG1577;COG0656;
	TRINITY_DN9095_c0_g2	DamodharBajri	Chadi-bajri	5.15601	1.50743	9.84411e-10	7.54328e-08	UP	TRINITY_DN9095_c0_g2_i2	TRINITY_DN9095_c0_g2	Os05t0519500-01	66	127	714	1	5	25788803	25793522	Similar to Periodic tryptophan protein-associated region; WD40-like	Q65X07						KOG0291;ENOG410XP2P;
	TRINITY_DN8380_c0_g1	DamodharBajri	Chadi-bajri	5.14218	8.5966	0.00228537	0.021448	UP	TRINITY_DN8380_c0_g1_i9	TRINITY_DN8380_c0_g1	Os01t0818100-00	188	233	310	0.044	1	34842150	34843713	Hypothetical conserved gene	Q5QMK9
	TRINITY_DN19609_c0_g1	DamodharBajri	Chadi-bajri	5.12529	0.288693	1.91918e-09	1.36808e-07	UP	TRINITY_DN19609_c0_g1_i9	TRINITY_DN19609_c0_g1	Os04t0486950-01	31	150	567	2.44e-34	4	24325769	24328250	Similar to Malate synthase	Q7XUG1	glyoxylate cycle [GO:0006097]; tricarboxylic acid cycle [GO:0006099]	cytoplasm [GO:0005737]; glyoxysome [GO:0009514]	malate synthase activity [GO:0004474]	cytoplasm [GO:0005737]; glyoxysome [GO:0009514]; malate synthase activity [GO:0004474]; glyoxylate cycle [GO:0006097]; tricarboxylic acid cycle [GO:0006099]	GO:0004474; GO:0005737; GO:0006097; GO:0006099; GO:0009514	KOG1261;COG2225;
	TRINITY_DN185896_c0_g1	DamodharBajri	Chadi-bajri	5.12174	2.51595	4.35548e-12	6.85651e-10	UP	NA	NA	NA	NA	NA	NA	NA	NA	NA	NA	NA	NA	NA	NA	NA	NA	NA
	TRINITY_DN1505_c0_g2	DamodharBajri	Chadi-bajri	5.10838	1.40149	0.00324544	0.0282634	UP	TRINITY_DN1505_c0_g2_i2	TRINITY_DN1505_c0_g2	Os09t0482100-01	363	475	699	1.11e-54	9	18514776	18518316	Similar to Heat shock protein 82	Q69QQ6	cellular response to heat [GO:0034605]; protein folding [GO:0006457]; protein stabilization [GO:0050821]	cell surface [GO:0009986]; cytoplasm [GO:0005737]; cytosol [GO:0005829]; perinuclear region of cytoplasm [GO:0048471]; plasma membrane [GO:0005886]; protein-containing complex [GO:0032991]	ATP binding [GO:0005524]; unfolded protein binding [GO:0051082]	cell surface [GO:0009986]; cytoplasm [GO:0005737]; cytosol [GO:0005829]; perinuclear region of cytoplasm [GO:0048471]; plasma membrane [GO:0005886]; protein-containing complex [GO:0032991]; ATP binding [GO:0005524]; unfolded protein binding [GO:0051082]; cellular response to heat [GO:0034605]; protein folding [GO:0006457]; protein stabilization [GO:0050821]	GO:0005524; GO:0005737; GO:0005829; GO:0005886; GO:0006457; GO:0009986; GO:0032991; GO:0034605; GO:0048471; GO:0050821; GO:0051082	KOG0019;COG0326;
	TRINITY_DN1012_c0_g1	DamodharBajri	Chadi-bajri	5.10621	5.66886	0.000705329	0.00801973	UP	TRINITY_DN1012_c0_g1_i4	TRINITY_DN1012_c0_g1	Os06t0649000-01	1	337	337	2.39e-124	6	26510006	26511606	PAMP (pathogen-associated molecular pattern)-responsive transrepressor, Defense respons	NA	NA	NA	NA	NA	NA
	TRINITY_DN38520_c0_g1	DamodharBajri	Chadi-bajri	5.10287	0.534557	0.000164437	0.0022821	UP	TRINITY_DN38520_c0_g1_i3	TRINITY_DN38520_c0_g1	Os05t0273500-01	345	390	539	2	5	11087660	11090384	Conserved hypothetical protein	Q6ATF5		integral component of membrane [GO:0016021]		integral component of membrane [GO:0016021]	GO:0016021	ENOG410JVDR;ENOG4110609;
	TRINITY_DN36194_c0_g1	DamodharBajri	Chadi-bajri	5.09603	0.358221	0.000499875	0.00599531	UP	TRINITY_DN36194_c0_g1_i1	TRINITY_DN36194_c0_g1	Os06t0142000-00	175	213	243	0.00022	6	2188410	2191519	Hypothetical conserved gene	A0A0P0WSS2
	TRINITY_DN2776_c0_g1	DamodharBajri	Chadi-bajri	5.09275	3.11228	1.06269e-11	1.45391e-09	UP	TRINITY_DN2776_c0_g1_i1	TRINITY_DN2776_c0_g1	Os06t0198700-01	76	128	173	4.7	6	5008201	5010686	CHD5-like protein domain containing protein	Q69K62	root hair elongation [GO:0048767]; tail-anchored membrane protein insertion into ER membrane [GO:0071816]	cytosolic small ribosomal subunit [GO:0022627]; endoplasmic reticulum membrane [GO:0005789]; integral component of membrane [GO:0016021]	protein self-association [GO:0043621]; structural constituent of ribosome [GO:0003735]	cytosolic small ribosomal subunit [GO:0022627]; endoplasmic reticulum membrane [GO:0005789]; integral component of membrane [GO:0016021]; protein self-association [GO:0043621]; structural constituent of ribosome [GO:0003735]; root hair elongation [GO:0048767]; tail-anchored membrane protein insertion into ER membrane [GO:0071816]	GO:0003735; GO:0005789; GO:0016021; GO:0022627; GO:0043621; GO:0048767; GO:0071816	ENOG410IY6K;ENOG4112BUJ;
	TRINITY_DN4526_c0_g1	DamodharBajri	Chadi-bajri	5.09119	1.68335	0.00522689	0.0409144	UP	TRINITY_DN4526_c0_g1_i1	TRINITY_DN4526_c0_g1	Os05t0150300-01	348	398	1158	1.15e-06	5	2874325	2884462	Similar to Possible global transcription activator SNF2L1 (SWI/SNF related matrix associated actin dependent regulator of chromatin subfamily A member 1)	Q5WN07	ATP-dependent chromatin remodeling [GO:0043044]; nucleosome positioning [GO:0016584]	nucleus [GO:0005634]	ATP binding [GO:0005524]; DNA binding [GO:0003677]; DNA-dependent ATPase activity [GO:0008094]; nucleosome binding [GO:0031491]	nucleus [GO:0005634]; ATP binding [GO:0005524]; DNA binding [GO:0003677]; DNA-dependent ATPase activity [GO:0008094]; nucleosome binding [GO:0031491]; ATP-dependent chromatin remodeling [GO:0043044]; nucleosome positioning [GO:0016584]	GO:0003677; GO:0005524; GO:0005634; GO:0008094; GO:0016584; GO:0031491; GO:0043044	KOG0385;COG0553;
	TRINITY_DN17068_c0_g1	DamodharBajri	Chadi-bajri	5.08487	1.30439	1.71578e-10	1.68549e-08	UP	TRINITY_DN17068_c0_g1_i6	TRINITY_DN17068_c0_g1	Os03t0801600-01	316	356	861	1.92e-17	3	33424913	33433067	Similar to vacuolar protein sorting 35	A0A0P0W4D5	intracellular protein transport [GO:0006886]; retrograde transport, endosome to Golgi [GO:0042147]	cytosol [GO:0005829]; late endosome [GO:0005770]; retromer, cargo-selective complex [GO:0030906]; retromer complex [GO:0030904]		cytosol [GO:0005829]; late endosome [GO:0005770]; retromer complex [GO:0030904]; retromer, cargo-selective complex [GO:0030906]; intracellular protein transport [GO:0006886]; retrograde transport, endosome to Golgi [GO:0042147]	GO:0005770; GO:0005829; GO:0006886; GO:0030904; GO:0030906; GO:0042147
	TRINITY_DN49740_c0_g2	DamodharBajri	Chadi-bajri	5.08239	7.85297	0.00409321	0.0341167	UP	TRINITY_DN49740_c0_g2_i1	TRINITY_DN49740_c0_g2	Os05t0437200-01	6	52	260	0.013	5	21410157	21414350	Protein of unknown function DUF502 family protein	Q5TKN3		Golgi apparatus [GO:0005794]; integral component of membrane [GO:0016021]		Golgi apparatus [GO:0005794]; integral component of membrane [GO:0016021]	GO:0005794; GO:0016021	ENOG410IKB4;COG2928;
	TRINITY_DN31747_c0_g1	DamodharBajri	Chadi-bajri	5.08053	0.168164	0.000185944	0.00253569	UP	NA	NA	NA	NA	NA	NA	NA	NA	NA	NA	NA	NA	NA	NA	NA	NA	NA
	TRINITY_DN44676_c0_g2	DamodharBajri	Chadi-bajri	5.06694	0.796316	0.00217816	0.0206083	UP	TRINITY_DN44676_c0_g2_i1	TRINITY_DN44676_c0_g2	Os07t0211000-00	79	144	402	0.75	7	6017683	6020652	Hypothetical conserved gene	A0A0P0X3Q1	exocytosis [GO:0006887]; protein transport [GO:0015031]	exocyst [GO:0000145]		exocyst [GO:0000145]; exocytosis [GO:0006887]; protein transport [GO:0015031]	GO:0000145; GO:0006887; GO:0015031
	TRINITY_DN9184_c0_g1	DamodharBajri	Chadi-bajri	5.05115	1.72317	0.000587889	0.00687345	UP	TRINITY_DN9184_c0_g1_i8	TRINITY_DN9184_c0_g1	Os06t0270900-01	71	539	549	2.06e-164	6	9091026	9096472	Similar to RF2 (EC 1.2.1.3) (T cytoplasm male sterility restorer factor 2)	Q9FRX7			aldehyde dehydrogenase (NAD+) activity [GO:0004029]	aldehyde dehydrogenase (NAD+) activity [GO:0004029]	GO:0004029	KOG2450;COG1012;
	TRINITY_DN41730_c1_g2	DamodharBajri	Chadi-bajri	5.05065	1.14298	1.25996e-08	6.80124e-07	UP	TRINITY_DN41730_c1_g2_i4	TRINITY_DN41730_c1_g2	Os08t0191600-01	1	117	120	1.28e-64	8	5364394	5366465	Similar to Symbiosis-related like protein	Q6Z1D5	autophagy [GO:0006914]; cellular response to nitrogen starvation [GO:0006995]; protein transport [GO:0015031]	autophagosome membrane [GO:0000421]; cytoplasmic vesicle [GO:0031410]; microtubule [GO:0005874]		autophagosome membrane [GO:0000421]; cytoplasmic vesicle [GO:0031410]; microtubule [GO:0005874]; autophagy [GO:0006914]; cellular response to nitrogen starvation [GO:0006995]; protein transport [GO:0015031]	GO:0000421; GO:0005874; GO:0006914; GO:0006995; GO:0015031; GO:0031410	KOG1654;ENOG4111JAT;
	TRINITY_DN10950_c0_g1	DamodharBajri	Chadi-bajri	5.03557	0.653618	1.56989e-08	8.18084e-07	UP	TRINITY_DN10950_c0_g1_i3	TRINITY_DN10950_c0_g1	Os02t0809300-01	82	94	104	5.2	2	34584239	34585223	Conserved hypothetical protein	Q6K997	xylem development [GO:0010089]	apoplast [GO:0048046]; extracellular region [GO:0005576]	receptor serine/threonine kinase binding [GO:0033612]	apoplast [GO:0048046]; extracellular region [GO:0005576]; receptor serine/threonine kinase binding [GO:0033612]; xylem development [GO:0010089]	GO:0005576; GO:0010089; GO:0033612; GO:0048046
	TRINITY_DN183681_c0_g1	DamodharBajri	Chadi-bajri	5.03529	1.77412	1.1253e-13	2.76721e-11	UP	TRINITY_DN183681_c0_g1_i1	TRINITY_DN183681_c0_g1	Os09t0544900-01	14	44	315	4.9	9	21538001	21542921	MaoC-like dehydratase domain containing protein	Q0IZW8	fatty acid beta-oxidation, unsaturated, even number [GO:0033542]	peroxisome [GO:0005777]	3R-hydroxyacyl-CoA dehydratase activity [GO:0080023]	peroxisome [GO:0005777]; 3R-hydroxyacyl-CoA dehydratase activity [GO:0080023]; fatty acid beta-oxidation, unsaturated, even number [GO:0033542]	GO:0005777; GO:0033542; GO:0080023	KOG1206;COG2030;
	TRINITY_DN11085_c0_g2	DamodharBajri	Chadi-bajri	5.03327	0.7364	0.000472473	0.00571586	UP	TRINITY_DN11085_c0_g2_i4	TRINITY_DN11085_c0_g2	Os08t0557200-01	108	191	339	0.093	8	27884019	27885268	Metallophosphoesterase domain containing protein	Q6ZJ14			hydrolase activity [GO:0016787]	hydrolase activity [GO:0016787]	GO:0016787
	TRINITY_DN271_c0_g1	DamodharBajri	Chadi-bajri	5.01916	8.57102	7.83611e-09	4.5923e-07	UP	TRINITY_DN271_c0_g1_i6	TRINITY_DN271_c0_g1	cds-BAC19893.2	89	145	594	3.9	Mt	322071	323855		NA	NA	NA	NA	NA	NA
	TRINITY_DN185812_c0_g1	DamodharBajri	Chadi-bajri	5.01847	1.3109	0.00727732	0.0526137	UP	NA	NA	NA	NA	NA	NA	NA	NA	NA	NA	NA	NA	NA	NA	NA	NA	NA
	TRINITY_DN17053_c0_g2	DamodharBajri	Chadi-bajri	5.01719	0.921558	2.34523e-10	2.18409e-08	UP	TRINITY_DN17053_c0_g2_i2	TRINITY_DN17053_c0_g2	Os01t0720500-01	93	265	265	1.19e-119	1	30030998	30032054	Similar to Type I chlorophyll a/b-binding protein b (Fragment)	Q8W0E6	photosynthesis, light harvesting in photosystem I [GO:0009768]; protein-chromophore linkage [GO:0018298]; response to light stimulus [GO:0009416]	chloroplast envelope [GO:0009941]; chloroplast thylakoid membrane [GO:0009535]; integral component of membrane [GO:0016021]; photosystem I [GO:0009522]; photosystem II [GO:0009523]; plastoglobule [GO:0010287]	chlorophyll binding [GO:0016168]	chloroplast envelope [GO:0009941]; chloroplast thylakoid membrane [GO:0009535]; integral component of membrane [GO:0016021]; photosystem I [GO:0009522]; photosystem II [GO:0009523]; plastoglobule [GO:0010287]; chlorophyll binding [GO:0016168]; photosynthesis, light harvesting in photosystem I [GO:0009768]; protein-chromophore linkage [GO:0018298]; response to light stimulus [GO:0009416]	GO:0009416; GO:0009522; GO:0009523; GO:0009535; GO:0009768; GO:0009941; GO:0010287; GO:0016021; GO:0016168; GO:0018298
	TRINITY_DN45730_c2_g1	DamodharBajri	Chadi-bajri	5.00731	1.11131	0.00325708	0.0283405	UP	TRINITY_DN45730_c2_g1_i1	TRINITY_DN45730_c2_g1	Os02t0550600-01	244	265	562	0.47	2	20717898	20721731	Plant neutral invertase family protein	Q69T31	lateral root formation [GO:0010311]; pollen development [GO:0009555]; primary root development [GO:0080022]; regulation of timing of transition from vegetative to reproductive phase [GO:0048510]; sucrose catabolic process [GO:0005987]	cytosol [GO:0005829]	glycopeptide alpha-N-acetylgalactosaminidase activity [GO:0033926]; sucrose alpha-glucosidase activity [GO:0004575]	cytosol [GO:0005829]; glycopeptide alpha-N-acetylgalactosaminidase activity [GO:0033926]; sucrose alpha-glucosidase activity [GO:0004575]; lateral root formation [GO:0010311]; pollen development [GO:0009555]; primary root development [GO:0080022]; regulation of timing of transition from vegetative to reproductive phase [GO:0048510]; sucrose catabolic process [GO:0005987]	GO:0004575; GO:0005829; GO:0005987; GO:0009555; GO:0010311; GO:0033926; GO:0048510; GO:0080022	ENOG410IVHI;ENOG410XPYN;
	TRINITY_DN29089_c0_g3	DamodharBajri	Chadi-bajri	4.99907	2.46719	1.92354e-09	1.36808e-07	UP	TRINITY_DN29089_c0_g3_i1	TRINITY_DN29089_c0_g3	Os09t0511300-00	36	209	221	2.03e-34	9	19874674	19875632	Conserved hypothetical protein	A0A0P0XQ16
	TRINITY_DN32973_c0_g1	DamodharBajri	Chadi-bajri	4.99721	0.414284	0.000170193	0.00234468	UP	TRINITY_DN32973_c0_g1_i2	TRINITY_DN32973_c0_g1	Os12t0197100-01	186	208	518	3.6	12	5013789	5018308	Pre-ATP-grasp fold domain containing protein	Q2QWF3	purine nucleobase biosynthetic process [GO:0009113]		ATP binding [GO:0005524]; metal ion binding [GO:0046872]; phosphoribosylamine-glycine ligase activity [GO:0004637]	ATP binding [GO:0005524]; metal ion binding [GO:0046872]; phosphoribosylamine-glycine ligase activity [GO:0004637]; purine nucleobase biosynthetic process [GO:0009113]	GO:0004637; GO:0005524; GO:0009113; GO:0046872	KOG0237;COG0151;
	TRINITY_DN1121_c1_g1	DamodharBajri	Chadi-bajri	4.99617	1.29621	0.00287203	0.0256572	UP	TRINITY_DN1121_c1_g1_i1	TRINITY_DN1121_c1_g1	Os06t0296700-01	586	622	851	6.1	6	10957733	10960700	C-type lectin, conserved site domain containing protein	Q5Z6J6		integral component of membrane [GO:0016021]; membrane [GO:0016020]		integral component of membrane [GO:0016021]; membrane [GO:0016020]	GO:0016020; GO:0016021	ENOG410II6F;COG0666;
	TRINITY_DN41285_c0_g1	DamodharBajri	Chadi-bajri	4.9939	2.6621	3.16523e-19	2.83545e-16	UP	TRINITY_DN41285_c0_g1_i1	TRINITY_DN41285_c0_g1	Os06t0592500-01	1	143	155	8.86e-63	6	23293383	23294073	Similar to Ethylene-responsive transcriptional coactivator	Q69XD8	response to abscisic acid [GO:0009737]; response to heat [GO:0009408]; response to water deprivation [GO:0009414]	nucleolus [GO:0005730]; nucleus [GO:0005634]	DNA binding [GO:0003677]; transcription coactivator activity [GO:0003713]	nucleolus [GO:0005730]; nucleus [GO:0005634]; DNA binding [GO:0003677]; transcription coactivator activity [GO:0003713]; response to abscisic acid [GO:0009737]; response to heat [GO:0009408]; response to water deprivation [GO:0009414]	GO:0003677; GO:0003713; GO:0005634; GO:0005730; GO:0009408; GO:0009414; GO:0009737	KOG3398;COG1813;
	TRINITY_DN19387_c0_g1	DamodharBajri	Chadi-bajri	4.99104	0.269937	8.93756e-05	0.00132702	UP	TRINITY_DN19387_c0_g1_i1	TRINITY_DN19387_c0_g1	Os05t0164900-01	1003	1029	1123	1.7	5	3813306	3819768	Kelch repeat type 1 domain containing protein	A0A0P0WIM6
	TRINITY_DN7899_c0_g1	DamodharBajri	Chadi-bajri	4.98865	2.116	2.91607e-12	4.77019e-10	UP	TRINITY_DN7899_c0_g1_i8	TRINITY_DN7899_c0_g1	Os06t0493600-01	1	828	828	0	6	17130109	17134973	Phosphate (Pi) transporter, Pi homeostasi	Q651J5	cellular response to phosphate starvation [GO:0016036]; phosphate ion transport [GO:0006817]	cytoplasm [GO:0005737]; Golgi apparatus [GO:0005794]; integral component of membrane [GO:0016021]; plasma membrane [GO:0005886]	inositol hexakisphosphate binding [GO:0000822]; phosphate ion transmembrane transporter activity [GO:0015114]	cytoplasm [GO:0005737]; Golgi apparatus [GO:0005794]; integral component of membrane [GO:0016021]; plasma membrane [GO:0005886]; inositol hexakisphosphate binding [GO:0000822]; phosphate ion transmembrane transporter activity [GO:0015114]; cellular response to phosphate starvation [GO:0016036]; phosphate ion transport [GO:0006817]	GO:0000822; GO:0005737; GO:0005794; GO:0005886; GO:0006817; GO:0015114; GO:0016021; GO:0016036	KOG1162;COG5409;
	TRINITY_DN45683_c0_g1	DamodharBajri	Chadi-bajri	4.98152	1.85532	4.83556e-06	9.73425e-05	UP	TRINITY_DN45683_c0_g1_i4	TRINITY_DN45683_c0_g1	Os06t0619132-00	12	47	144	4.9	6	24877039	24879309	Hypothetical protein	A0A0P0WZ95
	TRINITY_DN42759_c1_g1	DamodharBajri	Chadi-bajri	4.96164	0.732755	3.42487e-10	3.05349e-08	UP	TRINITY_DN42759_c1_g1_i1	TRINITY_DN42759_c1_g1	Os03t0157400-01	1	106	771	9.02e-11	3	3076031	3085989	ABC transporter-like domain containing protein	Q10RJ4	transmembrane transport [GO:0055085]	integral component of membrane [GO:0016021]; plasma membrane [GO:0005886]	ATPase activity [GO:0016887]; ATPase-coupled transmembrane transporter activity [GO:0042626]; ATP binding [GO:0005524]	integral component of membrane [GO:0016021]; plasma membrane [GO:0005886]; ATP binding [GO:0005524]; ATPase activity [GO:0016887]; ATPase-coupled transmembrane transporter activity [GO:0042626]; transmembrane transport [GO:0055085]	GO:0005524; GO:0005886; GO:0016021; GO:0016887; GO:0042626; GO:0055085	KOG0061;COG1131;
	TRINITY_DN33369_c0_g1	DamodharBajri	Chadi-bajri	4.93588	-0.171695	0.000139667	0.0019755	UP	TRINITY_DN33369_c0_g1_i4	TRINITY_DN33369_c0_g1	Os02t0218200-01	466	509	878	1.2	2	6599225	6606516	Peptidase M1, membrane alanine aminopeptidase family protein	Q6Z6L4	peptide catabolic process [GO:0043171]; proteolysis [GO:0006508]	cytoplasm [GO:0005737]; endoplasmic reticulum [GO:0005783]; organelle membrane [GO:0031090]	metalloaminopeptidase activity [GO:0070006]; peptide binding [GO:0042277]; zinc ion binding [GO:0008270]	cytoplasm [GO:0005737]; endoplasmic reticulum [GO:0005783]; organelle membrane [GO:0031090]; metalloaminopeptidase activity [GO:0070006]; peptide binding [GO:0042277]; zinc ion binding [GO:0008270]; peptide catabolic process [GO:0043171]; proteolysis [GO:0006508]	GO:0005737; GO:0005783; GO:0006508; GO:0008270; GO:0031090; GO:0042277; GO:0043171; GO:0070006	KOG1046;COG0308;
	TRINITY_DN5571_c0_g1	DamodharBajri	Chadi-bajri	4.93043	2.92689	0.00386012	0.0324761	UP	TRINITY_DN5571_c0_g1_i7	TRINITY_DN5571_c0_g1	Os06t0486900-01	90	376	378	9.59e-108	6	16676478	16683024	Similar to Formate dehydrogenase, mitochondrial precursor (EC 1.2.1.2) (NAD- dependent formate dehydrogenase) (FDH)	Q67U69	formate catabolic process [GO:0042183]	chloroplast [GO:0009507]; formate dehydrogenase complex [GO:0009326]; mitochondrion [GO:0005739]	formate dehydrogenase (NAD+) activity [GO:0008863]; NAD binding [GO:0051287]; oxidoreductase activity, acting on the CH-OH group of donors, NAD or NADP as acceptor [GO:0016616]	chloroplast [GO:0009507]; formate dehydrogenase complex [GO:0009326]; mitochondrion [GO:0005739]; formate dehydrogenase (NAD+) activity [GO:0008863]; NAD binding [GO:0051287]; oxidoreductase activity, acting on the CH-OH group of donors, NAD or NADP as acceptor [GO:0016616]; formate catabolic process [GO:0042183]	GO:0005739; GO:0008863; GO:0009326; GO:0009507; GO:0016616; GO:0042183; GO:0051287	KOG0069;COG1052;
	TRINITY_DN2085_c0_g2	DamodharBajri	Chadi-bajri	4.92793	3.07429	7.86041e-16	3.79154e-13	UP	TRINITY_DN2085_c0_g2_i2	TRINITY_DN2085_c0_g2	Os01t0882800-01	430	487	488	5.16e-12	1	38310588	38313631	Similar to Amino acid carrier (Fragment)	Q8RZP7	amino acid transmembrane transport [GO:0003333]	integral component of membrane [GO:0016021]; plasma membrane [GO:0005886]	amino acid transmembrane transporter activity [GO:0015171]	integral component of membrane [GO:0016021]; plasma membrane [GO:0005886]; amino acid transmembrane transporter activity [GO:0015171]; amino acid transmembrane transport [GO:0003333]	GO:0003333; GO:0005886; GO:0015171; GO:0016021	KOG1303;COG0814;
	TRINITY_DN5652_c0_g3	DamodharBajri	Chadi-bajri	4.92452	2.02391	0.0143642	0.0876765	UP	TRINITY_DN5652_c0_g3_i1	TRINITY_DN5652_c0_g3	Os02t0128000-00	8	50	177	0.001	2	1450233	1450766	Similar to Cytosolic class I small heat shock protein 6 (Fragment)	Q0E4A8	protein complex oligomerization [GO:0051259]; protein folding [GO:0006457]; response to heat [GO:0009408]; response to reactive oxygen species [GO:0000302]; response to salt stress [GO:0009651]	cytoplasm [GO:0005737]	protein self-association [GO:0043621]; unfolded protein binding [GO:0051082]	cytoplasm [GO:0005737]; protein self-association [GO:0043621]; unfolded protein binding [GO:0051082]; protein complex oligomerization [GO:0051259]; protein folding [GO:0006457]; response to heat [GO:0009408]; response to reactive oxygen species [GO:0000302]; response to salt stress [GO:0009651]	GO:0000302; GO:0005737; GO:0006457; GO:0009408; GO:0009651; GO:0043621; GO:0051082; GO:0051259	KOG0710;COG0071;
	TRINITY_DN12129_c0_g1	DamodharBajri	Chadi-bajri	4.9178	1.97021	0.0148695	0.0899301	UP	TRINITY_DN12129_c0_g1_i9	TRINITY_DN12129_c0_g1	Os07t0571700-01	93	232	491	2.91e-05	7	23081214	23085128	Similar to Transporter-like protein	Q6YTU9		integral component of membrane [GO:0016021]	transmembrane transporter activity [GO:0022857]	integral component of membrane [GO:0016021]; transmembrane transporter activity [GO:0022857]	GO:0016021; GO:0022857	KOG0253;ENOG410ZVDQ;
	TRINITY_DN12974_c0_g1	DamodharBajri	Chadi-bajri	4.90556	1.8254	8.88603e-06	0.000166581	UP	TRINITY_DN12974_c0_g1_i5	TRINITY_DN12974_c0_g1	Os11t0524601-00	295	435	450	4.41e-19	11	18994678	19000728	Similar to NB-ARC domain containing protein, expressed	A0A0P0Y301			carbohydrate binding [GO:0030246]	carbohydrate binding [GO:0030246]	GO:0030246
	TRINITY_DN2144_c1_g1	DamodharBajri	Chadi-bajri	4.89843	4.57752	1.11715e-15	5.00377e-13	UP	TRINITY_DN2144_c1_g1_i5	TRINITY_DN2144_c1_g1	Os02t0805200-01	1	262	263	5.03e-47	2	34351407	34353530	Proliferating cell nuclear antigen (PCNA) (Cyclin)	P17070	cellular response to UV [GO:0034644]; leading strand elongation [GO:0006272]; mismatch repair [GO:0006298]; positive regulation of DNA repair [GO:0045739]; positive regulation of DNA replication [GO:0045740]; protein homotrimerization [GO:0070207]; translesion synthesis [GO:0019985]	nucleus [GO:0005634]; PCNA complex [GO:0043626]	chromatin binding [GO:0003682]; damaged DNA binding [GO:0003684]; DNA polymerase processivity factor activity [GO:0030337]	nucleus [GO:0005634]; PCNA complex [GO:0043626]; chromatin binding [GO:0003682]; damaged DNA binding [GO:0003684]; DNA polymerase processivity factor activity [GO:0030337]; cellular response to UV [GO:0034644]; leading strand elongation [GO:0006272]; mismatch repair [GO:0006298]; positive regulation of DNA repair [GO:0045739]; positive regulation of DNA replication [GO:0045740]; protein homotrime…	GO:0003682; GO:0003684; GO:0005634; GO:0006272; GO:0006298; GO:0019985; GO:0030337; GO:0034644; GO:0043626; GO:0045739; GO:0045740; GO:0070207	KOG1636;COG0592;
	TRINITY_DN10650_c0_g1	DamodharBajri	Chadi-bajri	4.89291	1.91806	4.37162e-05	0.0007008	UP	TRINITY_DN10650_c0_g1_i1	TRINITY_DN10650_c0_g1	Os04t0529800-01	22	38	523	5.9	4	26506073	26508797	Sugar/inositol transporter domain containing protein	Q7X6M3	glucose import [GO:0046323]	integral component of plasma membrane [GO:0005887]	carbohydrate:proton symporter activity [GO:0005351]	integral component of plasma membrane [GO:0005887]; carbohydrate:proton symporter activity [GO:0005351]; glucose import [GO:0046323]	GO:0005351; GO:0005887; GO:0046323	KOG0254;ENOG410XNQK;
	TRINITY_DN2146_c0_g1	DamodharBajri	Chadi-bajri	4.89223	3.94314	2.85227e-17	1.85024e-14	UP	TRINITY_DN2146_c0_g1_i3	TRINITY_DN2146_c0_g1	Os06t0228200-01	215	298	298	9.51e-34	6	6648404	6653002	Aquaporin NIP III subfamily protein, Aquaporin, Silicon influx transporter, Water transpor	Q67WJ8		integral component of membrane [GO:0016021]; plasma membrane [GO:0005886]	channel activity [GO:0015267]	integral component of membrane [GO:0016021]; plasma membrane [GO:0005886]; channel activity [GO:0015267]	GO:0005886; GO:0015267; GO:0016021	KOG0223;COG0580;
	TRINITY_DN10104_c0_g1	DamodharBajri	Chadi-bajri	4.88608	2.42342	0.00117611	0.0124473	UP	TRINITY_DN10104_c0_g1_i2	TRINITY_DN10104_c0_g1	Os02t0670100-00	28	68	462	4.8	2	27215205	27217721	Similar to protein kinase APK1B	A0A0P0VN93			ATP binding [GO:0005524]; protein serine/threonine kinase activity [GO:0004674]	ATP binding [GO:0005524]; protein serine/threonine kinase activity [GO:0004674]	GO:0004674; GO:0005524
	TRINITY_DN4608_c2_g2	DamodharBajri	Chadi-bajri	4.88503	14.0601	0.0482451	0.202632	UP	TRINITY_DN4608_c2_g2_i1	TRINITY_DN4608_c2_g2	Os03t0164300-01	28	55	83	8.9	3	3469731	3470961	Conserved hypothetical protein	A0A0P0VTI5
	TRINITY_DN11308_c0_g2	DamodharBajri	Chadi-bajri	4.87238	0.582763	0.00119897	0.0126572	UP	TRINITY_DN11308_c0_g2_i5	TRINITY_DN11308_c0_g2	Os09t0539100-01	113	288	443	6.11e-27	9	21225961	21229331	Similar to 3-dehydroquinate synthase-like protein	Q651F0	aromatic amino acid family biosynthetic process [GO:0009073]; chorismate biosynthetic process [GO:0009423]	chloroplast stroma [GO:0009570]; endosome [GO:0005768]; trans-Golgi network [GO:0005802]	3-dehydroquinate synthase activity [GO:0003856]	chloroplast stroma [GO:0009570]; endosome [GO:0005768]; trans-Golgi network [GO:0005802]; 3-dehydroquinate synthase activity [GO:0003856]; aromatic amino acid family biosynthetic process [GO:0009073]; chorismate biosynthetic process [GO:0009423]	GO:0003856; GO:0005768; GO:0005802; GO:0009073; GO:0009423; GO:0009570	ENOG410IRXF;COG0337;
	TRINITY_DN29000_c0_g1	DamodharBajri	Chadi-bajri	4.87153	0.889889	8.37292e-10	6.57667e-08	UP	TRINITY_DN29000_c0_g1_i1	TRINITY_DN29000_c0_g1	Os12t0224000-01	192	212	212	1.05e-07	12	6729703	6731831	Similar to Diacylglycerol kinase 1 (EC 2.7.1.107) (Diglyceride kinase 1) (DGK 1) (DAG kinase 1)	Q0IPC3	protein kinase C-activating G protein-coupled receptor signaling pathway [GO:0007205]		diacylglycerol kinase activity [GO:0004143]	diacylglycerol kinase activity [GO:0004143]; protein kinase C-activating G protein-coupled receptor signaling pathway [GO:0007205]	GO:0004143; GO:0007205	KOG1169;ENOG410XQVB;
	TRINITY_DN13163_c0_g3	DamodharBajri	Chadi-bajri	4.86782	0.290958	0.00126776	0.0132679	UP	TRINITY_DN13163_c0_g3_i1	TRINITY_DN13163_c0_g3	Os08t0244500-00	464	488	563	2.5	8	8837400	8839354	Similar to hydrolase, hydrolyzing O-glycosyl compounds	A0A0P0XDW1	carbohydrate metabolic process [GO:0005975]	anchored component of plasma membrane [GO:0046658]	hydrolase activity, hydrolyzing O-glycosyl compounds [GO:0004553]	anchored component of plasma membrane [GO:0046658]; hydrolase activity, hydrolyzing O-glycosyl compounds [GO:0004553]; carbohydrate metabolic process [GO:0005975]	GO:0004553; GO:0005975; GO:0046658
	TRINITY_DN32133_c0_g3	DamodharBajri	Chadi-bajri	4.86076	2.45064	0.00145084	0.0148212	UP	TRINITY_DN32133_c0_g3_i1	TRINITY_DN32133_c0_g3	Os09t0347300-01	106	583	598	1.62e-91	9	10898052	10900227	Exo70 exocyst complex subunit family protein	Q6ES92	exocytosis [GO:0006887]; protein transport [GO:0015031]	exocyst [GO:0000145]		exocyst [GO:0000145]; exocytosis [GO:0006887]; protein transport [GO:0015031]	GO:0000145; GO:0006887; GO:0015031	KOG2344;ENOG410YIGI;
	TRINITY_DN4185_c3_g1	DamodharBajri	Chadi-bajri	4.85794	2.00097	0.0254022	0.132135	UP	TRINITY_DN4185_c3_g1_i1	TRINITY_DN4185_c3_g1	Os01t0718300-01	478	495	1121	6.8	1	29927596	29931452	Receptor serine/threonine kinase, Organ development through controlling cell division and elongatio	Q942F3	brassinosteroid mediated signaling pathway [GO:0009742]; detection of brassinosteroid stimulus [GO:0009729]; hormone-mediated signaling pathway [GO:0009755]; microtubule bundle formation [GO:0001578]; skotomorphogenesis [GO:0009647]	integral component of membrane [GO:0016021]; plasma membrane [GO:0005886]	ATP binding [GO:0005524]; protein serine/threonine kinase activity [GO:0004674]	integral component of membrane [GO:0016021]; plasma membrane [GO:0005886]; ATP binding [GO:0005524]; protein serine/threonine kinase activity [GO:0004674]; brassinosteroid mediated signaling pathway [GO:0009742]; detection of brassinosteroid stimulus [GO:0009729]; hormone-mediated signaling pathway [GO:0009755]; microtubule bundle formation [GO:0001578]; skotomorphogenesis [GO:0009647]	GO:0001578; GO:0004674; GO:0005524; GO:0005886; GO:0009647; GO:0009729; GO:0009742; GO:0009755; GO:0016021	ENOG410IF0B;COG0515;COG4886;
	TRINITY_DN4203_c0_g2	DamodharBajri	Chadi-bajri	4.84128	2.57799	0.0325999	0.156606	UP	TRINITY_DN4203_c0_g2_i3	TRINITY_DN4203_c0_g2	Os07t0418500-02	127	248	256	1.18e-64	7	13323931	13326242	Similar to Cytochrome P450	A0A0P0X525			heme binding [GO:0020037]; iron ion binding [GO:0005506]; monooxygenase activity [GO:0004497]; oxidoreductase activity, acting on paired donors, with incorporation or reduction of molecular oxygen [GO:0016705]	heme binding [GO:0020037]; iron ion binding [GO:0005506]; monooxygenase activity [GO:0004497]; oxidoreductase activity, acting on paired donors, with incorporation or reduction of molecular oxygen [GO:0016705]	GO:0004497; GO:0005506; GO:0016705; GO:0020037
	TRINITY_DN40384_c0_g1	DamodharBajri	Chadi-bajri	4.84029	1.09695	2.51509e-06	5.56307e-05	UP	TRINITY_DN40384_c0_g1_i2	TRINITY_DN40384_c0_g1	Os02t0130700-00	48	65	109	5.7	2	1600567	1600896	Hypothetical genes	A0A0P0VE91
	TRINITY_DN14789_c0_g1	DamodharBajri	Chadi-bajri	4.8385	6.85034	5.42238e-11	5.8026e-09	UP	TRINITY_DN14789_c0_g1_i8	TRINITY_DN14789_c0_g1	Os12t0491800-01	525	627	815	1.2	12	18509843	18528700	Similar to Ent-kaurene synthase 1A	Q2QQJ5	defense response [GO:0006952]; diterpenoid biosynthetic process [GO:0016102]		ent-sandaracopimaradiene synthase activity [GO:0034280]; gamma-curcumene synthase activity [GO:0102064]; magnesium ion binding [GO:0000287]; terpene synthase activity [GO:0010333]	ent-sandaracopimaradiene synthase activity [GO:0034280]; gamma-curcumene synthase activity [GO:0102064]; magnesium ion binding [GO:0000287]; terpene synthase activity [GO:0010333]; defense response [GO:0006952]; diterpenoid biosynthetic process [GO:0016102]	GO:0000287; GO:0006952; GO:0010333; GO:0016102; GO:0034280; GO:0102064
	TRINITY_DN526_c0_g1	DamodharBajri	Chadi-bajri	4.83666	6.39517	1.49259e-05	0.000263279	UP	TRINITY_DN526_c0_g1_i9	TRINITY_DN526_c0_g1	Os07t0561300-01	1	165	168	1.19e-38	7	22411227	22413069	Cyclin-like F-box domain containing protein	Q6ZF52						ENOG410J221;ENOG410YXQR;
	TRINITY_DN2707_c0_g1	DamodharBajri	Chadi-bajri	4.83633	1.80255	2.36591e-10	2.19249e-08	UP	TRINITY_DN2707_c0_g1_i2	TRINITY_DN2707_c0_g1	Os04t0229100-01	1	360	360	0	4	8637314	8639345	Similar to Sinapyl alcohol dehydrogenase	Q7XWU3	lignin biosynthetic process [GO:0009809]		cinnamyl-alcohol dehydrogenase activity [GO:0045551]; oxidoreductase activity, acting on the CH-OH group of donors, NAD or NADP as acceptor [GO:0016616]; sinapyl alcohol dehydrogenase activity [GO:0052747]; zinc ion binding [GO:0008270]	cinnamyl-alcohol dehydrogenase activity [GO:0045551]; oxidoreductase activity, acting on the CH-OH group of donors, NAD or NADP as acceptor [GO:0016616]; sinapyl alcohol dehydrogenase activity [GO:0052747]; zinc ion binding [GO:0008270]; lignin biosynthetic process [GO:0009809]	GO:0008270; GO:0009809; GO:0016616; GO:0045551; GO:0052747	KOG0023;COG1064;
	TRINITY_DN4332_c0_g1	DamodharBajri	Chadi-bajri	4.83391	11.8152	0.0320934	0.154971	UP	TRINITY_DN4332_c0_g1_i2	TRINITY_DN4332_c0_g1	Os02t0827600-01	223	250	276	3.5	2	35567756	35570398	Protein of unknown function DUF3531 domain containing protein	Q0DW79						ENOG410IHQP;ENOG4111K4H;
	TRINITY_DN11171_c0_g1	DamodharBajri	Chadi-bajri	4.82941	5.49459	5.57501e-14	1.55374e-11	UP	TRINITY_DN11171_c0_g1_i5	TRINITY_DN11171_c0_g1	Os12t0271700-02	114	372	372	2.31e-169	12	9915351	9922386	Similar to prenyl transferase	Q0INZ4	isoprenoid biosynthetic process [GO:0008299]	chloroplast [GO:0009507]	all-trans-nonaprenyl-diphosphate synthase (geranyl-diphosphate specific) activity [GO:0052923]; metal ion binding [GO:0046872]; trans-octaprenyltranstransferase activity [GO:0050347]	chloroplast [GO:0009507]; all-trans-nonaprenyl-diphosphate synthase (geranyl-diphosphate specific) activity [GO:0052923]; metal ion binding [GO:0046872]; trans-octaprenyltranstransferase activity [GO:0050347]; isoprenoid biosynthetic process [GO:0008299]	GO:0008299; GO:0009507; GO:0046872; GO:0050347; GO:0052923	KOG0776;COG0142;
	TRINITY_DN52685_c3_g1	DamodharBajri	Chadi-bajri	4.82402	0.062886	0.00100907	0.0109523	UP	TRINITY_DN52685_c3_g1_i1	TRINITY_DN52685_c3_g1	Os04t0668600-01	67	133	420	6.44e-27	4	34110319	34112130	Kelch-type beta propeller domain containing protein	Q7XR72	SCF-dependent proteasomal ubiquitin-dependent protein catabolic process [GO:0031146]		ubiquitin-protein transferase activity [GO:0004842]	ubiquitin-protein transferase activity [GO:0004842]; SCF-dependent proteasomal ubiquitin-dependent protein catabolic process [GO:0031146]	GO:0004842; GO:0031146	ENOG410IH8Y;ENOG4111KX1;
	TRINITY_DN37424_c0_g1	DamodharBajri	Chadi-bajri	4.82034	0.936172	0.00331672	0.0287465	UP	TRINITY_DN37424_c0_g1_i1	TRINITY_DN37424_c0_g1	Os05t0475700-01	296	325	561	0.21	5	23386856	23388931	Nodulin-like domain containing protein	Q0DHC7		integral component of membrane [GO:0016021]		integral component of membrane [GO:0016021]	GO:0016021	ENOG410IK04;ENOG410Y90Q;
	TRINITY_DN48322_c0_g1	DamodharBajri	Chadi-bajri	4.81842	1.27773	9.3634e-10	7.23385e-08	UP	TRINITY_DN48322_c0_g1_i2	TRINITY_DN48322_c0_g1	Os06t0130000-03	310	356	417	0.088	6	1588793	1596810	AAA-type ATPase, Defense respons	A0A0N7KLG7			ATP binding [GO:0005524]	ATP binding [GO:0005524]	GO:0005524
	TRINITY_DN201679_c0_g1	DamodharBajri	Chadi-bajri	4.81407	1.65854	0.0112341	0.0732044	UP	TRINITY_DN201679_c0_g1_i1	TRINITY_DN201679_c0_g1	Os01t0383900-01	508	526	617	0.84	1	16061947	16067655	Peptidase S59, nucleoporin family protein	Q5VNZ1	posttranscriptional tethering of RNA polymerase II gene DNA at nuclear periphery [GO:0000973]; protein import into nucleus [GO:0006606]; RNA export from nucleus [GO:0006405]; telomere tethering at nuclear periphery [GO:0034398]	nuclear pore cytoplasmic filaments [GO:0044614]	nuclear localization sequence binding [GO:0008139]; RNA binding [GO:0003723]; structural constituent of nuclear pore [GO:0017056]	nuclear pore cytoplasmic filaments [GO:0044614]; nuclear localization sequence binding [GO:0008139]; RNA binding [GO:0003723]; structural constituent of nuclear pore [GO:0017056]; posttranscriptional tethering of RNA polymerase II gene DNA at nuclear periphery [GO:0000973]; protein import into nucleus [GO:0006606]; RNA export from nucleus [GO:0006405]; telomere tethering at nuclear periphery [GO:…	GO:0000973; GO:0003723; GO:0006405; GO:0006606; GO:0008139; GO:0017056; GO:0034398; GO:0044614	KOG0845;ENOG410XPV4;
	TRINITY_DN13908_c0_g1	DamodharBajri	Chadi-bajri	4.81076	2.64362	4.65062e-05	0.000740792	UP	TRINITY_DN13908_c0_g1_i1	TRINITY_DN13908_c0_g1	Os06t0244700-01	226	255	528	7.3	6	7530825	7534853	Similar to microtubule-associated protein TORTIFOLIA1	A0A0P0WUJ7		microtubule [GO:0005874]	microtubule binding [GO:0008017]	microtubule [GO:0005874]; microtubule binding [GO:0008017]	GO:0005874; GO:0008017
	TRINITY_DN9771_c0_g3	DamodharBajri	Chadi-bajri	4.80953	8.48041	0.00680226	0.0499958	UP	TRINITY_DN9771_c0_g3_i2	TRINITY_DN9771_c0_g3	Os06t0167000-02	134	181	1130	0.5	6	3363959	3368261	Similar to predicted protein	A0A0P0WSW9	spliceosomal tri-snRNP complex assembly [GO:0000244]	catalytic step 2 spliceosome [GO:0071013]; U5 snRNP [GO:0005682]	pre-mRNA intronic binding [GO:0097157]; U1 snRNA binding [GO:0030619]; U2 snRNA binding [GO:0030620]; U5 snRNA binding [GO:0030623]; U6 snRNA binding [GO:0017070]	catalytic step 2 spliceosome [GO:0071013]; U5 snRNP [GO:0005682]; pre-mRNA intronic binding [GO:0097157]; U1 snRNA binding [GO:0030619]; U2 snRNA binding [GO:0030620]; U5 snRNA binding [GO:0030623]; U6 snRNA binding [GO:0017070]; spliceosomal tri-snRNP complex assembly [GO:0000244]	GO:0000244; GO:0005682; GO:0017070; GO:0030619; GO:0030620; GO:0030623; GO:0071013; GO:0097157
	TRINITY_DN13520_c1_g1	DamodharBajri	Chadi-bajri	4.80859	0.162557	4.58515e-09	2.88481e-07	UP	TRINITY_DN13520_c1_g1_i2	TRINITY_DN13520_c1_g1	Os01t0699100-01	1	30	430	9.41e-08	1	28921498	28922922	Serine/threonine protein kinase domain containing protein	NA	NA	NA	NA	NA	NA
	TRINITY_DN101630_c0_g1	DamodharBajri	Chadi-bajri	4.79205	8.34455	0.00618479	0.0465714	UP	TRINITY_DN101630_c0_g1_i3	TRINITY_DN101630_c0_g1	Os09t0508500-01	112	153	357	0.84	9	19710958	19712800	Similar to Isoform 2 of Double-stranded RNA-binding protein 5	B7E321			RNA binding [GO:0003723]	RNA binding [GO:0003723]	GO:0003723	ENOG410J7M3;ENOG410ZZN4;
	TRINITY_DN8514_c0_g1	DamodharBajri	Chadi-bajri	4.7784	1.08915	0.00605953	0.0458997	UP	TRINITY_DN8514_c0_g1_i1	TRINITY_DN8514_c0_g1	Os10t0145100-02	68	92	420	5.7	10	2740391	2741808	Cyclin-like F-box domain containing protein	Q33B36		integral component of membrane [GO:0016021]		integral component of membrane [GO:0016021]	GO:0016021
	TRINITY_DN25349_c0_g1	DamodharBajri	Chadi-bajri	4.77788	0.913393	0.00315623	0.027625	UP	TRINITY_DN25349_c0_g1_i1	TRINITY_DN25349_c0_g1	Os05t0535500-01	401	429	519	5.9	5	26591792	26596379	tRNAHis guanylyltransferase domain containing protein	Q6L5J0	tRNA modification [GO:0006400]; tRNA processing [GO:0008033]		magnesium ion binding [GO:0000287]; tRNA guanylyltransferase activity [GO:0008193]	magnesium ion binding [GO:0000287]; tRNA guanylyltransferase activity [GO:0008193]; tRNA modification [GO:0006400]; tRNA processing [GO:0008033]	GO:0000287; GO:0006400; GO:0008033; GO:0008193	KOG2721;COG4021;
	TRINITY_DN6321_c0_g1	DamodharBajri	Chadi-bajri	4.77729	3.9124	1.95252e-11	2.4007e-09	UP	TRINITY_DN6321_c0_g1_i2	TRINITY_DN6321_c0_g1	Os04t0423200-00	235	352	353	1.46e-37	4	20927838	20928900	Conserved hypothetical protein	A0A0P0WAD5		integral component of membrane [GO:0016021]		integral component of membrane [GO:0016021]	GO:0016021
	TRINITY_DN6682_c0_g3	DamodharBajri	Chadi-bajri	4.7729	2.59753	8.16777e-10	6.44243e-08	UP	NA	NA	NA	NA	NA	NA	NA	NA	NA	NA	NA	NA	NA	NA	NA	NA	NA
	TRINITY_DN8858_c1_g1	DamodharBajri	Chadi-bajri	4.77268	4.93226	1.03488e-07	4.03342e-06	UP	TRINITY_DN8858_c1_g1_i2	TRINITY_DN8858_c1_g1	Os04t0451700-01	1	85	89	6.69e-10	4	22530926	22531513	Conserved hypothetical protein	Q0JCS6						ENOG410JU5Z;ENOG411076G;
	TRINITY_DN338_c0_g1	DamodharBajri	Chadi-bajri	4.7599	4.49912	0.000805687	0.00901105	UP	TRINITY_DN338_c0_g1_i9	TRINITY_DN338_c0_g1	Os02t0458100-01	192	369	391	2.65e-35	2	15263803	15283324	Similar to Sesquiterpene cyclase	A0A0P0VIP3			magnesium ion binding [GO:0000287]; terpene synthase activity [GO:0010333]	magnesium ion binding [GO:0000287]; terpene synthase activity [GO:0010333]	GO:0000287; GO:0010333
	TRINITY_DN22209_c0_g2	DamodharBajri	Chadi-bajri	4.74314	1.348	1.26811e-05	0.000228393	UP	TRINITY_DN22209_c0_g2_i2	TRINITY_DN22209_c0_g2	Os07t0545500-02	175	192	880	1.5	7	21595029	21600198	Similar to VMP4 protein	A0A0N7KNM1
	TRINITY_DN6878_c0_g1	DamodharBajri	Chadi-bajri	4.73731	3.29215	3.92066e-06	8.08721e-05	UP	TRINITY_DN6878_c0_g1_i2	TRINITY_DN6878_c0_g1	Os02t0804600-00	13	45	496	2.98e-06	2	34309668	34324086	Similar to Adenylyltransferase and sulfurtransferase MOCS3	A0A0P0VQU2	enzyme active site formation via cysteine modification to L-cysteine persulfide [GO:0018192]; Mo-molybdopterin cofactor biosynthetic process [GO:0006777]; tRNA wobble position uridine thiolation [GO:0002143]	cytosol [GO:0005829]	ATP binding [GO:0005524]; metal ion binding [GO:0046872]; molybdopterin-synthase adenylyltransferase activity [GO:0061605]; molybdopterin-synthase sulfurtransferase activity [GO:0061604]; thiosulfate sulfurtransferase activity [GO:0004792]; ubiquitin-like modifier activating enzyme activity [GO:0008641]	cytosol [GO:0005829]; ATP binding [GO:0005524]; metal ion binding [GO:0046872]; molybdopterin-synthase adenylyltransferase activity [GO:0061605]; molybdopterin-synthase sulfurtransferase activity [GO:0061604]; thiosulfate sulfurtransferase activity [GO:0004792]; ubiquitin-like modifier activating enzyme activity [GO:0008641]; enzyme active site formation via cysteine modification to L-cysteine pe…	GO:0002143; GO:0004792; GO:0005524; GO:0005829; GO:0006777; GO:0008641; GO:0018192; GO:0046872; GO:0061604; GO:0061605
	TRINITY_DN3699_c0_g1	DamodharBajri	Chadi-bajri	4.73269	6.53965	1.4442e-15	6.31821e-13	UP	TRINITY_DN3699_c0_g1_i4	TRINITY_DN3699_c0_g1	Os01t0869800-01	44	268	268	6.97e-99	1	37697024	37699582	22-kDa Photosystem II protein, Photoprotectio	Q943K1	nonphotochemical quenching [GO:0010196]; photosynthesis [GO:0015979]; response to high light intensity [GO:0009644]	chloroplast thylakoid membrane [GO:0009535]; integral component of membrane [GO:0016021]; photosystem II [GO:0009523]		chloroplast thylakoid membrane [GO:0009535]; integral component of membrane [GO:0016021]; photosystem II [GO:0009523]; nonphotochemical quenching [GO:0010196]; photosynthesis [GO:0015979]; response to high light intensity [GO:0009644]	GO:0009523; GO:0009535; GO:0009644; GO:0010196; GO:0015979; GO:0016021	ENOG410IHNP;ENOG4111VNI;
	TRINITY_DN31716_c0_g1	DamodharBajri	Chadi-bajri	4.73204	0.644863	1.31371e-05	0.000235478	UP	TRINITY_DN31716_c0_g1_i1	TRINITY_DN31716_c0_g1	Os12t0102500-01	384	409	921	2	12	112744	120226	Serine/threonine protein kinase-related domain containing protein	Q2QYY2		integral component of membrane [GO:0016021]	ATP binding [GO:0005524]; protein kinase activity [GO:0004672]	integral component of membrane [GO:0016021]; ATP binding [GO:0005524]; protein kinase activity [GO:0004672]	GO:0004672; GO:0005524; GO:0016021	ENOG410IHRU;COG0515;
	TRINITY_DN9861_c0_g1	DamodharBajri	Chadi-bajri	4.72753	4.92149	2.7881e-12	4.62111e-10	UP	TRINITY_DN9861_c0_g1_i2	TRINITY_DN9861_c0_g1	Os01t0959100-01	18	65	96	1.46e-07	1	42281274	42281973	Similar to Abscisic stress ripening protein 1	Q8S2D0						ENOG410J3ZA;ENOG410Z0MC;
	TRINITY_DN187751_c0_g1	DamodharBajri	Chadi-bajri	4.72683	2.03293	4.3612e-09	2.76238e-07	UP	TRINITY_DN187751_c0_g1_i1	TRINITY_DN187751_c0_g1	Os06t0253100-01	1	145	146	3.83e-62	6	7940956	7941680	Heat shock protein Hsp20 domain containing protein	Q652V8	protein complex oligomerization [GO:0051259]; protein folding [GO:0006457]; response to heat [GO:0009408]; response to reactive oxygen species [GO:0000302]; response to salt stress [GO:0009651]	peroxisomal matrix [GO:0005782]	protein self-association [GO:0043621]; unfolded protein binding [GO:0051082]	peroxisomal matrix [GO:0005782]; protein self-association [GO:0043621]; unfolded protein binding [GO:0051082]; protein complex oligomerization [GO:0051259]; protein folding [GO:0006457]; response to heat [GO:0009408]; response to reactive oxygen species [GO:0000302]; response to salt stress [GO:0009651]	GO:0000302; GO:0005782; GO:0006457; GO:0009408; GO:0009651; GO:0043621; GO:0051082; GO:0051259	KOG0710;COG0071;
	TRINITY_DN152737_c0_g1	DamodharBajri	Chadi-bajri	4.72654	1.54123	0.000130885	0.00186038	UP	TRINITY_DN152737_c0_g1_i1	TRINITY_DN152737_c0_g1	Os01t0793800-01	1	112	112	4.41e-22	1	33618550	33619174	Conserved hypothetical protein	Q8S1L0						ENOG410J6PR;ENOG410Z977;
	TRINITY_DN15104_c0_g4	DamodharBajri	Chadi-bajri	4.72118	1.62579	2.72433e-07	9.09497e-06	UP	TRINITY_DN15104_c0_g4_i1	TRINITY_DN15104_c0_g4	Os10t0442000-01	112	206	707	2.2e-50	10	15877678	15880050	Similar to Lectin-like receptor kinase 7;2	Q337T2	defense response [GO:0006952]; defense response to bacterium [GO:0042742]; defense response to oomycetes [GO:0002229]	integral component of membrane [GO:0016021]; plasma membrane [GO:0005886]	ATP binding [GO:0005524]; carbohydrate binding [GO:0030246]; transmembrane receptor protein serine/threonine kinase activity [GO:0004675]	integral component of membrane [GO:0016021]; plasma membrane [GO:0005886]; ATP binding [GO:0005524]; carbohydrate binding [GO:0030246]; transmembrane receptor protein serine/threonine kinase activity [GO:0004675]; defense response [GO:0006952]; defense response to bacterium [GO:0042742]; defense response to oomycetes [GO:0002229]	GO:0002229; GO:0004675; GO:0005524; GO:0005886; GO:0006952; GO:0016021; GO:0030246; GO:0042742	ENOG410IEGM;COG0515;
	TRINITY_DN182027_c0_g1	DamodharBajri	Chadi-bajri	4.70781	1.65895	0.0362209	0.1681	UP	TRINITY_DN182027_c0_g1_i1	TRINITY_DN182027_c0_g1	Os05t0331200-01	340	375	575	4.95e-15	5	15482327	15488104	Similar to External rotenone-insensitive NADPH dehydrogenase	Q5W745			calcium ion binding [GO:0005509]; oxidoreductase activity [GO:0016491]	calcium ion binding [GO:0005509]; oxidoreductase activity [GO:0016491]	GO:0005509; GO:0016491	KOG2495;COG1252;
	TRINITY_DN808_c1_g2	DamodharBajri	Chadi-bajri	4.70671	0.479346	6.94203e-09	4.13925e-07	UP	TRINITY_DN808_c1_g2_i1	TRINITY_DN808_c1_g2	Os06t0593800-01	4	158	469	2.57e-48	6	23333368	23335030	UDP-glucuronosyl/UDP-glucosyltransferase family protein	Q69UF5		intracellular membrane-bounded organelle [GO:0043231]	transferase activity, transferring hexosyl groups [GO:0016758]; UDP-glycosyltransferase activity [GO:0008194]	intracellular membrane-bounded organelle [GO:0043231]; transferase activity, transferring hexosyl groups [GO:0016758]; UDP-glycosyltransferase activity [GO:0008194]	GO:0008194; GO:0016758; GO:0043231	KOG1192;COG1819;
	TRINITY_DN17068_c0_g2	DamodharBajri	Chadi-bajri	4.68828	0.270894	0.00159413	0.0159685	UP	TRINITY_DN17068_c0_g2_i1	TRINITY_DN17068_c0_g2	Os01t0179200-01	1	86	344	1.25e-09	1	4118041	4122224	Syntaxin, N-terminal domain containing protein	Q9LGF8	endoplasmic reticulum to Golgi vesicle-mediated transport [GO:0006888]; intracellular protein transport [GO:0006886]; vesicle docking [GO:0048278]; vesicle fusion [GO:0006906]	endomembrane system [GO:0012505]; Golgi membrane [GO:0000139]; integral component of membrane [GO:0016021]; SNARE complex [GO:0031201]	SNAP receptor activity [GO:0005484]; SNARE binding [GO:0000149]	endomembrane system [GO:0012505]; Golgi membrane [GO:0000139]; integral component of membrane [GO:0016021]; SNARE complex [GO:0031201]; SNAP receptor activity [GO:0005484]; SNARE binding [GO:0000149]; endoplasmic reticulum to Golgi vesicle-mediated transport [GO:0006888]; intracellular protein transport [GO:0006886]; vesicle docking [GO:0048278]; vesicle fusion [GO:0006906]	GO:0000139; GO:0000149; GO:0005484; GO:0006886; GO:0006888; GO:0006906; GO:0012505; GO:0016021; GO:0031201; GO:0048278	KOG0812;ENOG410Y2MB;
	TRINITY_DN2577_c1_g2	DamodharBajri	Chadi-bajri	4.68525	1.42468	5.11335e-07	1.51008e-05	UP	TRINITY_DN2577_c1_g2_i9	TRINITY_DN2577_c1_g2	Os03t0361600-00	5	224	443	3.97e-80	3	14061363	14066504	Similar to Terpene synthase family, metal binding domain containing protein, expressed	A0A0P0VXR2			magnesium ion binding [GO:0000287]; terpene synthase activity [GO:0010333]	magnesium ion binding [GO:0000287]; terpene synthase activity [GO:0010333]	GO:0000287; GO:0010333
	TRINITY_DN25213_c0_g1	DamodharBajri	Chadi-bajri	4.68296	0.738673	2.88101e-08	1.37557e-06	UP	TRINITY_DN25213_c0_g1_i2	TRINITY_DN25213_c0_g1	Os02t0713400-01	2	311	331	3.73e-124	2	29550953	29554247	Similar to Thioredoxin reductase 1 (EC 1.8.1.9) (NADPH-dependent thioredoxin reductase 1) (NTR 1)	Q6ZFU6	removal of superoxide radicals [GO:0019430]	cytoplasm [GO:0005737]	thioredoxin-disulfide reductase activity [GO:0004791]	cytoplasm [GO:0005737]; thioredoxin-disulfide reductase activity [GO:0004791]; removal of superoxide radicals [GO:0019430]	GO:0004791; GO:0005737; GO:0019430	KOG0404;COG0492;
	TRINITY_DN4171_c0_g1	DamodharBajri	Chadi-bajri	4.67844	5.50477	7.05641e-15	2.71183e-12	UP	TRINITY_DN4171_c0_g1_i1	TRINITY_DN4171_c0_g1	Os01t0656600-01	523	635	699	9.54e-16	1	26699254	26701573	Conserved hypothetical protein	A0A0N7KDF9
	TRINITY_DN22108_c0_g1	DamodharBajri	Chadi-bajri	4.66156	0.709351	0.00436559	0.0356938	UP	TRINITY_DN22108_c0_g1_i5	TRINITY_DN22108_c0_g1	Os01t0149500-01	849	877	989	1.19e-11	1	2681220	2686364	NBS-LRR domain-containing protein, Rice blast disease resistanc	A2ZP99			ADP binding [GO:0043531]	ADP binding [GO:0043531]	GO:0043531	KOG4658;COG4886;
	TRINITY_DN6749_c0_g1	DamodharBajri	Chadi-bajri	4.65289	2.27073	0.0329734	0.157759	UP	TRINITY_DN6749_c0_g1_i1	TRINITY_DN6749_c0_g1	Os08t0500700-01	567	667	694	6.39e-43	8	24719203	24723184	Similar to Heat shock protein 82	A0A0P0XIF8	protein folding [GO:0006457]		ATP binding [GO:0005524]; unfolded protein binding [GO:0051082]	ATP binding [GO:0005524]; unfolded protein binding [GO:0051082]; protein folding [GO:0006457]	GO:0005524; GO:0006457; GO:0051082
	TRINITY_DN4689_c1_g1	DamodharBajri	Chadi-bajri	4.65162	6.97366	9.80426e-16	4.61094e-13	UP	TRINITY_DN4689_c1_g1_i1	TRINITY_DN4689_c1_g1	Os09t0346500-04	22	105	265	5.3e-50	9	10845779	10847012	Similar to Chlorophyll a-b binding protein, chloroplast precursor (LHCII type I CAB) (LHCP)	P12330	photosynthesis [GO:0015979]; photosynthesis, light harvesting in photosystem I [GO:0009768]; protein-chromophore linkage [GO:0018298]; response to light stimulus [GO:0009416]	chloroplast envelope [GO:0009941]; chloroplast thylakoid membrane [GO:0009535]; integral component of membrane [GO:0016021]; photosystem I [GO:0009522]; photosystem II [GO:0009523]; plastoglobule [GO:0010287]	chlorophyll binding [GO:0016168]; metal ion binding [GO:0046872]	chloroplast envelope [GO:0009941]; chloroplast thylakoid membrane [GO:0009535]; integral component of membrane [GO:0016021]; photosystem I [GO:0009522]; photosystem II [GO:0009523]; plastoglobule [GO:0010287]; chlorophyll binding [GO:0016168]; metal ion binding [GO:0046872]; photosynthesis [GO:0015979]; photosynthesis, light harvesting in photosystem I [GO:0009768]; protein-chromophore linkage [G…	GO:0009416; GO:0009522; GO:0009523; GO:0009535; GO:0009768; GO:0009941; GO:0010287; GO:0015979; GO:0016021; GO:0016168; GO:0018298; GO:0046872	ENOG410IU0X;ENOG410ZHBU;
	TRINITY_DN45795_c0_g1	DamodharBajri	Chadi-bajri	4.64782	0.492158	0.000172628	0.00237302	UP	TRINITY_DN45795_c0_g1_i1	TRINITY_DN45795_c0_g1	Os02t0306900-01	210	347	349	1.54e-29	2	12019034	12023287	Similar to DnaJ-like protein	Q9XFD9	chaperone cofactor-dependent protein refolding [GO:0051085]	cytosol [GO:0005829]	chaperone binding [GO:0051087]; unfolded protein binding [GO:0051082]	cytosol [GO:0005829]; chaperone binding [GO:0051087]; unfolded protein binding [GO:0051082]; chaperone cofactor-dependent protein refolding [GO:0051085]	GO:0005829; GO:0051082; GO:0051085; GO:0051087	KOG0714;COG0484;
	TRINITY_DN16159_c0_g1	DamodharBajri	Chadi-bajri	4.64617	0.0360438	7.85312e-06	0.000149301	UP	TRINITY_DN16159_c0_g1_i1	TRINITY_DN16159_c0_g1	Os03t0375200-00	25	564	565	1.59e-179	3	14788216	14789968	Hypothetical conserved gene	Q7Y168						ENOG410IENY;ENOG410YB32;
	TRINITY_DN65436_c0_g1	DamodharBajri	Chadi-bajri	4.63522	0.462858	0.00527801	0.0411991	UP	TRINITY_DN65436_c0_g1_i1	TRINITY_DN65436_c0_g1	Os07t0495300-00	46	85	577	4.3	7	18536473	18540406	Pentatricopeptide repeat domain containing protein	A0A0P0X5X6
	TRINITY_DN26412_c0_g1	DamodharBajri	Chadi-bajri	4.62893	0.952596	1.73383e-10	1.69874e-08	UP	TRINITY_DN26412_c0_g1_i3	TRINITY_DN26412_c0_g1	Os02t0754450-00	63	106	106	2.1	2	31725230	31725697	Hypothetical protein	A0A0N7KG43
	TRINITY_DN25016_c0_g4	DamodharBajri	Chadi-bajri	4.62646	1.03176	3.25055e-11	3.82184e-09	UP	TRINITY_DN25016_c0_g4_i1	TRINITY_DN25016_c0_g4	Os05t0533500-01	199	314	314	1.08e-49	5	26480072	26481404	Similar to Serine acetyltransferase	A0A0P0WQ42	cysteine biosynthetic process from serine [GO:0006535]	cytoplasm [GO:0005737]	serine O-acetyltransferase activity [GO:0009001]	cytoplasm [GO:0005737]; serine O-acetyltransferase activity [GO:0009001]; cysteine biosynthetic process from serine [GO:0006535]	GO:0005737; GO:0006535; GO:0009001
	TRINITY_DN114798_c0_g3	DamodharBajri	Chadi-bajri	4.6214	1.34266	4.52389e-07	1.37568e-05	UP	TRINITY_DN114798_c0_g3_i2	TRINITY_DN114798_c0_g3	Os07t0187700-01	145	190	387	0.27	7	4682480	4687646	WD40 protein, Regulation of the plasma membrane localization of phosphate transporters, Phosphate uptake and translocatio	Q6Z4F3	protein secretion [GO:0009306]; regulation of COPII vesicle coating [GO:0003400]	integral component of endoplasmic reticulum membrane [GO:0030176]	GTPase activator activity [GO:0005096]; GTPase binding [GO:0051020]; Sar guanyl-nucleotide exchange factor activity [GO:0005090]	integral component of endoplasmic reticulum membrane [GO:0030176]; GTPase activator activity [GO:0005096]; GTPase binding [GO:0051020]; Sar guanyl-nucleotide exchange factor activity [GO:0005090]; protein secretion [GO:0009306]; regulation of COPII vesicle coating [GO:0003400]	GO:0003400; GO:0005090; GO:0005096; GO:0009306; GO:0030176; GO:0051020	ENOG410IUCM;ENOG4111G73;
	TRINITY_DN94252_c0_g2	DamodharBajri	Chadi-bajri	4.62122	1.25603	9.24919e-05	0.00136951	UP	TRINITY_DN94252_c0_g2_i6	TRINITY_DN94252_c0_g2	Os03t0743800-00	1699	1732	2144	7.2	3	30523073	30531098	Similar to predicted protein	Q84MP1	mRNA splicing, via spliceosome [GO:0000398]; spliceosome conformational change to release U4 (or U4atac) and U1 (or U11) [GO:0000388]	catalytic step 2 spliceosome [GO:0071013]; nucleus [GO:0005634]; post-mRNA release spliceosomal complex [GO:0071014]; spliceosomal complex [GO:0005681]; U4/U6 x U5 tri-snRNP complex [GO:0046540]; U5 snRNP [GO:0005682]	ATP binding [GO:0005524]; helicase activity [GO:0004386]; nucleic acid binding [GO:0003676]; RNA helicase activity [GO:0003724]	catalytic step 2 spliceosome [GO:0071013]; nucleus [GO:0005634]; post-mRNA release spliceosomal complex [GO:0071014]; spliceosomal complex [GO:0005681]; U4/U6 x U5 tri-snRNP complex [GO:0046540]; U5 snRNP [GO:0005682]; ATP binding [GO:0005524]; helicase activity [GO:0004386]; nucleic acid binding [GO:0003676]; RNA helicase activity [GO:0003724]; mRNA splicing, via spliceosome [GO:0000398]; splice…	GO:0000388; GO:0000398; GO:0003676; GO:0003724; GO:0004386; GO:0005524; GO:0005634; GO:0005681; GO:0005682; GO:0046540; GO:0071013; GO:0071014	KOG0951;COG1204;
	TRINITY_DN29165_c0_g1	DamodharBajri	Chadi-bajri	4.61507	1.46079	5.5803e-08	2.39673e-06	UP	TRINITY_DN29165_c0_g1_i2	TRINITY_DN29165_c0_g1	Os03t0796950-00	54	87	154	8.1	3	33188254	33191617	Hypothetical protein	A0A0P0W499
	TRINITY_DN498_c0_g1	DamodharBajri	Chadi-bajri	4.61065	6.71953	0.0393835	0.177776	UP	TRINITY_DN498_c0_g1_i2	TRINITY_DN498_c0_g1	Os02t0793300-01	231	291	776	0.35	2	33710064	33719486	Similar to Nudix hydrolase 3 (EC 3.6.1.-) (AtNUDT3). Splice isoform 2	Q6K683		cytoplasm [GO:0005737]; cytosol [GO:0005829]; vacuole [GO:0005773]	dipeptidyl-peptidase activity [GO:0008239]	cytoplasm [GO:0005737]; cytosol [GO:0005829]; vacuole [GO:0005773]; dipeptidyl-peptidase activity [GO:0008239]	GO:0005737; GO:0005773; GO:0005829; GO:0008239	ENOG410IFWH;COG0494;
	TRINITY_DN12654_c0_g1	DamodharBajri	Chadi-bajri	4.60984	1.5823	4.22936e-08	1.91949e-06	UP	TRINITY_DN12654_c0_g1_i5	TRINITY_DN12654_c0_g1	Os06t0552900-00	1	65	173	5.54e-30	6	20971660	20974252	Similar to SP3D	Q5Z9D9						KOG3346;COG1881;
	TRINITY_DN2771_c0_g1	DamodharBajri	Chadi-bajri	4.59568	0.384545	3.34789e-09	2.1788e-07	UP	TRINITY_DN2771_c0_g1_i1	TRINITY_DN2771_c0_g1	Os02t0577700-00	391	493	497	1.53e-37	2	22202698	22204302	Similar to H0815C01.4 protein	A0A0N7KFJ5		intracellular membrane-bounded organelle [GO:0043231]	quercetin 3-O-glucosyltransferase activity [GO:0080043]; quercetin 7-O-glucosyltransferase activity [GO:0080044]; UDP-glycosyltransferase activity [GO:0008194]	intracellular membrane-bounded organelle [GO:0043231]; quercetin 3-O-glucosyltransferase activity [GO:0080043]; quercetin 7-O-glucosyltransferase activity [GO:0080044]; UDP-glycosyltransferase activity [GO:0008194]	GO:0008194; GO:0043231; GO:0080043; GO:0080044
	TRINITY_DN74702_c0_g1	DamodharBajri	Chadi-bajri	4.58784	-0.124703	0.0017218	0.0169984	UP	TRINITY_DN74702_c0_g1_i2	TRINITY_DN74702_c0_g1	Os04t0679000-00	218	242	384	1.5	4	34669394	34671829	Similar to H0801D08.9 protein	A0A0P0WGH5	glucose import [GO:0046323]	integral component of plasma membrane [GO:0005887]	carbohydrate:proton symporter activity [GO:0005351]	integral component of plasma membrane [GO:0005887]; carbohydrate:proton symporter activity [GO:0005351]; glucose import [GO:0046323]	GO:0005351; GO:0005887; GO:0046323
	TRINITY_DN59997_c0_g1	DamodharBajri	Chadi-bajri	4.58688	1.70829	2.46519e-05	0.00041723	UP	TRINITY_DN59997_c0_g1_i2	TRINITY_DN59997_c0_g1	Os05t0530500-02	15	42	505	2.1	5	26347148	26351599	Similar to OSK1	Q852Q2	intracellular signal transduction [GO:0035556]; protein phosphorylation [GO:0006468]	cytoplasm [GO:0005737]; nucleus [GO:0005634]	ATP binding [GO:0005524]; protein serine/threonine kinase activity [GO:0004674]	cytoplasm [GO:0005737]; nucleus [GO:0005634]; ATP binding [GO:0005524]; protein serine/threonine kinase activity [GO:0004674]; intracellular signal transduction [GO:0035556]; protein phosphorylation [GO:0006468]	GO:0004674; GO:0005524; GO:0005634; GO:0005737; GO:0006468; GO:0035556	KOG0583;COG0515;
	TRINITY_DN19218_c0_g1	DamodharBajri	Chadi-bajri	4.58426	2.94193	2.32207e-06	5.20033e-05	UP	TRINITY_DN19218_c0_g1_i4	TRINITY_DN19218_c0_g1	Os02t0741300-01	566	581	585	4.9	2	31003974	31008671	Glycoside hydrolase, family 47 protein	Q6Z7S1	ubiquitin-dependent ERAD pathway [GO:0030433]	endoplasmic reticulum [GO:0005783]; membrane [GO:0016020]	calcium ion binding [GO:0005509]; mannosyl-oligosaccharide 1,2-alpha-mannosidase activity [GO:0004571]	endoplasmic reticulum [GO:0005783]; membrane [GO:0016020]; calcium ion binding [GO:0005509]; mannosyl-oligosaccharide 1,2-alpha-mannosidase activity [GO:0004571]; ubiquitin-dependent ERAD pathway [GO:0030433]	GO:0004571; GO:0005509; GO:0005783; GO:0016020; GO:0030433	KOG2429;ENOG410XS6F;
	TRINITY_DN13538_c0_g1	DamodharBajri	Chadi-bajri	4.57986	4.20184	2.00423e-14	6.5006e-12	UP	TRINITY_DN13538_c0_g1_i9	TRINITY_DN13538_c0_g1	Os03t0228200-01	18	299	299	5.98e-58	3	6776463	6778596	Conserved hypothetical protein	Q10PM9	cellular amino acid metabolic process [GO:0006520]	integral component of membrane [GO:0016021]	phosphoglycerate dehydrogenase activity [GO:0004617]	integral component of membrane [GO:0016021]; phosphoglycerate dehydrogenase activity [GO:0004617]; cellular amino acid metabolic process [GO:0006520]	GO:0004617; GO:0006520; GO:0016021	ENOG410IITH;ENOG410YD6W;
	TRINITY_DN7312_c0_g1	DamodharBajri	Chadi-bajri	4.55987	1.32317	1.06161e-10	1.07951e-08	UP	TRINITY_DN7312_c0_g1_i1	TRINITY_DN7312_c0_g1	Os03t0760200-01	423	512	513	9.62e-39	3	31443454	31446045	Cytochrome P450 family protein	Q0DND2		integral component of membrane [GO:0016021]; membrane [GO:0016020]	heme binding [GO:0020037]; iron ion binding [GO:0005506]; oxidoreductase activity, acting on paired donors, with incorporation or reduction of molecular oxygen, NAD(P)H as one donor, and incorporation of one atom of oxygen [GO:0016709]	integral component of membrane [GO:0016021]; membrane [GO:0016020]; heme binding [GO:0020037]; iron ion binding [GO:0005506]; oxidoreductase activity, acting on paired donors, with incorporation or reduction of molecular oxygen, NAD(P)H as one donor, and incorporation of one atom of oxygen [GO:0016709]	GO:0005506; GO:0016020; GO:0016021; GO:0016709; GO:0020037	KOG0156;COG2124;
	TRINITY_DN5368_c1_g1	DamodharBajri	Chadi-bajri	4.54679	2.93292	2.14747e-11	2.60633e-09	UP	TRINITY_DN5368_c1_g1_i2	TRINITY_DN5368_c1_g1	Os07t0631200-01	36	136	185	4.1e-35	7	26173595	26174381	Zinc finger, RING/FYVE/PHD-type domain containing protein	Q8LHN9						KOG0800;ENOG41121N2;
	TRINITY_DN4656_c0_g3	DamodharBajri	Chadi-bajri	4.54529	1.79768	0.0020622	0.0196925	UP	TRINITY_DN4656_c0_g3_i1	TRINITY_DN4656_c0_g3	Os04t0630800-01	5	344	344	2.64e-164	4	32085612	32088272	Similar to Anthocyanidin reductase	Q0J9U6			coenzyme binding [GO:0050662]; oxidoreductase activity [GO:0016491]; oxidoreductase activity, acting on the CH-OH group of donors, NAD or NADP as acceptor [GO:0016616]	coenzyme binding [GO:0050662]; oxidoreductase activity [GO:0016491]; oxidoreductase activity, acting on the CH-OH group of donors, NAD or NADP as acceptor [GO:0016616]	GO:0016491; GO:0016616; GO:0050662	KOG1502;COG0451;
	TRINITY_DN38647_c0_g1	DamodharBajri	Chadi-bajri	4.54486	3.4274	0.00412779	0.034291	UP	TRINITY_DN38647_c0_g1_i5	TRINITY_DN38647_c0_g1	Os03t0220100-01	153	225	494	1.4	3	6302865	6304849	beta-ketoacyl-CoA synthase, Homolog of Arabidopsis CER6, Leaf cuticular wax synthesis, Very-long-chain fatty acid (VLCFA) elongatio	Q10PV5	fatty acid biosynthetic process [GO:0006633]	integral component of membrane [GO:0016021]	transferase activity, transferring acyl groups other than amino-acyl groups [GO:0016747]	integral component of membrane [GO:0016021]; transferase activity, transferring acyl groups other than amino-acyl groups [GO:0016747]; fatty acid biosynthetic process [GO:0006633]	GO:0006633; GO:0016021; GO:0016747	ENOG410IHMW;ENOG410Y5VH;
	TRINITY_DN2390_c2_g1	DamodharBajri	Chadi-bajri	4.54326	4.69189	1.37746e-06	3.40511e-05	UP	TRINITY_DN2390_c2_g1_i9	TRINITY_DN2390_c2_g1	Os03t0361700-00	1	293	519	5.69e-98	3	14067751	14070339	Similar to Terpene synthase family, metal binding domain containing protein, expressed	A0A0N7KHA7			magnesium ion binding [GO:0000287]; terpene synthase activity [GO:0010333]	magnesium ion binding [GO:0000287]; terpene synthase activity [GO:0010333]	GO:0000287; GO:0010333
	TRINITY_DN2138_c0_g2	DamodharBajri	Chadi-bajri	4.52942	5.80314	6.69527e-06	0.000129314	UP	TRINITY_DN2138_c0_g2_i3	TRINITY_DN2138_c0_g2	Os11t0210201-00	86	99	101	0.02	11	5710677	5711244	Conserved hypothetical protein	Q2R8Z8
	TRINITY_DN33171_c0_g1	DamodharBajri	Chadi-bajri	4.52679	0.418524	0.00409452	0.0341168	UP	TRINITY_DN33171_c0_g1_i1	TRINITY_DN33171_c0_g1	Os04t0176400-00	378	411	467	2.8	4	5210122	5216551	Similar to serine carboxypeptidase 1	Q7XSG1	secondary metabolic process [GO:0019748]		serine-type carboxypeptidase activity [GO:0004185]; transferase activity, transferring acyl groups other than amino-acyl groups [GO:0016747]	serine-type carboxypeptidase activity [GO:0004185]; transferase activity, transferring acyl groups other than amino-acyl groups [GO:0016747]; secondary metabolic process [GO:0019748]	GO:0004185; GO:0016747; GO:0019748	KOG1282;COG2939;
	TRINITY_DN2094_c1_g1	DamodharBajri	Chadi-bajri	4.52178	4.07124	4.84984e-07	1.45163e-05	UP	TRINITY_DN2094_c1_g1_i5	TRINITY_DN2094_c1_g1	Os03t0183500-01	1	134	163	1.83e-28	3	4379668	4380736	Protein of unknown function DUF581 family protein	Q10QU0						ENOG410JSSV;ENOG41108IA;
	TRINITY_DN212578_c0_g1	DamodharBajri	Chadi-bajri	4.51895	0.645581	0.00674359	0.0496712	UP	TRINITY_DN212578_c0_g1_i1	TRINITY_DN212578_c0_g1	Os06t0489200-01	427	482	984	3.1	6	16825601	16836194	Protein of unknown function DUF1604 domain containing protein	Q67VW6	mRNA processing [GO:0006397]; phloem or xylem histogenesis [GO:0010087]; production of miRNAs involved in gene silencing by miRNA [GO:0035196]; production of siRNA involved in RNA interference [GO:0030422]; regulation of growth [GO:0040008]	nucleus [GO:0005634]	pre-miRNA binding [GO:0070883]; primary miRNA binding [GO:0070878]; RNA binding [GO:0003723]	nucleus [GO:0005634]; pre-miRNA binding [GO:0070883]; primary miRNA binding [GO:0070878]; RNA binding [GO:0003723]; mRNA processing [GO:0006397]; phloem or xylem histogenesis [GO:0010087]; production of miRNAs involved in gene silencing by miRNA [GO:0035196]; production of siRNA involved in RNA interference [GO:0030422]; regulation of growth [GO:0040008]	GO:0003723; GO:0005634; GO:0006397; GO:0010087; GO:0030422; GO:0035196; GO:0040008; GO:0070878; GO:0070883	KOG2138;ENOG410Y3I1;
	TRINITY_DN25409_c0_g1	DamodharBajri	Chadi-bajri	4.51765	1.1047	2.90413e-06	6.26931e-05	UP	TRINITY_DN25409_c0_g1_i9	TRINITY_DN25409_c0_g1	Os02t0714000-01	89	113	287	7.7e-19	2	29594623	29598898	Similar to Yarrowia lipolytica chromosome C of strain CLIB99 of Yarrowia lipolytica	Q0DY58			mRNA binding [GO:0003729]	mRNA binding [GO:0003729]	GO:0003729	KOG0149;ENOG4111PGT;
	TRINITY_DN54529_c0_g2	DamodharBajri	Chadi-bajri	4.50986	2.7304	3.26912e-08	1.53363e-06	UP	TRINITY_DN54529_c0_g2_i6	TRINITY_DN54529_c0_g2	Os07t0152700-00	23	192	197	1.26e-60	7	2791348	2792566	Similar to Glutathione transferase	B9FVJ2	glutathione metabolic process [GO:0006749]	cytoplasm [GO:0005737]	glutathione transferase activity [GO:0004364]	cytoplasm [GO:0005737]; glutathione transferase activity [GO:0004364]; glutathione metabolic process [GO:0006749]	GO:0004364; GO:0005737; GO:0006749	KOG0406;ENOG410XSIX;
	TRINITY_DN660_c2_g1	DamodharBajri	Chadi-bajri	4.50869	0.447255	1.59786e-08	8.31506e-07	UP	TRINITY_DN660_c2_g1_i2	TRINITY_DN660_c2_g1	Os04t0448100-01	141	193	267	1.6	4	22337500	22339890	Protein of unknown function DUF1644 family protein	Q7XTD0						ENOG410JXJ7;ENOG41103X4;
	TRINITY_DN17056_c0_g1	DamodharBajri	Chadi-bajri	4.50843	2.45748	0.0455124	0.194697	UP	TRINITY_DN17056_c0_g1_i2	TRINITY_DN17056_c0_g1	Os09t0482100-01	263	343	699	2.37e-42	9	18514776	18518316	Similar to Heat shock protein 82	Q69QQ6	cellular response to heat [GO:0034605]; protein folding [GO:0006457]; protein stabilization [GO:0050821]	cell surface [GO:0009986]; cytoplasm [GO:0005737]; cytosol [GO:0005829]; perinuclear region of cytoplasm [GO:0048471]; plasma membrane [GO:0005886]; protein-containing complex [GO:0032991]	ATP binding [GO:0005524]; unfolded protein binding [GO:0051082]	cell surface [GO:0009986]; cytoplasm [GO:0005737]; cytosol [GO:0005829]; perinuclear region of cytoplasm [GO:0048471]; plasma membrane [GO:0005886]; protein-containing complex [GO:0032991]; ATP binding [GO:0005524]; unfolded protein binding [GO:0051082]; cellular response to heat [GO:0034605]; protein folding [GO:0006457]; protein stabilization [GO:0050821]	GO:0005524; GO:0005737; GO:0005829; GO:0005886; GO:0006457; GO:0009986; GO:0032991; GO:0034605; GO:0048471; GO:0050821; GO:0051082	KOG0019;COG0326;
	TRINITY_DN63_c0_g1	DamodharBajri	Chadi-bajri	4.50719	10.3851	3.00186e-10	2.69552e-08	UP	TRINITY_DN63_c0_g1_i9	TRINITY_DN63_c0_g1	Os01t0600900-02	22	261	261	3.57e-166	1	23607363	23608541	Chlorophyll a-b binding protein 2, chloroplast precursor (LHCII type I CAB-2) (LHCP)	I3QD41	photosynthesis, light harvesting [GO:0009765]; protein-chromophore linkage [GO:0018298]	chloroplast thylakoid membrane [GO:0009535]; integral component of membrane [GO:0016021]; photosystem I [GO:0009522]; photosystem II [GO:0009523]	chlorophyll binding [GO:0016168]	chloroplast thylakoid membrane [GO:0009535]; integral component of membrane [GO:0016021]; photosystem I [GO:0009522]; photosystem II [GO:0009523]; chlorophyll binding [GO:0016168]; photosynthesis, light harvesting [GO:0009765]; protein-chromophore linkage [GO:0018298]	GO:0009522; GO:0009523; GO:0009535; GO:0009765; GO:0016021; GO:0016168; GO:0018298	ENOG410IU0X;ENOG410ZHBU;
	TRINITY_DN12735_c0_g1	DamodharBajri	Chadi-bajri	4.50405	0.826672	0.00341108	0.029476	UP	TRINITY_DN12735_c0_g1_i8	TRINITY_DN12735_c0_g1	Os04t0556000-01	77	729	1002	1.74e-73	4	27829841	27835486	Heavy metal P-type ATPase, Xylem loading of coppe	A3AWA4	detoxification of copper ion [GO:0010273]; metal ion transport [GO:0030001]	integral component of membrane [GO:0016021]; plasma membrane [GO:0005886]	ATPase-coupled cation transmembrane transporter activity [GO:0019829]; ATP binding [GO:0005524]; copper ion binding [GO:0005507]	integral component of membrane [GO:0016021]; plasma membrane [GO:0005886]; ATP binding [GO:0005524]; ATPase-coupled cation transmembrane transporter activity [GO:0019829]; copper ion binding [GO:0005507]; detoxification of copper ion [GO:0010273]; metal ion transport [GO:0030001]	GO:0005507; GO:0005524; GO:0005886; GO:0010273; GO:0016021; GO:0019829; GO:0030001	KOG0207;COG2217;
	TRINITY_DN36359_c0_g2	DamodharBajri	Chadi-bajri	4.48962	0.0789275	0.00429603	0.0353453	UP	TRINITY_DN36359_c0_g2_i2	TRINITY_DN36359_c0_g2	Os05t0239400-00	386	433	436	0.083	5	8488169	8492925	Conserved hypothetical protein	A0A0N7KKE1		integral component of membrane [GO:0016021]		integral component of membrane [GO:0016021]	GO:0016021
	TRINITY_DN6348_c0_g1	DamodharBajri	Chadi-bajri	4.48935	1.54109	2.58382e-06	5.67343e-05	UP	TRINITY_DN6348_c0_g1_i1	TRINITY_DN6348_c0_g1	Os08t0551500-00	4	59	234	3	8	27646938	27647642	Protein of unknown function DUF241, plant family protein	Q6Z3H4						ENOG410JX7G;ENOG4110487;
	TRINITY_DN25191_c0_g3	DamodharBajri	Chadi-bajri	4.48884	0.131201	1.01251e-06	2.64363e-05	UP	TRINITY_DN25191_c0_g3_i2	TRINITY_DN25191_c0_g3	Os11t0676800-00	1	364	640	3.11e-136	11	27335214	27337380	Similar to NB-ARC domain containing protein	Q2QZQ9			ADP binding [GO:0043531]	ADP binding [GO:0043531]	GO:0043531	KOG4658;COG4886;
	TRINITY_DN8349_c0_g1	DamodharBajri	Chadi-bajri	4.48335	2.39346	5.04221e-11	5.43576e-09	UP	TRINITY_DN8349_c0_g1_i9	TRINITY_DN8349_c0_g1	Os08t0538700-01	1	923	1010	0	8	26922222	26928300	Retinoblastoma-related protein	Q84QM3	cell differentiation [GO:0030154]; G1/S transition of mitotic cell cycle [GO:0000082]; negative regulation of G1/S transition of mitotic cell cycle [GO:2000134]; regulation of mitotic cell cycle [GO:0007346]; regulation of transcription by RNA polymerase II [GO:0006357]; transcription, DNA-templated [GO:0006351]	chromatin [GO:0000785]; nucleus [GO:0005634]; transcription factor complex [GO:0005667]	RNA polymerase II activating transcription factor binding [GO:0001102]; RNA polymerase II regulatory region DNA binding [GO:0001012]	chromatin [GO:0000785]; nucleus [GO:0005634]; transcription factor complex [GO:0005667]; RNA polymerase II activating transcription factor binding [GO:0001102]; RNA polymerase II regulatory region DNA binding [GO:0001012]; cell differentiation [GO:0030154]; G1/S transition of mitotic cell cycle [GO:0000082]; negative regulation of G1/S transition of mitotic cell cycle [GO:2000134]; regulation of …	GO:0000082; GO:0000785; GO:0001012; GO:0001102; GO:0005634; GO:0005667; GO:0006351; GO:0006357; GO:0007346; GO:0030154; GO:2000134	KOG1010;ENOG410XQF7;
	TRINITY_DN8729_c2_g1	DamodharBajri	Chadi-bajri	4.4818	0.626078	7.48992e-10	6.02138e-08	UP	TRINITY_DN8729_c2_g1_i1	TRINITY_DN8729_c2_g1	Os05t0525600-00	123	162	954	0.25	5	26153207	26157648	Protein kinase, catalytic domain domain containing protein	A0A0P0WPP1		integral component of membrane [GO:0016021]	ATP binding [GO:0005524]; protein kinase activity [GO:0004672]	integral component of membrane [GO:0016021]; ATP binding [GO:0005524]; protein kinase activity [GO:0004672]	GO:0004672; GO:0005524; GO:0016021
	TRINITY_DN12875_c0_g1	DamodharBajri	Chadi-bajri	4.47863	1.39574	0.0213237	0.116713	UP	TRINITY_DN12875_c0_g1_i1	TRINITY_DN12875_c0_g1	Os01t0800200-00	66	78	99	1.9	1	33882009	33882308	Conserved hypothetical protein	C7IXG7
	TRINITY_DN3801_c0_g1	DamodharBajri	Chadi-bajri	4.47806	13.6785	0.0162713	0.0962263	UP	TRINITY_DN3801_c0_g1_i4	TRINITY_DN3801_c0_g1	Os01t0208700-01	312	336	1014	3.9	1	5899561	5909560	Similar to Phosphoenolpyruvate carboxylase (Fragment)	Q5QNA5	carbon fixation [GO:0015977]; leaf development [GO:0048366]; tricarboxylic acid cycle [GO:0006099]	apoplast [GO:0048046]; chloroplast [GO:0009507]; cytosol [GO:0005829]	phosphoenolpyruvate carboxylase activity [GO:0008964]	apoplast [GO:0048046]; chloroplast [GO:0009507]; cytosol [GO:0005829]; phosphoenolpyruvate carboxylase activity [GO:0008964]; carbon fixation [GO:0015977]; leaf development [GO:0048366]; tricarboxylic acid cycle [GO:0006099]	GO:0005829; GO:0006099; GO:0008964; GO:0009507; GO:0015977; GO:0048046; GO:0048366	ENOG410IEAR;COG2352;
	TRINITY_DN42856_c0_g1	DamodharBajri	Chadi-bajri	4.47651	1.21619	7.24563e-06	0.000138803	UP	TRINITY_DN42856_c0_g1_i3	TRINITY_DN42856_c0_g1	Os01t0784200-00	709	856	856	1.05e-81	1	33227652	33231831	Serine/threonine protein kinase-related domain containing protein	Q8LQN6	protein phosphorylation [GO:0006468]; recognition of pollen [GO:0048544]	integral component of membrane [GO:0016021]; plasma membrane [GO:0005886]	ATP binding [GO:0005524]; protein serine/threonine kinase activity [GO:0004674]	integral component of membrane [GO:0016021]; plasma membrane [GO:0005886]; ATP binding [GO:0005524]; protein serine/threonine kinase activity [GO:0004674]; protein phosphorylation [GO:0006468]; recognition of pollen [GO:0048544]	GO:0004674; GO:0005524; GO:0005886; GO:0006468; GO:0016021; GO:0048544	ENOG410IG6I;COG0515;
	TRINITY_DN1728_c1_g1	DamodharBajri	Chadi-bajri	4.47137	4.54179	1.04178e-12	1.95005e-10	UP	TRINITY_DN1728_c1_g1_i7	TRINITY_DN1728_c1_g1	Os11t0501500-01	156	202	422	3	11	17856680	17858107	Conserved hypothetical protein	A0A0P0Y2U3		integral component of membrane [GO:0016021]		integral component of membrane [GO:0016021]	GO:0016021
	TRINITY_DN97507_c0_g4	DamodharBajri	Chadi-bajri	4.46504	1.07398	2.60146e-07	8.72347e-06	UP	TRINITY_DN97507_c0_g4_i1	TRINITY_DN97507_c0_g4	Os04t0451200-01	5	394	491	0	4	22481487	22483201	UDP-glucuronosyl/UDP-glucosyltransferase family protein	Q7XV42		intracellular membrane-bounded organelle [GO:0043231]	transferase activity, transferring hexosyl groups [GO:0016758]; UDP-glycosyltransferase activity [GO:0008194]	intracellular membrane-bounded organelle [GO:0043231]; transferase activity, transferring hexosyl groups [GO:0016758]; UDP-glycosyltransferase activity [GO:0008194]	GO:0008194; GO:0016758; GO:0043231	KOG1192;COG1819;
	TRINITY_DN8148_c0_g1	DamodharBajri	Chadi-bajri	4.46178	0.606136	2.32437e-07	7.8999e-06	UP	TRINITY_DN8148_c0_g1_i3	TRINITY_DN8148_c0_g1	Os02t0558100-02	85	104	804	4.65e-05	2	21150709	21161368	Similar to Chloride channel (Fragment)	Q6YVX5		integral component of membrane [GO:0016021]; intracellular membrane-bounded organelle [GO:0043231]; plant-type vacuole membrane [GO:0009705]	chloride transmembrane transporter activity [GO:0015108]; transmembrane transporter activity [GO:0022857]; voltage-gated chloride channel activity [GO:0005247]	integral component of membrane [GO:0016021]; intracellular membrane-bounded organelle [GO:0043231]; plant-type vacuole membrane [GO:0009705]; chloride transmembrane transporter activity [GO:0015108]; transmembrane transporter activity [GO:0022857]; voltage-gated chloride channel activity [GO:0005247]	GO:0005247; GO:0009705; GO:0015108; GO:0016021; GO:0022857; GO:0043231	KOG0474;COG0038;
	TRINITY_DN3487_c0_g1	DamodharBajri	Chadi-bajri	4.46105	0.605766	0.0097008	0.0654076	UP	TRINITY_DN3487_c0_g1_i1	TRINITY_DN3487_c0_g1	Os08t0382400-01	28	81	426	0.2	8	18020081	18023869	Peptidyl-prolyl cis-trans isomerase, cyclophilin-type domain containing protein	Q6YW78	defense response to bacterium [GO:0042742]	chloroplast stroma [GO:0009570]; chloroplast thylakoid membrane [GO:0009535]; thylakoid lumen [GO:0031977]	peptidyl-prolyl cis-trans isomerase activity [GO:0003755]	chloroplast stroma [GO:0009570]; chloroplast thylakoid membrane [GO:0009535]; thylakoid lumen [GO:0031977]; peptidyl-prolyl cis-trans isomerase activity [GO:0003755]; defense response to bacterium [GO:0042742]	GO:0003755; GO:0009535; GO:0009570; GO:0031977; GO:0042742	ENOG410IEEW;COG0652;
	TRINITY_DN4608_c2_g1	DamodharBajri	Chadi-bajri	4.45837	12.647	0.0488575	0.204246	UP	TRINITY_DN4608_c2_g1_i1	TRINITY_DN4608_c2_g1	Os01t0256300-00	173	210	529	2.5	1	8535675	8537264	Conserved hypothetical protein	A0A0P0V0R0
	TRINITY_DN14348_c0_g1	DamodharBajri	Chadi-bajri	4.45012	4.01868	0.00916733	0.0627682	UP	TRINITY_DN14348_c0_g1_i2	TRINITY_DN14348_c0_g1	Os06t0546500-01	161	210	318	6.2	6	20676206	20677666	Similar to Class III peroxidase GvPx2b (Fragment)	Q5Z7K0	hydrogen peroxide catabolic process [GO:0042744]; response to oxidative stress [GO:0006979]	extracellular region [GO:0005576]	heme binding [GO:0020037]; metal ion binding [GO:0046872]; peroxidase activity [GO:0004601]	extracellular region [GO:0005576]; heme binding [GO:0020037]; metal ion binding [GO:0046872]; peroxidase activity [GO:0004601]; hydrogen peroxide catabolic process [GO:0042744]; response to oxidative stress [GO:0006979]	GO:0004601; GO:0005576; GO:0006979; GO:0020037; GO:0042744; GO:0046872	ENOG410IHMJ;ENOG410YAA5;
	TRINITY_DN84680_c1_g1	DamodharBajri	Chadi-bajri	4.4403	0.615296	4.41646e-07	1.34817e-05	UP	TRINITY_DN84680_c1_g1_i3	TRINITY_DN84680_c1_g1	Os01t0205600-01	153	191	247	0.71	1	5773300	5774176	Crotonase, core domain containing protein	Q9LEA0	fatty acid beta-oxidation [GO:0006635]	peroxisome [GO:0005777]	dodecenoyl-CoA delta-isomerase activity [GO:0004165]; enoyl-CoA hydratase activity [GO:0004300]	peroxisome [GO:0005777]; dodecenoyl-CoA delta-isomerase activity [GO:0004165]; enoyl-CoA hydratase activity [GO:0004300]; fatty acid beta-oxidation [GO:0006635]	GO:0004165; GO:0004300; GO:0005777; GO:0006635	ENOG410IHEB;ENOG410XNTN;
	TRINITY_DN5921_c0_g1	DamodharBajri	Chadi-bajri	4.43777	2.92304	7.47754e-07	2.06106e-05	UP	TRINITY_DN5921_c0_g1_i9	TRINITY_DN5921_c0_g1	Os05t0388600-01	202	378	378	1.93e-82	5	18796477	18801851	Protein of unknown function DUF3411 domain containing protein	Q60E58						ENOG410IIU9;ENOG410YJYE;
	TRINITY_DN38741_c0_g1	DamodharBajri	Chadi-bajri	4.42956	0.274544	0.00407916	0.0340448	UP	TRINITY_DN38741_c0_g1_i4	TRINITY_DN38741_c0_g1	Os07t0647900-01	171	217	540	0.31	7	27055343	27059048	DEAD-like helicase, N-terminal domain containing protein	Q5K5B6	maturation of SSU-rRNA [GO:0030490]		ATP binding [GO:0005524]; RNA binding [GO:0003723]; RNA helicase activity [GO:0003724]	ATP binding [GO:0005524]; RNA binding [GO:0003723]; RNA helicase activity [GO:0003724]; maturation of SSU-rRNA [GO:0030490]	GO:0003723; GO:0003724; GO:0005524; GO:0030490	KOG0344;ENOG410XQS8;
	TRINITY_DN34631_c0_g1	DamodharBajri	Chadi-bajri	4.42946	-0.117509	0.00294078	0.0261382	UP	TRINITY_DN34631_c0_g1_i1	TRINITY_DN34631_c0_g1	Os02t0558100-02	301	318	804	0.000524	2	21150709	21161368	Similar to Chloride channel (Fragment)	Q6YVX5		integral component of membrane [GO:0016021]; intracellular membrane-bounded organelle [GO:0043231]; plant-type vacuole membrane [GO:0009705]	chloride transmembrane transporter activity [GO:0015108]; transmembrane transporter activity [GO:0022857]; voltage-gated chloride channel activity [GO:0005247]	integral component of membrane [GO:0016021]; intracellular membrane-bounded organelle [GO:0043231]; plant-type vacuole membrane [GO:0009705]; chloride transmembrane transporter activity [GO:0015108]; transmembrane transporter activity [GO:0022857]; voltage-gated chloride channel activity [GO:0005247]	GO:0005247; GO:0009705; GO:0015108; GO:0016021; GO:0022857; GO:0043231	KOG0474;COG0038;
	TRINITY_DN40656_c1_g1	DamodharBajri	Chadi-bajri	4.42723	1.44072	2.67273e-11	3.18224e-09	UP	TRINITY_DN40656_c1_g1_i3	TRINITY_DN40656_c1_g1	Os01t0159400-01	15	39	433	1.66e-06	1	3108117	3113940	Similar to Acyl-coenzyme A oxidase 4, peroxisomal (EC 1.3.3.6) (AOX 4) (Short- chain acyl-CoA oxidase) (SAOX) (AtCX4) (G6p) (AtG6)	Q5ZEL4		peroxisome [GO:0005777]	acyl-CoA dehydrogenase activity [GO:0003995]; flavin adenine dinucleotide binding [GO:0050660]	peroxisome [GO:0005777]; acyl-CoA dehydrogenase activity [GO:0003995]; flavin adenine dinucleotide binding [GO:0050660]	GO:0003995; GO:0005777; GO:0050660	KOG0138;COG1960;
	TRINITY_DN2602_c0_g1	DamodharBajri	Chadi-bajri	4.42591	5.54984	0.0031239	0.0274099	UP	TRINITY_DN2602_c0_g1_i9	TRINITY_DN2602_c0_g1	Os07t0418500-01	23	453	519	0	7	13323931	13326229	Similar to Cytochrome P450	Q8LHV0			heme binding [GO:0020037]; iron ion binding [GO:0005506]; monooxygenase activity [GO:0004497]; oxidoreductase activity, acting on paired donors, with incorporation or reduction of molecular oxygen [GO:0016705]	heme binding [GO:0020037]; iron ion binding [GO:0005506]; monooxygenase activity [GO:0004497]; oxidoreductase activity, acting on paired donors, with incorporation or reduction of molecular oxygen [GO:0016705]	GO:0004497; GO:0005506; GO:0016705; GO:0020037	KOG0157;COG2124;
	TRINITY_DN7288_c0_g1	DamodharBajri	Chadi-bajri	4.42354	2.0085	4.30246e-09	2.73439e-07	UP	TRINITY_DN7288_c0_g1_i9	TRINITY_DN7288_c0_g1	Os09t0479900-01	111	376	805	3.28e-55	9	18414174	18422623	Similar to Subtilisin-like protease	B9G469			serine-type endopeptidase activity [GO:0004252]	serine-type endopeptidase activity [GO:0004252]	GO:0004252	ENOG410IJ2D;COG1404;
	TRINITY_DN42472_c0_g1	DamodharBajri	Chadi-bajri	4.41817	6.57197	4.28054e-14	1.23692e-11	UP	TRINITY_DN42472_c0_g1_i1	TRINITY_DN42472_c0_g1	Os03t0592500-02	115	135	135	1.44e-06	3	22000565	22001240	Similar to Photosystem II type II chlorophyll a/b binding protein (Fragment)	A0A0P0W0H3	photosynthesis, light harvesting [GO:0009765]; protein-chromophore linkage [GO:0018298]	chloroplast thylakoid membrane [GO:0009535]; integral component of membrane [GO:0016021]; photosystem I [GO:0009522]; photosystem II [GO:0009523]	chlorophyll binding [GO:0016168]	chloroplast thylakoid membrane [GO:0009535]; integral component of membrane [GO:0016021]; photosystem I [GO:0009522]; photosystem II [GO:0009523]; chlorophyll binding [GO:0016168]; photosynthesis, light harvesting [GO:0009765]; protein-chromophore linkage [GO:0018298]	GO:0009522; GO:0009523; GO:0009535; GO:0009765; GO:0016021; GO:0016168; GO:0018298
	TRINITY_DN3109_c0_g3	DamodharBajri	Chadi-bajri	4.41011	3.9878	1.59653e-09	1.15738e-07	UP	TRINITY_DN3109_c0_g3_i2	TRINITY_DN3109_c0_g3	Os02t0161900-01	123	247	484	2.95e-79	2	3340458	3343060	Similar to polyubiquitin containing 7 ubiquitin monomers	A0A0P0VF30	modification-dependent protein catabolic process [GO:0019941]; protein ubiquitination [GO:0016567]; response to salicylic acid [GO:0009751]	cytoplasm [GO:0005737]; nucleus [GO:0005634]	protein tag [GO:0031386]; ubiquitin protein ligase binding [GO:0031625]	cytoplasm [GO:0005737]; nucleus [GO:0005634]; protein tag [GO:0031386]; ubiquitin protein ligase binding [GO:0031625]; modification-dependent protein catabolic process [GO:0019941]; protein ubiquitination [GO:0016567]; response to salicylic acid [GO:0009751]	GO:0005634; GO:0005737; GO:0009751; GO:0016567; GO:0019941; GO:0031386; GO:0031625
	TRINITY_DN68984_c0_g1	DamodharBajri	Chadi-bajri	4.40893	2.99172	0.000379384	0.00472482	UP	TRINITY_DN68984_c0_g1_i1	TRINITY_DN68984_c0_g1	Os12t0639500-01	14	122	353	2.68e-34	12	27426312	27427718	ATPase, AAA-type, core domain containing protein	Q0ILK7			ATP binding [GO:0005524]	ATP binding [GO:0005524]	GO:0005524	KOG0743;COG0465;
	TRINITY_DN1660_c0_g2	DamodharBajri	Chadi-bajri	4.40767	2.29384	6.64702e-10	5.42489e-08	UP	TRINITY_DN1660_c0_g2_i6	TRINITY_DN1660_c0_g2	Os07t0178600-01	85	120	372	3.79e-12	7	4139160	4142436	Similar to Heat shock transcription factor 29 (Fragment)	Q6VBB2	cellular response to heat [GO:0034605]; positive regulation of transcription from RNA polymerase II promoter in response to heat stress [GO:0061408]; regulation of transcription from RNA polymerase II promoter in response to stress [GO:0043618]	cytoplasm [GO:0005737]; nucleus [GO:0005634]	DNA-binding transcription factor activity [GO:0003700]; RNA polymerase II cis-regulatory region sequence-specific DNA binding [GO:0000978]; sequence-specific DNA binding [GO:0043565]	cytoplasm [GO:0005737]; nucleus [GO:0005634]; DNA-binding transcription factor activity [GO:0003700]; RNA polymerase II cis-regulatory region sequence-specific DNA binding [GO:0000978]; sequence-specific DNA binding [GO:0043565]; cellular response to heat [GO:0034605]; positive regulation of transcription from RNA polymerase II promoter in response to heat stress [GO:0061408]; regulation of trans…	GO:0000978; GO:0003700; GO:0005634; GO:0005737; GO:0034605; GO:0043565; GO:0043618; GO:0061408	KOG0627;COG5169;
	TRINITY_DN13689_c0_g1	DamodharBajri	Chadi-bajri	4.40353	2.70594	2.0187e-08	1.02499e-06	UP	TRINITY_DN13689_c0_g1_i5	TRINITY_DN13689_c0_g1	Os03t0176700-00	61	231	231	1.26e-90	3	4069860	4072360	Conserved hypothetical protein	B9FBM2		chloroplast thylakoid membrane [GO:0009535]		chloroplast thylakoid membrane [GO:0009535]	GO:0009535	ENOG410IX6D;ENOG4111SW7;
	TRINITY_DN2380_c0_g2	DamodharBajri	Chadi-bajri	4.40141	2.8756	5.63339e-12	8.5464e-10	UP	TRINITY_DN2380_c0_g2_i4	TRINITY_DN2380_c0_g2	Os12t0190200-01	105	273	273	7.45e-104	12	4556144	4558043	Similar to Thylakoid lumenal 29.8 kDa protein, chloroplast precursor	Q2QWM6	photosynthesis [GO:0015979]	extrinsic component of membrane [GO:0019898]; photosystem II oxygen evolving complex [GO:0009654]	calcium ion binding [GO:0005509]	extrinsic component of membrane [GO:0019898]; photosystem II oxygen evolving complex [GO:0009654]; calcium ion binding [GO:0005509]; photosynthesis [GO:0015979]	GO:0005509; GO:0009654; GO:0015979; GO:0019898	ENOG410IIFH;ENOG4111I2H;
	TRINITY_DN124363_c0_g1	DamodharBajri	Chadi-bajri	4.39581	0.11623	0.00985857	0.0661922	UP	TRINITY_DN124363_c0_g1_i1	TRINITY_DN124363_c0_g1	Os12t0527500-01	183	203	586	0.62	12	20788828	20791998	Cyclin-like F-box domain containing protein	Q2QPJ1
	TRINITY_DN8024_c0_g3	DamodharBajri	Chadi-bajri	4.39508	0.731951	0.0118856	0.076324	UP	NA	NA	NA	NA	NA	NA	NA	NA	NA	NA	NA	NA	NA	NA	NA	NA	NA
	TRINITY_DN11118_c1_g1	DamodharBajri	Chadi-bajri	4.39402	0.60962	5.04955e-08	2.20467e-06	UP	TRINITY_DN11118_c1_g1_i1	TRINITY_DN11118_c1_g1	Os07t0162100-00	4	50	277	0.000666	7	3316476	3318170	3-oxo-5-alpha-steroid 4-dehydrogenase, C-terminal domain containing protein	Q8H539	lipid metabolic process [GO:0006629]	integral component of membrane [GO:0016021]	oxidoreductase activity [GO:0016491]; oxidoreductase activity, acting on the CH-CH group of donors [GO:0016627]	integral component of membrane [GO:0016021]; oxidoreductase activity [GO:0016491]; oxidoreductase activity, acting on the CH-CH group of donors [GO:0016627]; lipid metabolic process [GO:0006629]	GO:0006629; GO:0016021; GO:0016491; GO:0016627	KOG1638;ENOG410XS6P;
	TRINITY_DN29492_c0_g1	DamodharBajri	Chadi-bajri	4.3922	1.0308	0.00153603	0.0154729	UP	TRINITY_DN29492_c0_g1_i8	TRINITY_DN29492_c0_g1	Os04t0684800-01	70	133	151	0.002	4	34975665	34977774	Similar to CROC-1-like protein (Fragment)	Q0J8W1	postreplication repair [GO:0006301]; protein K63-linked ubiquitination [GO:0070534]	nucleus [GO:0005634]	ubiquitin conjugating enzyme activity [GO:0061631]	nucleus [GO:0005634]; ubiquitin conjugating enzyme activity [GO:0061631]; postreplication repair [GO:0006301]; protein K63-linked ubiquitination [GO:0070534]	GO:0005634; GO:0006301; GO:0061631; GO:0070534	KOG0896;ENOG4111MDW;
	TRINITY_DN13072_c0_g1	DamodharBajri	Chadi-bajri	4.39126	0.875335	0.0162169	0.0959647	UP	TRINITY_DN13072_c0_g1_i2	TRINITY_DN13072_c0_g1	Os03t0773150-00	1	55	56	3.15e-22	3	32041607	32043400	40S ribosomal protein S29	Q7XZX4	translation [GO:0006412]	cytosolic small ribosomal subunit [GO:0022627]	structural constituent of ribosome [GO:0003735]; zinc ion binding [GO:0008270]	cytosolic small ribosomal subunit [GO:0022627]; structural constituent of ribosome [GO:0003735]; zinc ion binding [GO:0008270]; translation [GO:0006412]	GO:0003735; GO:0006412; GO:0008270; GO:0022627	KOG3506;COG0199;
	TRINITY_DN3562_c1_g1	DamodharBajri	Chadi-bajri	4.38996	1.67677	1.6671e-10	1.64196e-08	UP	TRINITY_DN3562_c1_g1_i2	TRINITY_DN3562_c1_g1	Os01t0517500-01	158	407	407	1.23e-141	1	18352836	18354506	Similar to Polygalacturonase (Fragment)	Q5QLZ2	carbohydrate metabolic process [GO:0005975]; cell wall organization [GO:0071555]	extracellular region [GO:0005576]	polygalacturonase activity [GO:0004650]	extracellular region [GO:0005576]; polygalacturonase activity [GO:0004650]; carbohydrate metabolic process [GO:0005975]; cell wall organization [GO:0071555]	GO:0004650; GO:0005576; GO:0005975; GO:0071555	ENOG410IH4B;COG5434;
	TRINITY_DN9710_c0_g1	DamodharBajri	Chadi-bajri	4.3849	0.989666	3.56096e-07	1.1383e-05	UP	TRINITY_DN9710_c0_g1_i1	TRINITY_DN9710_c0_g1	Os05t0533500-01	16	229	314	8.59e-85	5	26480072	26481404	Similar to Serine acetyltransferase	A0A0P0WQ42	cysteine biosynthetic process from serine [GO:0006535]	cytoplasm [GO:0005737]	serine O-acetyltransferase activity [GO:0009001]	cytoplasm [GO:0005737]; serine O-acetyltransferase activity [GO:0009001]; cysteine biosynthetic process from serine [GO:0006535]	GO:0005737; GO:0006535; GO:0009001
	TRINITY_DN13837_c0_g1	DamodharBajri	Chadi-bajri	4.38241	3.73157	1.33193e-06	3.3187e-05	UP	TRINITY_DN13837_c0_g1_i2	TRINITY_DN13837_c0_g1	Os12t0131100-01	1	30	320	3.22e-13	12	1500415	1502112	Similar to Glucosamine--fructose-6-phosphate aminotransferase [isomerizing] (EC 2.6.1.16) (Hexosephosphate aminotransferase) (D-fructose-6- phosphate amidotransferase) (GFAT)	Q0IQC2	fructose 6-phosphate metabolic process [GO:0006002]; protein N-linked glycosylation [GO:0006487]; UDP-N-acetylglucosamine metabolic process [GO:0006047]		carbohydrate derivative binding [GO:0097367]; glutamine-fructose-6-phosphate transaminase (isomerizing) activity [GO:0004360]	carbohydrate derivative binding [GO:0097367]; glutamine-fructose-6-phosphate transaminase (isomerizing) activity [GO:0004360]; fructose 6-phosphate metabolic process [GO:0006002]; protein N-linked glycosylation [GO:0006487]; UDP-N-acetylglucosamine metabolic process [GO:0006047]	GO:0004360; GO:0006002; GO:0006047; GO:0006487; GO:0097367	KOG1268;COG0449;
	TRINITY_DN662_c0_g1	DamodharBajri	Chadi-bajri	4.3786	3.55554	0.000108232	0.00156922	UP	TRINITY_DN662_c0_g1_i6	TRINITY_DN662_c0_g1	Os02t0136900-01	420	440	673	0.7	2	1949825	1953397	Protein kinase, core domain containing protein	Q6YXY8	protein phosphorylation [GO:0006468]	integral component of membrane [GO:0016021]; plasma membrane [GO:0005886]	ATP binding [GO:0005524]; transmembrane receptor protein serine/threonine kinase activity [GO:0004675]	integral component of membrane [GO:0016021]; plasma membrane [GO:0005886]; ATP binding [GO:0005524]; transmembrane receptor protein serine/threonine kinase activity [GO:0004675]; protein phosphorylation [GO:0006468]	GO:0004675; GO:0005524; GO:0005886; GO:0006468; GO:0016021	KOG1187;COG0515;
	TRINITY_DN5399_c0_g1	DamodharBajri	Chadi-bajri	4.37397	2.46022	3.04761e-09	2.01164e-07	UP	TRINITY_DN5399_c0_g1_i5	TRINITY_DN5399_c0_g1	Os03t0820500-01	1	148	150	1.18e-75	3	34430457	34431364	Actin depolymerizing factor, Actin-binding protein, Abiotic stress respons	Q84TB6	actin filament depolymerization [GO:0030042]	actin cytoskeleton [GO:0015629]	actin binding [GO:0003779]	actin cytoskeleton [GO:0015629]; actin binding [GO:0003779]; actin filament depolymerization [GO:0030042]	GO:0003779; GO:0015629; GO:0030042	KOG1735;ENOG41122P5;
	TRINITY_DN17611_c0_g1	DamodharBajri	Chadi-bajri	4.37154	0.327313	0.00703117	0.0513074	UP	TRINITY_DN17611_c0_g1_i1	TRINITY_DN17611_c0_g1	Os01t0923700-04	803	849	1023	1.8	1	40404917	40409277	Similar to Histidine kinase	A1A696	cellular response to abscisic acid stimulus [GO:0071215]; cellular response to cold [GO:0070417]; cellular response to phosphate starvation [GO:0016036]; cellular response to sucrose stimulus [GO:0071329]; cytokinin-activated signaling pathway [GO:0009736]; defense response to bacterium [GO:0042742]; leaf senescence [GO:0010150]; negative regulation of iron ion transport [GO:0034757]; phloem or x…	integral component of membrane [GO:0016021]; plasma membrane [GO:0005886]	phosphorelay sensor kinase activity [GO:0000155]; protein histidine kinase binding [GO:0043424]	integral component of membrane [GO:0016021]; plasma membrane [GO:0005886]; phosphorelay sensor kinase activity [GO:0000155]; protein histidine kinase binding [GO:0043424]; cellular response to abscisic acid stimulus [GO:0071215]; cellular response to cold [GO:0070417]; cellular response to phosphate starvation [GO:0016036]; cellular response to sucrose stimulus [GO:0071329]; cytokinin-activated s…	GO:0000155; GO:0005886; GO:0009414; GO:0009651; GO:0009736; GO:0009909; GO:0010029; GO:0010087; GO:0010150; GO:0010271; GO:0016021; GO:0016036; GO:0034757; GO:0042742; GO:0043424; GO:0048509; GO:0070417; GO:0071215; GO:0071329; GO:0080117	KOG0519;COG0642;
	TRINITY_DN19973_c0_g4	DamodharBajri	Chadi-bajri	4.36702	1.06002	4.40169e-07	1.34685e-05	UP	TRINITY_DN19973_c0_g4_i1	TRINITY_DN19973_c0_g4	Os01t0888500-01	753	793	793	1.1	1	38618768	38621877	Similar to Phosphoribosylformylglycinamidine synthase	Q0JH25	'de novo' IMP biosynthetic process [GO:0006189]; glutamine metabolic process [GO:0006541]; purine nucleobase biosynthetic process [GO:0009113]	cytoplasm [GO:0005737]	phosphoribosylformylglycinamidine synthase activity [GO:0004642]	cytoplasm [GO:0005737]; phosphoribosylformylglycinamidine synthase activity [GO:0004642]; 'de novo' IMP biosynthetic process [GO:0006189]; glutamine metabolic process [GO:0006541]; purine nucleobase biosynthetic process [GO:0009113]	GO:0004642; GO:0005737; GO:0006189; GO:0006541; GO:0009113	ENOG410JUJJ;KOG1907;COG0046;COG0047;
	TRINITY_DN13818_c0_g1	DamodharBajri	Chadi-bajri	4.36676	0.990602	3.55844e-09	2.30435e-07	UP	TRINITY_DN13818_c0_g1_i3	TRINITY_DN13818_c0_g1	Os04t0630400-01	180	344	346	1.34e-53	4	32063756	32065731	NAD(P)-binding domain containing protein	Q0J9U9			coenzyme binding [GO:0050662]; oxidoreductase activity [GO:0016491]; oxidoreductase activity, acting on the CH-OH group of donors, NAD or NADP as acceptor [GO:0016616]	coenzyme binding [GO:0050662]; oxidoreductase activity [GO:0016491]; oxidoreductase activity, acting on the CH-OH group of donors, NAD or NADP as acceptor [GO:0016616]	GO:0016491; GO:0016616; GO:0050662	KOG1502;COG0451;
	TRINITY_DN2193_c0_g1	DamodharBajri	Chadi-bajri	4.36623	3.45687	0.00948247	0.064329	UP	TRINITY_DN2193_c0_g1_i9	TRINITY_DN2193_c0_g1	Os07t0519600-00	21	468	471	0	7	20063428	20065199	Similar to taxane 10-beta-hydroxylase	A0A0P0X6Q2		integral component of membrane [GO:0016021]	heme binding [GO:0020037]; iron ion binding [GO:0005506]; monooxygenase activity [GO:0004497]; oligopeptide transmembrane transporter activity [GO:0035673]; oxidoreductase activity, acting on paired donors, with incorporation or reduction of molecular oxygen [GO:0016705]; peptide:proton symporter activity [GO:0015333]; peptide transmembrane transporter activity [GO:1904680]	integral component of membrane [GO:0016021]; heme binding [GO:0020037]; iron ion binding [GO:0005506]; monooxygenase activity [GO:0004497]; oligopeptide transmembrane transporter activity [GO:0035673]; oxidoreductase activity, acting on paired donors, with incorporation or reduction of molecular oxygen [GO:0016705]; peptide transmembrane transporter activity [GO:1904680]; peptide:proton symporter…	GO:0004497; GO:0005506; GO:0015333; GO:0016021; GO:0016705; GO:0020037; GO:0035673; GO:1904680
	TRINITY_DN6378_c0_g1	DamodharBajri	Chadi-bajri	4.36429	2.15275	1.61817e-06	3.86307e-05	UP	TRINITY_DN6378_c0_g1_i4	TRINITY_DN6378_c0_g1	Os06t0348800-02	374	422	422	1.88e-15	6	14078397	14082172	Transfactor-like protein	A0A0P0WWR3		nucleus [GO:0005634]	DNA binding [GO:0003677]	nucleus [GO:0005634]; DNA binding [GO:0003677]	GO:0003677; GO:0005634
	TRINITY_DN25725_c0_g1	DamodharBajri	Chadi-bajri	4.36379	2.13451	1.46985e-13	3.5224e-11	UP	TRINITY_DN25725_c0_g1_i1	TRINITY_DN25725_c0_g1	Os08t0174800-01	425	468	798	0.001	8	4352815	4361365	Similar to Benzothiadiazole-induced somatic embryogenesis receptor kinase 1	Q6Z4U3			ADP binding [GO:0043531]	ADP binding [GO:0043531]	GO:0043531	KOG4658;COG4886;
	TRINITY_DN109550_c1_g1	DamodharBajri	Chadi-bajri	4.35814	1.10678	0.0188474	0.106545	UP	TRINITY_DN109550_c1_g1_i1	TRINITY_DN109550_c1_g1	Os02t0671800-01	427	488	572	0.3	2	27297098	27300008	Integrase, catalytic core domain containing protein	B7F0F4			nucleic acid binding [GO:0003676]	nucleic acid binding [GO:0003676]	GO:0003676	KOG0017;COG2801;
	TRINITY_DN49975_c0_g1	DamodharBajri	Chadi-bajri	4.35795	0.842332	0.0146746	0.0890088	UP	TRINITY_DN49975_c0_g1_i3	TRINITY_DN49975_c0_g1	Os08t0501500-00	380	752	752	0	8	24767565	24771071	EGF-type aspartate/asparagine hydroxylation site domain containing protein	A0A0P0XHX6	cell surface receptor signaling pathway [GO:0007166]; protein phosphorylation [GO:0006468]	integral component of membrane [GO:0016021]; plasma membrane [GO:0005886]	ATP binding [GO:0005524]; calcium ion binding [GO:0005509]; polysaccharide binding [GO:0030247]; protein serine/threonine kinase activity [GO:0004674]	integral component of membrane [GO:0016021]; plasma membrane [GO:0005886]; ATP binding [GO:0005524]; calcium ion binding [GO:0005509]; polysaccharide binding [GO:0030247]; protein serine/threonine kinase activity [GO:0004674]; cell surface receptor signaling pathway [GO:0007166]; protein phosphorylation [GO:0006468]	GO:0004674; GO:0005509; GO:0005524; GO:0005886; GO:0006468; GO:0007166; GO:0016021; GO:0030247
	TRINITY_DN2873_c15_g1	DamodharBajri	Chadi-bajri	4.34781	3.65222	0.00415222	0.03443	UP	TRINITY_DN2873_c15_g1_i1	TRINITY_DN2873_c15_g1	Os03t0264400-01	470	489	606	4.33e-05	3	8702881	8707258	Anthranilate synthase alpha 2 subunit	Q9XJ29	tryptophan biosynthetic process [GO:0000162]	anthranilate synthase complex [GO:0005950]; chloroplast [GO:0009507]	anthranilate synthase activity [GO:0004049]	anthranilate synthase complex [GO:0005950]; chloroplast [GO:0009507]; anthranilate synthase activity [GO:0004049]; tryptophan biosynthetic process [GO:0000162]	GO:0000162; GO:0004049; GO:0005950; GO:0009507	KOG1223;COG0147;
	TRINITY_DN27519_c0_g1	DamodharBajri	Chadi-bajri	4.34426	1.82572	1.25145e-08	6.76505e-07	UP	TRINITY_DN27519_c0_g1_i1	TRINITY_DN27519_c0_g1	Os03t0367101-00	109	136	294	3.3	3	14381298	14382935	Similar to cytochrome P450 flavonoid 3',5'-hydroxylase	A0A0P0VYL2			heme binding [GO:0020037]; iron ion binding [GO:0005506]; oxidoreductase activity, acting on paired donors, with incorporation or reduction of molecular oxygen [GO:0016705]	heme binding [GO:0020037]; iron ion binding [GO:0005506]; oxidoreductase activity, acting on paired donors, with incorporation or reduction of molecular oxygen [GO:0016705]	GO:0005506; GO:0016705; GO:0020037
	TRINITY_DN26494_c1_g1	DamodharBajri	Chadi-bajri	4.34062	0.107886	0.00637784	0.0476205	UP	TRINITY_DN26494_c1_g1_i1	TRINITY_DN26494_c1_g1	Os05t0481100-06	190	210	377	1.71e-12	5	23659653	23662368	Similar to cDNA clone:J013034D11, full insert sequence	A0A0P0WNM3			ATP binding [GO:0005524]; protein serine/threonine kinase activity [GO:0004674]	ATP binding [GO:0005524]; protein serine/threonine kinase activity [GO:0004674]	GO:0004674; GO:0005524
	TRINITY_DN177762_c0_g1	DamodharBajri	Chadi-bajri	4.33307	3.36494	5.12292e-06	0.000102089	UP	TRINITY_DN177762_c0_g1_i1	TRINITY_DN177762_c0_g1	Os08t0538200-01	68	84	307	0.022	8	26905017	26906620	Protein of unknown function DUF247, plant family protein	C7J661						ENOG410J9J0;ENOG4111A8U;
	TRINITY_DN1165_c0_g1	DamodharBajri	Chadi-bajri	4.33025	3.33652	1.17814e-08	6.43341e-07	UP	TRINITY_DN1165_c0_g1_i1	TRINITY_DN1165_c0_g1	Os01t0734600-01	1	468	479	0	1	30647512	30649342	UDP-glucuronosyl/UDP-glucosyltransferase family protein	Q942C5		intracellular membrane-bounded organelle [GO:0043231]	transferase activity, transferring hexosyl groups [GO:0016758]; UDP-glycosyltransferase activity [GO:0008194]	intracellular membrane-bounded organelle [GO:0043231]; transferase activity, transferring hexosyl groups [GO:0016758]; UDP-glycosyltransferase activity [GO:0008194]	GO:0008194; GO:0016758; GO:0043231	KOG1192;COG1819;
	TRINITY_DN18172_c0_g1	DamodharBajri	Chadi-bajri	4.32803	2.74783	1.04966e-11	1.44168e-09	UP	TRINITY_DN18172_c0_g1_i4	TRINITY_DN18172_c0_g1	Os04t0509300-02	194	229	1657	6.1	4	25474093	25489093	Rnase III family protein, Shoot apical meristem (SAM) formation and maintenanc	A7LFZ6	DNA-templated transcription, termination [GO:0006353]; maintenance of DNA methylation [GO:0010216]; maintenance of shoot apical meristem identity [GO:0010492]; polarity specification of adaxial/abaxial axis [GO:0009944]; production of lsiRNA involved in RNA interference [GO:0010599]; production of siRNA involved in RNA interference [GO:0030422]; production of ta-siRNAs involved in RNA interferenc…	cytoplasm [GO:0005737]; nucleus [GO:0005634]; RISC complex [GO:0016442]	ATP binding [GO:0005524]; helicase activity [GO:0004386]; metal ion binding [GO:0046872]; ribonuclease III activity [GO:0004525]; RNA binding [GO:0003723]	cytoplasm [GO:0005737]; nucleus [GO:0005634]; RISC complex [GO:0016442]; ATP binding [GO:0005524]; helicase activity [GO:0004386]; metal ion binding [GO:0046872]; ribonuclease III activity [GO:0004525]; RNA binding [GO:0003723]; DNA-templated transcription, termination [GO:0006353]; maintenance of DNA methylation [GO:0010216]; maintenance of shoot apical meristem identity [GO:0010492]; polarity s…	GO:0003723; GO:0004386; GO:0004525; GO:0005524; GO:0005634; GO:0005737; GO:0006353; GO:0009944; GO:0010050; GO:0010216; GO:0010267; GO:0010492; GO:0010599; GO:0016442; GO:0030422; GO:0046872; GO:0048608; GO:0051214; GO:0090501
	TRINITY_DN5410_c0_g1	DamodharBajri	Chadi-bajri	4.31577	4.38849	0.000467718	0.00566265	UP	TRINITY_DN5410_c0_g1_i2	TRINITY_DN5410_c0_g1	Os03t0269000-01	191	213	213	0.94	3	8945289	8947912	Short chain alcohol dehydrogenase-like	Q10NH4		integral component of membrane [GO:0016021]	oxidoreductase activity [GO:0016491]	integral component of membrane [GO:0016021]; oxidoreductase activity [GO:0016491]	GO:0016021; GO:0016491	KOG0725;COG1028;
	TRINITY_DN36899_c0_g1	DamodharBajri	Chadi-bajri	4.3155	0.655339	1.14435e-07	4.37553e-06	UP	TRINITY_DN36899_c0_g1_i2	TRINITY_DN36899_c0_g1	Os07t0106000-01	308	363	1016	3.89e-30	7	335232	343705	Metallophosphoesterase domain containing protein	Q7XAL0		integral component of membrane [GO:0016021]	hydrolase activity [GO:0016787]	integral component of membrane [GO:0016021]; hydrolase activity [GO:0016787]	GO:0016021; GO:0016787	ENOG410IFVA;ENOG410XT8B;
	TRINITY_DN96813_c0_g1	DamodharBajri	Chadi-bajri	4.3141	1.72943	1.13035e-05	0.000206548	UP	TRINITY_DN96813_c0_g1_i1	TRINITY_DN96813_c0_g1	Os05t0533500-01	158	314	314	4.98e-70	5	26480072	26481404	Similar to Serine acetyltransferase	A0A0P0WQ42	cysteine biosynthetic process from serine [GO:0006535]	cytoplasm [GO:0005737]	serine O-acetyltransferase activity [GO:0009001]	cytoplasm [GO:0005737]; serine O-acetyltransferase activity [GO:0009001]; cysteine biosynthetic process from serine [GO:0006535]	GO:0005737; GO:0006535; GO:0009001
	TRINITY_DN40384_c0_g3	DamodharBajri	Chadi-bajri	4.30841	0.628298	5.02342e-06	0.000100533	UP	TRINITY_DN40384_c0_g3_i2	TRINITY_DN40384_c0_g3	Os11t0650600-00	21	49	569	0.069	11	25950530	25952239	Similar to von Willebrand factor type A domain containing protein, expressed	A0A0P0Y4T9
	TRINITY_DN8783_c0_g1	DamodharBajri	Chadi-bajri	4.29997	2.64843	0.013293	0.0828315	UP	TRINITY_DN8783_c0_g1_i2	TRINITY_DN8783_c0_g1	Os07t0106200-02	19	485	518	1.29e-62	7	349231	353686	Similar to Hexose transporter	Q7EZD7	glucose import [GO:0046323]	integral component of plasma membrane [GO:0005887]	carbohydrate:proton symporter activity [GO:0005351]	integral component of plasma membrane [GO:0005887]; carbohydrate:proton symporter activity [GO:0005351]; glucose import [GO:0046323]	GO:0005351; GO:0005887; GO:0046323	KOG0254;ENOG410XNQK;
	TRINITY_DN60351_c0_g1	DamodharBajri	Chadi-bajri	4.29064	0.141287	0.0070661	0.0514326	UP	TRINITY_DN60351_c0_g1_i1	TRINITY_DN60351_c0_g1	Os09t0545700-01	43	69	141	0.22	9	21577454	21578039	Similar to Auxin induced protein	Q651R2	response to auxin [GO:0009733]			response to auxin [GO:0009733]	GO:0009733
	TRINITY_DN31321_c0_g1	DamodharBajri	Chadi-bajri	4.28935	0.702547	0.0139945	0.0861049	UP	TRINITY_DN31321_c0_g1_i1	TRINITY_DN31321_c0_g1	Os08t0480100-02	387	497	610	3.54e-65	8	23717855	23722181	Signal recognition particle receptor, alpha subunit, N-terminal domain containing protein	Q6Z245	SRP-dependent cotranslational protein targeting to membrane [GO:0006614]	signal recognition particle receptor complex [GO:0005785]	GTPase activity [GO:0003924]; GTP binding [GO:0005525]; signal recognition particle binding [GO:0005047]	signal recognition particle receptor complex [GO:0005785]; GTP binding [GO:0005525]; GTPase activity [GO:0003924]; signal recognition particle binding [GO:0005047]; SRP-dependent cotranslational protein targeting to membrane [GO:0006614]	GO:0003924; GO:0005047; GO:0005525; GO:0005785; GO:0006614	KOG0781;COG0552;
	TRINITY_DN37986_c0_g2	DamodharBajri	Chadi-bajri	4.28488	0.469643	3.37189e-06	7.09531e-05	UP	TRINITY_DN37986_c0_g2_i9	TRINITY_DN37986_c0_g2	Os06t0607000-01	381	420	482	0.92	6	24127167	24130368	Similar to Beta-1,3-glucanase	A0A0P0WYH6	carbohydrate metabolic process [GO:0005975]	anchored component of plasma membrane [GO:0046658]; integral component of membrane [GO:0016021]	hydrolase activity, hydrolyzing O-glycosyl compounds [GO:0004553]	anchored component of plasma membrane [GO:0046658]; integral component of membrane [GO:0016021]; hydrolase activity, hydrolyzing O-glycosyl compounds [GO:0004553]; carbohydrate metabolic process [GO:0005975]	GO:0004553; GO:0005975; GO:0016021; GO:0046658
	TRINITY_DN35897_c0_g1	DamodharBajri	Chadi-bajri	4.28369	0.215596	1.25609e-07	4.70293e-06	UP	TRINITY_DN35897_c0_g1_i1	TRINITY_DN35897_c0_g1	Os08t0457100-01	6	130	130	3.6e-20	8	22408403	22408953	Conserved hypothetical protein	Q6Z0Q1		integral component of membrane [GO:0016021]		integral component of membrane [GO:0016021]	GO:0016021
	TRINITY_DN9008_c0_g1	DamodharBajri	Chadi-bajri	4.28349	0.401975	5.82049e-07	1.68195e-05	UP	TRINITY_DN9008_c0_g1_i9	TRINITY_DN9008_c0_g1	Os11t0438400-01	16	113	291	9.87e-11	11	14312204	14314641	Hypothetical conserved gene	Q53JN5
	TRINITY_DN2792_c0_g1	DamodharBajri	Chadi-bajri	4.28336	6.12545	3.77423e-10	3.32556e-08	UP	TRINITY_DN2792_c0_g1_i6	TRINITY_DN2792_c0_g1	Os03t0323200-02	2	620	904	0	3	11713996	11718946	Similar to Magnesium-chelatase subunit H family protein, expressed	A0A0N7KH66	chlorophyll biosynthetic process [GO:0015995]		magnesium chelatase activity [GO:0016851]	magnesium chelatase activity [GO:0016851]; chlorophyll biosynthetic process [GO:0015995]	GO:0015995; GO:0016851
	TRINITY_DN2296_c0_g2	DamodharBajri	Chadi-bajri	4.27839	2.14519	5.10393e-06	0.000101873	UP	TRINITY_DN2296_c0_g2_i1	TRINITY_DN2296_c0_g2	Os04t0635100-00	16	86	86	1.54e-24	4	32301933	32302446	Similar to H0315F07.12 protein	Q7XQS8						ENOG410J4T0;ENOG410YZKG;
	TRINITY_DN10282_c0_g1	DamodharBajri	Chadi-bajri	4.26948	2.41608	3.88485e-06	8.02656e-05	UP	TRINITY_DN10282_c0_g1_i2	TRINITY_DN10282_c0_g1	Os10t0462900-01	30	561	574	0	10	17048051	17053406	Similar to mitochondrial chaperonin-60	Q8H903	'de novo' protein folding [GO:0006458]; protein import into mitochondrial intermembrane space [GO:0045041]; protein refolding [GO:0042026]	cytosol [GO:0005829]	ATP binding [GO:0005524]; unfolded protein binding [GO:0051082]	cytosol [GO:0005829]; ATP binding [GO:0005524]; unfolded protein binding [GO:0051082]; 'de novo' protein folding [GO:0006458]; protein import into mitochondrial intermembrane space [GO:0045041]; protein refolding [GO:0042026]	GO:0005524; GO:0005829; GO:0006458; GO:0042026; GO:0045041; GO:0051082	KOG0356;COG0459;
	TRINITY_DN1636_c3_g1	DamodharBajri	Chadi-bajri	4.26696	3.52631	1.63036e-07	5.87556e-06	UP	TRINITY_DN1636_c3_g1_i1	TRINITY_DN1636_c3_g1	Os02t0597300-01	579	600	757	2.5	2	23211709	23219912	Leucine-rich repeat domain containing protein	A0A0P0VLE4
	TRINITY_DN26069_c0_g1	DamodharBajri	Chadi-bajri	4.26436	2.293	1.67441e-05	0.000293151	UP	TRINITY_DN26069_c0_g1_i2	TRINITY_DN26069_c0_g1	Os02t0193200-01	1	172	200	1.42e-38	2	5188886	5189802	Similar to TMV response-related protein	Q7F8S3						ENOG410J00S;ENOG410Z0XV;
	TRINITY_DN10578_c0_g1	DamodharBajri	Chadi-bajri	4.2603	7.55674	0.0202164	0.11207	UP	TRINITY_DN10578_c0_g1_i8	TRINITY_DN10578_c0_g1	Os03t0311300-01	184	240	306	0.37	3	11104554	11109268	Similar to HAD-superfamily hydrolase, subfamily IA, variant 3 containing protein, expressed	A0A0N7KH54			hydrolase activity [GO:0016787]	hydrolase activity [GO:0016787]	GO:0016787
	TRINITY_DN49975_c0_g3	DamodharBajri	Chadi-bajri	4.25233	0.946669	0.0221919	0.120205	UP	NA	NA	NA	NA	NA	NA	NA	NA	NA	NA	NA	NA	NA	NA	NA	NA	NA
	TRINITY_DN15830_c0_g1	DamodharBajri	Chadi-bajri	4.24831	5.89545	3.81962e-11	4.34167e-09	UP	TRINITY_DN15830_c0_g1_i2	TRINITY_DN15830_c0_g1	Os07t0562700-01	43	88	266	2.32e-24	7	22487434	22488617	Similar to Type III chlorophyll a/b-binding protein (Fragment)	Q6ZF30	photosynthesis, light harvesting in photosystem I [GO:0009768]; protein-chromophore linkage [GO:0018298]; response to light stimulus [GO:0009416]	chloroplast envelope [GO:0009941]; chloroplast thylakoid membrane [GO:0009535]; integral component of membrane [GO:0016021]; photosystem I [GO:0009522]; photosystem II [GO:0009523]; plastoglobule [GO:0010287]	chlorophyll binding [GO:0016168]	chloroplast envelope [GO:0009941]; chloroplast thylakoid membrane [GO:0009535]; integral component of membrane [GO:0016021]; photosystem I [GO:0009522]; photosystem II [GO:0009523]; plastoglobule [GO:0010287]; chlorophyll binding [GO:0016168]; photosynthesis, light harvesting in photosystem I [GO:0009768]; protein-chromophore linkage [GO:0018298]; response to light stimulus [GO:0009416]	GO:0009416; GO:0009522; GO:0009523; GO:0009535; GO:0009768; GO:0009941; GO:0010287; GO:0016021; GO:0016168; GO:0018298	ENOG410IKZW;ENOG410YAI6;
	TRINITY_DN61715_c1_g1	DamodharBajri	Chadi-bajri	4.24259	0.207558	1.37408e-05	0.000244553	UP	NA	NA	NA	NA	NA	NA	NA	NA	NA	NA	NA	NA	NA	NA	NA	NA	NA
	TRINITY_DN3318_c1_g1	DamodharBajri	Chadi-bajri	4.24093	4.34227	5.9697e-05	0.000920885	UP	TRINITY_DN3318_c1_g1_i2	TRINITY_DN3318_c1_g1	Os02t0755900-01	1	264	511	2.3e-132	2	31805977	31807800	UDP-glucuronosyl/UDP-glucosyltransferase domain containing protein	A0A0P0VPM6		intracellular membrane-bounded organelle [GO:0043231]	quercetin 3-O-glucosyltransferase activity [GO:0080043]; quercetin 7-O-glucosyltransferase activity [GO:0080044]; UDP-glycosyltransferase activity [GO:0008194]	intracellular membrane-bounded organelle [GO:0043231]; quercetin 3-O-glucosyltransferase activity [GO:0080043]; quercetin 7-O-glucosyltransferase activity [GO:0080044]; UDP-glycosyltransferase activity [GO:0008194]	GO:0008194; GO:0043231; GO:0080043; GO:0080044
	TRINITY_DN6231_c1_g1	DamodharBajri	Chadi-bajri	4.23957	2.21293	5.23712e-12	8.00981e-10	UP	TRINITY_DN6231_c1_g1_i2	TRINITY_DN6231_c1_g1	Os09t0467200-01	69	94	223	0.15	9	17747275	17748705	Similar to Glutathione S-transferase GST 23 (EC 2.5.1.18) (Fragment)	Q93WY5	glutathione metabolic process [GO:0006749]	cytoplasm [GO:0005737]	glutathione transferase activity [GO:0004364]	cytoplasm [GO:0005737]; glutathione transferase activity [GO:0004364]; glutathione metabolic process [GO:0006749]	GO:0004364; GO:0005737; GO:0006749	KOG0406;ENOG410XSIX;
	TRINITY_DN38289_c1_g2	DamodharBajri	Chadi-bajri	4.23712	0.757805	0.0248551	0.13027	UP	TRINITY_DN38289_c1_g2_i1	TRINITY_DN38289_c1_g2	Os11t0306400-01	220	237	368	0.47	11	11591738	11596168	Similar to Herbicide safener binding protein	Q2R6G9	aromatic compound biosynthetic process [GO:0019438]; methylation [GO:0032259]		O-methyltransferase activity [GO:0008171]; protein dimerization activity [GO:0046983]; S-adenosylmethionine-dependent methyltransferase activity [GO:0008757]	O-methyltransferase activity [GO:0008171]; protein dimerization activity [GO:0046983]; S-adenosylmethionine-dependent methyltransferase activity [GO:0008757]; aromatic compound biosynthetic process [GO:0019438]; methylation [GO:0032259]	GO:0008171; GO:0008757; GO:0019438; GO:0032259; GO:0046983	KOG3178;ENOG410XS7T;
	TRINITY_DN31902_c0_g1	DamodharBajri	Chadi-bajri	4.23608	0.296131	4.61993e-07	1.39727e-05	UP	TRINITY_DN31902_c0_g1_i6	TRINITY_DN31902_c0_g1	Os06t0103800-01	212	354	752	8.18e-36	6	266683	271990	Protein of unknown function DUF125, transmembrane family protein	Q0DFB4	cellular manganese ion homeostasis [GO:0030026]; intracellular sequestering of iron ion [GO:0006880]	cell [GO:0005623]; endoplasmic reticulum [GO:0005783]; ER body [GO:0010168]; integral component of membrane [GO:0016021]; membrane [GO:0016020]	iron ion transmembrane transporter activity [GO:0005381]; manganese ion transmembrane transporter activity [GO:0005384]	cell [GO:0005623]; endoplasmic reticulum [GO:0005783]; ER body [GO:0010168]; integral component of membrane [GO:0016021]; membrane [GO:0016020]; iron ion transmembrane transporter activity [GO:0005381]; manganese ion transmembrane transporter activity [GO:0005384]; cellular manganese ion homeostasis [GO:0030026]; intracellular sequestering of iron ion [GO:0006880]	GO:0005381; GO:0005384; GO:0005623; GO:0005783; GO:0006880; GO:0010168; GO:0016020; GO:0016021; GO:0030026	ENOG410IXJ8;ENOG41129ND;
	TRINITY_DN40472_c0_g1	DamodharBajri	Chadi-bajri	4.23314	5.07379	0.00795943	0.0562815	UP	TRINITY_DN40472_c0_g1_i7	TRINITY_DN40472_c0_g1	Os05t0512500-01	39	57	122	0.71	5	25392886	25396045	CT20 family protein	Q6L528	histone acetylation [GO:0016573]; regulation of transcription by RNA polymerase II [GO:0006357]	NuA4 histone acetyltransferase complex [GO:0035267]		NuA4 histone acetyltransferase complex [GO:0035267]; histone acetylation [GO:0016573]; regulation of transcription by RNA polymerase II [GO:0006357]	GO:0006357; GO:0016573; GO:0035267	ENOG410IYWY;ENOG4112A56;
	TRINITY_DN11699_c0_g1	DamodharBajri	Chadi-bajri	4.2282	1.06313	2.54683e-05	0.000430081	UP	TRINITY_DN11699_c0_g1_i1	TRINITY_DN11699_c0_g1	Os12t0150200-01	320	439	509	9.49e-57	12	2467929	2469700	Cytochrome P450 enzyme, Salt toleranc	Q2QXN4		integral component of membrane [GO:0016021]	heme binding [GO:0020037]; iron ion binding [GO:0005506]; oxidoreductase activity, acting on paired donors, with incorporation or reduction of molecular oxygen [GO:0016705]	integral component of membrane [GO:0016021]; heme binding [GO:0020037]; iron ion binding [GO:0005506]; oxidoreductase activity, acting on paired donors, with incorporation or reduction of molecular oxygen [GO:0016705]	GO:0005506; GO:0016021; GO:0016705; GO:0020037	KOG0157;COG2124;
	TRINITY_DN10509_c0_g1	DamodharBajri	Chadi-bajri	4.22274	1.32217	0.00188948	0.0183316	UP	TRINITY_DN10509_c0_g1_i2	TRINITY_DN10509_c0_g1	Os01t0121800-02	2	32	157	3.4	1	1235881	1236760	Glycosyl transferase, family 14 protein	A0A0P0UY38		membrane [GO:0016020]	acetylglucosaminyltransferase activity [GO:0008375]	membrane [GO:0016020]; acetylglucosaminyltransferase activity [GO:0008375]	GO:0008375; GO:0016020
	TRINITY_DN72123_c0_g2	DamodharBajri	Chadi-bajri	4.21549	3.861	4.90872e-11	5.32235e-09	UP	TRINITY_DN72123_c0_g2_i2	TRINITY_DN72123_c0_g2	Os05t0407100-01	25	43	72	8.07e-05	5	19837789	19838522	Four F5 protein family protein	Q0DI91						ENOG410J5E3;ENOG410ZFCR;
	TRINITY_DN23022_c0_g1	DamodharBajri	Chadi-bajri	4.21548	2.39524	2.79341e-06	6.04713e-05	UP	TRINITY_DN23022_c0_g1_i8	TRINITY_DN23022_c0_g1	Os01t0108600-02	88	216	224	5.73e-41	1	478488	481165	Basic helix-loop-helix dimerisation region bHLH domain containing protein	Q8W0N9	regulation of transcription by RNA polymerase II [GO:0006357]	RNA polymerase II transcription factor complex [GO:0090575]	protein dimerization activity [GO:0046983]; RNA polymerase II regulatory region sequence-specific DNA binding [GO:0000977]; transcription factor binding [GO:0008134]	RNA polymerase II transcription factor complex [GO:0090575]; protein dimerization activity [GO:0046983]; RNA polymerase II regulatory region sequence-specific DNA binding [GO:0000977]; transcription factor binding [GO:0008134]; regulation of transcription by RNA polymerase II [GO:0006357]	GO:0000977; GO:0006357; GO:0008134; GO:0046983; GO:0090575	ENOG410IZ89;ENOG410YMWG;
	TRINITY_DN16898_c0_g1	DamodharBajri	Chadi-bajri	4.21091	0.521775	1.62609e-06	3.87487e-05	UP	TRINITY_DN16898_c0_g1_i4	TRINITY_DN16898_c0_g1	Os11t0565920-00	415	1055	1055	0	11	21079173	21082347	Leucine-rich repeat domain containing protein	A0A0P0Y3K7		integral component of membrane [GO:0016021]		integral component of membrane [GO:0016021]	GO:0016021
	TRINITY_DN5282_c0_g2	DamodharBajri	Chadi-bajri	4.21045	0.547568	7.69896e-07	2.10513e-05	UP	TRINITY_DN5282_c0_g2_i4	TRINITY_DN5282_c0_g2	Os02t0203000-00	62	188	199	8.53e-31	2	5760788	5763128	Similar to transcription factor HY5	A0A0P0VG62	red or far-red light signaling pathway [GO:0010017]; regulation of photomorphogenesis [GO:0010099]; response to far red light [GO:0010218]; response to red light [GO:0010114]	nucleus [GO:0005634]	DNA-binding transcription factor activity [GO:0003700]	nucleus [GO:0005634]; DNA-binding transcription factor activity [GO:0003700]; red or far-red light signaling pathway [GO:0010017]; regulation of photomorphogenesis [GO:0010099]; response to far red light [GO:0010218]; response to red light [GO:0010114]	GO:0003700; GO:0005634; GO:0010017; GO:0010099; GO:0010114; GO:0010218
	TRINITY_DN2566_c1_g1	DamodharBajri	Chadi-bajri	4.20296	4.82048	0.000507855	0.0060736	UP	TRINITY_DN2566_c1_g1_i2	TRINITY_DN2566_c1_g1	Os06t0215900-01	112	372	374	1.21e-135	6	5894911	5896347	Similar to Oxo-phytodienoic acid reductase	A0A0P0WU39			FMN binding [GO:0010181]; oxidoreductase activity [GO:0016491]	FMN binding [GO:0010181]; oxidoreductase activity [GO:0016491]	GO:0010181; GO:0016491
	TRINITY_DN31796_c0_g1	DamodharBajri	Chadi-bajri	4.20068	1.63032	1.46534e-06	3.58232e-05	UP	NA	NA	NA	NA	NA	NA	NA	NA	NA	NA	NA	NA	NA	NA	NA	NA	NA
	TRINITY_DN6220_c0_g2	DamodharBajri	Chadi-bajri	4.19928	1.27728	2.1889e-05	0.000373494	UP	TRINITY_DN6220_c0_g2_i3	TRINITY_DN6220_c0_g2	Os01t0885900-00	83	236	236	1.16e-13	1	38489459	38490169	Similar to transcriptional factor TINY	A0A0P0VBD5		nucleus [GO:0005634]	DNA binding [GO:0003677]; DNA-binding transcription factor activity [GO:0003700]	nucleus [GO:0005634]; DNA binding [GO:0003677]; DNA-binding transcription factor activity [GO:0003700]	GO:0003677; GO:0003700; GO:0005634
	TRINITY_DN15417_c0_g2	DamodharBajri	Chadi-bajri	4.19823	2.15207	0.000276892	0.00358862	UP	TRINITY_DN15417_c0_g2_i2	TRINITY_DN15417_c0_g2	Os01t0279800-01	161	191	214	7.7	1	9917593	9921565	Similar to LRR protein	Q5NBR9	hormone-mediated signaling pathway [GO:0009755]	plasma membrane [GO:0005886]		plasma membrane [GO:0005886]; hormone-mediated signaling pathway [GO:0009755]	GO:0005886; GO:0009755	KOG0619;COG4886;
	TRINITY_DN3101_c0_g1	DamodharBajri	Chadi-bajri	4.19426	1.25064	6.36785e-05	0.000975902	UP	TRINITY_DN3101_c0_g1_i8	TRINITY_DN3101_c0_g1	Os10t0545200-01	1	301	301	6.95e-100	10	21308453	21311336	Similar to 4,4-dimethyl-sterol C4-methyl-oxidase (Fragment)	Q9AV39	sterol biosynthetic process [GO:0016126]	endoplasmic reticulum membrane [GO:0005789]; integral component of membrane [GO:0016021]; membrane [GO:0016020]	aldehyde oxygenase (deformylating) activity [GO:1990465]; C-4 methylsterol oxidase activity [GO:0000254]; iron ion binding [GO:0005506]; octadecanal decarbonylase activity [GO:0009924]; oxidoreductase activity [GO:0016491]	endoplasmic reticulum membrane [GO:0005789]; integral component of membrane [GO:0016021]; membrane [GO:0016020]; aldehyde oxygenase (deformylating) activity [GO:1990465]; C-4 methylsterol oxidase activity [GO:0000254]; iron ion binding [GO:0005506]; octadecanal decarbonylase activity [GO:0009924]; oxidoreductase activity [GO:0016491]; sterol biosynthetic process [GO:0016126]	GO:0000254; GO:0005506; GO:0005789; GO:0009924; GO:0016020; GO:0016021; GO:0016126; GO:0016491; GO:1990465	KOG0873;COG3000;
	TRINITY_DN31870_c0_g1	DamodharBajri	Chadi-bajri	4.19006	1.9881	0.00841443	0.0587573	UP	TRINITY_DN31870_c0_g1_i4	TRINITY_DN31870_c0_g1	Os01t0871300-02	128	170	401	4	1	37779853	37782837	Pyridoxal phosphate-dependent transferase, major region domain containing protein	A0A0P0VB29	biosynthetic process [GO:0009058]		catalytic activity [GO:0003824]; pyridoxal phosphate binding [GO:0030170]	catalytic activity [GO:0003824]; pyridoxal phosphate binding [GO:0030170]; biosynthetic process [GO:0009058]	GO:0003824; GO:0009058; GO:0030170
	TRINITY_DN56470_c0_g1	DamodharBajri	Chadi-bajri	4.18828	2.25594	0.00337594	0.0291857	UP	TRINITY_DN56470_c0_g1_i8	TRINITY_DN56470_c0_g1	Os06t0654000-01	59	392	944	5.53e-74	6	26785125	26790388	Peptidase C19, ubiquitin carboxyl-terminal hydrolase 2 family protein	Q0DAG6	protein deubiquitination [GO:0016579]; ubiquitin-dependent protein catabolic process [GO:0006511]		cysteine-type endopeptidase activity [GO:0004197]; thiol-dependent ubiquitin-specific protease activity [GO:0004843]	cysteine-type endopeptidase activity [GO:0004197]; thiol-dependent ubiquitin-specific protease activity [GO:0004843]; protein deubiquitination [GO:0016579]; ubiquitin-dependent protein catabolic process [GO:0006511]	GO:0004197; GO:0004843; GO:0006511; GO:0016579	KOG1865;ENOG410XQ92;
	TRINITY_DN5527_c0_g1	DamodharBajri	Chadi-bajri	4.18647	4.94857	0.00123799	0.0129998	UP	TRINITY_DN5527_c0_g1_i4	TRINITY_DN5527_c0_g1	Os06t0517700-01	15	148	148	3.48e-23	6	18955486	18956519	Similar to cDNA, clone: J075167K24, full insert sequence	A0A0P0WX99	defense response [GO:0006952]			defense response [GO:0006952]	GO:0006952
	TRINITY_DN37_c0_g1	DamodharBajri	Chadi-bajri	4.18638	2.66646	2.15057e-14	6.8416e-12	UP	TRINITY_DN37_c0_g1_i9	TRINITY_DN37_c0_g1	Os04t0441800-01	1	583	611	0	4	21970849	21975757	TGF-beta receptor, type I/II extracellular region family protein	Q7FA05		integral component of membrane [GO:0016021]	oligopeptide transmembrane transporter activity [GO:0035673]; peptide:proton symporter activity [GO:0015333]; peptide transmembrane transporter activity [GO:1904680]	integral component of membrane [GO:0016021]; oligopeptide transmembrane transporter activity [GO:0035673]; peptide transmembrane transporter activity [GO:1904680]; peptide:proton symporter activity [GO:0015333]	GO:0015333; GO:0016021; GO:0035673; GO:1904680	KOG1237;COG3104;
	TRINITY_DN4677_c0_g1	DamodharBajri	Chadi-bajri	4.18264	2.8543	5.01533e-12	7.73347e-10	UP	TRINITY_DN4677_c0_g1_i8	TRINITY_DN4677_c0_g1	Os03t0660400-00	46	83	104	3.4e-08	3	25893155	25893521	Hypothetical conserved gene	A3AL27	response to auxin [GO:0009733]			response to auxin [GO:0009733]	GO:0009733	ENOG410J8P9;ENOG410Z91T;
	TRINITY_DN2233_c0_g1	DamodharBajri	Chadi-bajri	4.18157	1.68991	2.96458e-05	0.000493756	UP	TRINITY_DN2233_c0_g1_i9	TRINITY_DN2233_c0_g1	Os06t0565200-00	43	131	331	2.65e-43	6	21761304	21762421	Putative heat stress transcription factor A-6a	Q5Z6A4	cellular response to heat [GO:0034605]; positive regulation of transcription from RNA polymerase II promoter in response to heat stress [GO:0061408]; regulation of transcription from RNA polymerase II promoter in response to stress [GO:0043618]	cytoplasm [GO:0005737]; nucleus [GO:0005634]	DNA-binding transcription factor activity [GO:0003700]; RNA polymerase II cis-regulatory region sequence-specific DNA binding [GO:0000978]; sequence-specific DNA binding [GO:0043565]	cytoplasm [GO:0005737]; nucleus [GO:0005634]; DNA-binding transcription factor activity [GO:0003700]; RNA polymerase II cis-regulatory region sequence-specific DNA binding [GO:0000978]; sequence-specific DNA binding [GO:0043565]; cellular response to heat [GO:0034605]; positive regulation of transcription from RNA polymerase II promoter in response to heat stress [GO:0061408]; regulation of trans…	GO:0000978; GO:0003700; GO:0005634; GO:0005737; GO:0034605; GO:0043565; GO:0043618; GO:0061408	KOG0627;COG5169;
	TRINITY_DN3943_c0_g1	DamodharBajri	Chadi-bajri	4.18143	5.94715	0.000115236	0.00165546	UP	TRINITY_DN3943_c0_g1_i7	TRINITY_DN3943_c0_g1	Os04t0547900-01	39	253	368	4.59e-139	4	27423442	27426169	Anti-sense to fibroblast growth factor protein GFG family protein	Q0JB97	signal transduction [GO:0007165]		ADP-ribose diphosphatase activity [GO:0047631]; NAD binding [GO:0051287]; NADH pyrophosphatase activity [GO:0035529]	ADP-ribose diphosphatase activity [GO:0047631]; NAD binding [GO:0051287]; NADH pyrophosphatase activity [GO:0035529]; signal transduction [GO:0007165]	GO:0007165; GO:0035529; GO:0047631; GO:0051287	KOG0648;ENOG410Z4GH;
	TRINITY_DN652_c0_g1	DamodharBajri	Chadi-bajri	4.17444	3.84922	0.000314195	0.00400043	UP	TRINITY_DN652_c0_g1_i4	TRINITY_DN652_c0_g1	Os11t0151400-01	11	516	520	0	11	2390496	2392366	Cytochrome P450 family protein	Q53PZ7		integral component of membrane [GO:0016021]	heme binding [GO:0020037]; iron ion binding [GO:0005506]; oxidoreductase activity, acting on paired donors, with incorporation or reduction of molecular oxygen [GO:0016705]	integral component of membrane [GO:0016021]; heme binding [GO:0020037]; iron ion binding [GO:0005506]; oxidoreductase activity, acting on paired donors, with incorporation or reduction of molecular oxygen [GO:0016705]	GO:0005506; GO:0016021; GO:0016705; GO:0020037	KOG0157;COG2124;
	TRINITY_DN67534_c0_g1	DamodharBajri	Chadi-bajri	4.17184	1.31487	2.1319e-10	2.02552e-08	UP	TRINITY_DN67534_c0_g1_i1	TRINITY_DN67534_c0_g1	Os09t0482720-00	56	135	488	2.72e-35	9	18569806	18573988	Similar to lipid binding protein	A0A0P0XN92	reactive oxygen species biosynthetic process [GO:1903409]; regulation of gene expression [GO:0010468]	extracellular space [GO:0005615]; vacuolar membrane [GO:0005774]	lipopolysaccharide binding [GO:0001530]	extracellular space [GO:0005615]; vacuolar membrane [GO:0005774]; lipopolysaccharide binding [GO:0001530]; reactive oxygen species biosynthetic process [GO:1903409]; regulation of gene expression [GO:0010468]	GO:0001530; GO:0005615; GO:0005774; GO:0010468; GO:1903409
	TRINITY_DN4282_c1_g4	DamodharBajri	Chadi-bajri	4.16179	3.29321	3.18775e-09	2.08584e-07	UP	TRINITY_DN4282_c1_g4_i2	TRINITY_DN4282_c1_g4	Os01t0884300-01	57	148	303	7.26e-47	1	38398996	38401481	No apical meristem (NAM) protein domain containing protein	Q7F2L3	positive regulation of response to salt stress [GO:1901002]; positive regulation of response to water deprivation [GO:1902584]; positive regulation of transcription, DNA-templated [GO:0045893]; regulation of defense response to fungus [GO:1900150]; regulation of growth [GO:0040008]; response to cold [GO:0009409]; root development [GO:0048364]	nucleus [GO:0005634]	sequence-specific DNA binding [GO:0043565]	nucleus [GO:0005634]; sequence-specific DNA binding [GO:0043565]; positive regulation of response to salt stress [GO:1901002]; positive regulation of response to water deprivation [GO:1902584]; positive regulation of transcription, DNA-templated [GO:0045893]; regulation of defense response to fungus [GO:1900150]; regulation of growth [GO:0040008]; response to cold [GO:0009409]; root development […	GO:0005634; GO:0009409; GO:0040008; GO:0043565; GO:0045893; GO:0048364; GO:1900150; GO:1901002; GO:1902584	ENOG410IK1Z;ENOG410YE96;
	TRINITY_DN1654_c0_g3	DamodharBajri	Chadi-bajri	4.16104	2.78543	5.58609e-10	4.67047e-08	UP	TRINITY_DN1654_c0_g3_i1	TRINITY_DN1654_c0_g3	Os03t0218400-01	2	42	515	3.37e-18	3	6233563	6238297	Similar to Hexose transporter	Q10PW9	glucose import [GO:0046323]	integral component of plasma membrane [GO:0005887]	carbohydrate:proton symporter activity [GO:0005351]	integral component of plasma membrane [GO:0005887]; carbohydrate:proton symporter activity [GO:0005351]; glucose import [GO:0046323]	GO:0005351; GO:0005887; GO:0046323	KOG0254;ENOG410XNQK;
	TRINITY_DN17678_c0_g2	DamodharBajri	Chadi-bajri	4.15309	0.11336	1.62737e-06	3.87521e-05	UP	TRINITY_DN17678_c0_g2_i2	TRINITY_DN17678_c0_g2	Os08t0557800-01	348	452	509	1.04e-52	8	27916313	27922609	Similar to Fatty acyl coA reductase	Q6ZJ06	lipid metabolic process [GO:0006629]; long-chain fatty-acyl-CoA metabolic process [GO:0035336]; suberin biosynthetic process [GO:0010345]	intracellular membrane-bounded organelle [GO:0043231]	alcohol-forming fatty acyl-CoA reductase activity [GO:0102965]; fatty-acyl-CoA reductase (alcohol-forming) activity [GO:0080019]	intracellular membrane-bounded organelle [GO:0043231]; alcohol-forming fatty acyl-CoA reductase activity [GO:0102965]; fatty-acyl-CoA reductase (alcohol-forming) activity [GO:0080019]; lipid metabolic process [GO:0006629]; long-chain fatty-acyl-CoA metabolic process [GO:0035336]; suberin biosynthetic process [GO:0010345]	GO:0006629; GO:0010345; GO:0035336; GO:0043231; GO:0080019; GO:0102965	KOG1221;ENOG410XS7R;
	TRINITY_DN21086_c0_g1	DamodharBajri	Chadi-bajri	4.15109	1.43788	6.67852e-09	4.00116e-07	UP	TRINITY_DN21086_c0_g1_i4	TRINITY_DN21086_c0_g1	Os01t0589900-00	64	90	1080	0.72	1	23005565	23008941	Pentatricopeptide repeat domain containing protein	A0A0P0V4P7	RNA modification [GO:0009451]	intracellular membrane-bounded organelle [GO:0043231]	zinc ion binding [GO:0008270]	intracellular membrane-bounded organelle [GO:0043231]; zinc ion binding [GO:0008270]; RNA modification [GO:0009451]	GO:0008270; GO:0009451; GO:0043231
	TRINITY_DN9610_c0_g1	DamodharBajri	Chadi-bajri	4.14779	1.50914	4.75997e-11	5.19099e-09	UP	TRINITY_DN9610_c0_g1_i24	TRINITY_DN9610_c0_g1	Os08t0285200-01	314	473	488	0.27	8	11263369	11266927	WD40 repeat-like domain containing protein	Q0J6Q2	regulation of DNA damage checkpoint [GO:2000001]	nucleus [GO:0005634]	DNA binding [GO:0003677]	nucleus [GO:0005634]; DNA binding [GO:0003677]; regulation of DNA damage checkpoint [GO:2000001]	GO:0003677; GO:0005634; GO:2000001	KOG4328;ENOG410XRID;
	TRINITY_DN27276_c0_g1	DamodharBajri	Chadi-bajri	4.14776	4.6222	5.58317e-13	1.16056e-10	UP	TRINITY_DN27276_c0_g1_i3	TRINITY_DN27276_c0_g1	Os09t0346500-04	204	265	265	2.09e-34	9	10845779	10847012	Similar to Chlorophyll a-b binding protein, chloroplast precursor (LHCII type I CAB) (LHCP)	P12330	photosynthesis [GO:0015979]; photosynthesis, light harvesting in photosystem I [GO:0009768]; protein-chromophore linkage [GO:0018298]; response to light stimulus [GO:0009416]	chloroplast envelope [GO:0009941]; chloroplast thylakoid membrane [GO:0009535]; integral component of membrane [GO:0016021]; photosystem I [GO:0009522]; photosystem II [GO:0009523]; plastoglobule [GO:0010287]	chlorophyll binding [GO:0016168]; metal ion binding [GO:0046872]	chloroplast envelope [GO:0009941]; chloroplast thylakoid membrane [GO:0009535]; integral component of membrane [GO:0016021]; photosystem I [GO:0009522]; photosystem II [GO:0009523]; plastoglobule [GO:0010287]; chlorophyll binding [GO:0016168]; metal ion binding [GO:0046872]; photosynthesis [GO:0015979]; photosynthesis, light harvesting in photosystem I [GO:0009768]; protein-chromophore linkage [G…	GO:0009416; GO:0009522; GO:0009523; GO:0009535; GO:0009768; GO:0009941; GO:0010287; GO:0015979; GO:0016021; GO:0016168; GO:0018298; GO:0046872	ENOG410IU0X;ENOG410ZHBU;
	TRINITY_DN7443_c1_g2	DamodharBajri	Chadi-bajri	4.14475	2.01881	8.85726e-09	5.07996e-07	UP	TRINITY_DN7443_c1_g2_i1	TRINITY_DN7443_c1_g2	Os02t0168400-01	503	566	602	2.9	2	3696212	3699700	Hypothetical conserved gene	A0A0P0VF70
	TRINITY_DN14124_c0_g1	DamodharBajri	Chadi-bajri	4.14129	1.6948	4.69208e-05	0.000746448	UP	TRINITY_DN14124_c0_g1_i9	TRINITY_DN14124_c0_g1	Os01t0110700-02	620	719	753	0.1	1	562138	569556	Similar to Phosphoenolpyruvate carboxylase (EC 4.1.1.31)	A0A0P0UX68	carbon fixation [GO:0015977]; tricarboxylic acid cycle [GO:0006099]		phosphoenolpyruvate carboxylase activity [GO:0008964]	phosphoenolpyruvate carboxylase activity [GO:0008964]; carbon fixation [GO:0015977]; tricarboxylic acid cycle [GO:0006099]	GO:0006099; GO:0008964; GO:0015977
	TRINITY_DN12486_c4_g1	DamodharBajri	Chadi-bajri	4.13973	6.74708	7.17489e-12	1.05448e-09	UP	TRINITY_DN12486_c4_g1_i1	TRINITY_DN12486_c4_g1	Os07t0468100-01	76	149	232	6.18e-24	7	16674227	16675326	Similar to Glutathione S-transferase GST 19 (EC 2.5.1.18)	Q69RL1	glutathione metabolic process [GO:0006749]	cytoplasm [GO:0005737]	glutathione transferase activity [GO:0004364]	cytoplasm [GO:0005737]; glutathione transferase activity [GO:0004364]; glutathione metabolic process [GO:0006749]	GO:0004364; GO:0005737; GO:0006749	KOG0406;ENOG410XSIX;
	TRINITY_DN8701_c1_g1	DamodharBajri	Chadi-bajri	4.13879	2.53218	0.00397535	0.0333041	UP	TRINITY_DN8701_c1_g1_i4	TRINITY_DN8701_c1_g1	Os09t0446700-00	8	78	86	1.74e-18	9	16653109	16653561	Conserved hypothetical protein	A0A0N7KQW4		integral component of membrane [GO:0016021]		integral component of membrane [GO:0016021]	GO:0016021
	TRINITY_DN3032_c0_g2	DamodharBajri	Chadi-bajri	4.13613	1.24934	6.69145e-09	4.00253e-07	UP	TRINITY_DN3032_c0_g2_i1	TRINITY_DN3032_c0_g2	Os05t0569000-01	1	19	385	1.6	5	28319716	28324481	Hypothetical conserved gene	A0A0P0WR92
	TRINITY_DN5731_c0_g2	DamodharBajri	Chadi-bajri	4.13336	6.06729	1.18818e-09	8.92295e-08	UP	TRINITY_DN5731_c0_g2_i1	TRINITY_DN5731_c0_g2	Os11t0703900-02	54	103	103	4.28e-06	11	28807877	28808405	Heat shock protein 70	A0A0P0Y5S2
	TRINITY_DN156707_c0_g1	DamodharBajri	Chadi-bajri	4.12605	0.166911	0.0134329	0.0835372	UP	TRINITY_DN156707_c0_g1_i1	TRINITY_DN156707_c0_g1	Os06t0682700-00	493	565	644	2.51e-39	6	28453267	28456743	Similar to SWAP (Suppressor-of-White-APricot)/surp domain-containing protein	A0A0P0X0F2	cellular calcium ion homeostasis [GO:0006874]; RNA processing [GO:0006396]	cell [GO:0005623]; perinuclear region of cytoplasm [GO:0048471]	RNA binding [GO:0003723]	cell [GO:0005623]; perinuclear region of cytoplasm [GO:0048471]; RNA binding [GO:0003723]; cellular calcium ion homeostasis [GO:0006874]; RNA processing [GO:0006396]	GO:0003723; GO:0005623; GO:0006396; GO:0006874; GO:0048471
	TRINITY_DN555_c0_g1	DamodharBajri	Chadi-bajri	4.12574	0.410494	4.10014e-05	0.000662076	UP	TRINITY_DN555_c0_g1_i1	TRINITY_DN555_c0_g1	Os03t0351200-00	65	405	405	0	3	13155851	13157256	NAD(P)-binding domain containing protein	Q10LH0	chlorophyll biosynthetic process [GO:0015995]	chloroplast envelope [GO:0009941]; chloroplast thylakoid [GO:0009534]	3,8-divinyl protochlorophyllide a 8-vinyl reductase activity [GO:0051744]; divinyl chlorophyllide a 8-vinyl-reductase activity [GO:0033728]	chloroplast envelope [GO:0009941]; chloroplast thylakoid [GO:0009534]; 3,8-divinyl protochlorophyllide a 8-vinyl reductase activity [GO:0051744]; divinyl chlorophyllide a 8-vinyl-reductase activity [GO:0033728]; chlorophyll biosynthetic process [GO:0015995]	GO:0009534; GO:0009941; GO:0015995; GO:0033728; GO:0051744	KOG1203;COG0702;
	TRINITY_DN12594_c0_g1	DamodharBajri	Chadi-bajri	4.11964	0.709999	3.63281e-09	2.34444e-07	UP	TRINITY_DN12594_c0_g1_i5	TRINITY_DN12594_c0_g1	Os10t0572500-01	73	155	719	3.51e-20	10	22702383	22707110	Zinc finger, RING/FYVE/PHD-type domain containing protein	NA	NA	NA	NA	NA	NA
	TRINITY_DN7467_c0_g1	DamodharBajri	Chadi-bajri	4.11359	2.59279	1.222e-05	0.000220938	UP	TRINITY_DN7467_c0_g1_i2	TRINITY_DN7467_c0_g1	Os03t0758500-01	18	125	165	2.67e-66	3	31359578	31360468	Cupredoxin domain containing protein	Q9AUW1		anchored component of plasma membrane [GO:0046658]; integral component of membrane [GO:0016021]	electron transfer activity [GO:0009055]	anchored component of plasma membrane [GO:0046658]; integral component of membrane [GO:0016021]; electron transfer activity [GO:0009055]	GO:0009055; GO:0016021; GO:0046658	ENOG410IYTT;ENOG410YVVN;
	TRINITY_DN6713_c0_g1	DamodharBajri	Chadi-bajri	4.10961	3.6712	2.11411e-05	0.000362209	UP	TRINITY_DN6713_c0_g1_i3	TRINITY_DN6713_c0_g1	Os05t0568600-01	45	231	231	1.4e-27	5	28307089	28308038	Protein of unknown function DUF1645 family protein	Q6AUN7						ENOG410IXS0;ENOG410YQM1;
	TRINITY_DN15170_c1_g2	DamodharBajri	Chadi-bajri	4.10952	1.31464	3.25521e-08	1.52902e-06	UP	NA	NA	NA	NA	NA	NA	NA	NA	NA	NA	NA	NA	NA	NA	NA	NA	NA
	TRINITY_DN11694_c1_g1	DamodharBajri	Chadi-bajri	4.10765	0.772695	3.45592e-06	7.23571e-05	UP	TRINITY_DN11694_c1_g1_i1	TRINITY_DN11694_c1_g1	Os02t0604100-01	26	47	129	3.4	2	23664751	23667133	Conserved hypothetical protein	Q6K8J0						ENOG410J0X4;ENOG410YY1T;
	TRINITY_DN1932_c0_g1	DamodharBajri	Chadi-bajri	4.10651	4.01074	1.97795e-09	1.40412e-07	UP	TRINITY_DN1932_c0_g1_i1	TRINITY_DN1932_c0_g1	Os08t0509100-01	521	941	941	0	8	25241037	25250038	Similar to Lipoxygenase, chloroplast precursor (EC 1.13.11.12)	Q84YK8	oxylipin biosynthetic process [GO:0031408]	chloroplast [GO:0009507]	linoleate 13S-lipoxygenase activity [GO:0016165]; metal ion binding [GO:0046872]	chloroplast [GO:0009507]; linoleate 13S-lipoxygenase activity [GO:0016165]; metal ion binding [GO:0046872]; oxylipin biosynthetic process [GO:0031408]	GO:0009507; GO:0016165; GO:0031408; GO:0046872	ENOG410IIW1;ENOG410YN4N;
	TRINITY_DN962_c0_g1	DamodharBajri	Chadi-bajri	4.1041	2.13873	1.2834e-08	6.90797e-07	UP	TRINITY_DN962_c0_g1_i9	TRINITY_DN962_c0_g1	Os04t0631600-01	296	435	437	2.6e-43	4	32166724	32169575	Basic helix-loop-helix dimerisation region bHLH domain containing protein	Q0J9U0		nucleus [GO:0005634]	DNA-binding transcription activator activity, RNA polymerase II-specific [GO:0001228]; protein dimerization activity [GO:0046983]	nucleus [GO:0005634]; DNA-binding transcription activator activity, RNA polymerase II-specific [GO:0001228]; protein dimerization activity [GO:0046983]	GO:0001228; GO:0005634; GO:0046983	ENOG410IE0K;ENOG4111AEF;
	TRINITY_DN14275_c0_g2	DamodharBajri	Chadi-bajri	4.10247	5.05296	1.7985e-07	6.38366e-06	UP	TRINITY_DN14275_c0_g2_i3	TRINITY_DN14275_c0_g2	Os06t0239500-01	295	535	535	1.02e-105	6	7247884	7250998	TGF-beta receptor, type I/II extracellular region family protein	Q67VA7		integral component of membrane [GO:0016021]	oligopeptide transmembrane transporter activity [GO:0035673]; peptide:proton symporter activity [GO:0015333]; peptide transmembrane transporter activity [GO:1904680]	integral component of membrane [GO:0016021]; oligopeptide transmembrane transporter activity [GO:0035673]; peptide transmembrane transporter activity [GO:1904680]; peptide:proton symporter activity [GO:0015333]	GO:0015333; GO:0016021; GO:0035673; GO:1904680	KOG1237;COG3104;
	TRINITY_DN34501_c0_g2	DamodharBajri	Chadi-bajri	4.10096	0.0905391	0.00241224	0.0223267	UP	TRINITY_DN34501_c0_g2_i3	TRINITY_DN34501_c0_g2	Os03t0565900-01	69	155	458	5.66e-06	3	20444173	20447271	Protein of unknown function DUF1723 domain containing protein	Q10I34						ENOG410IZ6X;ENOG410YCGI;
	TRINITY_DN9114_c0_g2	DamodharBajri	Chadi-bajri	4.09522	0.156315	3.17907e-07	1.03647e-05	UP	TRINITY_DN9114_c0_g2_i3	TRINITY_DN9114_c0_g2	Os03t0643433-00	3	627	643	3.7e-87	3	24811805	24814017	Similar to J013022N21, full insert sequence	A0A0P0W1C4
	TRINITY_DN318_c0_g1	DamodharBajri	Chadi-bajri	4.09381	4.15179	4.80136e-06	9.67575e-05	UP	TRINITY_DN318_c0_g1_i9	TRINITY_DN318_c0_g1	Os02t0615800-01	52	993	1001	0	2	24350730	24354469	Protein kinase, core domain containing protein	Q6K7X0		integral component of membrane [GO:0016021]	ATP binding [GO:0005524]; protein kinase activity [GO:0004672]	integral component of membrane [GO:0016021]; ATP binding [GO:0005524]; protein kinase activity [GO:0004672]	GO:0004672; GO:0005524; GO:0016021	ENOG410IH5R;ENOG410IXHS;COG0515;COG4886;
	TRINITY_DN18449_c0_g2	DamodharBajri	Chadi-bajri	4.09371	1.63668	0.000113339	0.00163432	UP	TRINITY_DN18449_c0_g2_i8	TRINITY_DN18449_c0_g2	Os10t0396300-01	4	213	216	1.53e-114	10	13289659	13292217	Similar to MOB1	Q109Q4			kinase activity [GO:0016301]	kinase activity [GO:0016301]	GO:0016301	KOG0440;ENOG410XSUJ;
	TRINITY_DN3275_c0_g1	DamodharBajri	Chadi-bajri	4.09328	3.00099	0.00171565	0.0169555	UP	TRINITY_DN3275_c0_g1_i7	TRINITY_DN3275_c0_g1	Os10t0562200-00	87	584	584	0	10	22180638	22182457	Lipase-like protein	A0A0P0XXD6	lipid metabolic process [GO:0006629]		phospholipase activity [GO:0004620]	phospholipase activity [GO:0004620]; lipid metabolic process [GO:0006629]	GO:0004620; GO:0006629
	TRINITY_DN12792_c0_g1	DamodharBajri	Chadi-bajri	4.09161	1.11086	0.000320088	0.00406446	UP	NA	NA	NA	NA	NA	NA	NA	NA	NA	NA	NA	NA	NA	NA	NA	NA	NA
	TRINITY_DN8201_c1_g1	DamodharBajri	Chadi-bajri	4.09131	1.016	1.51254e-09	1.10482e-07	UP	NA	NA	NA	NA	NA	NA	NA	NA	NA	NA	NA	NA	NA	NA	NA	NA	NA
	TRINITY_DN940_c0_g1	DamodharBajri	Chadi-bajri	4.08286	6.29116	9.97216e-05	0.00145989	UP	TRINITY_DN940_c0_g1_i9	TRINITY_DN940_c0_g1	Os02t0575000-01	1	25	88	4.1e-08	2	22064966	22065592	Conserved hypothetical protein	Q69S83						ENOG410JUT8;ENOG41106JT;
	TRINITY_DN14438_c2_g1	DamodharBajri	Chadi-bajri	4.0791	0.156768	0.0149802	0.0904386	UP	TRINITY_DN14438_c2_g1_i1	TRINITY_DN14438_c2_g1	Os10t0498700-01	138	158	1301	7.8	10	19015819	19025378	WD40-like domain containing protein	Q7G2F7	circadian regulation of gene expression [GO:0032922]; positive regulation of systemic acquired resistance [GO:1901672]; regulation of cell wall pectin metabolic process [GO:1902066]; regulation of ethylene-activated signaling pathway [GO:0010104]; regulation of jasmonic acid mediated signaling pathway [GO:2000022]; regulation of long-day photoperiodism, flowering [GO:0048586]; regulation of plant…	mediator complex [GO:0016592]		mediator complex [GO:0016592]; circadian regulation of gene expression [GO:0032922]; positive regulation of systemic acquired resistance [GO:1901672]; regulation of cell wall pectin metabolic process [GO:1902066]; regulation of ethylene-activated signaling pathway [GO:0010104]; regulation of jasmonic acid mediated signaling pathway [GO:2000022]; regulation of long-day photoperiodism, flowering [G…	GO:0006355; GO:0006970; GO:0010104; GO:0016592; GO:0032922; GO:0048364; GO:0048586; GO:1901672; GO:1902066; GO:2000022; GO:2001009	ENOG410IIPH;ENOG410XS10;
	TRINITY_DN13174_c0_g1	DamodharBajri	Chadi-bajri	4.07815	1.35077	0.0455793	0.194875	UP	TRINITY_DN13174_c0_g1_i6	TRINITY_DN13174_c0_g1	Os08t0250900-01	398	430	972	3.4	8	9224375	9227905	Conserved hypothetical protein	NA	NA	NA	NA	NA	NA
	TRINITY_DN1545_c2_g1	DamodharBajri	Chadi-bajri	4.07641	4.10236	7.9356e-05	0.00119619	UP	TRINITY_DN1545_c2_g1_i1	TRINITY_DN1545_c2_g1	Os06t0127100-01	8	51	214	9.14e-24	6	1434770	1435533	Dehydration-responsive element-binding protein 1C	Q9LWV3		nucleus [GO:0005634]	DNA binding [GO:0003677]; DNA-binding transcription factor activity [GO:0003700]	nucleus [GO:0005634]; DNA binding [GO:0003677]; DNA-binding transcription factor activity [GO:0003700]	GO:0003677; GO:0003700; GO:0005634	ENOG410JU7P;ENOG411074Q;
	TRINITY_DN7255_c0_g2	DamodharBajri	Chadi-bajri	4.07527	2.19944	1.80509e-09	1.29608e-07	UP	TRINITY_DN7255_c0_g2_i2	TRINITY_DN7255_c0_g2	Os05t0512200-01	62	442	442	0	5	25382364	25385526	Similar to T4P13.26 protein	B9FL32	circadian rhythm [GO:0007623]			circadian rhythm [GO:0007623]	GO:0007623	ENOG410IFMJ;ENOG410XNS0;
	TRINITY_DN9893_c0_g1	DamodharBajri	Chadi-bajri	4.07421	7.52149	0.00988084	0.0662797	UP	TRINITY_DN9893_c0_g1_i4	TRINITY_DN9893_c0_g1	Os05t0136200-01	313	414	454	2	5	2113595	2117110	Serine/threonine protein kinase domain containing protein	B3GM02	signal transduction [GO:0007165]		ATP binding [GO:0005524]; protein serine/threonine kinase activity [GO:0004674]	ATP binding [GO:0005524]; protein serine/threonine kinase activity [GO:0004674]; signal transduction [GO:0007165]	GO:0004674; GO:0005524; GO:0007165	KOG0583;COG0515;
	TRINITY_DN1053_c0_g2	DamodharBajri	Chadi-bajri	4.07399	0.116646	1.73123e-06	4.08888e-05	UP	TRINITY_DN1053_c0_g2_i1	TRINITY_DN1053_c0_g2	Os11t0704100-00	330	357	1135	0.94	11	28812033	28815723	Similar to NB-ARC domain containing protein	Q53NN7			ADP binding [GO:0043531]	ADP binding [GO:0043531]	GO:0043531	KOG4658;COG4886;
	TRINITY_DN5394_c0_g1	DamodharBajri	Chadi-bajri	4.06975	2.31647	0.000163062	0.00226553	UP	TRINITY_DN5394_c0_g1_i9	TRINITY_DN5394_c0_g1	Os04t0223500-01	230	259	521	0.36	4	8243749	8249931	Dimethylaniline monooxygenase, N-oxide-forming domain containing protein	Q7XWZ6			flavin adenine dinucleotide binding [GO:0050660]; N,N-dimethylaniline monooxygenase activity [GO:0004499]; NADP binding [GO:0050661]	flavin adenine dinucleotide binding [GO:0050660]; N,N-dimethylaniline monooxygenase activity [GO:0004499]; NADP binding [GO:0050661]	GO:0004499; GO:0050660; GO:0050661	KOG1399;COG2072;
	TRINITY_DN17197_c0_g2	DamodharBajri	Chadi-bajri	4.06593	0.888498	0.0358204	0.166961	UP	TRINITY_DN17197_c0_g2_i1	TRINITY_DN17197_c0_g2	Os01t0967800-01	10	53	550	9.6	1	42684942	42689080	Conserved hypothetical protein	Q5JLF3						ENOG410JWCR;ENOG411051W;
	TRINITY_DN7671_c0_g1	DamodharBajri	Chadi-bajri	4.05996	2.37803	1.45032e-13	3.49788e-11	UP	TRINITY_DN7671_c0_g1_i9	TRINITY_DN7671_c0_g1	Os06t0728700-01	7	451	451	3.08e-137	6	31025972	31028984	Homeodomain-like containing protein	Q5Z5B9		nucleus [GO:0005634]	DNA binding [GO:0003677]	nucleus [GO:0005634]; DNA binding [GO:0003677]	GO:0003677; GO:0005634	ENOG410INV6;ENOG4111HV1;
	TRINITY_DN39318_c0_g1	DamodharBajri	Chadi-bajri	4.05722	2.24321	3.67342e-07	1.16044e-05	UP	TRINITY_DN39318_c0_g1_i1	TRINITY_DN39318_c0_g1	Os08t0117800-01	657	707	825	0.39	8	981210	984101	Cation/H+ exchanger domain containing protein	Q6ZJ60	monovalent inorganic cation transport [GO:0015672]; regulation of pH [GO:0006885]	endomembrane system [GO:0012505]; integral component of membrane [GO:0016021]	solute:proton antiporter activity [GO:0015299]	endomembrane system [GO:0012505]; integral component of membrane [GO:0016021]; solute:proton antiporter activity [GO:0015299]; monovalent inorganic cation transport [GO:0015672]; regulation of pH [GO:0006885]	GO:0006885; GO:0012505; GO:0015299; GO:0015672; GO:0016021	KOG1650;COG0475;
	TRINITY_DN4199_c3_g1	DamodharBajri	Chadi-bajri	4.0567	1.68659	1.29864e-05	0.000233221	UP	TRINITY_DN4199_c3_g1_i2	TRINITY_DN4199_c3_g1	Os09t0441400-01	429	513	514	1.13e-35	9	16387840	16390388	Similar to Elicitor-inducible cytochrome P450	Q69P73		membrane [GO:0016020]	heme binding [GO:0020037]; iron ion binding [GO:0005506]; oxidoreductase activity, acting on paired donors, with incorporation or reduction of molecular oxygen, NAD(P)H as one donor, and incorporation of one atom of oxygen [GO:0016709]	membrane [GO:0016020]; heme binding [GO:0020037]; iron ion binding [GO:0005506]; oxidoreductase activity, acting on paired donors, with incorporation or reduction of molecular oxygen, NAD(P)H as one donor, and incorporation of one atom of oxygen [GO:0016709]	GO:0005506; GO:0016020; GO:0016709; GO:0020037	KOG0156;COG2124;
	TRINITY_DN3358_c2_g1	DamodharBajri	Chadi-bajri	4.05578	5.6954	4.04245e-10	3.52884e-08	UP	TRINITY_DN3358_c2_g1_i1	TRINITY_DN3358_c2_g1	Os03t0276500-01	499	588	650	4.96e-52	3	9370160	9373067	Similar to Heat shock protein 70	Q10NA9	cellular response to unfolded protein [GO:0034620]; chaperone cofactor-dependent protein refolding [GO:0051085]; protein refolding [GO:0042026]; response to unfolded protein [GO:0006986]	cytoplasm [GO:0005737]	ATPase activity [GO:0016887]; ATPase activity, coupled [GO:0042623]; ATP binding [GO:0005524]; heat shock protein binding [GO:0031072]; misfolded protein binding [GO:0051787]; protein folding chaperone [GO:0044183]; unfolded protein binding [GO:0051082]	cytoplasm [GO:0005737]; ATP binding [GO:0005524]; ATPase activity [GO:0016887]; ATPase activity, coupled [GO:0042623]; heat shock protein binding [GO:0031072]; misfolded protein binding [GO:0051787]; protein folding chaperone [GO:0044183]; unfolded protein binding [GO:0051082]; cellular response to unfolded protein [GO:0034620]; chaperone cofactor-dependent protein refolding [GO:0051085]; protein…	GO:0005524; GO:0005737; GO:0006986; GO:0016887; GO:0031072; GO:0034620; GO:0042026; GO:0042623; GO:0044183; GO:0051082; GO:0051085; GO:0051787	KOG0101;COG0443;
	TRINITY_DN13106_c0_g1	DamodharBajri	Chadi-bajri	4.05454	0.818465	2.54364e-06	5.60632e-05	UP	TRINITY_DN13106_c0_g1_i1	TRINITY_DN13106_c0_g1	Os03t0344700-01	444	466	775	1.76e-05	3	12836187	12845182	Similar to AAA-type ATPase family protein	A0A0N7KH90			ATP binding [GO:0005524]	ATP binding [GO:0005524]	GO:0005524
	TRINITY_DN660_c0_g5	DamodharBajri	Chadi-bajri	4.05416	7.77118	1.6296e-07	5.87556e-06	UP	TRINITY_DN660_c0_g5_i1	TRINITY_DN660_c0_g5	Os03t0276500-01	1	73	650	3.04e-44	3	9370160	9373067	Similar to Heat shock protein 70	Q10NA9	cellular response to unfolded protein [GO:0034620]; chaperone cofactor-dependent protein refolding [GO:0051085]; protein refolding [GO:0042026]; response to unfolded protein [GO:0006986]	cytoplasm [GO:0005737]	ATPase activity [GO:0016887]; ATPase activity, coupled [GO:0042623]; ATP binding [GO:0005524]; heat shock protein binding [GO:0031072]; misfolded protein binding [GO:0051787]; protein folding chaperone [GO:0044183]; unfolded protein binding [GO:0051082]	cytoplasm [GO:0005737]; ATP binding [GO:0005524]; ATPase activity [GO:0016887]; ATPase activity, coupled [GO:0042623]; heat shock protein binding [GO:0031072]; misfolded protein binding [GO:0051787]; protein folding chaperone [GO:0044183]; unfolded protein binding [GO:0051082]; cellular response to unfolded protein [GO:0034620]; chaperone cofactor-dependent protein refolding [GO:0051085]; protein…	GO:0005524; GO:0005737; GO:0006986; GO:0016887; GO:0031072; GO:0034620; GO:0042026; GO:0042623; GO:0044183; GO:0051082; GO:0051085; GO:0051787	KOG0101;COG0443;
	TRINITY_DN62123_c0_g1	DamodharBajri	Chadi-bajri	4.05197	1.25875	0.000211243	0.00283748	UP	TRINITY_DN62123_c0_g1_i5	TRINITY_DN62123_c0_g1	Os03t0750700-01	288	327	399	0.76	3	30927374	30929678	Six-bladed beta-propeller, TolB-like domain containing protein	Q0DNI8	biosynthetic process [GO:0009058]	endoplasmic reticulum [GO:0005783]	strictosidine synthase activity [GO:0016844]	endoplasmic reticulum [GO:0005783]; strictosidine synthase activity [GO:0016844]; biosynthetic process [GO:0009058]	GO:0005783; GO:0009058; GO:0016844	KOG1520;COG3386;
	TRINITY_DN81963_c0_g1	DamodharBajri	Chadi-bajri	4.04345	0.0217507	0.0140002	0.0861228	UP	TRINITY_DN81963_c0_g1_i4	TRINITY_DN81963_c0_g1	Os03t0363500-02	147	247	533	1.22e-06	3	14153874	14159169	Similar to Vacuolar monosaccharide symporter 1	Q10L06	glucose import [GO:0046323]	integral component of plasma membrane [GO:0005887]	carbohydrate:proton symporter activity [GO:0005351]	integral component of plasma membrane [GO:0005887]; carbohydrate:proton symporter activity [GO:0005351]; glucose import [GO:0046323]	GO:0005351; GO:0005887; GO:0046323	KOG0254;ENOG410XNQK;
	TRINITY_DN5337_c0_g1	DamodharBajri	Chadi-bajri	4.03973	3.97899	0.00767624	0.0548028	UP	TRINITY_DN5337_c0_g1_i2	TRINITY_DN5337_c0_g1	Os09t0266400-01	29	60	1095	3.9	9	5006931	5019946	PGAP1-like family protein	Q67TV0	protein transport [GO:0015031]	endoplasmic reticulum membrane [GO:0005789]; integral component of membrane [GO:0016021]	hydrolase activity, acting on ester bonds [GO:0016788]	endoplasmic reticulum membrane [GO:0005789]; integral component of membrane [GO:0016021]; hydrolase activity, acting on ester bonds [GO:0016788]; protein transport [GO:0015031]	GO:0005789; GO:0015031; GO:0016021; GO:0016788	KOG3724;ENOG410YD9N;
	TRINITY_DN4358_c0_g2	DamodharBajri	Chadi-bajri	4.03416	1.588	3.56442e-08	1.64752e-06	UP	TRINITY_DN4358_c0_g2_i1	TRINITY_DN4358_c0_g2	Os03t0226400-01	13	60	397	9.8	3	6636675	6641550	Manganese transporter, Cation diffusion facilitator (CDF) family member, Mn toleranc	Q10PP8	cadmium ion transmembrane transport [GO:0070574]; cellular cadmium ion homeostasis [GO:0006876]; cellular iron ion homeostasis [GO:0006879]; cellular zinc ion homeostasis [GO:0006882]	cell [GO:0005623]; integral component of membrane [GO:0016021]; membrane [GO:0016020]; plasma membrane [GO:0005886]; vacuolar membrane [GO:0005774]	cadmium ion transmembrane transporter activity [GO:0015086]; cation transmembrane transporter activity [GO:0008324]; ferrous iron transmembrane transporter activity [GO:0015093]; manganese ion transmembrane transporter activity [GO:0005384]; zinc efflux active transmembrane transporter activity [GO:0015341]	cell [GO:0005623]; integral component of membrane [GO:0016021]; membrane [GO:0016020]; plasma membrane [GO:0005886]; vacuolar membrane [GO:0005774]; cadmium ion transmembrane transporter activity [GO:0015086]; cation transmembrane transporter activity [GO:0008324]; ferrous iron transmembrane transporter activity [GO:0015093]; manganese ion transmembrane transporter activity [GO:0005384]; zinc eff…	GO:0005384; GO:0005623; GO:0005774; GO:0005886; GO:0006876; GO:0006879; GO:0006882; GO:0008324; GO:0015086; GO:0015093; GO:0015341; GO:0016020; GO:0016021; GO:0070574	KOG1485;COG0053;
	TRINITY_DN17573_c0_g1	DamodharBajri	Chadi-bajri	4.03112	0.086525	2.00555e-06	4.60384e-05	UP	TRINITY_DN17573_c0_g1_i2	TRINITY_DN17573_c0_g1	Os07t0241500-01	29	475	481	1.49e-179	7	7900573	7902415	UDP-glucuronosyl/UDP-glucosyltransferase family protein	Q7XI35		intracellular membrane-bounded organelle [GO:0043231]	quercetin 3-O-glucosyltransferase activity [GO:0080043]; quercetin 7-O-glucosyltransferase activity [GO:0080044]; UDP-glycosyltransferase activity [GO:0008194]	intracellular membrane-bounded organelle [GO:0043231]; quercetin 3-O-glucosyltransferase activity [GO:0080043]; quercetin 7-O-glucosyltransferase activity [GO:0080044]; UDP-glycosyltransferase activity [GO:0008194]	GO:0008194; GO:0043231; GO:0080043; GO:0080044	KOG1192;COG1819;
	TRINITY_DN34970_c4_g1	DamodharBajri	Chadi-bajri	4.02714	3.26133	4.64477e-05	0.000740173	UP	TRINITY_DN34970_c4_g1_i1	TRINITY_DN34970_c4_g1	Os03t0264400-02	319	348	455	1.24e-12	3	8703034	8706666	Anthranilate synthase alpha 2 subunit	A0A0P0VVQ5	tryptophan biosynthetic process [GO:0000162]		anthranilate synthase activity [GO:0004049]	anthranilate synthase activity [GO:0004049]; tryptophan biosynthetic process [GO:0000162]	GO:0000162; GO:0004049
	TRINITY_DN16394_c1_g1	DamodharBajri	Chadi-bajri	4.01264	1.69823	8.4178e-08	3.35855e-06	UP	TRINITY_DN16394_c1_g1_i1	TRINITY_DN16394_c1_g1	Os09t0482100-01	5	40	699	8.29e-15	9	18514776	18518316	Similar to Heat shock protein 82	Q69QQ6	cellular response to heat [GO:0034605]; protein folding [GO:0006457]; protein stabilization [GO:0050821]	cell surface [GO:0009986]; cytoplasm [GO:0005737]; cytosol [GO:0005829]; perinuclear region of cytoplasm [GO:0048471]; plasma membrane [GO:0005886]; protein-containing complex [GO:0032991]	ATP binding [GO:0005524]; unfolded protein binding [GO:0051082]	cell surface [GO:0009986]; cytoplasm [GO:0005737]; cytosol [GO:0005829]; perinuclear region of cytoplasm [GO:0048471]; plasma membrane [GO:0005886]; protein-containing complex [GO:0032991]; ATP binding [GO:0005524]; unfolded protein binding [GO:0051082]; cellular response to heat [GO:0034605]; protein folding [GO:0006457]; protein stabilization [GO:0050821]	GO:0005524; GO:0005737; GO:0005829; GO:0005886; GO:0006457; GO:0009986; GO:0032991; GO:0034605; GO:0048471; GO:0050821; GO:0051082	KOG0019;COG0326;
	TRINITY_DN214_c1_g2	DamodharBajri	Chadi-bajri	4.01215	0.845103	0.0368548	0.169846	UP	TRINITY_DN214_c1_g2_i1	TRINITY_DN214_c1_g2	Os03t0424500-01	9	58	146	1.23e-20	3	17714875	17716765	Similar to 40S ribosomal protein S19-3	P40978	ribosomal small subunit assembly [GO:0000028]; translation [GO:0006412]	cytosolic small ribosomal subunit [GO:0022627]	RNA binding [GO:0003723]; structural constituent of ribosome [GO:0003735]	cytosolic small ribosomal subunit [GO:0022627]; RNA binding [GO:0003723]; structural constituent of ribosome [GO:0003735]; ribosomal small subunit assembly [GO:0000028]; translation [GO:0006412]	GO:0000028; GO:0003723; GO:0003735; GO:0006412; GO:0022627	KOG3411;COG2238;
	TRINITY_DN7768_c0_g1	DamodharBajri	Chadi-bajri	4.00584	3.17868	0.000567094	0.00667177	UP	TRINITY_DN7768_c0_g1_i2	TRINITY_DN7768_c0_g1	Os04t0593400-00	62	157	161	5.44e-26	4	30001534	30002419	Similar to OSIGBa0142I02-OSIGBa0101B20.20 protein	A3AWZ0	abscisic acid-activated signaling pathway [GO:0009738]; defense response [GO:0006952]; regulation of protein serine/threonine phosphatase activity [GO:0080163]	cytoplasm [GO:0005737]; nucleus [GO:0005634]	abscisic acid binding [GO:0010427]; protein phosphatase inhibitor activity [GO:0004864]; signaling receptor activity [GO:0038023]	cytoplasm [GO:0005737]; nucleus [GO:0005634]; abscisic acid binding [GO:0010427]; protein phosphatase inhibitor activity [GO:0004864]; signaling receptor activity [GO:0038023]; abscisic acid-activated signaling pathway [GO:0009738]; defense response [GO:0006952]; regulation of protein serine/threonine phosphatase activity [GO:0080163]	GO:0004864; GO:0005634; GO:0005737; GO:0006952; GO:0009738; GO:0010427; GO:0038023; GO:0080163	ENOG410IZG8;ENOG410YQ60;
	TRINITY_DN15033_c0_g1	DamodharBajri	Chadi-bajri	4.00394	3.46315	2.75838e-13	6.21446e-11	UP	TRINITY_DN15033_c0_g1_i1	TRINITY_DN15033_c0_g1	Os01t0666600-00	1	187	187	1.34e-65	1	27246279	27247948	Conserved hypothetical protein	Q5QLQ7		chloroplast [GO:0009507]; integral component of membrane [GO:0016021]		chloroplast [GO:0009507]; integral component of membrane [GO:0016021]	GO:0009507; GO:0016021	ENOG410IZI1;ENOG410YR46;
	TRINITY_DN36162_c0_g1	DamodharBajri	Chadi-bajri	4.0023	5.45582	0.00112651	0.0120546	UP	TRINITY_DN36162_c0_g1_i4	TRINITY_DN36162_c0_g1	Os06t0216200-00	1	115	376	1.09e-67	6	5913057	5914285	Similar to Oxo-phytodienoic acid reductase	Q69TH4	jasmonic acid biosynthetic process [GO:0009695]; oxylipin biosynthetic process [GO:0031408]		FMN binding [GO:0010181]; oxidoreductase activity [GO:0016491]	FMN binding [GO:0010181]; oxidoreductase activity [GO:0016491]; jasmonic acid biosynthetic process [GO:0009695]; oxylipin biosynthetic process [GO:0031408]	GO:0009695; GO:0010181; GO:0016491; GO:0031408	KOG0134;COG1902;
	TRINITY_DN15194_c0_g1	DamodharBajri	Chadi-bajri	3.99763	1.10771	0.0175003	0.101212	UP	TRINITY_DN15194_c0_g1_i7	TRINITY_DN15194_c0_g1	Os02t0525900-01	49	575	705	9.05e-154	2	19219047	19224960	Similar to Acetyl-coenzyme A synthetase 2 (EC 6.2.1.1) (Acetate--CoA ligase 2) (Acyl-activating enzyme 2)	Q6H798	acetyl-CoA biosynthetic process from acetate [GO:0019427]		acetate-CoA ligase activity [GO:0003987]; AMP binding [GO:0016208]; ATP binding [GO:0005524]	acetate-CoA ligase activity [GO:0003987]; AMP binding [GO:0016208]; ATP binding [GO:0005524]; acetyl-CoA biosynthetic process from acetate [GO:0019427]	GO:0003987; GO:0005524; GO:0016208; GO:0019427	KOG1175;COG0365;
	TRINITY_DN22299_c0_g1	DamodharBajri	Chadi-bajri	3.99284	6.29656	0.0011619	0.012335	UP	TRINITY_DN22299_c0_g1_i1	TRINITY_DN22299_c0_g1	Os01t0919150-00	48	75	204	0.47	1	40093788	40096767	Hypothetical protein	A0A0P0VCA0
	TRINITY_DN12800_c0_g2	DamodharBajri	Chadi-bajri	3.98951	4.66441	2.34945e-14	7.24555e-12	UP	TRINITY_DN12800_c0_g2_i3	TRINITY_DN12800_c0_g2	Os07t0171100-02	95	335	335	1.84e-141	7	3760013	3761968	Tetratricopeptide-like helical domain containing protein	Q69LC0						ENOG410IGIY;ENOG410ZEH3;
	TRINITY_DN27088_c0_g4	DamodharBajri	Chadi-bajri	3.98692	2.53598	2.46561e-09	1.68359e-07	UP	TRINITY_DN27088_c0_g4_i2	TRINITY_DN27088_c0_g4	Os06t0253100-01	1	146	146	1.15e-60	6	7940956	7941680	Heat shock protein Hsp20 domain containing protein	Q652V8	protein complex oligomerization [GO:0051259]; protein folding [GO:0006457]; response to heat [GO:0009408]; response to reactive oxygen species [GO:0000302]; response to salt stress [GO:0009651]	peroxisomal matrix [GO:0005782]	protein self-association [GO:0043621]; unfolded protein binding [GO:0051082]	peroxisomal matrix [GO:0005782]; protein self-association [GO:0043621]; unfolded protein binding [GO:0051082]; protein complex oligomerization [GO:0051259]; protein folding [GO:0006457]; response to heat [GO:0009408]; response to reactive oxygen species [GO:0000302]; response to salt stress [GO:0009651]	GO:0000302; GO:0005782; GO:0006457; GO:0009408; GO:0009651; GO:0043621; GO:0051082; GO:0051259	KOG0710;COG0071;
	TRINITY_DN6197_c0_g1	DamodharBajri	Chadi-bajri	3.98478	2.01343	1.91787e-05	0.000331495	UP	TRINITY_DN6197_c0_g1_i2	TRINITY_DN6197_c0_g1	Os01t0180800-01	41	493	845	6.57e-124	1	4253845	4259581	Heat shock protein Hsp70 family protein	Q9AQZ5		cytosol [GO:0005829]; nucleus [GO:0005634]		cytosol [GO:0005829]; nucleus [GO:0005634]	GO:0005634; GO:0005829	KOG0103;COG0443;
	TRINITY_DN19260_c0_g2	DamodharBajri	Chadi-bajri	3.98159	5.26745	0.000198612	0.00268798	UP	TRINITY_DN19260_c0_g2_i1	TRINITY_DN19260_c0_g2	Os03t0180900-01	20	108	209	6e-25	3	4236724	4238058	Tify domain containing protein	Q8GRS2	regulation of defense response [GO:0031347]; regulation of jasmonic acid mediated signaling pathway [GO:2000022]; response to wounding [GO:0009611]	nucleus [GO:0005634]		nucleus [GO:0005634]; regulation of defense response [GO:0031347]; regulation of jasmonic acid mediated signaling pathway [GO:2000022]; response to wounding [GO:0009611]	GO:0005634; GO:0009611; GO:0031347; GO:2000022	ENOG410IZA3;ENOG410ZDCD;
	TRINITY_DN51606_c0_g1	DamodharBajri	Chadi-bajri	3.98071	3.81391	0.00999409	0.0669157	UP	NA	NA	NA	NA	NA	NA	NA	NA	NA	NA	NA	NA	NA	NA	NA	NA	NA
	TRINITY_DN1369_c0_g2	DamodharBajri	Chadi-bajri	3.97513	0.647109	0.00333054	0.0288397	UP	TRINITY_DN1369_c0_g2_i1	TRINITY_DN1369_c0_g2	Os01t0369700-01	66	96	240	7.24e-07	1	15170486	15171859	Similar to Glutathione S-transferase GST 8 (EC 2.5.1.18)	Q5ZC86	glutathione metabolic process [GO:0006749]	cytoplasm [GO:0005737]	glutathione binding [GO:0043295]; glutathione transferase activity [GO:0004364]	cytoplasm [GO:0005737]; glutathione binding [GO:0043295]; glutathione transferase activity [GO:0004364]; glutathione metabolic process [GO:0006749]	GO:0004364; GO:0005737; GO:0006749; GO:0043295	KOG0867;COG0625;
	TRINITY_DN63449_c1_g1	DamodharBajri	Chadi-bajri	3.96545	2.60456	8.80155e-06	0.000165162	UP	TRINITY_DN63449_c1_g1_i1	TRINITY_DN63449_c1_g1	Os03t0218400-01	147	211	515	7.79e-35	3	6233563	6238297	Similar to Hexose transporter	Q10PW9	glucose import [GO:0046323]	integral component of plasma membrane [GO:0005887]	carbohydrate:proton symporter activity [GO:0005351]	integral component of plasma membrane [GO:0005887]; carbohydrate:proton symporter activity [GO:0005351]; glucose import [GO:0046323]	GO:0005351; GO:0005887; GO:0046323	KOG0254;ENOG410XNQK;
	TRINITY_DN1281_c1_g2	DamodharBajri	Chadi-bajri	3.9564	1.92212	0.000486816	0.00586506	UP	TRINITY_DN1281_c1_g2_i1	TRINITY_DN1281_c1_g2	Os01t0625200-02	37	64	203	4.5	1	24961579	24962826	Similar to kinesin motor family protein	A0A0P0V5G2	microtubule-based movement [GO:0007018]		microtubule motor activity [GO:0003777]	microtubule motor activity [GO:0003777]; microtubule-based movement [GO:0007018]	GO:0003777; GO:0007018
	TRINITY_DN45303_c0_g1	DamodharBajri	Chadi-bajri	3.95513	0.136376	0.0190268	0.107101	UP	TRINITY_DN45303_c0_g1_i1	TRINITY_DN45303_c0_g1	Os07t0667100-00	5	23	528	3.5	7	28178880	28181604	Glycoside hydrolase, family 14 protein	A0A0P0XA34	polysaccharide catabolic process [GO:0000272]		amylopectin maltohydrolase activity [GO:0102229]; beta-amylase activity [GO:0016161]	amylopectin maltohydrolase activity [GO:0102229]; beta-amylase activity [GO:0016161]; polysaccharide catabolic process [GO:0000272]	GO:0000272; GO:0016161; GO:0102229
	TRINITY_DN38210_c1_g1	DamodharBajri	Chadi-bajri	3.94114	-0.0758899	0.0208774	0.114821	UP	TRINITY_DN38210_c1_g1_i1	TRINITY_DN38210_c1_g1	Os01t0623500-01	83	100	812	1.7	1	24894706	24899506	ATPase, AAA-type, core domain containing protein	Q9AX97	cell division [GO:0051301]		ATP binding [GO:0005524]	ATP binding [GO:0005524]; cell division [GO:0051301]	GO:0005524; GO:0051301	KOG0737;COG0464;
	TRINITY_DN10095_c0_g1	DamodharBajri	Chadi-bajri	3.93797	1.3641	5.87483e-05	0.000908859	UP	TRINITY_DN10095_c0_g1_i1	TRINITY_DN10095_c0_g1	Os02t0103900-02	283	306	306	3.3	2	187520	189391	U3 small nucleolar RNA-associated protein 6 domain containing protein	A0A0N7KEI9	RNA processing [GO:0006396]			RNA processing [GO:0006396]	GO:0006396
	TRINITY_DN30346_c0_g1	DamodharBajri	Chadi-bajri	3.93507	1.36416	9.10373e-09	5.18968e-07	UP	TRINITY_DN30346_c0_g1_i4	TRINITY_DN30346_c0_g1	Os02t0537700-01	69	258	261	6.59e-59	2	19882081	19885745	2-Cys peroxiredoxin (EC 1.11.1.15), Stomatal closure, Potassium deficiency toleranc	Q6ER94	cell redox homeostasis [GO:0045454]; hydrogen peroxide catabolic process [GO:0042744]; response to oxidative stress [GO:0006979]	cell [GO:0005623]; chloroplast [GO:0009507]	peroxiredoxin activity [GO:0051920]; thioredoxin peroxidase activity [GO:0008379]	cell [GO:0005623]; chloroplast [GO:0009507]; peroxiredoxin activity [GO:0051920]; thioredoxin peroxidase activity [GO:0008379]; cell redox homeostasis [GO:0045454]; hydrogen peroxide catabolic process [GO:0042744]; response to oxidative stress [GO:0006979]	GO:0005623; GO:0006979; GO:0008379; GO:0009507; GO:0042744; GO:0045454; GO:0051920	KOG0852;COG0450;
	TRINITY_DN13463_c0_g3	DamodharBajri	Chadi-bajri	3.93148	2.08445	9.25619e-11	9.54123e-09	UP	TRINITY_DN13463_c0_g3_i2	TRINITY_DN13463_c0_g3	Os02t0711400-01	1	132	138	5.58e-30	2	29471779	29472570	Conserved hypothetical protein	Q6ZIR5						ENOG410J51F;ENOG410Y32D;
	TRINITY_DN5756_c0_g1	DamodharBajri	Chadi-bajri	3.92336	4.64292	8.71008e-13	1.68055e-10	UP	TRINITY_DN5756_c0_g1_i3	TRINITY_DN5756_c0_g1	Os03t0684700-01	101	250	250	7.04e-91	3	27300727	27302989	HPP family protein	Q10F18		integral component of membrane [GO:0016021]		integral component of membrane [GO:0016021]	GO:0016021	ENOG410IJRY;ENOG4111S0M;
	TRINITY_DN17132_c1_g1	DamodharBajri	Chadi-bajri	3.92198	1.76456	2.5861e-06	5.67343e-05	UP	TRINITY_DN17132_c1_g1_i2	TRINITY_DN17132_c1_g1	Os08t0439100-01	344	366	763	0.000546	8	21337639	21352748	Protein of unknown function DUF1336 domain containing protein	Q6Z9J1			lipid binding [GO:0008289]	lipid binding [GO:0008289]	GO:0008289	ENOG410IIXM;ENOG410Z77E;
	TRINITY_DN112510_c3_g1	DamodharBajri	Chadi-bajri	3.9183	0.4115	2.14342e-05	0.000366898	UP	TRINITY_DN112510_c3_g1_i1	TRINITY_DN112510_c3_g1	Os03t0735200-01	47	87	335	0.18	3	30115161	30116708	Similar to Pentatricopeptide (PPR) repeat-containing protein	A0A0P0W3D2	RNA modification [GO:0009451]	intracellular membrane-bounded organelle [GO:0043231]		intracellular membrane-bounded organelle [GO:0043231]; RNA modification [GO:0009451]	GO:0009451; GO:0043231
	TRINITY_DN1143_c1_g2	DamodharBajri	Chadi-bajri	3.91627	1.11103	2.90437e-06	6.26931e-05	UP	TRINITY_DN1143_c1_g2_i1	TRINITY_DN1143_c1_g2	Os03t0757200-01	1	460	460	0	3	31294568	31297066	UDP-glucuronosyl/UDP-glucosyltransferase family protein	Q9AUV2		intracellular membrane-bounded organelle [GO:0043231]	transferase activity, transferring hexosyl groups [GO:0016758]; UDP-glycosyltransferase activity [GO:0008194]	intracellular membrane-bounded organelle [GO:0043231]; transferase activity, transferring hexosyl groups [GO:0016758]; UDP-glycosyltransferase activity [GO:0008194]	GO:0008194; GO:0016758; GO:0043231	KOG1192;COG1819;
	TRINITY_DN15823_c0_g1	DamodharBajri	Chadi-bajri	3.91552	2.619	0.0124946	0.079114	UP	TRINITY_DN15823_c0_g1_i4	TRINITY_DN15823_c0_g1	Os11t0116500-01	434	477	660	1.6	11	739296	742791	Similar to Chloroplastic outer envelope membrane protei	Q0IV31	cellular protein-containing complex assembly [GO:0034622]; chloroplast organization [GO:0009658]; protein import into chloroplast stroma [GO:0045037]; protein insertion into mitochondrial outer membrane [GO:0045040]	chloroplast outer membrane [GO:0009707]; integral component of chloroplast outer membrane [GO:0031359]; integral component of membrane [GO:0016021]; SAM complex [GO:0001401]		chloroplast outer membrane [GO:0009707]; integral component of chloroplast outer membrane [GO:0031359]; integral component of membrane [GO:0016021]; SAM complex [GO:0001401]; cellular protein-containing complex assembly [GO:0034622]; chloroplast organization [GO:0009658]; protein import into chloroplast stroma [GO:0045037]; protein insertion into mitochondrial outer membrane [GO:0045040]	GO:0001401; GO:0009658; GO:0009707; GO:0016021; GO:0031359; GO:0034622; GO:0045037; GO:0045040	COG4775;
	TRINITY_DN837_c0_g3	DamodharBajri	Chadi-bajri	3.9116	2.22312	8.92855e-12	1.27245e-09	UP	TRINITY_DN837_c0_g3_i1	TRINITY_DN837_c0_g3	Os01t0949800-01	5	69	231	1.24e-26	1	41844012	41845305	Similar to Glutathione S-transferase GST 28 (EC 2.5.1.18) (Fragment)	Q5JKY4	glutathione metabolic process [GO:0006749]	cytoplasm [GO:0005737]	glutathione transferase activity [GO:0004364]	cytoplasm [GO:0005737]; glutathione transferase activity [GO:0004364]; glutathione metabolic process [GO:0006749]	GO:0004364; GO:0005737; GO:0006749	KOG0406;ENOG410XSIX;
	TRINITY_DN4480_c0_g2	DamodharBajri	Chadi-bajri	3.91037	2.2187	0.00271506	0.0245647	UP	TRINITY_DN4480_c0_g2_i1	TRINITY_DN4480_c0_g2	Os06t0270900-01	71	539	549	1.3e-169	6	9091026	9096472	Similar to RF2 (EC 1.2.1.3) (T cytoplasm male sterility restorer factor 2)	Q9FRX7			aldehyde dehydrogenase (NAD+) activity [GO:0004029]	aldehyde dehydrogenase (NAD+) activity [GO:0004029]	GO:0004029	KOG2450;COG1012;
	TRINITY_DN11891_c0_g3	DamodharBajri	Chadi-bajri	3.9025	2.02795	0.0462589	0.196838	UP	TRINITY_DN11891_c0_g3_i2	TRINITY_DN11891_c0_g3	Os01t0265200-01	152	214	381	0.13	1	9024970	9028874	Mitochondrial carrier protein, Early leaf developmen	Q9LD54		integral component of membrane [GO:0016021]; thylakoid membrane [GO:0042651]	ATP transmembrane transporter activity [GO:0005347]	integral component of membrane [GO:0016021]; thylakoid membrane [GO:0042651]; ATP transmembrane transporter activity [GO:0005347]	GO:0005347; GO:0016021; GO:0042651	KOG0752;ENOG410ZRF1;
	TRINITY_DN44048_c0_g1	DamodharBajri	Chadi-bajri	3.8968	10.2857	5.4603e-06	0.000107785	UP	TRINITY_DN44048_c0_g1_i1	TRINITY_DN44048_c0_g1	Os03t0224300-01	30	72	756	1.4	3	6519054	6522132	HAD-superfamily hydrolase subfamily IIB protein	Q0DTU6	dephosphorylation [GO:0016311]	cytoplasm [GO:0005737]; cytosol [GO:0005829]	catalytic activity [GO:0003824]	cytoplasm [GO:0005737]; cytosol [GO:0005829]; catalytic activity [GO:0003824]; dephosphorylation [GO:0016311]	GO:0003824; GO:0005737; GO:0005829; GO:0016311	KOG1050;COG0380;COG1877;
	TRINITY_DN6496_c0_g1	DamodharBajri	Chadi-bajri	3.89662	1.76666	0.000874868	0.00968689	UP	TRINITY_DN6496_c0_g1_i2	TRINITY_DN6496_c0_g1	Os01t0276900-01	1	122	122	2.68e-11	1	9711631	9712419	Conserved hypothetical protein	Q5NBP8						ENOG410JKE4;ENOG410Z2HZ;
	TRINITY_DN60044_c1_g1	DamodharBajri	Chadi-bajri	3.89515	0.169223	0.0252554	0.131601	UP	TRINITY_DN60044_c1_g1_i1	TRINITY_DN60044_c1_g1	Os04t0116800-01	349	367	429	5.5	4	997304	998883	Similar to 3-ketoacyl-CoA synthase	B7F5B4	fatty acid biosynthetic process [GO:0006633]	integral component of membrane [GO:0016021]	transferase activity, transferring acyl groups other than amino-acyl groups [GO:0016747]	integral component of membrane [GO:0016021]; transferase activity, transferring acyl groups other than amino-acyl groups [GO:0016747]; fatty acid biosynthetic process [GO:0006633]	GO:0006633; GO:0016021; GO:0016747	ENOG410JW3G;COG3424;
	TRINITY_DN183053_c0_g1	DamodharBajri	Chadi-bajri	3.89238	4.15395	3.94505e-05	0.000638402	UP	TRINITY_DN183053_c0_g1_i1	TRINITY_DN183053_c0_g1	Os04t0677300-01	95	255	255	6.89e-86	4	34597648	34598755	Harpin-induced 1 domain containing protein	Q7XKB7		integral component of membrane [GO:0016021]		integral component of membrane [GO:0016021]	GO:0016021	ENOG410JNK2;ENOG410YFY3;
	TRINITY_DN39113_c0_g1	DamodharBajri	Chadi-bajri	3.88951	0.0243064	0.000794647	0.00889551	UP	TRINITY_DN39113_c0_g1_i4	TRINITY_DN39113_c0_g1	Os01t0610600-01	138	189	903	0.17	1	24155649	24162572	Endonuclease/exonuclease/phosphatase domain containing protein	Q5ZE24			3'-5'-exoribonuclease activity [GO:0000175]; endonuclease activity [GO:0004519]	3'-5'-exoribonuclease activity [GO:0000175]; endonuclease activity [GO:0004519]	GO:0000175; GO:0004519	KOG2338;COG5239;
	TRINITY_DN30545_c0_g2	DamodharBajri	Chadi-bajri	3.88947	0.226084	2.91908e-06	6.29024e-05	UP	TRINITY_DN30545_c0_g2_i5	TRINITY_DN30545_c0_g2	Os05t0156700-01	59	84	233	1.95e-12	5	3313455	3315712	Similar to Dihydrolipoyl dehydrogenase	A0A0P0WIG6	cell redox homeostasis [GO:0045454]	cell [GO:0005623]	flavin adenine dinucleotide binding [GO:0050660]; oxidoreductase activity [GO:0016491]	cell [GO:0005623]; flavin adenine dinucleotide binding [GO:0050660]; oxidoreductase activity [GO:0016491]; cell redox homeostasis [GO:0045454]	GO:0005623; GO:0016491; GO:0045454; GO:0050660
	TRINITY_DN18003_c0_g1	DamodharBajri	Chadi-bajri	3.88824	0.370913	5.03174e-05	0.000793438	UP	TRINITY_DN18003_c0_g1_i5	TRINITY_DN18003_c0_g1	Os02t0805200-01	2	200	263	8.87e-34	2	34351407	34353530	Proliferating cell nuclear antigen (PCNA) (Cyclin)	P17070	cellular response to UV [GO:0034644]; leading strand elongation [GO:0006272]; mismatch repair [GO:0006298]; positive regulation of DNA repair [GO:0045739]; positive regulation of DNA replication [GO:0045740]; protein homotrimerization [GO:0070207]; translesion synthesis [GO:0019985]	nucleus [GO:0005634]; PCNA complex [GO:0043626]	chromatin binding [GO:0003682]; damaged DNA binding [GO:0003684]; DNA polymerase processivity factor activity [GO:0030337]	nucleus [GO:0005634]; PCNA complex [GO:0043626]; chromatin binding [GO:0003682]; damaged DNA binding [GO:0003684]; DNA polymerase processivity factor activity [GO:0030337]; cellular response to UV [GO:0034644]; leading strand elongation [GO:0006272]; mismatch repair [GO:0006298]; positive regulation of DNA repair [GO:0045739]; positive regulation of DNA replication [GO:0045740]; protein homotrime…	GO:0003682; GO:0003684; GO:0005634; GO:0006272; GO:0006298; GO:0019985; GO:0030337; GO:0034644; GO:0043626; GO:0045739; GO:0045740; GO:0070207	KOG1636;COG0592;
	TRINITY_DN7383_c0_g1	DamodharBajri	Chadi-bajri	3.88407	1.90925	1.56561e-11	1.98332e-09	UP	TRINITY_DN7383_c0_g1_i1	TRINITY_DN7383_c0_g1	Os03t0579200-00	36	72	1246	0.041	3	21229366	21237842	Similar to NB-ARC domain containing protein	A0A0P0W0G4			ADP binding [GO:0043531]	ADP binding [GO:0043531]	GO:0043531
	TRINITY_DN8070_c0_g2	DamodharBajri	Chadi-bajri	3.88337	0.765036	2.90625e-06	6.26976e-05	UP	TRINITY_DN8070_c0_g2_i1	TRINITY_DN8070_c0_g2	Os01t0837600-01	21	55	102	1.69e-15	1	35912084	35913241	Similar to plant-specific domain TIGR01589 family protein	Q943N1						ENOG410JXTG;ENOG41103P8;
	TRINITY_DN26411_c0_g1	DamodharBajri	Chadi-bajri	3.88307	1.34771	1.16607e-05	0.000212045	UP	TRINITY_DN26411_c0_g1_i8	TRINITY_DN26411_c0_g1	Os08t0557800-01	271	316	509	5.75e-23	8	27916313	27922609	Similar to Fatty acyl coA reductase	Q6ZJ06	lipid metabolic process [GO:0006629]; long-chain fatty-acyl-CoA metabolic process [GO:0035336]; suberin biosynthetic process [GO:0010345]	intracellular membrane-bounded organelle [GO:0043231]	alcohol-forming fatty acyl-CoA reductase activity [GO:0102965]; fatty-acyl-CoA reductase (alcohol-forming) activity [GO:0080019]	intracellular membrane-bounded organelle [GO:0043231]; alcohol-forming fatty acyl-CoA reductase activity [GO:0102965]; fatty-acyl-CoA reductase (alcohol-forming) activity [GO:0080019]; lipid metabolic process [GO:0006629]; long-chain fatty-acyl-CoA metabolic process [GO:0035336]; suberin biosynthetic process [GO:0010345]	GO:0006629; GO:0010345; GO:0035336; GO:0043231; GO:0080019; GO:0102965	KOG1221;ENOG410XS7R;
	TRINITY_DN16018_c2_g1	DamodharBajri	Chadi-bajri	3.88178	2.52503	2.91278e-05	0.000486586	UP	TRINITY_DN16018_c2_g1_i5	TRINITY_DN16018_c2_g1	Os07t0611500-00	9	181	259	2.42e-34	7	25187993	25188788	C1-like domain containing protein	Q8H5Y4	intracellular signal transduction [GO:0035556]			intracellular signal transduction [GO:0035556]	GO:0035556	ENOG410IYW8;ENOG410YY12;
	TRINITY_DN8501_c0_g2	DamodharBajri	Chadi-bajri	3.87969	1.83344	1.63954e-07	5.89733e-06	UP	TRINITY_DN8501_c0_g2_i2	TRINITY_DN8501_c0_g2	Os07t0663300-01	95	133	427	4.3	7	27983248	27987956	Similar to RNA-binding protein BRUNOL5 (Fragment)	Q7XAN8			RNA binding [GO:0003723]	RNA binding [GO:0003723]	GO:0003723	KOG0144;ENOG410XNTW;
	TRINITY_DN1937_c0_g1	DamodharBajri	Chadi-bajri	3.87816	8.88693	1.3347e-10	1.33912e-08	UP	TRINITY_DN1937_c0_g1_i7	TRINITY_DN1937_c0_g1	Os01t0640000-00	54	78	237	1.2	1	25708316	25716827	Similar to Carbonic anhydrase	A0A0P0V5S4	carbon utilization [GO:0015976]; cyanate catabolic process [GO:0009440]		carbonate dehydratase activity [GO:0004089]; zinc ion binding [GO:0008270]	carbonate dehydratase activity [GO:0004089]; zinc ion binding [GO:0008270]; carbon utilization [GO:0015976]; cyanate catabolic process [GO:0009440]	GO:0004089; GO:0008270; GO:0009440; GO:0015976
	TRINITY_DN20959_c3_g1	DamodharBajri	Chadi-bajri	3.87608	2.63628	7.40031e-11	7.77735e-09	UP	TRINITY_DN20959_c3_g1_i1	TRINITY_DN20959_c3_g1	Os04t0547900-01	289	344	368	1.01e-25	4	27423442	27426169	Anti-sense to fibroblast growth factor protein GFG family protein	Q0JB97	signal transduction [GO:0007165]		ADP-ribose diphosphatase activity [GO:0047631]; NAD binding [GO:0051287]; NADH pyrophosphatase activity [GO:0035529]	ADP-ribose diphosphatase activity [GO:0047631]; NAD binding [GO:0051287]; NADH pyrophosphatase activity [GO:0035529]; signal transduction [GO:0007165]	GO:0007165; GO:0035529; GO:0047631; GO:0051287	KOG0648;ENOG410Z4GH;
	TRINITY_DN18311_c0_g2	DamodharBajri	Chadi-bajri	3.86978	0.225121	0.0311617	0.151823	UP	TRINITY_DN18311_c0_g2_i1	TRINITY_DN18311_c0_g2	Os06t0704700-01	597	637	648	1.3	6	29762530	29766745	NAD(P)-binding domain containing protein	Q5Z8V8						KOG1203;COG0702;
	TRINITY_DN2527_c0_g2	DamodharBajri	Chadi-bajri	3.86511	4.63514	4.02078e-06	8.25301e-05	UP	TRINITY_DN2527_c0_g2_i1	TRINITY_DN2527_c0_g2	Os03t0676400-01	51	133	143	3.1e-07	3	26752033	26752699	VQ domain containing protein	Q9FRF4						ENOG410JUGF;ENOG41106WJ;
	TRINITY_DN28153_c0_g2	DamodharBajri	Chadi-bajri	3.86199	5.03526	5.7386e-05	0.000889613	UP	TRINITY_DN28153_c0_g2_i6	TRINITY_DN28153_c0_g2	Os06t0650900-02	73	142	142	6.56e-20	6	26646375	26647793	Conserved hypothetical protein	Q67UQ4						KOG0715;COG0484;
	TRINITY_DN12320_c0_g2	DamodharBajri	Chadi-bajri	3.85929	1.03384	0.000911289	0.0100282	UP	TRINITY_DN12320_c0_g2_i1	TRINITY_DN12320_c0_g2	Os08t0549100-01	31	243	291	3.89e-70	8	27555334	27559312	Similar to Peroxisome type ascorbate peroxidase	Q6ZJJ1	cellular response to oxidative stress [GO:0034599]; hydrogen peroxide catabolic process [GO:0042744]; response to reactive oxygen species [GO:0000302]	chloroplast [GO:0009507]; integral component of membrane [GO:0016021]; peroxisomal membrane [GO:0005778]	heme binding [GO:0020037]; L-ascorbate peroxidase activity [GO:0016688]; metal ion binding [GO:0046872]; peroxidase activity [GO:0004601]	chloroplast [GO:0009507]; integral component of membrane [GO:0016021]; peroxisomal membrane [GO:0005778]; heme binding [GO:0020037]; L-ascorbate peroxidase activity [GO:0016688]; metal ion binding [GO:0046872]; peroxidase activity [GO:0004601]; cellular response to oxidative stress [GO:0034599]; hydrogen peroxide catabolic process [GO:0042744]; response to reactive oxygen species [GO:0000302]	GO:0000302; GO:0004601; GO:0005778; GO:0009507; GO:0016021; GO:0016688; GO:0020037; GO:0034599; GO:0042744; GO:0046872	ENOG410IF5T;COG0376;
	TRINITY_DN98374_c0_g1	DamodharBajri	Chadi-bajri	3.85904	3.83718	1.73491e-11	2.16858e-09	UP	TRINITY_DN98374_c0_g1_i1	TRINITY_DN98374_c0_g1	Os06t0634300-02	6	25	330	3.5	6	25718152	25721418	Similar to cDNA clone:J023074C15, full insert sequence	B7EII4			hydrolase activity [GO:0016787]	hydrolase activity [GO:0016787]	GO:0016787	KOG0648;ENOG410Z4GH;
	TRINITY_DN4282_c1_g1	DamodharBajri	Chadi-bajri	3.85564	7.24913	5.9264e-05	0.000915331	UP	TRINITY_DN4282_c1_g1_i2	TRINITY_DN4282_c1_g1	Os03t0815100-01	1	142	316	2.06e-93	3	34166100	34167521	Similar to OsNAC6 protein	Q75HE5	positive regulation of response to salt stress [GO:1901002]; positive regulation of response to water deprivation [GO:1902584]; regulation of transcription, DNA-templated [GO:0006355]	nucleus [GO:0005634]	protein homodimerization activity [GO:0042803]; sequence-specific DNA binding [GO:0043565]	nucleus [GO:0005634]; protein homodimerization activity [GO:0042803]; sequence-specific DNA binding [GO:0043565]; positive regulation of response to salt stress [GO:1901002]; positive regulation of response to water deprivation [GO:1902584]; regulation of transcription, DNA-templated [GO:0006355]	GO:0005634; GO:0006355; GO:0042803; GO:0043565; GO:1901002; GO:1902584	ENOG410JVGI;ENOG41105XF;
	TRINITY_DN17116_c0_g2	DamodharBajri	Chadi-bajri	3.84743	1.35619	0.00194614	0.0187675	UP	TRINITY_DN17116_c0_g2_i8	TRINITY_DN17116_c0_g2	Os01t0701400-01	118	178	541	3.5	1	29036327	29041621	Cytochrome P450 family member, Homolog of Arabidopsis MORE AXILLARY GROWTH 1 (MAX1), Strigolactone biosynthesi	W5QV10		integral component of membrane [GO:0016021]	heme binding [GO:0020037]; iron ion binding [GO:0005506]; monooxygenase activity [GO:0004497]; oxidoreductase activity, acting on paired donors, with incorporation or reduction of molecular oxygen [GO:0016705]	integral component of membrane [GO:0016021]; heme binding [GO:0020037]; iron ion binding [GO:0005506]; monooxygenase activity [GO:0004497]; oxidoreductase activity, acting on paired donors, with incorporation or reduction of molecular oxygen [GO:0016705]	GO:0004497; GO:0005506; GO:0016021; GO:0016705; GO:0020037	KOG0158;COG2124;
	TRINITY_DN3011_c2_g2	DamodharBajri	Chadi-bajri	3.84647	3.41717	1.36724e-05	0.000243766	UP	TRINITY_DN3011_c2_g2_i4	TRINITY_DN3011_c2_g2	Os03t0152000-01	130	348	348	1.22e-41	3	2866379	2868145	Heavy metal transport/detoxification protein domain containing protein	Q10RN8	metal ion transport [GO:0030001]		metal ion binding [GO:0046872]	metal ion binding [GO:0046872]; metal ion transport [GO:0030001]	GO:0030001; GO:0046872	KOG1603;COG2608;
	TRINITY_DN58387_c0_g1	DamodharBajri	Chadi-bajri	3.84251	1.54013	0.000563115	0.00663742	UP	TRINITY_DN58387_c0_g1_i1	TRINITY_DN58387_c0_g1	Os04t0351333-00	54	107	879	0.71	4	16754102	16757223	Similar to OSIGBa0144C23.4 protein	A0A0P0W9E5
	TRINITY_DN20837_c0_g1	DamodharBajri	Chadi-bajri	3.83889	2.85867	8.09369e-07	2.19523e-05	UP	TRINITY_DN20837_c0_g1_i1	TRINITY_DN20837_c0_g1	Os05t0538250-00	97	151	527	8.2	5	26731894	26734986	Similar to F-box protein	A0A0P0WQD9
	TRINITY_DN9750_c5_g1	DamodharBajri	Chadi-bajri	3.83814	3.99072	0.00166675	0.0165417	UP	TRINITY_DN9750_c5_g1_i1	TRINITY_DN9750_c5_g1	Os03t0218400-01	310	405	515	5.93e-59	3	6233563	6238297	Similar to Hexose transporter	Q10PW9	glucose import [GO:0046323]	integral component of plasma membrane [GO:0005887]	carbohydrate:proton symporter activity [GO:0005351]	integral component of plasma membrane [GO:0005887]; carbohydrate:proton symporter activity [GO:0005351]; glucose import [GO:0046323]	GO:0005351; GO:0005887; GO:0046323	KOG0254;ENOG410XNQK;
	TRINITY_DN15170_c1_g1	DamodharBajri	Chadi-bajri	3.83633	1.38061	0.00131911	0.01371	UP	TRINITY_DN15170_c1_g1_i3	TRINITY_DN15170_c1_g1	Os07t0538300-01	244	258	366	7.8	7	21160884	21163894	Hypothetical conserved gene	A0A0P0X776		integral component of membrane [GO:0016021]		integral component of membrane [GO:0016021]	GO:0016021
	TRINITY_DN11891_c0_g2	DamodharBajri	Chadi-bajri	3.83355	5.24329	0.0197755	0.110276	UP	TRINITY_DN11891_c0_g2_i3	TRINITY_DN11891_c0_g2	Os08t0337300-02	386	417	585	2.5	8	15115012	15120808	Hypothetical conserved gene	Q6Z977						ENOG410IH24;ENOG410YE57;
	TRINITY_DN199_c0_g5	DamodharBajri	Chadi-bajri	3.83276	3.91673	0.00564955	0.0434236	UP	TRINITY_DN199_c0_g5_i1	TRINITY_DN199_c0_g5	Os08t0474000-01	81	219	219	1.91e-35	8	23353856	23354936	Similar to AP2 domain containing protein RAP2.6 (Fragment)	Q0J525		nucleus [GO:0005634]	DNA binding [GO:0003677]; DNA-binding transcription factor activity [GO:0003700]	nucleus [GO:0005634]; DNA binding [GO:0003677]; DNA-binding transcription factor activity [GO:0003700]	GO:0003677; GO:0003700; GO:0005634	ENOG410IZPT;ENOG410YN6X;
	TRINITY_DN12504_c0_g1	DamodharBajri	Chadi-bajri	3.83113	5.70324	0.0367756	0.169648	UP	TRINITY_DN12504_c0_g1_i8	TRINITY_DN12504_c0_g1	Os10t0579600-01	4	34	569	1.3	10	23114698	23117665	TGF-beta receptor, type I/II extracellular region family protein	Q7XBS8		integral component of membrane [GO:0016021]	oligopeptide transmembrane transporter activity [GO:0035673]; peptide:proton symporter activity [GO:0015333]; peptide transmembrane transporter activity [GO:1904680]	integral component of membrane [GO:0016021]; oligopeptide transmembrane transporter activity [GO:0035673]; peptide transmembrane transporter activity [GO:1904680]; peptide:proton symporter activity [GO:0015333]	GO:0015333; GO:0016021; GO:0035673; GO:1904680	KOG1237;COG3104;
	TRINITY_DN35764_c1_g1	DamodharBajri	Chadi-bajri	3.82836	3.77441	2.23635e-16	1.13703e-13	UP	TRINITY_DN35764_c1_g1_i1	TRINITY_DN35764_c1_g1	Os01t0826900-01	126	192	747	3.26e-36	1	35386776	35391613	Domain of unknown function DUF399 domain containing protein	A0A0P0V9W5
	TRINITY_DN63492_c0_g4	DamodharBajri	Chadi-bajri	3.82381	0.883771	0.0485951	0.203579	UP	TRINITY_DN63492_c0_g4_i1	TRINITY_DN63492_c0_g4	Os04t0633200-00	138	244	814	3.6e-56	4	32223116	32226952	Similar to H0613A10.1 protein	A0A0P0WF77	protein phosphorylation [GO:0006468]; recognition of pollen [GO:0048544]	integral component of membrane [GO:0016021]; plasma membrane [GO:0005886]	ATP binding [GO:0005524]; protein serine/threonine kinase activity [GO:0004674]	integral component of membrane [GO:0016021]; plasma membrane [GO:0005886]; ATP binding [GO:0005524]; protein serine/threonine kinase activity [GO:0004674]; protein phosphorylation [GO:0006468]; recognition of pollen [GO:0048544]	GO:0004674; GO:0005524; GO:0005886; GO:0006468; GO:0016021; GO:0048544
	TRINITY_DN5716_c0_g1	DamodharBajri	Chadi-bajri	3.82149	2.09157	0.000906818	0.00998774	UP	TRINITY_DN5716_c0_g1_i1	TRINITY_DN5716_c0_g1	Os03t0180800-01	4	165	179	1.04e-12	3	4232004	4233038	TIFY domain-containing transcriptional regulator, Salt and dehydration stress toleranc	Q8GSI0	regulation of defense response [GO:0031347]; regulation of jasmonic acid mediated signaling pathway [GO:2000022]; response to wounding [GO:0009611]	nucleus [GO:0005634]		nucleus [GO:0005634]; regulation of defense response [GO:0031347]; regulation of jasmonic acid mediated signaling pathway [GO:2000022]; response to wounding [GO:0009611]	GO:0005634; GO:0009611; GO:0031347; GO:2000022	ENOG410JW17;ENOG41105D2;
	TRINITY_DN23022_c7_g1	DamodharBajri	Chadi-bajri	3.80815	0.327975	0.035119	0.164672	UP	TRINITY_DN23022_c7_g1_i1	TRINITY_DN23022_c7_g1	Os11t0213700-00	109	146	915	5	11	5908294	5911943	Leucine-rich repeat, typical subtype containing protein	Q0ITV5						ENOG410JV66;COG4886;
	TRINITY_DN38086_c0_g1	DamodharBajri	Chadi-bajri	3.80662	0.46187	0.0416234	0.184478	UP	TRINITY_DN38086_c0_g1_i1	TRINITY_DN38086_c0_g1	Os09t0487900-01	149	170	401	4.7e-07	9	18814191	18817005	Helix-loop-helix DNA-binding domain containing protein	Q0J0Q4		nucleus [GO:0005634]	DNA-binding transcription activator activity, RNA polymerase II-specific [GO:0001228]; protein dimerization activity [GO:0046983]	nucleus [GO:0005634]; DNA-binding transcription activator activity, RNA polymerase II-specific [GO:0001228]; protein dimerization activity [GO:0046983]	GO:0001228; GO:0005634; GO:0046983	ENOG410J0HR;ENOG410YNY7;
	TRINITY_DN2337_c1_g1	DamodharBajri	Chadi-bajri	3.80605	1.30497	9.38101e-05	0.00138466	UP	TRINITY_DN2337_c1_g1_i7	TRINITY_DN2337_c1_g1	Os07t0666600-01	1	294	294	2.05e-91	7	28146499	28149601	KIP1-like domain containing protein	Q8H487		plasma membrane [GO:0005886]	actin filament binding [GO:0051015]	plasma membrane [GO:0005886]; actin filament binding [GO:0051015]	GO:0005886; GO:0051015	ENOG410IXTG;ENOG410YK0V;
	TRINITY_DN2851_c0_g1	DamodharBajri	Chadi-bajri	3.80604	1.39575	0.00136736	0.014113	UP	TRINITY_DN2851_c0_g1_i9	TRINITY_DN2851_c0_g1	Os03t0363500-02	327	381	533	5.87e-22	3	14153874	14159169	Similar to Vacuolar monosaccharide symporter 1	Q10L06	glucose import [GO:0046323]	integral component of plasma membrane [GO:0005887]	carbohydrate:proton symporter activity [GO:0005351]	integral component of plasma membrane [GO:0005887]; carbohydrate:proton symporter activity [GO:0005351]; glucose import [GO:0046323]	GO:0005351; GO:0005887; GO:0046323	KOG0254;ENOG410XNQK;
	TRINITY_DN66511_c0_g1	DamodharBajri	Chadi-bajri	3.80391	0.486423	3.72352e-08	1.71264e-06	UP	TRINITY_DN66511_c0_g1_i1	TRINITY_DN66511_c0_g1	Os11t0210201-00	86	101	101	0.026	11	5710677	5711244	Conserved hypothetical protein	Q2R8Z8
	TRINITY_DN11825_c0_g2	DamodharBajri	Chadi-bajri	3.8013	1.74151	9.39423e-07	2.48907e-05	UP	TRINITY_DN11825_c0_g2_i3	TRINITY_DN11825_c0_g2	Os05t0456300-01	103	132	326	1	5	22410041	22413310	Aldose reductase	B7EYZ0		cytosol [GO:0005829]	alcohol dehydrogenase (NADP+) activity [GO:0008106]; alditol:NADP+ 1-oxidoreductase activity [GO:0004032]; oxidoreductase activity [GO:0016491]	cytosol [GO:0005829]; alcohol dehydrogenase (NADP+) activity [GO:0008106]; alditol:NADP+ 1-oxidoreductase activity [GO:0004032]; oxidoreductase activity [GO:0016491]	GO:0004032; GO:0005829; GO:0008106; GO:0016491	KOG1577;COG0656;
	TRINITY_DN1281_c0_g3	DamodharBajri	Chadi-bajri	3.79731	2.18291	0.00200399	0.0192489	UP	TRINITY_DN1281_c0_g3_i1	TRINITY_DN1281_c0_g3	Os03t0711200-01	513	548	587	4.6	3	28690392	28695611	Similar to Phosphatidylinositol 4-kinase	A0A0P0W249	phosphatidylinositol-mediated signaling [GO:0048015]; phosphatidylinositol phosphorylation [GO:0046854]	cytoplasm [GO:0005737]; membrane [GO:0016020]; plasma membrane [GO:0005886]	1-phosphatidylinositol 4-kinase activity [GO:0004430]; phosphatidylinositol kinase activity [GO:0052742]	cytoplasm [GO:0005737]; membrane [GO:0016020]; plasma membrane [GO:0005886]; 1-phosphatidylinositol 4-kinase activity [GO:0004430]; phosphatidylinositol kinase activity [GO:0052742]; phosphatidylinositol phosphorylation [GO:0046854]; phosphatidylinositol-mediated signaling [GO:0048015]	GO:0004430; GO:0005737; GO:0005886; GO:0016020; GO:0046854; GO:0048015; GO:0052742
	TRINITY_DN9841_c0_g1	DamodharBajri	Chadi-bajri	3.79639	2.11094	1.32964e-05	0.000237881	UP	TRINITY_DN9841_c0_g1_i1	TRINITY_DN9841_c0_g1	Os08t0531700-01	213	232	249	0.24	8	26507926	26512261	Similar to MADS-box transcription factor 7	Q0J466	cell differentiation [GO:0030154]; multicellular organism development [GO:0007275]; plant ovule development [GO:0048481]; positive regulation of transcription by RNA polymerase II [GO:0045944]	nucleus [GO:0005634]	DNA-binding transcription factor activity, RNA polymerase II-specific [GO:0000981]; protein dimerization activity [GO:0046983]; RNA polymerase II regulatory region sequence-specific DNA binding [GO:0000977]; sequence-specific DNA binding [GO:0043565]; transcription factor binding [GO:0008134]; transcription regulatory region DNA binding [GO:0044212]; transcription regulatory region sequence-speci…	nucleus [GO:0005634]; DNA-binding transcription factor activity, RNA polymerase II-specific [GO:0000981]; protein dimerization activity [GO:0046983]; RNA polymerase II regulatory region sequence-specific DNA binding [GO:0000977]; sequence-specific DNA binding [GO:0043565]; transcription factor binding [GO:0008134]; transcription regulatory region DNA binding [GO:0044212]; transcription regulatory…	GO:0000976; GO:0000977; GO:0000981; GO:0005634; GO:0007275; GO:0008134; GO:0030154; GO:0043565; GO:0044212; GO:0045944; GO:0046983; GO:0048481
	TRINITY_DN31332_c0_g1	DamodharBajri	Chadi-bajri	3.79507	0.515221	4.61894e-05	0.000736681	UP	TRINITY_DN31332_c0_g1_i1	TRINITY_DN31332_c0_g1	Os01t0192300-01	123	189	310	1.69e-39	1	4971466	4973555	Similar to I-box binding factor (Fragment)	Q5SNG6		nucleus [GO:0005634]	DNA binding [GO:0003677]; zinc ion binding [GO:0008270]	nucleus [GO:0005634]; DNA binding [GO:0003677]; zinc ion binding [GO:0008270]	GO:0003677; GO:0005634; GO:0008270	ENOG410IXP4;ENOG410YK2X;
	TRINITY_DN14764_c0_g1	DamodharBajri	Chadi-bajri	3.7949	1.65381	2.38149e-08	1.17806e-06	UP	TRINITY_DN14764_c0_g1_i1	TRINITY_DN14764_c0_g1	Os03t0138700-01	363	463	600	7.01e-46	3	2131982	2136725	TGF-beta receptor, type I/II extracellular region family protein	Q10S13		integral component of membrane [GO:0016021]	oligopeptide transmembrane transporter activity [GO:0035673]; peptide:proton symporter activity [GO:0015333]; peptide transmembrane transporter activity [GO:1904680]	integral component of membrane [GO:0016021]; oligopeptide transmembrane transporter activity [GO:0035673]; peptide transmembrane transporter activity [GO:1904680]; peptide:proton symporter activity [GO:0015333]	GO:0015333; GO:0016021; GO:0035673; GO:1904680	KOG1237;COG3104;
	TRINITY_DN12800_c0_g1	DamodharBajri	Chadi-bajri	3.79478	1.92362	1.05259e-06	2.72559e-05	UP	NA	NA	NA	NA	NA	NA	NA	NA	NA	NA	NA	NA	NA	NA	NA	NA	NA
	TRINITY_DN87630_c2_g1	DamodharBajri	Chadi-bajri	3.78862	0.648661	0.0493935	0.205801	UP	TRINITY_DN87630_c2_g1_i1	TRINITY_DN87630_c2_g1	Os07t0175400-00	581	602	711	3.6	7	3970364	3975298	Hypothetical conserved gene	A0A0P0X310		integral component of membrane [GO:0016021]	voltage-gated potassium channel activity [GO:0005249]	integral component of membrane [GO:0016021]; voltage-gated potassium channel activity [GO:0005249]	GO:0005249; GO:0016021
	TRINITY_DN1316_c0_g2	DamodharBajri	Chadi-bajri	3.77874	4.33644	1.33146e-05	0.000238093	UP	TRINITY_DN1316_c0_g2_i9	TRINITY_DN1316_c0_g2	Os12t0224000-01	33	212	212	1.21e-91	12	6729703	6731831	Similar to Diacylglycerol kinase 1 (EC 2.7.1.107) (Diglyceride kinase 1) (DGK 1) (DAG kinase 1)	Q0IPC3	protein kinase C-activating G protein-coupled receptor signaling pathway [GO:0007205]		diacylglycerol kinase activity [GO:0004143]	diacylglycerol kinase activity [GO:0004143]; protein kinase C-activating G protein-coupled receptor signaling pathway [GO:0007205]	GO:0004143; GO:0007205	KOG1169;ENOG410XQVB;
	TRINITY_DN9161_c0_g1	DamodharBajri	Chadi-bajri	3.77685	5.08724	3.99076e-12	6.30875e-10	UP	TRINITY_DN9161_c0_g1_i2	TRINITY_DN9161_c0_g1	Os04t0457000-01	14	252	252	3.22e-133	4	22835913	22837163	Similar to Chlorophyll a/b-binding protein CP24, photosystem II (Fragment)	Q7XV11	photosynthesis, light harvesting in photosystem I [GO:0009768]; protein-chromophore linkage [GO:0018298]; response to light stimulus [GO:0009416]	chloroplast envelope [GO:0009941]; chloroplast thylakoid membrane [GO:0009535]; integral component of membrane [GO:0016021]; photosystem I [GO:0009522]; photosystem II [GO:0009523]; plastoglobule [GO:0010287]	chlorophyll binding [GO:0016168]	chloroplast envelope [GO:0009941]; chloroplast thylakoid membrane [GO:0009535]; integral component of membrane [GO:0016021]; photosystem I [GO:0009522]; photosystem II [GO:0009523]; plastoglobule [GO:0010287]; chlorophyll binding [GO:0016168]; photosynthesis, light harvesting in photosystem I [GO:0009768]; protein-chromophore linkage [GO:0018298]; response to light stimulus [GO:0009416]	GO:0009416; GO:0009522; GO:0009523; GO:0009535; GO:0009768; GO:0009941; GO:0010287; GO:0016021; GO:0016168; GO:0018298	ENOG410IG6Y;ENOG410ZGWX;
	TRINITY_DN32732_c0_g1	DamodharBajri	Chadi-bajri	3.76285	2.43531	0.0439383	0.190774	UP	TRINITY_DN32732_c0_g1_i5	TRINITY_DN32732_c0_g1	Os08t0503700-01	336	365	548	0.16	8	24883255	24886266	Sodium/sulphate symporter family protein	Q6ZFH7	anion transmembrane transport [GO:0098656]	integral component of membrane [GO:0016021]	transmembrane transporter activity [GO:0022857]	integral component of membrane [GO:0016021]; transmembrane transporter activity [GO:0022857]; anion transmembrane transport [GO:0098656]	GO:0016021; GO:0022857; GO:0098656	KOG1281;COG0471;
	TRINITY_DN17669_c0_g1	DamodharBajri	Chadi-bajri	3.76067	5.86144	0.0289319	0.144272	UP	TRINITY_DN17669_c0_g1_i4	TRINITY_DN17669_c0_g1	Os04t0625600-01	307	341	390	0.23	4	31811661	31813399	Kelch related domain containing protein	Q0J9Y3						KOG1987;ENOG410XQV8;
	TRINITY_DN494_c0_g1	DamodharBajri	Chadi-bajri	3.75894	9.12898	1.26674e-05	0.000228256	UP	TRINITY_DN494_c0_g1_i9	TRINITY_DN494_c0_g1	Os02t0244700-01	11	191	968	9.5e-84	2	8172421	8184167	Similar to Phosphoenolpyruvate carboxylase 1 (EC 4.1.1.31) (PEPCase 1) (CP21)	Q6EUD7	carbon fixation [GO:0015977]; leaf development [GO:0048366]; tricarboxylic acid cycle [GO:0006099]	apoplast [GO:0048046]; chloroplast [GO:0009507]; cytosol [GO:0005829]	phosphoenolpyruvate carboxylase activity [GO:0008964]	apoplast [GO:0048046]; chloroplast [GO:0009507]; cytosol [GO:0005829]; phosphoenolpyruvate carboxylase activity [GO:0008964]; carbon fixation [GO:0015977]; leaf development [GO:0048366]; tricarboxylic acid cycle [GO:0006099]	GO:0005829; GO:0006099; GO:0008964; GO:0009507; GO:0015977; GO:0048046; GO:0048366	ENOG410IEAR;COG2352;
	TRINITY_DN11315_c0_g1	DamodharBajri	Chadi-bajri	3.74998	3.36487	2.85462e-10	2.588e-08	UP	TRINITY_DN11315_c0_g1_i2	TRINITY_DN11315_c0_g1	Os02t0684000-00	10	206	235	2.49e-29	2	27965554	27966300	Tetratricopeptide-like helical domain containing protein	Q6EU02						ENOG410JV4M;ENOG411068I;
	TRINITY_DN10398_c0_g1	DamodharBajri	Chadi-bajri	3.74869	5.16705	4.89878e-05	0.000774744	UP	TRINITY_DN10398_c0_g1_i9	TRINITY_DN10398_c0_g1	Os05t0542200-03	171	249	249	5.63e-33	5	26913398	26915974	Alpha/beta hydrolase fold-1 domain containing protein	A0A0P0WQ17
	TRINITY_DN27732_c0_g1	DamodharBajri	Chadi-bajri	3.74796	2.05581	0.00113455	0.0121096	UP	TRINITY_DN27732_c0_g1_i7	TRINITY_DN27732_c0_g1	Os01t0873000-00	15	182	182	2.4e-72	1	37862635	37863183	Hypothetical conserved gene	A0A0P0VAY6
	TRINITY_DN21747_c1_g1	DamodharBajri	Chadi-bajri	3.74169	0.992603	0.000104242	0.00152016	UP	TRINITY_DN21747_c1_g1_i7	TRINITY_DN21747_c1_g1	Os10t0462900-01	177	564	574	2.66e-162	10	17048051	17053406	Similar to mitochondrial chaperonin-60	Q8H903	'de novo' protein folding [GO:0006458]; protein import into mitochondrial intermembrane space [GO:0045041]; protein refolding [GO:0042026]	cytosol [GO:0005829]	ATP binding [GO:0005524]; unfolded protein binding [GO:0051082]	cytosol [GO:0005829]; ATP binding [GO:0005524]; unfolded protein binding [GO:0051082]; 'de novo' protein folding [GO:0006458]; protein import into mitochondrial intermembrane space [GO:0045041]; protein refolding [GO:0042026]	GO:0005524; GO:0005829; GO:0006458; GO:0042026; GO:0045041; GO:0051082	KOG0356;COG0459;
	TRINITY_DN8915_c0_g1	DamodharBajri	Chadi-bajri	3.74028	5.60379	1.5094e-05	0.000265994	UP	TRINITY_DN8915_c0_g1_i1	TRINITY_DN8915_c0_g1	Os03t0277300-01	241	336	653	2.13e-62	3	9411494	9416082	Heat shock protein 70	Q10NA1	cellular response to unfolded protein [GO:0034620]; chaperone cofactor-dependent protein refolding [GO:0051085]; protein refolding [GO:0042026]; response to unfolded protein [GO:0006986]	cytoplasm [GO:0005737]	ATPase activity [GO:0016887]; ATPase activity, coupled [GO:0042623]; ATP binding [GO:0005524]; heat shock protein binding [GO:0031072]; misfolded protein binding [GO:0051787]; protein folding chaperone [GO:0044183]; unfolded protein binding [GO:0051082]	cytoplasm [GO:0005737]; ATP binding [GO:0005524]; ATPase activity [GO:0016887]; ATPase activity, coupled [GO:0042623]; heat shock protein binding [GO:0031072]; misfolded protein binding [GO:0051787]; protein folding chaperone [GO:0044183]; unfolded protein binding [GO:0051082]; cellular response to unfolded protein [GO:0034620]; chaperone cofactor-dependent protein refolding [GO:0051085]; protein…	GO:0005524; GO:0005737; GO:0006986; GO:0016887; GO:0031072; GO:0034620; GO:0042026; GO:0042623; GO:0044183; GO:0051082; GO:0051085; GO:0051787	KOG0101;COG0443;
	TRINITY_DN7027_c0_g1	DamodharBajri	Chadi-bajri	3.74011	2.43375	5.03152e-08	2.20467e-06	UP	TRINITY_DN7027_c0_g1_i9	TRINITY_DN7027_c0_g1	Os03t0703300-02	341	449	449	2.33e-29	3	28260587	28263122	Calponin-like actin-binding domain containing protein	A0A0P0W2K3		integral component of membrane [GO:0016021]		integral component of membrane [GO:0016021]	GO:0016021
	TRINITY_DN12895_c0_g1	DamodharBajri	Chadi-bajri	3.73469	4.20155	7.7745e-12	1.12503e-09	UP	TRINITY_DN12895_c0_g1_i7	TRINITY_DN12895_c0_g1	Os01t0656600-01	144	250	699	0.000717	1	26699254	26701573	Conserved hypothetical protein	A0A0N7KDF9
	TRINITY_DN9291_c0_g1	DamodharBajri	Chadi-bajri	3.73364	2.49723	0.0436984	0.190108	UP	TRINITY_DN9291_c0_g1_i9	TRINITY_DN9291_c0_g1	Os07t0571700-01	84	214	491	2.2e-07	7	23081214	23085128	Similar to Transporter-like protein	Q6YTU9		integral component of membrane [GO:0016021]	transmembrane transporter activity [GO:0022857]	integral component of membrane [GO:0016021]; transmembrane transporter activity [GO:0022857]	GO:0016021; GO:0022857	KOG0253;ENOG410ZVDQ;
	TRINITY_DN55130_c0_g2	DamodharBajri	Chadi-bajri	3.73204	2.38662	0.000927266	0.0101831	UP	TRINITY_DN55130_c0_g2_i1	TRINITY_DN55130_c0_g2	Os09t0431750-00	25	73	135	2.78e-28	9	15810286	15810823	Hypothetical conserved gene	Q69MJ5			nucleic acid binding [GO:0003676]	nucleic acid binding [GO:0003676]	GO:0003676	ENOG410J4IB;ENOG410Z8CN;
	TRINITY_DN9217_c0_g3	DamodharBajri	Chadi-bajri	3.73032	3.61615	7.89868e-08	3.1818e-06	UP	TRINITY_DN9217_c0_g3_i3	TRINITY_DN9217_c0_g3	Os01t0627800-01	108	395	534	2.99e-152	1	25060764	25063562	Similar to Cytochrome P450 monooxygenase CYP72A5 (Fragment)	Q5ZE52			heme binding [GO:0020037]; iron ion binding [GO:0005506]; monooxygenase activity [GO:0004497]; oxidoreductase activity, acting on paired donors, with incorporation or reduction of molecular oxygen [GO:0016705]	heme binding [GO:0020037]; iron ion binding [GO:0005506]; monooxygenase activity [GO:0004497]; oxidoreductase activity, acting on paired donors, with incorporation or reduction of molecular oxygen [GO:0016705]	GO:0004497; GO:0005506; GO:0016705; GO:0020037	KOG0157;COG2124;
	TRINITY_DN152633_c0_g1	DamodharBajri	Chadi-bajri	3.72578	2.21065	0.0124121	0.0786978	UP	TRINITY_DN152633_c0_g1_i1	TRINITY_DN152633_c0_g1	Os12t0443000-00	41	524	529	0	12	14866174	14867766	Similar to Cytochrome P450 family protein, expressed	Q2QS17			heme binding [GO:0020037]; iron ion binding [GO:0005506]; oxidoreductase activity, acting on paired donors, with incorporation or reduction of molecular oxygen [GO:0016705]	heme binding [GO:0020037]; iron ion binding [GO:0005506]; oxidoreductase activity, acting on paired donors, with incorporation or reduction of molecular oxygen [GO:0016705]	GO:0005506; GO:0016705; GO:0020037	KOG0157;COG2124;
	TRINITY_DN24764_c2_g1	DamodharBajri	Chadi-bajri	3.72576	1.23805	9.21689e-09	5.23041e-07	UP	TRINITY_DN24764_c2_g1_i2	TRINITY_DN24764_c2_g1	Os01t0152000-01	54	1028	1065	0	1	2810313	2815017	Protein kinase, core domain containing protein	Q9LGI5		integral component of membrane [GO:0016021]	ATP binding [GO:0005524]; protein serine/threonine kinase activity [GO:0004674]	integral component of membrane [GO:0016021]; ATP binding [GO:0005524]; protein serine/threonine kinase activity [GO:0004674]	GO:0004674; GO:0005524; GO:0016021	ENOG410IH5R;COG0515;COG4886;
	TRINITY_DN2119_c3_g1	DamodharBajri	Chadi-bajri	3.72392	3.00187	0.00861649	0.0597882	UP	TRINITY_DN2119_c3_g1_i1	TRINITY_DN2119_c3_g1	Os04t0684900-01	15	59	289	1.07e-16	4	34980601	34981819	Component of the CCR4-NOTcomplex, Deadenylase, Deadenylation (poly(A) tail shortening), Development and stress respons	Q0J8W0		CCR4-NOT complex [GO:0030014]	nucleic acid binding [GO:0003676]; poly(A)-specific ribonuclease activity [GO:0004535]	CCR4-NOT complex [GO:0030014]; nucleic acid binding [GO:0003676]; poly(A)-specific ribonuclease activity [GO:0004535]	GO:0003676; GO:0004535; GO:0030014	KOG0304;COG5228;
	TRINITY_DN5271_c0_g1	DamodharBajri	Chadi-bajri	3.72237	5.46948	2.73923e-12	4.56021e-10	UP	TRINITY_DN5271_c0_g1_i2	TRINITY_DN5271_c0_g1	Os02t0227400-01	206	237	610	7	2	7144545	7150536	Poly(A) polymerase, RNA-binding region domain containing protein	Q6H5Y8	mRNA polyadenylation [GO:0006378]	nucleus [GO:0005634]	ATP binding [GO:0005524]; metal ion binding [GO:0046872]; polynucleotide adenylyltransferase activity [GO:0004652]; RNA binding [GO:0003723]	nucleus [GO:0005634]; ATP binding [GO:0005524]; metal ion binding [GO:0046872]; polynucleotide adenylyltransferase activity [GO:0004652]; RNA binding [GO:0003723]; mRNA polyadenylation [GO:0006378]	GO:0003723; GO:0004652; GO:0005524; GO:0005634; GO:0006378; GO:0046872	KOG2245;COG5186;
	TRINITY_DN100_c0_g1	DamodharBajri	Chadi-bajri	3.72101	5.82013	2.3376e-05	0.000396706	UP	TRINITY_DN100_c0_g1_i9	TRINITY_DN100_c0_g1	Os04t0444400-00	225	279	478	5.73e-25	4	22161607	22166296	Similar to barley mlo defense gene homolog3	A0A0P0WAK8	defense response [GO:0006952]; response to biotic stimulus [GO:0009607]	integral component of membrane [GO:0016021]	calmodulin binding [GO:0005516]	integral component of membrane [GO:0016021]; calmodulin binding [GO:0005516]; defense response [GO:0006952]; response to biotic stimulus [GO:0009607]	GO:0005516; GO:0006952; GO:0009607; GO:0016021
	TRINITY_DN18781_c0_g1	DamodharBajri	Chadi-bajri	3.71886	8.96021	2.38982e-08	1.17844e-06	UP	TRINITY_DN18781_c0_g1_i4	TRINITY_DN18781_c0_g1	Os01t0957900-01	1097	1157	1176	3.4	1	42216976	42228068	Armadillo-type fold domain containing protein	Q5JK69						KOG1248;ENOG410XQ3D;
	TRINITY_DN30490_c0_g1	DamodharBajri	Chadi-bajri	3.71772	0.00481868	0.0397618	0.179011	UP	TRINITY_DN30490_c0_g1_i1	TRINITY_DN30490_c0_g1	Os07t0256300-00	108	125	299	0.58	7	8812366	8815314	Conserved hypothetical protein	A0A0P0X4J6
	TRINITY_DN255_c0_g1	DamodharBajri	Chadi-bajri	3.71754	6.6634	1.43447e-10	1.42779e-08	UP	TRINITY_DN255_c0_g1_i4	TRINITY_DN255_c0_g1	Os11t0171300-01	3	388	388	0	11	3488768	3491609	Fructose-bisphosphate aldolase, chloroplast precursor (EC 4.1.2.13) (ALDP)	Q40677	fructose 1,6-bisphosphate metabolic process [GO:0030388]; gluconeogenesis [GO:0006094]; glycolytic process [GO:0006096]	cytoplasm [GO:0005737]; cytosol [GO:0005829]; plastoglobule [GO:0010287]	fructose-bisphosphate aldolase activity [GO:0004332]	cytoplasm [GO:0005737]; cytosol [GO:0005829]; plastoglobule [GO:0010287]; fructose-bisphosphate aldolase activity [GO:0004332]; fructose 1,6-bisphosphate metabolic process [GO:0030388]; gluconeogenesis [GO:0006094]; glycolytic process [GO:0006096]	GO:0004332; GO:0005737; GO:0005829; GO:0006094; GO:0006096; GO:0010287; GO:0030388	KOG1557;COG3588;
	TRINITY_DN2159_c1_g1	DamodharBajri	Chadi-bajri	3.7174	4.49208	4.50672e-06	9.14075e-05	UP	TRINITY_DN2159_c1_g1_i5	TRINITY_DN2159_c1_g1	Os08t0509100-01	110	552	941	0	8	25241037	25250038	Similar to Lipoxygenase, chloroplast precursor (EC 1.13.11.12)	Q84YK8	oxylipin biosynthetic process [GO:0031408]	chloroplast [GO:0009507]	linoleate 13S-lipoxygenase activity [GO:0016165]; metal ion binding [GO:0046872]	chloroplast [GO:0009507]; linoleate 13S-lipoxygenase activity [GO:0016165]; metal ion binding [GO:0046872]; oxylipin biosynthetic process [GO:0031408]	GO:0009507; GO:0016165; GO:0031408; GO:0046872	ENOG410IIW1;ENOG410YN4N;
	TRINITY_DN56935_c0_g1	DamodharBajri	Chadi-bajri	3.71432	0.68623	3.38861e-05	0.000556738	UP	TRINITY_DN56935_c0_g1_i4	TRINITY_DN56935_c0_g1	Os08t0128500-00	22	73	94	0.86	8	1619222	1621388	Similar to 60S ribosomal protein L37 (Fragment)	Q0J889	translation [GO:0006412]	cytosolic large ribosomal subunit [GO:0022625]	metal ion binding [GO:0046872]; RNA binding [GO:0003723]; rRNA binding [GO:0019843]; structural constituent of ribosome [GO:0003735]	cytosolic large ribosomal subunit [GO:0022625]; metal ion binding [GO:0046872]; RNA binding [GO:0003723]; rRNA binding [GO:0019843]; structural constituent of ribosome [GO:0003735]; translation [GO:0006412]	GO:0003723; GO:0003735; GO:0006412; GO:0019843; GO:0022625; GO:0046872	KOG3475;COG2126;
	TRINITY_DN6627_c0_g1	DamodharBajri	Chadi-bajri	3.71351	4.09877	3.20463e-09	2.09324e-07	UP	TRINITY_DN6627_c0_g1_i6	TRINITY_DN6627_c0_g1	Os02t0469900-01	325	357	467	0.79	2	15910692	15915571	AT-rich interaction region domain containing protein	Q6K7A1		nucleus [GO:0005634]	DNA binding [GO:0003677]; transferase activity [GO:0016740]	nucleus [GO:0005634]; DNA binding [GO:0003677]; transferase activity [GO:0016740]	GO:0003677; GO:0005634; GO:0016740	KOG0381;KOG2744;ENOG410Y2AP;
	TRINITY_DN244_c3_g1	DamodharBajri	Chadi-bajri	3.71323	1.34344	1.10216e-05	0.000202084	UP	TRINITY_DN244_c3_g1_i2	TRINITY_DN244_c3_g1	Os03t0100800-01	806	837	970	4	3	89043	99289	Plasma membrane H+-ATPase (EC 3.6.1.3)	Q10T57	proton export across plasma membrane [GO:0120029]; proton transmembrane transport [GO:1902600]; regulation of intracellular pH [GO:0051453]	cell [GO:0005623]; integral component of membrane [GO:0016021]; plasma membrane [GO:0005886]	ATP binding [GO:0005524]; proton-exporting ATPase activity, phosphorylative mechanism [GO:0008553]	cell [GO:0005623]; integral component of membrane [GO:0016021]; plasma membrane [GO:0005886]; ATP binding [GO:0005524]; proton-exporting ATPase activity, phosphorylative mechanism [GO:0008553]; proton export across plasma membrane [GO:0120029]; proton transmembrane transport [GO:1902600]; regulation of intracellular pH [GO:0051453]	GO:0005524; GO:0005623; GO:0005886; GO:0008553; GO:0016021; GO:0051453; GO:0120029; GO:1902600	KOG0205;COG0474;
	TRINITY_DN13653_c2_g1	DamodharBajri	Chadi-bajri	3.71245	1.8459	2.04113e-07	7.10413e-06	UP	TRINITY_DN13653_c2_g1_i1	TRINITY_DN13653_c2_g1	Os05t0204600-01	34	65	378	8.09e-05	5	6514746	6517280	B-box zinc finger protein, Repressor of flowering under long and short-day condition	Q6ATK0	photomorphogenesis [GO:0009640]; regulation of transcription, DNA-templated [GO:0006355]	nucleus [GO:0005634]	zinc ion binding [GO:0008270]	nucleus [GO:0005634]; zinc ion binding [GO:0008270]; photomorphogenesis [GO:0009640]; regulation of transcription, DNA-templated [GO:0006355]	GO:0005634; GO:0006355; GO:0008270; GO:0009640	ENOG410IE6S;ENOG4111N7S;
	TRINITY_DN23053_c0_g1	DamodharBajri	Chadi-bajri	3.71198	0.671751	3.54176e-07	1.13312e-05	UP	TRINITY_DN23053_c0_g1_i1	TRINITY_DN23053_c0_g1	Os12t0268000-01	38	345	523	1.47e-172	12	9579773	9581772	Similar to Cytochrome P450 71A1 (EC 1.14.-.-) (CYPLXXIA1) (ARP-2)	Q2QUC5	defense response [GO:0006952]; serotonin biosynthetic process from tryptophan [GO:0006587]	endoplasmic reticulum membrane [GO:0005789]; integral component of membrane [GO:0016021]; membrane [GO:0016020]	heme binding [GO:0020037]; iron ion binding [GO:0005506]; monooxygenase activity [GO:0004497]; oxidoreductase activity, acting on paired donors, with incorporation or reduction of molecular oxygen, NAD(P)H as one donor, and incorporation of one atom of oxygen [GO:0016709]	endoplasmic reticulum membrane [GO:0005789]; integral component of membrane [GO:0016021]; membrane [GO:0016020]; heme binding [GO:0020037]; iron ion binding [GO:0005506]; monooxygenase activity [GO:0004497]; oxidoreductase activity, acting on paired donors, with incorporation or reduction of molecular oxygen, NAD(P)H as one donor, and incorporation of one atom of oxygen [GO:0016709]; defense resp…	GO:0004497; GO:0005506; GO:0005789; GO:0006587; GO:0006952; GO:0016020; GO:0016021; GO:0016709; GO:0020037	KOG0156;COG2124;
	TRINITY_DN20137_c0_g2	DamodharBajri	Chadi-bajri	3.70908	0.474606	0.000675342	0.00774641	UP	TRINITY_DN20137_c0_g2_i2	TRINITY_DN20137_c0_g2	Os09t0452700-00	105	138	140	1.39e-06	9	16973695	16975737	Ubiquitin	Q67V00	modification-dependent protein catabolic process [GO:0019941]; protein ubiquitination [GO:0016567]; translation [GO:0006412]	cytoplasm [GO:0005737]; nucleus [GO:0005634]; ribosome [GO:0005840]	protein tag [GO:0031386]; structural constituent of ribosome [GO:0003735]; ubiquitin protein ligase binding [GO:0031625]	cytoplasm [GO:0005737]; nucleus [GO:0005634]; ribosome [GO:0005840]; protein tag [GO:0031386]; structural constituent of ribosome [GO:0003735]; ubiquitin protein ligase binding [GO:0031625]; modification-dependent protein catabolic process [GO:0019941]; protein ubiquitination [GO:0016567]; translation [GO:0006412]	GO:0003735; GO:0005634; GO:0005737; GO:0005840; GO:0006412; GO:0016567; GO:0019941; GO:0031386; GO:0031625	KOG0003;COG1552;COG5272;
	TRINITY_DN20222_c1_g1	DamodharBajri	Chadi-bajri	3.70495	0.331521	0.00145369	0.0148462	UP	TRINITY_DN20222_c1_g1_i6	TRINITY_DN20222_c1_g1	Os01t0919700-01	112	134	379	0.3	1	40133109	40138135	Alpha/beta hydrolase fold-1 domain containing protein	Q5JLM9			hydrolase activity [GO:0016787]	hydrolase activity [GO:0016787]	GO:0016787	KOG1454;COG0596;
	TRINITY_DN3318_c1_g2	DamodharBajri	Chadi-bajri	3.70171	3.48285	0.000180362	0.0024694	UP	TRINITY_DN3318_c1_g2_i1	TRINITY_DN3318_c1_g2	Os02t0755900-01	258	509	511	1.02e-151	2	31805977	31807800	UDP-glucuronosyl/UDP-glucosyltransferase domain containing protein	A0A0P0VPM6		intracellular membrane-bounded organelle [GO:0043231]	quercetin 3-O-glucosyltransferase activity [GO:0080043]; quercetin 7-O-glucosyltransferase activity [GO:0080044]; UDP-glycosyltransferase activity [GO:0008194]	intracellular membrane-bounded organelle [GO:0043231]; quercetin 3-O-glucosyltransferase activity [GO:0080043]; quercetin 7-O-glucosyltransferase activity [GO:0080044]; UDP-glycosyltransferase activity [GO:0008194]	GO:0008194; GO:0043231; GO:0080043; GO:0080044
	TRINITY_DN1165_c2_g4	DamodharBajri	Chadi-bajri	3.7014	2.61918	1.37609e-06	3.40394e-05	UP	TRINITY_DN1165_c2_g4_i1	TRINITY_DN1165_c2_g4	Os01t0179600-01	1	388	487	1.28e-140	1	4153077	4154674	UDP-glucuronosyl/UDP-glucosyltransferase family protein	B7FAP2		intracellular membrane-bounded organelle [GO:0043231]	quercetin 3-O-glucosyltransferase activity [GO:0080043]; quercetin 7-O-glucosyltransferase activity [GO:0080044]; UDP-glycosyltransferase activity [GO:0008194]	intracellular membrane-bounded organelle [GO:0043231]; quercetin 3-O-glucosyltransferase activity [GO:0080043]; quercetin 7-O-glucosyltransferase activity [GO:0080044]; UDP-glycosyltransferase activity [GO:0008194]	GO:0008194; GO:0043231; GO:0080043; GO:0080044	KOG1192;COG1819;
	TRINITY_DN316_c0_g1	DamodharBajri	Chadi-bajri	3.69911	4.91299	0.00026599	0.00347246	UP	TRINITY_DN316_c0_g1_i8	TRINITY_DN316_c0_g1	Os06t0203600-01	1	174	428	4.22e-57	6	5227416	5231610	Chalcone isomerase domain containing protein	Q69SP9		chloroplast stroma [GO:0009570]	fatty acid binding [GO:0005504]; intramolecular lyase activity [GO:0016872]	chloroplast stroma [GO:0009570]; fatty acid binding [GO:0005504]; intramolecular lyase activity [GO:0016872]	GO:0005504; GO:0009570; GO:0016872	ENOG410IFDQ;ENOG411267K;
	TRINITY_DN8015_c0_g2	DamodharBajri	Chadi-bajri	3.69245	2.72931	0.0319046	0.154429	UP	TRINITY_DN8015_c0_g2_i3	TRINITY_DN8015_c0_g2	Os04t0635100-00	38	86	86	6.64e-05	4	32301933	32302446	Similar to H0315F07.12 protein	Q7XQS8						ENOG410J4T0;ENOG410YZKG;
	TRINITY_DN244_c4_g1	DamodharBajri	Chadi-bajri	3.68889	5.66012	0.00707646	0.0514881	UP	TRINITY_DN244_c4_g1_i1	TRINITY_DN244_c4_g1	Os09t0457900-01	31	141	274	1.24e-16	9	17306100	17307199	AP2/ERF transcription factor, Regulation of the internode elongatio	Q67U00		nucleus [GO:0005634]	DNA binding [GO:0003677]; DNA-binding transcription factor activity [GO:0003700]	nucleus [GO:0005634]; DNA binding [GO:0003677]; DNA-binding transcription factor activity [GO:0003700]	GO:0003677; GO:0003700; GO:0005634	ENOG410J0ES;ENOG410YY7D;
	TRINITY_DN7935_c1_g1	DamodharBajri	Chadi-bajri	3.68648	3.64279	0.0347967	0.16371	UP	TRINITY_DN7935_c1_g1_i8	TRINITY_DN7935_c1_g1	Os12t0236600-01	45	88	344	1	12	7496585	7498208	Conserved hypothetical protein	Q2QVB3						ENOG410J00Y;ENOG4111RW0;
	TRINITY_DN734_c0_g3	DamodharBajri	Chadi-bajri	3.68606	4.18527	4.90709e-05	0.000775732	UP	TRINITY_DN734_c0_g3_i2	TRINITY_DN734_c0_g3	Os06t0683700-01	25	103	103	2.91e-19	6	28490039	28490684	Similar to wound induced protein	Q655G5						ENOG410JUTG;ENOG41106JI;
	TRINITY_DN46494_c0_g2	DamodharBajri	Chadi-bajri	3.68358	0.85635	4.96013e-08	2.18014e-06	UP	TRINITY_DN46494_c0_g2_i1	TRINITY_DN46494_c0_g2	Os06t0196300-01	8	43	217	2.6	6	4888700	4890729	Similar to Peroxiredoxin Q (Fragment)	P0C5D5	cell redox homeostasis [GO:0045454]; cellular response to oxidative stress [GO:0034599]	cell [GO:0005623]; chloroplast thylakoid lumen [GO:0009543]; chloroplast thylakoid membrane [GO:0009535]; cytoplasm [GO:0005737]	thioredoxin peroxidase activity [GO:0008379]	cell [GO:0005623]; chloroplast thylakoid lumen [GO:0009543]; chloroplast thylakoid membrane [GO:0009535]; cytoplasm [GO:0005737]; thioredoxin peroxidase activity [GO:0008379]; cell redox homeostasis [GO:0045454]; cellular response to oxidative stress [GO:0034599]	GO:0005623; GO:0005737; GO:0008379; GO:0009535; GO:0009543; GO:0034599; GO:0045454
	TRINITY_DN38111_c1_g1	DamodharBajri	Chadi-bajri	3.67543	3.42701	0.0177845	0.102297	UP	TRINITY_DN38111_c1_g1_i1	TRINITY_DN38111_c1_g1	Os04t0571600-01	282	392	560	6.78e-67	4	28772448	28774623	Multi antimicrobial extrusion protein MatE family protein	Q7XU48		integral component of membrane [GO:0016021]; membrane [GO:0016020]	antiporter activity [GO:0015297]; transmembrane transporter activity [GO:0022857]; xenobiotic transmembrane transporter activity [GO:0042910]	integral component of membrane [GO:0016021]; membrane [GO:0016020]; antiporter activity [GO:0015297]; transmembrane transporter activity [GO:0022857]; xenobiotic transmembrane transporter activity [GO:0042910]	GO:0015297; GO:0016020; GO:0016021; GO:0022857; GO:0042910	KOG1347;COG0534;
	TRINITY_DN10604_c0_g1	DamodharBajri	Chadi-bajri	3.67456	1.43771	0.00345252	0.0297407	UP	TRINITY_DN10604_c0_g1_i9	TRINITY_DN10604_c0_g1	Os07t0153000-00	15	63	111	2.82e-05	7	2801920	2803989	Tify domain containing protein	A0A0P0X2D6
	TRINITY_DN34970_c3_g1	DamodharBajri	Chadi-bajri	3.67317	2.55141	1.80374e-07	6.3962e-06	UP	TRINITY_DN34970_c3_g1_i1	TRINITY_DN34970_c3_g1	Os03t0264400-02	347	366	455	1.73e-05	3	8703034	8706666	Anthranilate synthase alpha 2 subunit	A0A0P0VVQ5	tryptophan biosynthetic process [GO:0000162]		anthranilate synthase activity [GO:0004049]	anthranilate synthase activity [GO:0004049]; tryptophan biosynthetic process [GO:0000162]	GO:0000162; GO:0004049
	TRINITY_DN10675_c0_g1	DamodharBajri	Chadi-bajri	3.67102	7.23547	0.000636475	0.00736596	UP	TRINITY_DN10675_c0_g1_i8	TRINITY_DN10675_c0_g1	Os11t0472000-02	114	155	163	3.7	11	16250249	16252198	Zinc finger, CCCH-type domain containing protein	A0A0P0Y2A9			metal ion binding [GO:0046872]	metal ion binding [GO:0046872]	GO:0046872
	TRINITY_DN4531_c0_g1	DamodharBajri	Chadi-bajri	3.66803	5.69112	6.32983e-08	2.6443e-06	UP	TRINITY_DN4531_c0_g1_i9	TRINITY_DN4531_c0_g1	Os03t0649000-01	426	784	784	0	3	25147591	25151544	Conserved hypothetical protein	Q10G00						ENOG410IMGP;ENOG410ZS6R;
	TRINITY_DN14390_c0_g2	DamodharBajri	Chadi-bajri	3.66271	0.299559	0.000996066	0.010825	UP	TRINITY_DN14390_c0_g2_i6	TRINITY_DN14390_c0_g2	Os04t0430700-01	697	750	777	1.7	4	21358943	21361513	Peptidase S8, subtilisin-related domain containing protein	Q0JD53			serine-type endopeptidase activity [GO:0004252]	serine-type endopeptidase activity [GO:0004252]	GO:0004252	ENOG410IERV;COG1404;
	TRINITY_DN138775_c0_g1	DamodharBajri	Chadi-bajri	3.6557	2.86483	0.0125682	0.0794201	UP	TRINITY_DN138775_c0_g1_i1	TRINITY_DN138775_c0_g1	Os02t0559800-01	132	178	325	6.67e-24	2	21250083	21251343	RING-H2 type E3 ubiquitin ligase, Root development, Maintenance of cell viability after the initiation of root primordial formation, Defense respons	Q9LRB7	cell division [GO:0051301]; protein ubiquitination [GO:0016567]; root development [GO:0048364]; ubiquitin-dependent protein catabolic process [GO:0006511]	integral component of membrane [GO:0016021]; plasma membrane [GO:0005886]	metal ion binding [GO:0046872]; ubiquitin protein ligase activity [GO:0061630]; ubiquitin-protein transferase activity [GO:0004842]	integral component of membrane [GO:0016021]; plasma membrane [GO:0005886]; metal ion binding [GO:0046872]; ubiquitin protein ligase activity [GO:0061630]; ubiquitin-protein transferase activity [GO:0004842]; cell division [GO:0051301]; protein ubiquitination [GO:0016567]; root development [GO:0048364]; ubiquitin-dependent protein catabolic process [GO:0006511]	GO:0004842; GO:0005886; GO:0006511; GO:0016021; GO:0016567; GO:0046872; GO:0048364; GO:0051301; GO:0061630	KOG0800;ENOG41121N2;
	TRINITY_DN1886_c0_g1	DamodharBajri	Chadi-bajri	3.65244	4.37124	1.73108e-05	0.000302789	UP	TRINITY_DN1886_c0_g1_i9	TRINITY_DN1886_c0_g1	Os01t0212400-01	305	584	584	5.41e-138	1	6134203	6139136	EF-Hand type domain containing protein	Q5QNI2	calcium ion transmembrane transport [GO:0070588]; cellular calcium ion homeostasis [GO:0006874]; cellular response to salt stress [GO:0071472]	cell [GO:0005623]; integral component of membrane [GO:0016021]; plant-type vacuole [GO:0000325]; plasma membrane [GO:0005886]; plasmodesma [GO:0009506]; vacuolar membrane [GO:0005774]	calcium:proton antiporter activity [GO:0015369]; calcium:sodium antiporter activity [GO:0005432]; calcium ion binding [GO:0005509]	cell [GO:0005623]; integral component of membrane [GO:0016021]; plant-type vacuole [GO:0000325]; plasma membrane [GO:0005886]; plasmodesma [GO:0009506]; vacuolar membrane [GO:0005774]; calcium ion binding [GO:0005509]; calcium:proton antiporter activity [GO:0015369]; calcium:sodium antiporter activity [GO:0005432]; calcium ion transmembrane transport [GO:0070588]; cellular calcium ion homeostasis…	GO:0000325; GO:0005432; GO:0005509; GO:0005623; GO:0005774; GO:0005886; GO:0006874; GO:0009506; GO:0015369; GO:0016021; GO:0070588; GO:0071472	ENOG410IG0G;ENOG410ZVKW;
	TRINITY_DN434_c1_g1	DamodharBajri	Chadi-bajri	3.65111	1.96959	5.66941e-07	1.64461e-05	UP	TRINITY_DN434_c1_g1_i1	TRINITY_DN434_c1_g1	Os03t0701100-01	170	262	318	4.71e-23	3	28138905	28141758	Similar to Prp18 domain containing protein, expressed	A0A0N7KHW2	generation of catalytic spliceosome for second transesterification step [GO:0000350]; nuclear retention of unspliced pre-mRNA at the site of transcription [GO:0071048]	U2-type post-spliceosomal complex [GO:0071021]; U4/U6 x U5 tri-snRNP complex [GO:0046540]; U5 snRNP [GO:0005682]		U2-type post-spliceosomal complex [GO:0071021]; U4/U6 x U5 tri-snRNP complex [GO:0046540]; U5 snRNP [GO:0005682]; generation of catalytic spliceosome for second transesterification step [GO:0000350]; nuclear retention of unspliced pre-mRNA at the site of transcription [GO:0071048]	GO:0000350; GO:0005682; GO:0046540; GO:0071021; GO:0071048
	TRINITY_DN10469_c1_g3	DamodharBajri	Chadi-bajri	3.65029	4.91372	7.01876e-06	0.000135076	UP	TRINITY_DN10469_c1_g3_i2	TRINITY_DN10469_c1_g3	Os01t0840100-01	1	23	648	5.44e-10	1	36039716	36043151	Heat shock protein Hsp70 family protein	Q943K7	cellular response to unfolded protein [GO:0034620]; chaperone cofactor-dependent protein refolding [GO:0051085]; protein refolding [GO:0042026]; response to unfolded protein [GO:0006986]	cytoplasm [GO:0005737]	ATPase activity [GO:0016887]; ATPase activity, coupled [GO:0042623]; ATP binding [GO:0005524]; heat shock protein binding [GO:0031072]; misfolded protein binding [GO:0051787]; protein folding chaperone [GO:0044183]; unfolded protein binding [GO:0051082]	cytoplasm [GO:0005737]; ATP binding [GO:0005524]; ATPase activity [GO:0016887]; ATPase activity, coupled [GO:0042623]; heat shock protein binding [GO:0031072]; misfolded protein binding [GO:0051787]; protein folding chaperone [GO:0044183]; unfolded protein binding [GO:0051082]; cellular response to unfolded protein [GO:0034620]; chaperone cofactor-dependent protein refolding [GO:0051085]; protein…	GO:0005524; GO:0005737; GO:0006986; GO:0016887; GO:0031072; GO:0034620; GO:0042026; GO:0042623; GO:0044183; GO:0051082; GO:0051085; GO:0051787	KOG0101;COG0443;
	TRINITY_DN17751_c0_g1	DamodharBajri	Chadi-bajri	3.64496	1.07905	0.00232614	0.021733	UP	TRINITY_DN17751_c0_g1_i3	TRINITY_DN17751_c0_g1	Os03t0757200-01	142	165	460	8.19e-06	3	31294568	31297066	UDP-glucuronosyl/UDP-glucosyltransferase family protein	Q9AUV2		intracellular membrane-bounded organelle [GO:0043231]	transferase activity, transferring hexosyl groups [GO:0016758]; UDP-glycosyltransferase activity [GO:0008194]	intracellular membrane-bounded organelle [GO:0043231]; transferase activity, transferring hexosyl groups [GO:0016758]; UDP-glycosyltransferase activity [GO:0008194]	GO:0008194; GO:0016758; GO:0043231	KOG1192;COG1819;
	TRINITY_DN14291_c0_g1	DamodharBajri	Chadi-bajri	3.64418	0.684758	3.17461e-06	6.74049e-05	UP	TRINITY_DN14291_c0_g1_i1	TRINITY_DN14291_c0_g1	Os06t0538400-01	67	207	207	0.000165	6	20178124	20179043	Conserved hypothetical protein	Q5Z6U2						ENOG410JVRD;ENOG41105NU;
	TRINITY_DN12046_c0_g1	DamodharBajri	Chadi-bajri	3.63892	5.15241	0.000283169	0.00365468	UP	TRINITY_DN12046_c0_g1_i1	TRINITY_DN12046_c0_g1	Os01t0840100-01	492	560	648	4.5e-39	1	36039716	36043151	Heat shock protein Hsp70 family protein	Q943K7	cellular response to unfolded protein [GO:0034620]; chaperone cofactor-dependent protein refolding [GO:0051085]; protein refolding [GO:0042026]; response to unfolded protein [GO:0006986]	cytoplasm [GO:0005737]	ATPase activity [GO:0016887]; ATPase activity, coupled [GO:0042623]; ATP binding [GO:0005524]; heat shock protein binding [GO:0031072]; misfolded protein binding [GO:0051787]; protein folding chaperone [GO:0044183]; unfolded protein binding [GO:0051082]	cytoplasm [GO:0005737]; ATP binding [GO:0005524]; ATPase activity [GO:0016887]; ATPase activity, coupled [GO:0042623]; heat shock protein binding [GO:0031072]; misfolded protein binding [GO:0051787]; protein folding chaperone [GO:0044183]; unfolded protein binding [GO:0051082]; cellular response to unfolded protein [GO:0034620]; chaperone cofactor-dependent protein refolding [GO:0051085]; protein…	GO:0005524; GO:0005737; GO:0006986; GO:0016887; GO:0031072; GO:0034620; GO:0042026; GO:0042623; GO:0044183; GO:0051082; GO:0051085; GO:0051787	KOG0101;COG0443;
	TRINITY_DN71589_c1_g1	DamodharBajri	Chadi-bajri	3.63892	0.156108	0.000160096	0.00222883	UP	TRINITY_DN71589_c1_g1_i1	TRINITY_DN71589_c1_g1	Os07t0102500-01	406	438	438	0.68	7	154906	158601	Lupus La protein family protein	Q69L83	RNA processing [GO:0006396]	nucleus [GO:0005634]; ribonucleoprotein complex [GO:1990904]	RNA binding [GO:0003723]	nucleus [GO:0005634]; ribonucleoprotein complex [GO:1990904]; RNA binding [GO:0003723]; RNA processing [GO:0006396]	GO:0003723; GO:0005634; GO:0006396; GO:1990904	KOG1855;ENOG4110VUA;
[truncated: 1,407 more rows]

## Sheet: Downregulated_DM v CB
	Sno.	sampleA	sampleB	logFC	logCPM	PValue	FDR	DEGType	Trinity_ID	Trinity_Gene_ID	Rice_TranscriptID_Based_on_Homology	Transcript_Start_Based_on_Homology	Transcript_End_Based_on_Homology	Transcript length	evalue	Chromosome	Transcript_Start	Transcript_End	Description	Uniprot	Gene ontology (biological process)	Gene ontology (cellular component)	Gene ontology (molecular function)	Gene ontology (GO)	Gene ontology IDs	Cross-reference (eggNOG)
[truncated: 2,834 more rows]

[truncated: 10 more sheets: PC701 v CB_Upregulated, PC701 v CB_Downregulated, Upregulated_PC701 v DB, Downregulated_PC701 v DB, Upregulated_Pusa1201 v CB, Downregulated_Pusa1201 v CB, Upregulated_Pusa1201 v DB, Downregulated_Pusa1201 v DB, Upregulated_Pusa1201 v PC701, Downregulated_Pusa1201 v PC701]
