# Supplementary material for: When genes turn traitor: de novo transcriptomics uncovers pearl millet’s rancidity machinery
Source: Front Plant Sci. 2025 Nov 17;16:1677082. doi: 10.3389/fpls.2025.1677082 (PMC12666563; doi:10.3389/fpls.2025.1677082)
Supplement: Supplementary file 6 [file DataSheet4.xlsx]

## Sheet: GO Analysis
		Table S7. Gene Ontology (GO) analysis of transcripts identified in landraces, hybrid and composite of pearl millet through de novo transcriptome sequencing
		Trinity_ID	Uniprot	Gene ontology (biological process)	Gene ontology (cellular component)	Gene ontology (molecular function)	Gene ontology (GO)	Gene ontology IDs	Cross-reference (eggNOG)
		TRINITY_DN0_c0_g1_i1	Q8H3L8	phosphatidylinositol phosphorylation [GO:0046854]	endosome membrane [GO:0010008]	1-phosphatidylinositol-3-phosphate 5-kinase activity [GO:0000285]; ATP binding [GO:0005524]	endosome membrane [GO:0010008]; 1-phosphatidylinositol-3-phosphate 5-kinase activity [GO:0000285]; ATP binding [GO:0005524]; phosphatidylinositol phosphorylation [GO:0046854]	GO:0000285; GO:0005524; GO:0010008; GO:0046854	KOG0230;COG0459;COG5253;
		TRINITY_DN0_c0_g1_i11	Q8H3L8	phosphatidylinositol phosphorylation [GO:0046854]	endosome membrane [GO:0010008]	1-phosphatidylinositol-3-phosphate 5-kinase activity [GO:0000285]; ATP binding [GO:0005524]	endosome membrane [GO:0010008]; 1-phosphatidylinositol-3-phosphate 5-kinase activity [GO:0000285]; ATP binding [GO:0005524]; phosphatidylinositol phosphorylation [GO:0046854]	GO:0000285; GO:0005524; GO:0010008; GO:0046854	KOG0230;COG0459;COG5253;
		TRINITY_DN0_c0_g1_i13	Q8H3L8	phosphatidylinositol phosphorylation [GO:0046854]	endosome membrane [GO:0010008]	1-phosphatidylinositol-3-phosphate 5-kinase activity [GO:0000285]; ATP binding [GO:0005524]	endosome membrane [GO:0010008]; 1-phosphatidylinositol-3-phosphate 5-kinase activity [GO:0000285]; ATP binding [GO:0005524]; phosphatidylinositol phosphorylation [GO:0046854]	GO:0000285; GO:0005524; GO:0010008; GO:0046854	KOG0230;COG0459;COG5253;
		TRINITY_DN0_c0_g1_i14	Q8H3L8	phosphatidylinositol phosphorylation [GO:0046854]	endosome membrane [GO:0010008]	1-phosphatidylinositol-3-phosphate 5-kinase activity [GO:0000285]; ATP binding [GO:0005524]	endosome membrane [GO:0010008]; 1-phosphatidylinositol-3-phosphate 5-kinase activity [GO:0000285]; ATP binding [GO:0005524]; phosphatidylinositol phosphorylation [GO:0046854]	GO:0000285; GO:0005524; GO:0010008; GO:0046854	KOG0230;COG0459;COG5253;
		TRINITY_DN0_c0_g1_i15	Q8H3L8	phosphatidylinositol phosphorylation [GO:0046854]	endosome membrane [GO:0010008]	1-phosphatidylinositol-3-phosphate 5-kinase activity [GO:0000285]; ATP binding [GO:0005524]	endosome membrane [GO:0010008]; 1-phosphatidylinositol-3-phosphate 5-kinase activity [GO:0000285]; ATP binding [GO:0005524]; phosphatidylinositol phosphorylation [GO:0046854]	GO:0000285; GO:0005524; GO:0010008; GO:0046854	KOG0230;COG0459;COG5253;
		TRINITY_DN0_c0_g1_i16	Q8H3L8	phosphatidylinositol phosphorylation [GO:0046854]	endosome membrane [GO:0010008]	1-phosphatidylinositol-3-phosphate 5-kinase activity [GO:0000285]; ATP binding [GO:0005524]	endosome membrane [GO:0010008]; 1-phosphatidylinositol-3-phosphate 5-kinase activity [GO:0000285]; ATP binding [GO:0005524]; phosphatidylinositol phosphorylation [GO:0046854]	GO:0000285; GO:0005524; GO:0010008; GO:0046854	KOG0230;COG0459;COG5253;
		TRINITY_DN0_c0_g1_i17	Q8H3L8	phosphatidylinositol phosphorylation [GO:0046854]	endosome membrane [GO:0010008]	1-phosphatidylinositol-3-phosphate 5-kinase activity [GO:0000285]; ATP binding [GO:0005524]	endosome membrane [GO:0010008]; 1-phosphatidylinositol-3-phosphate 5-kinase activity [GO:0000285]; ATP binding [GO:0005524]; phosphatidylinositol phosphorylation [GO:0046854]	GO:0000285; GO:0005524; GO:0010008; GO:0046854	KOG0230;COG0459;COG5253;
		TRINITY_DN0_c0_g1_i18	Q8H3L8	phosphatidylinositol phosphorylation [GO:0046854]	endosome membrane [GO:0010008]	1-phosphatidylinositol-3-phosphate 5-kinase activity [GO:0000285]; ATP binding [GO:0005524]	endosome membrane [GO:0010008]; 1-phosphatidylinositol-3-phosphate 5-kinase activity [GO:0000285]; ATP binding [GO:0005524]; phosphatidylinositol phosphorylation [GO:0046854]	GO:0000285; GO:0005524; GO:0010008; GO:0046854	KOG0230;COG0459;COG5253;
		TRINITY_DN0_c0_g1_i19	Q8H3L8	phosphatidylinositol phosphorylation [GO:0046854]	endosome membrane [GO:0010008]	1-phosphatidylinositol-3-phosphate 5-kinase activity [GO:0000285]; ATP binding [GO:0005524]	endosome membrane [GO:0010008]; 1-phosphatidylinositol-3-phosphate 5-kinase activity [GO:0000285]; ATP binding [GO:0005524]; phosphatidylinositol phosphorylation [GO:0046854]	GO:0000285; GO:0005524; GO:0010008; GO:0046854	KOG0230;COG0459;COG5253;
		TRINITY_DN0_c0_g1_i2	Q8H3L8	phosphatidylinositol phosphorylation [GO:0046854]	endosome membrane [GO:0010008]	1-phosphatidylinositol-3-phosphate 5-kinase activity [GO:0000285]; ATP binding [GO:0005524]	endosome membrane [GO:0010008]; 1-phosphatidylinositol-3-phosphate 5-kinase activity [GO:0000285]; ATP binding [GO:0005524]; phosphatidylinositol phosphorylation [GO:0046854]	GO:0000285; GO:0005524; GO:0010008; GO:0046854	KOG0230;COG0459;COG5253;
		TRINITY_DN0_c0_g1_i21	Q8H3L8	phosphatidylinositol phosphorylation [GO:0046854]	endosome membrane [GO:0010008]	1-phosphatidylinositol-3-phosphate 5-kinase activity [GO:0000285]; ATP binding [GO:0005524]	endosome membrane [GO:0010008]; 1-phosphatidylinositol-3-phosphate 5-kinase activity [GO:0000285]; ATP binding [GO:0005524]; phosphatidylinositol phosphorylation [GO:0046854]	GO:0000285; GO:0005524; GO:0010008; GO:0046854	KOG0230;COG0459;COG5253;
		TRINITY_DN0_c0_g1_i3	Q8H3L8	phosphatidylinositol phosphorylation [GO:0046854]	endosome membrane [GO:0010008]	1-phosphatidylinositol-3-phosphate 5-kinase activity [GO:0000285]; ATP binding [GO:0005524]	endosome membrane [GO:0010008]; 1-phosphatidylinositol-3-phosphate 5-kinase activity [GO:0000285]; ATP binding [GO:0005524]; phosphatidylinositol phosphorylation [GO:0046854]	GO:0000285; GO:0005524; GO:0010008; GO:0046854	KOG0230;COG0459;COG5253;
		TRINITY_DN0_c0_g1_i4	Q8H3L8	phosphatidylinositol phosphorylation [GO:0046854]	endosome membrane [GO:0010008]	1-phosphatidylinositol-3-phosphate 5-kinase activity [GO:0000285]; ATP binding [GO:0005524]	endosome membrane [GO:0010008]; 1-phosphatidylinositol-3-phosphate 5-kinase activity [GO:0000285]; ATP binding [GO:0005524]; phosphatidylinositol phosphorylation [GO:0046854]	GO:0000285; GO:0005524; GO:0010008; GO:0046854	KOG0230;COG0459;COG5253;
		TRINITY_DN0_c0_g1_i5	Q8H3L8	phosphatidylinositol phosphorylation [GO:0046854]	endosome membrane [GO:0010008]	1-phosphatidylinositol-3-phosphate 5-kinase activity [GO:0000285]; ATP binding [GO:0005524]	endosome membrane [GO:0010008]; 1-phosphatidylinositol-3-phosphate 5-kinase activity [GO:0000285]; ATP binding [GO:0005524]; phosphatidylinositol phosphorylation [GO:0046854]	GO:0000285; GO:0005524; GO:0010008; GO:0046854	KOG0230;COG0459;COG5253;
		TRINITY_DN0_c0_g1_i6	Q8H3L8	phosphatidylinositol phosphorylation [GO:0046854]	endosome membrane [GO:0010008]	1-phosphatidylinositol-3-phosphate 5-kinase activity [GO:0000285]; ATP binding [GO:0005524]	endosome membrane [GO:0010008]; 1-phosphatidylinositol-3-phosphate 5-kinase activity [GO:0000285]; ATP binding [GO:0005524]; phosphatidylinositol phosphorylation [GO:0046854]	GO:0000285; GO:0005524; GO:0010008; GO:0046854	KOG0230;COG0459;COG5253;
		TRINITY_DN0_c0_g1_i7	Q8H3L8	phosphatidylinositol phosphorylation [GO:0046854]	endosome membrane [GO:0010008]	1-phosphatidylinositol-3-phosphate 5-kinase activity [GO:0000285]; ATP binding [GO:0005524]	endosome membrane [GO:0010008]; 1-phosphatidylinositol-3-phosphate 5-kinase activity [GO:0000285]; ATP binding [GO:0005524]; phosphatidylinositol phosphorylation [GO:0046854]	GO:0000285; GO:0005524; GO:0010008; GO:0046854	KOG0230;COG0459;COG5253;
		TRINITY_DN0_c0_g1_i9	Q8H3L8	phosphatidylinositol phosphorylation [GO:0046854]	endosome membrane [GO:0010008]	1-phosphatidylinositol-3-phosphate 5-kinase activity [GO:0000285]; ATP binding [GO:0005524]	endosome membrane [GO:0010008]; 1-phosphatidylinositol-3-phosphate 5-kinase activity [GO:0000285]; ATP binding [GO:0005524]; phosphatidylinositol phosphorylation [GO:0046854]	GO:0000285; GO:0005524; GO:0010008; GO:0046854	KOG0230;COG0459;COG5253;
		TRINITY_DN100000_c0_g1_i1	Q8LJG7		nucleus [GO:0005634]	sequence-specific DNA binding [GO:0043565]; transcription regulatory region DNA binding [GO:0044212]	nucleus [GO:0005634]; sequence-specific DNA binding [GO:0043565]; transcription regulatory region DNA binding [GO:0044212]	GO:0005634; GO:0043565; GO:0044212	KOG4282;ENOG410YYXY;
		TRINITY_DN100001_c0_g1_i2	Q0DFI3	histone deacetylation [GO:0016575]; negative regulation of transcription by RNA polymerase II [GO:0000122]	chromatin [GO:0000785]; histone deacetylase complex [GO:0000118]	transcription corepressor activity [GO:0003714]	chromatin [GO:0000785]; histone deacetylase complex [GO:0000118]; transcription corepressor activity [GO:0003714]; histone deacetylation [GO:0016575]; negative regulation of transcription by RNA polymerase II [GO:0000122]	GO:0000118; GO:0000122; GO:0000785; GO:0003714; GO:0016575	KOG4204;COG5602;
		TRINITY_DN100001_c0_g1_i3	Q0DFI3	histone deacetylation [GO:0016575]; negative regulation of transcription by RNA polymerase II [GO:0000122]	chromatin [GO:0000785]; histone deacetylase complex [GO:0000118]	transcription corepressor activity [GO:0003714]	chromatin [GO:0000785]; histone deacetylase complex [GO:0000118]; transcription corepressor activity [GO:0003714]; histone deacetylation [GO:0016575]; negative regulation of transcription by RNA polymerase II [GO:0000122]	GO:0000118; GO:0000122; GO:0000785; GO:0003714; GO:0016575	KOG4204;COG5602;
		TRINITY_DN100001_c0_g2_i1	Q2QSC9	cytokinesis by cell plate formation [GO:0000911]; embryo sac cellularization [GO:0009558]; male meiosis cytokinesis [GO:0007112]	cytoplasm [GO:0005737]; phragmoplast [GO:0009524]	ATP binding [GO:0005524]; kinesin binding [GO:0019894]; protein kinase activity [GO:0004672]	cytoplasm [GO:0005737]; phragmoplast [GO:0009524]; ATP binding [GO:0005524]; kinesin binding [GO:0019894]; protein kinase activity [GO:0004672]; cytokinesis by cell plate formation [GO:0000911]; embryo sac cellularization [GO:0009558]; male meiosis cytokinesis [GO:0007112]	GO:0000911; GO:0004672; GO:0005524; GO:0005737; GO:0007112; GO:0009524; GO:0009558; GO:0019894	KOG0597;ENOG410XRQ6;
		TRINITY_DN100001_c0_g2_i2	Q10CF1		nucleus [GO:0005634]	zinc ion binding [GO:0008270]	nucleus [GO:0005634]; zinc ion binding [GO:0008270]	GO:0005634; GO:0008270	KOG4765;ENOG410ZQX4;
		TRINITY_DN100001_c0_g2_i3	Q2QSC9	cytokinesis by cell plate formation [GO:0000911]; embryo sac cellularization [GO:0009558]; male meiosis cytokinesis [GO:0007112]	cytoplasm [GO:0005737]; phragmoplast [GO:0009524]	ATP binding [GO:0005524]; kinesin binding [GO:0019894]; protein kinase activity [GO:0004672]	cytoplasm [GO:0005737]; phragmoplast [GO:0009524]; ATP binding [GO:0005524]; kinesin binding [GO:0019894]; protein kinase activity [GO:0004672]; cytokinesis by cell plate formation [GO:0000911]; embryo sac cellularization [GO:0009558]; male meiosis cytokinesis [GO:0007112]	GO:0000911; GO:0004672; GO:0005524; GO:0005737; GO:0007112; GO:0009524; GO:0009558; GO:0019894	KOG0597;ENOG410XRQ6;
		TRINITY_DN100001_c1_g1_i1	Q6K7H0		chloroplast stroma [GO:0009570]	fatty acid binding [GO:0005504]; intramolecular lyase activity [GO:0016872]	chloroplast stroma [GO:0009570]; fatty acid binding [GO:0005504]; intramolecular lyase activity [GO:0016872]	GO:0005504; GO:0009570; GO:0016872	ENOG410IFDQ;ENOG411267K;
		TRINITY_DN100001_c1_g1_i2	Q6K7H0		chloroplast stroma [GO:0009570]	fatty acid binding [GO:0005504]; intramolecular lyase activity [GO:0016872]	chloroplast stroma [GO:0009570]; fatty acid binding [GO:0005504]; intramolecular lyase activity [GO:0016872]	GO:0005504; GO:0009570; GO:0016872	ENOG410IFDQ;ENOG411267K;
		TRINITY_DN100001_c2_g1_i1	Q0DIF8			ATP binding [GO:0005524]	ATP binding [GO:0005524]	GO:0005524	KOG0390;COG0553;
		TRINITY_DN100002_c0_g1_i1	Q2QY46	cytoplasmic translation [GO:0002181]; ribosomal large subunit assembly [GO:0000027]	cytosolic large ribosomal subunit [GO:0022625]	large ribosomal subunit rRNA binding [GO:0070180]; structural constituent of ribosome [GO:0003735]	cytosolic large ribosomal subunit [GO:0022625]; large ribosomal subunit rRNA binding [GO:0070180]; structural constituent of ribosome [GO:0003735]; cytoplasmic translation [GO:0002181]; ribosomal large subunit assembly [GO:0000027]	GO:0000027; GO:0002181; GO:0003735; GO:0022625; GO:0070180	KOG0815;COG0244;
		TRINITY_DN100003_c0_g1_i1	Q5ZBS1			serine-type endopeptidase activity [GO:0004252]	serine-type endopeptidase activity [GO:0004252]	GO:0004252
		TRINITY_DN100004_c0_g1_i1	A0A0P0VL09
		TRINITY_DN100005_c0_g1_i1	A0A0P0Y4M2
		TRINITY_DN100005_c1_g1_i1	A0A0P0W6U6		integral component of membrane [GO:0016021]		integral component of membrane [GO:0016021]	GO:0016021
		TRINITY_DN100006_c0_g1_i1	Q8H5K6			ADP binding [GO:0043531]	ADP binding [GO:0043531]	GO:0043531	ENOG410JTV7;ENOG41107H9;
		TRINITY_DN100009_c0_g1_i1	A0A0P0WNF9	nucleosome assembly [GO:0006334]	nucleosome [GO:0000786]; nucleus [GO:0005634]	DNA binding [GO:0003677]; protein heterodimerization activity [GO:0046982]	nucleosome [GO:0000786]; nucleus [GO:0005634]; DNA binding [GO:0003677]; protein heterodimerization activity [GO:0046982]; nucleosome assembly [GO:0006334]	GO:0000786; GO:0003677; GO:0005634; GO:0006334; GO:0046982
		TRINITY_DN10000_c0_g1_i1	A0A0P0WY66
		TRINITY_DN10000_c0_g1_i2	A0A0P0WN55			oxidoreductase activity [GO:0016491]	oxidoreductase activity [GO:0016491]	GO:0016491
		TRINITY_DN10000_c0_g1_i4	A0A0P0WY66
		TRINITY_DN10000_c0_g2_i1	A0A0P0VD89			metal ion binding [GO:0046872]	metal ion binding [GO:0046872]	GO:0046872
		TRINITY_DN10000_c0_g3_i1	Q7XP36	regulation of transcription, DNA-templated [GO:0006355]		chromatin DNA binding [GO:0031490]; transcription coregulator activity [GO:0003712]	chromatin DNA binding [GO:0031490]; transcription coregulator activity [GO:0003712]; regulation of transcription, DNA-templated [GO:0006355]	GO:0003712; GO:0006355; GO:0031490	ENOG410JX8K;ENOG4110478;
		TRINITY_DN10000_c1_g1_i1	Q10RD6	potassium ion transport [GO:0006813]	integral component of membrane [GO:0016021]		integral component of membrane [GO:0016021]; potassium ion transport [GO:0006813]	GO:0006813; GO:0016021	ENOG410IGYU;COG1226;
		TRINITY_DN10000_c1_g1_i2	Q10RD6	potassium ion transport [GO:0006813]	integral component of membrane [GO:0016021]		integral component of membrane [GO:0016021]; potassium ion transport [GO:0006813]	GO:0006813; GO:0016021	ENOG410IGYU;COG1226;
		TRINITY_DN10000_c2_g1_i1	Q8W3J0	D-xylose metabolic process [GO:0042732]	cytoplasm [GO:0005737]	NAD+ binding [GO:0070403]; UDP-glucuronate decarboxylase activity [GO:0048040]	cytoplasm [GO:0005737]; NAD+ binding [GO:0070403]; UDP-glucuronate decarboxylase activity [GO:0048040]; D-xylose metabolic process [GO:0042732]	GO:0005737; GO:0042732; GO:0048040; GO:0070403	KOG1429;COG0451;
		TRINITY_DN10000_c3_g1_i1	Q69L77	ribosomal large subunit assembly [GO:0000027]	nucleolus [GO:0005730]		nucleolus [GO:0005730]; ribosomal large subunit assembly [GO:0000027]	GO:0000027; GO:0005730	KOG2971;COG5154;
		TRINITY_DN10000_c4_g1_i1	Q2R859	glucosylceramide catabolic process [GO:0006680]	membrane [GO:0016020]	beta-glucosidase activity [GO:0008422]; glucosylceramidase activity [GO:0004348]	membrane [GO:0016020]; beta-glucosidase activity [GO:0008422]; glucosylceramidase activity [GO:0004348]; glucosylceramide catabolic process [GO:0006680]	GO:0004348; GO:0006680; GO:0008422; GO:0016020	KOG2119;COG4354;
		TRINITY_DN100011_c0_g1_i1	A0A0P0WQ49		integral component of membrane [GO:0016021]; intracellular membrane-bounded organelle [GO:0043231]		integral component of membrane [GO:0016021]; intracellular membrane-bounded organelle [GO:0043231]	GO:0016021; GO:0043231
		TRINITY_DN100012_c0_g1_i1	A0A0P0XBZ5
		TRINITY_DN100012_c0_g1_i2	A0A0P0XBZ5
		TRINITY_DN100013_c0_g1_i1	Q8LQE8	RNA modification [GO:0009451]	intracellular membrane-bounded organelle [GO:0043231]	zinc ion binding [GO:0008270]	intracellular membrane-bounded organelle [GO:0043231]; zinc ion binding [GO:0008270]; RNA modification [GO:0009451]	GO:0008270; GO:0009451; GO:0043231	KOG4197;ENOG410Z7Z7;
		TRINITY_DN100014_c0_g1_i1	Q10MM5						ENOG410IQTD;ENOG410Z5UU;
		TRINITY_DN100014_c0_g2_i1	Q6I585		integral component of membrane [GO:0016021]		integral component of membrane [GO:0016021]	GO:0016021
		TRINITY_DN100018_c0_g1_i1	Q7XSN8	D-serine biosynthetic process [GO:0070179]; D-serine metabolic process [GO:0070178]; L-serine metabolic process [GO:0006563]; pyruvate biosynthetic process [GO:0042866]		ATP binding [GO:0005524]; D-serine ammonia-lyase activity [GO:0008721]; L-serine ammonia-lyase activity [GO:0003941]; magnesium ion binding [GO:0000287]; protein self-association [GO:0043621]; pyridoxal phosphate binding [GO:0030170]; serine racemase activity [GO:0030378]; threonine racemase activity [GO:0018114]	ATP binding [GO:0005524]; D-serine ammonia-lyase activity [GO:0008721]; L-serine ammonia-lyase activity [GO:0003941]; magnesium ion binding [GO:0000287]; protein self-association [GO:0043621]; pyridoxal phosphate binding [GO:0030170]; serine racemase activity [GO:0030378]; threonine racemase activity [GO:0018114]; D-serine biosynthetic process [GO:0070179]; D-serine metabolic process [GO:0070178]…	GO:0000287; GO:0003941; GO:0005524; GO:0006563; GO:0008721; GO:0018114; GO:0030170; GO:0030378; GO:0042866; GO:0043621; GO:0070178; GO:0070179	KOG1251;COG1171;
		TRINITY_DN100018_c0_g1_i2	Q6ATV4		integral component of membrane [GO:0016021]; intracellular membrane-bounded organelle [GO:0043231]	ATPase-coupled cation transmembrane transporter activity [GO:0019829]; ATP binding [GO:0005524]; calcium transmembrane transporter activity, phosphorylative mechanism [GO:0005388]; calmodulin binding [GO:0005516]; metal ion binding [GO:0046872]	integral component of membrane [GO:0016021]; intracellular membrane-bounded organelle [GO:0043231]; ATP binding [GO:0005524]; ATPase-coupled cation transmembrane transporter activity [GO:0019829]; calcium transmembrane transporter activity, phosphorylative mechanism [GO:0005388]; calmodulin binding [GO:0005516]; metal ion binding [GO:0046872]	GO:0005388; GO:0005516; GO:0005524; GO:0016021; GO:0019829; GO:0043231; GO:0046872	KOG0204;ENOG410XNNC;
		TRINITY_DN100019_c0_g1_i1	C7J1X6			ADP binding [GO:0043531]	ADP binding [GO:0043531]	GO:0043531	KOG4658;COG4886;
		TRINITY_DN10001_c0_g1_i1	Q75LB9
		TRINITY_DN10001_c0_g1_i2	Q75LB9
		TRINITY_DN100021_c0_g1_i2	NA	NA	NA	NA	NA	NA
		TRINITY_DN100022_c0_g1_i1	Q0JE53		intracellular membrane-bounded organelle [GO:0043231]	quercetin 3-O-glucosyltransferase activity [GO:0080043]; quercetin 7-O-glucosyltransferase activity [GO:0080044]; UDP-glycosyltransferase activity [GO:0008194]	intracellular membrane-bounded organelle [GO:0043231]; quercetin 3-O-glucosyltransferase activity [GO:0080043]; quercetin 7-O-glucosyltransferase activity [GO:0080044]; UDP-glycosyltransferase activity [GO:0008194]	GO:0008194; GO:0043231; GO:0080043; GO:0080044	KOG1192;COG1819;
		TRINITY_DN100023_c0_g1_i1	Q6YVH3	regulation of RNA metabolic process [GO:0051252]	nucleoplasm [GO:0005654]; ribonucleoprotein complex [GO:1990904]	mRNA binding [GO:0003729]; RNA binding [GO:0003723]	nucleoplasm [GO:0005654]; ribonucleoprotein complex [GO:1990904]; mRNA binding [GO:0003729]; RNA binding [GO:0003723]; regulation of RNA metabolic process [GO:0051252]	GO:0003723; GO:0003729; GO:0005654; GO:0051252; GO:1990904	KOG0118;COG0724;
		TRINITY_DN100024_c0_g1_i1	Q6Z661						KOG1471;ENOG410XRSQ;
		TRINITY_DN100025_c1_g1_i1	Q651B2	cell wall modification [GO:0042545]; pectin catabolic process [GO:0045490]	integral component of membrane [GO:0016021]	aspartyl esterase activity [GO:0045330]; carboxylic ester hydrolase activity [GO:0052689]; pectinesterase activity [GO:0030599]	integral component of membrane [GO:0016021]; aspartyl esterase activity [GO:0045330]; carboxylic ester hydrolase activity [GO:0052689]; pectinesterase activity [GO:0030599]; cell wall modification [GO:0042545]; pectin catabolic process [GO:0045490]	GO:0016021; GO:0030599; GO:0042545; GO:0045330; GO:0045490; GO:0052689	ENOG410IEPX;COG4677;
		TRINITY_DN100026_c0_g1_i1	Q10L76		integral component of membrane [GO:0016021]		integral component of membrane [GO:0016021]	GO:0016021	ENOG410J3F5;ENOG4111IF3;
		TRINITY_DN100027_c0_g1_i1	A0A0P0YBN5		integral component of membrane [GO:0016021]	inorganic anion exchanger activity [GO:0005452]	integral component of membrane [GO:0016021]; inorganic anion exchanger activity [GO:0005452]	GO:0005452; GO:0016021
		TRINITY_DN100028_c0_g1_i1	A0A0P0WH45			protein serine/threonine phosphatase activity [GO:0004722]	protein serine/threonine phosphatase activity [GO:0004722]	GO:0004722
		TRINITY_DN100029_c0_g1_i1	Q8H3S1		anchored component of plasma membrane [GO:0046658]		anchored component of plasma membrane [GO:0046658]	GO:0046658	ENOG410IEBJ;ENOG4111EHG;
		TRINITY_DN100030_c0_g1_i1	A0A0P0WBQ5			catalytic activity [GO:0003824]	catalytic activity [GO:0003824]	GO:0003824
		TRINITY_DN100030_c0_g2_i1	B9GA56
		TRINITY_DN100031_c0_g1_i1	Q67UI1	cell redox homeostasis [GO:0045454]; intracellular signal transduction [GO:0035556]	cell [GO:0005623]	electron transfer activity [GO:0009055]; protein disulfide oxidoreductase activity [GO:0015035]	cell [GO:0005623]; electron transfer activity [GO:0009055]; protein disulfide oxidoreductase activity [GO:0015035]; cell redox homeostasis [GO:0045454]; intracellular signal transduction [GO:0035556]	GO:0005623; GO:0009055; GO:0015035; GO:0035556; GO:0045454	ENOG410IIDM;ENOG410Y2WM;
		TRINITY_DN100031_c1_g1_i1	Q0JKV1	regulation of ion transmembrane transport [GO:0034765]	integral component of membrane [GO:0016021]	voltage-gated potassium channel activity [GO:0005249]	integral component of membrane [GO:0016021]; voltage-gated potassium channel activity [GO:0005249]; regulation of ion transmembrane transport [GO:0034765]	GO:0005249; GO:0016021; GO:0034765	KOG0498;ENOG410XPSE;
		TRINITY_DN100032_c0_g1_i1	Q7XKU7	regulation of transcription, DNA-templated [GO:0006355]	nucleus [GO:0005634]	DNA binding [GO:0003677]	nucleus [GO:0005634]; DNA binding [GO:0003677]; regulation of transcription, DNA-templated [GO:0006355]	GO:0003677; GO:0005634; GO:0006355	ENOG410JV3M;ENOG411069J;
		TRINITY_DN100033_c1_g1_i1	Q6YUU0			peptidase activity [GO:0008233]	peptidase activity [GO:0008233]	GO:0008233	KOG1552;COG1073;
		TRINITY_DN100035_c0_g1_i1	A0A0P0VBE8	recognition of pollen [GO:0048544]	integral component of membrane [GO:0016021]	ATP binding [GO:0005524]; protein serine/threonine kinase activity [GO:0004674]	integral component of membrane [GO:0016021]; ATP binding [GO:0005524]; protein serine/threonine kinase activity [GO:0004674]; recognition of pollen [GO:0048544]	GO:0004674; GO:0005524; GO:0016021; GO:0048544
		TRINITY_DN100037_c0_g1_i1	Q8S9Z5		nucleus [GO:0005634]	DNA binding [GO:0003677]; DNA-binding transcription factor activity [GO:0003700]	nucleus [GO:0005634]; DNA binding [GO:0003677]; DNA-binding transcription factor activity [GO:0003700]	GO:0003677; GO:0003700; GO:0005634	ENOG410IXYK;ENOG410YJG4;
		TRINITY_DN100038_c0_g1_i1	Q9LE72	oxidation-reduction process [GO:0055114]; sterol metabolic process [GO:0016125]	integral component of membrane [GO:0016021]	heme binding [GO:0020037]; iron ion binding [GO:0005506]; monooxygenase activity [GO:0004497]; oxidoreductase activity [GO:0016491]; oxidoreductase activity, acting on paired donors, with incorporation or reduction of molecular oxygen [GO:0016705]	integral component of membrane [GO:0016021]; heme binding [GO:0020037]; iron ion binding [GO:0005506]; monooxygenase activity [GO:0004497]; oxidoreductase activity [GO:0016491]; oxidoreductase activity, acting on paired donors, with incorporation or reduction of molecular oxygen [GO:0016705]; oxidation-reduction process [GO:0055114]; sterol metabolic process [GO:0016125]	GO:0004497; GO:0005506; GO:0016021; GO:0016125; GO:0016491; GO:0016705; GO:0020037; GO:0055114	KOG0157;COG2124;
		TRINITY_DN10003_c0_g1_i1	A0A0P0XG85			dioxygenase activity [GO:0051213]; metal ion binding [GO:0046872]	dioxygenase activity [GO:0051213]; metal ion binding [GO:0046872]	GO:0046872; GO:0051213
		TRINITY_DN100040_c0_g1_i1	Q69PA8	lipid biosynthetic process [GO:0008610]; response to cold [GO:0009409]; response to salt stress [GO:0009651]; response to water deprivation [GO:0009414]	endoplasmic reticulum membrane [GO:0005789]; integral component of membrane [GO:0016021]; membrane [GO:0016020]	aldehyde oxygenase (deformylating) activity [GO:1990465]; iron ion binding [GO:0005506]; octadecanal decarbonylase activity [GO:0009924]; oxidoreductase activity [GO:0016491]	endoplasmic reticulum membrane [GO:0005789]; integral component of membrane [GO:0016021]; membrane [GO:0016020]; aldehyde oxygenase (deformylating) activity [GO:1990465]; iron ion binding [GO:0005506]; octadecanal decarbonylase activity [GO:0009924]; oxidoreductase activity [GO:0016491]; lipid biosynthetic process [GO:0008610]; response to cold [GO:0009409]; response to salt stress [GO:0009651]; …	GO:0005506; GO:0005789; GO:0008610; GO:0009409; GO:0009414; GO:0009651; GO:0009924; GO:0016020; GO:0016021; GO:0016491; GO:1990465	ENOG410IF2K;ENOG410Y1F6;
		TRINITY_DN100040_c0_g2_i1	A0A0P0XUB0	chlorophyll catabolic process [GO:0015996]		chlorophyllase activity [GO:0047746]	chlorophyllase activity [GO:0047746]; chlorophyll catabolic process [GO:0015996]	GO:0015996; GO:0047746
		TRINITY_DN100043_c0_g1_i1	I3QK18			ligase activity [GO:0016874]	ligase activity [GO:0016874]	GO:0016874	ENOG410IF8D;ENOG4110YTD;
		TRINITY_DN100044_c0_g1_i1	Q6ZCZ7		integral component of membrane [GO:0016021]		integral component of membrane [GO:0016021]	GO:0016021	KOG1471;ENOG410XRSQ;
		TRINITY_DN100045_c0_g1_i1	Q7XJX7	ubiquitin-dependent protein catabolic process [GO:0006511]		ubiquitin protein ligase binding [GO:0031625]	ubiquitin protein ligase binding [GO:0031625]; ubiquitin-dependent protein catabolic process [GO:0006511]	GO:0006511; GO:0031625	KOG2166;COG5647;
		TRINITY_DN100046_c0_g1_i1	Q2QSX5	asparaginyl-tRNA aminoacylation [GO:0006421]	chloroplast [GO:0009507]; mitochondrion [GO:0005739]	asparagine-tRNA ligase activity [GO:0004816]; ATP binding [GO:0005524]	chloroplast [GO:0009507]; mitochondrion [GO:0005739]; asparagine-tRNA ligase activity [GO:0004816]; ATP binding [GO:0005524]; asparaginyl-tRNA aminoacylation [GO:0006421]	GO:0004816; GO:0005524; GO:0005739; GO:0006421; GO:0009507	KOG0554;COG0017;
		TRINITY_DN100047_c0_g1_i1	Q653S6						ENOG410JT33;ENOG411088F;
		TRINITY_DN10004_c0_g1_i1	Q6Z478		intracellular membrane-bounded organelle [GO:0043231]	transferase activity, transferring hexosyl groups [GO:0016758]; UDP-glycosyltransferase activity [GO:0008194]	intracellular membrane-bounded organelle [GO:0043231]; transferase activity, transferring hexosyl groups [GO:0016758]; UDP-glycosyltransferase activity [GO:0008194]	GO:0008194; GO:0016758; GO:0043231	KOG1192;COG1819;
		TRINITY_DN100051_c0_g1_i1	Q6Z2G9						KOG2502;ENOG410XQFT;
		TRINITY_DN100053_c0_g1_i2	Q10DN8	histone H3-K4 methylation [GO:0051568]; vegetative to reproductive phase transition of meristem [GO:0010228]	nucleus [GO:0005634]; Set1C/COMPASS complex [GO:0048188]	histone binding [GO:0042393]	nucleus [GO:0005634]; Set1C/COMPASS complex [GO:0048188]; histone binding [GO:0042393]; histone H3-K4 methylation [GO:0051568]; vegetative to reproductive phase transition of meristem [GO:0010228]	GO:0005634; GO:0010228; GO:0042393; GO:0048188; GO:0051568	KOG0266;ENOG410XP3K;
		TRINITY_DN100058_c0_g1_i1	A0A0P0VIM8			GTPase activity [GO:0003924]; GTP binding [GO:0005525]	GTP binding [GO:0005525]; GTPase activity [GO:0003924]	GO:0003924; GO:0005525
		TRINITY_DN100058_c0_g2_i1	A0A0P0VIM8			GTPase activity [GO:0003924]; GTP binding [GO:0005525]	GTP binding [GO:0005525]; GTPase activity [GO:0003924]	GO:0003924; GO:0005525
		TRINITY_DN10005_c0_g1_i1	Q0ITU3	cellular response to nitrogen starvation [GO:0006995]; chlorophyll catabolic process [GO:0015996]; photosynthetic electron transport chain [GO:0009767]; plastoglobule organization [GO:0080177]; positive regulation of carotenoid biosynthetic process [GO:1904143]; positive regulation of chlorophyll biosynthetic process [GO:1902326]; regulation of anthocyanin biosynthetic process [GO:0031540]; regul…	plastoglobule [GO:0010287]	ATP binding [GO:0005524]; protein kinase activity [GO:0004672]	plastoglobule [GO:0010287]; ATP binding [GO:0005524]; protein kinase activity [GO:0004672]; cellular response to nitrogen starvation [GO:0006995]; chlorophyll catabolic process [GO:0015996]; photosynthetic electron transport chain [GO:0009767]; plastoglobule organization [GO:0080177]; positive regulation of carotenoid biosynthetic process [GO:1904143]; positive regulation of chlorophyll biosynthe…	GO:0004672; GO:0005524; GO:0006995; GO:0009414; GO:0009637; GO:0009767; GO:0010027; GO:0010109; GO:0010114; GO:0010287; GO:0015996; GO:0031540; GO:0080177; GO:0080183; GO:1901562; GO:1902171; GO:1902326; GO:1904143	KOG1235;COG0661;
		TRINITY_DN10005_c0_g1_i10	Q0ITU3	cellular response to nitrogen starvation [GO:0006995]; chlorophyll catabolic process [GO:0015996]; photosynthetic electron transport chain [GO:0009767]; plastoglobule organization [GO:0080177]; positive regulation of carotenoid biosynthetic process [GO:1904143]; positive regulation of chlorophyll biosynthetic process [GO:1902326]; regulation of anthocyanin biosynthetic process [GO:0031540]; regul…	plastoglobule [GO:0010287]	ATP binding [GO:0005524]; protein kinase activity [GO:0004672]	plastoglobule [GO:0010287]; ATP binding [GO:0005524]; protein kinase activity [GO:0004672]; cellular response to nitrogen starvation [GO:0006995]; chlorophyll catabolic process [GO:0015996]; photosynthetic electron transport chain [GO:0009767]; plastoglobule organization [GO:0080177]; positive regulation of carotenoid biosynthetic process [GO:1904143]; positive regulation of chlorophyll biosynthe…	GO:0004672; GO:0005524; GO:0006995; GO:0009414; GO:0009637; GO:0009767; GO:0010027; GO:0010109; GO:0010114; GO:0010287; GO:0015996; GO:0031540; GO:0080177; GO:0080183; GO:1901562; GO:1902171; GO:1902326; GO:1904143	KOG1235;COG0661;
		TRINITY_DN10005_c0_g1_i11	Q0ITU3	cellular response to nitrogen starvation [GO:0006995]; chlorophyll catabolic process [GO:0015996]; photosynthetic electron transport chain [GO:0009767]; plastoglobule organization [GO:0080177]; positive regulation of carotenoid biosynthetic process [GO:1904143]; positive regulation of chlorophyll biosynthetic process [GO:1902326]; regulation of anthocyanin biosynthetic process [GO:0031540]; regul…	plastoglobule [GO:0010287]	ATP binding [GO:0005524]; protein kinase activity [GO:0004672]	plastoglobule [GO:0010287]; ATP binding [GO:0005524]; protein kinase activity [GO:0004672]; cellular response to nitrogen starvation [GO:0006995]; chlorophyll catabolic process [GO:0015996]; photosynthetic electron transport chain [GO:0009767]; plastoglobule organization [GO:0080177]; positive regulation of carotenoid biosynthetic process [GO:1904143]; positive regulation of chlorophyll biosynthe…	GO:0004672; GO:0005524; GO:0006995; GO:0009414; GO:0009637; GO:0009767; GO:0010027; GO:0010109; GO:0010114; GO:0010287; GO:0015996; GO:0031540; GO:0080177; GO:0080183; GO:1901562; GO:1902171; GO:1902326; GO:1904143	KOG1235;COG0661;
		TRINITY_DN10005_c0_g1_i12	Q0ITU3	cellular response to nitrogen starvation [GO:0006995]; chlorophyll catabolic process [GO:0015996]; photosynthetic electron transport chain [GO:0009767]; plastoglobule organization [GO:0080177]; positive regulation of carotenoid biosynthetic process [GO:1904143]; positive regulation of chlorophyll biosynthetic process [GO:1902326]; regulation of anthocyanin biosynthetic process [GO:0031540]; regul…	plastoglobule [GO:0010287]	ATP binding [GO:0005524]; protein kinase activity [GO:0004672]	plastoglobule [GO:0010287]; ATP binding [GO:0005524]; protein kinase activity [GO:0004672]; cellular response to nitrogen starvation [GO:0006995]; chlorophyll catabolic process [GO:0015996]; photosynthetic electron transport chain [GO:0009767]; plastoglobule organization [GO:0080177]; positive regulation of carotenoid biosynthetic process [GO:1904143]; positive regulation of chlorophyll biosynthe…	GO:0004672; GO:0005524; GO:0006995; GO:0009414; GO:0009637; GO:0009767; GO:0010027; GO:0010109; GO:0010114; GO:0010287; GO:0015996; GO:0031540; GO:0080177; GO:0080183; GO:1901562; GO:1902171; GO:1902326; GO:1904143	KOG1235;COG0661;
		TRINITY_DN10005_c0_g1_i13	Q0ITU3	cellular response to nitrogen starvation [GO:0006995]; chlorophyll catabolic process [GO:0015996]; photosynthetic electron transport chain [GO:0009767]; plastoglobule organization [GO:0080177]; positive regulation of carotenoid biosynthetic process [GO:1904143]; positive regulation of chlorophyll biosynthetic process [GO:1902326]; regulation of anthocyanin biosynthetic process [GO:0031540]; regul…	plastoglobule [GO:0010287]	ATP binding [GO:0005524]; protein kinase activity [GO:0004672]	plastoglobule [GO:0010287]; ATP binding [GO:0005524]; protein kinase activity [GO:0004672]; cellular response to nitrogen starvation [GO:0006995]; chlorophyll catabolic process [GO:0015996]; photosynthetic electron transport chain [GO:0009767]; plastoglobule organization [GO:0080177]; positive regulation of carotenoid biosynthetic process [GO:1904143]; positive regulation of chlorophyll biosynthe…	GO:0004672; GO:0005524; GO:0006995; GO:0009414; GO:0009637; GO:0009767; GO:0010027; GO:0010109; GO:0010114; GO:0010287; GO:0015996; GO:0031540; GO:0080177; GO:0080183; GO:1901562; GO:1902171; GO:1902326; GO:1904143	KOG1235;COG0661;
		TRINITY_DN10005_c0_g1_i14	Q0ITU3	cellular response to nitrogen starvation [GO:0006995]; chlorophyll catabolic process [GO:0015996]; photosynthetic electron transport chain [GO:0009767]; plastoglobule organization [GO:0080177]; positive regulation of carotenoid biosynthetic process [GO:1904143]; positive regulation of chlorophyll biosynthetic process [GO:1902326]; regulation of anthocyanin biosynthetic process [GO:0031540]; regul…	plastoglobule [GO:0010287]	ATP binding [GO:0005524]; protein kinase activity [GO:0004672]	plastoglobule [GO:0010287]; ATP binding [GO:0005524]; protein kinase activity [GO:0004672]; cellular response to nitrogen starvation [GO:0006995]; chlorophyll catabolic process [GO:0015996]; photosynthetic electron transport chain [GO:0009767]; plastoglobule organization [GO:0080177]; positive regulation of carotenoid biosynthetic process [GO:1904143]; positive regulation of chlorophyll biosynthe…	GO:0004672; GO:0005524; GO:0006995; GO:0009414; GO:0009637; GO:0009767; GO:0010027; GO:0010109; GO:0010114; GO:0010287; GO:0015996; GO:0031540; GO:0080177; GO:0080183; GO:1901562; GO:1902171; GO:1902326; GO:1904143	KOG1235;COG0661;
		TRINITY_DN10005_c0_g1_i15	Q0ITU3	cellular response to nitrogen starvation [GO:0006995]; chlorophyll catabolic process [GO:0015996]; photosynthetic electron transport chain [GO:0009767]; plastoglobule organization [GO:0080177]; positive regulation of carotenoid biosynthetic process [GO:1904143]; positive regulation of chlorophyll biosynthetic process [GO:1902326]; regulation of anthocyanin biosynthetic process [GO:0031540]; regul…	plastoglobule [GO:0010287]	ATP binding [GO:0005524]; protein kinase activity [GO:0004672]	plastoglobule [GO:0010287]; ATP binding [GO:0005524]; protein kinase activity [GO:0004672]; cellular response to nitrogen starvation [GO:0006995]; chlorophyll catabolic process [GO:0015996]; photosynthetic electron transport chain [GO:0009767]; plastoglobule organization [GO:0080177]; positive regulation of carotenoid biosynthetic process [GO:1904143]; positive regulation of chlorophyll biosynthe…	GO:0004672; GO:0005524; GO:0006995; GO:0009414; GO:0009637; GO:0009767; GO:0010027; GO:0010109; GO:0010114; GO:0010287; GO:0015996; GO:0031540; GO:0080177; GO:0080183; GO:1901562; GO:1902171; GO:1902326; GO:1904143	KOG1235;COG0661;
		TRINITY_DN10005_c0_g1_i16	Q0ITU3	cellular response to nitrogen starvation [GO:0006995]; chlorophyll catabolic process [GO:0015996]; photosynthetic electron transport chain [GO:0009767]; plastoglobule organization [GO:0080177]; positive regulation of carotenoid biosynthetic process [GO:1904143]; positive regulation of chlorophyll biosynthetic process [GO:1902326]; regulation of anthocyanin biosynthetic process [GO:0031540]; regul…	plastoglobule [GO:0010287]	ATP binding [GO:0005524]; protein kinase activity [GO:0004672]	plastoglobule [GO:0010287]; ATP binding [GO:0005524]; protein kinase activity [GO:0004672]; cellular response to nitrogen starvation [GO:0006995]; chlorophyll catabolic process [GO:0015996]; photosynthetic electron transport chain [GO:0009767]; plastoglobule organization [GO:0080177]; positive regulation of carotenoid biosynthetic process [GO:1904143]; positive regulation of chlorophyll biosynthe…	GO:0004672; GO:0005524; GO:0006995; GO:0009414; GO:0009637; GO:0009767; GO:0010027; GO:0010109; GO:0010114; GO:0010287; GO:0015996; GO:0031540; GO:0080177; GO:0080183; GO:1901562; GO:1902171; GO:1902326; GO:1904143	KOG1235;COG0661;
		TRINITY_DN10005_c0_g1_i17	A0A0P0Y126
		TRINITY_DN10005_c0_g1_i4	Q0ITU3	cellular response to nitrogen starvation [GO:0006995]; chlorophyll catabolic process [GO:0015996]; photosynthetic electron transport chain [GO:0009767]; plastoglobule organization [GO:0080177]; positive regulation of carotenoid biosynthetic process [GO:1904143]; positive regulation of chlorophyll biosynthetic process [GO:1902326]; regulation of anthocyanin biosynthetic process [GO:0031540]; regul…	plastoglobule [GO:0010287]	ATP binding [GO:0005524]; protein kinase activity [GO:0004672]	plastoglobule [GO:0010287]; ATP binding [GO:0005524]; protein kinase activity [GO:0004672]; cellular response to nitrogen starvation [GO:0006995]; chlorophyll catabolic process [GO:0015996]; photosynthetic electron transport chain [GO:0009767]; plastoglobule organization [GO:0080177]; positive regulation of carotenoid biosynthetic process [GO:1904143]; positive regulation of chlorophyll biosynthe…	GO:0004672; GO:0005524; GO:0006995; GO:0009414; GO:0009637; GO:0009767; GO:0010027; GO:0010109; GO:0010114; GO:0010287; GO:0015996; GO:0031540; GO:0080177; GO:0080183; GO:1901562; GO:1902171; GO:1902326; GO:1904143	KOG1235;COG0661;
		TRINITY_DN10005_c0_g1_i5	Q0ITU3	cellular response to nitrogen starvation [GO:0006995]; chlorophyll catabolic process [GO:0015996]; photosynthetic electron transport chain [GO:0009767]; plastoglobule organization [GO:0080177]; positive regulation of carotenoid biosynthetic process [GO:1904143]; positive regulation of chlorophyll biosynthetic process [GO:1902326]; regulation of anthocyanin biosynthetic process [GO:0031540]; regul…	plastoglobule [GO:0010287]	ATP binding [GO:0005524]; protein kinase activity [GO:0004672]	plastoglobule [GO:0010287]; ATP binding [GO:0005524]; protein kinase activity [GO:0004672]; cellular response to nitrogen starvation [GO:0006995]; chlorophyll catabolic process [GO:0015996]; photosynthetic electron transport chain [GO:0009767]; plastoglobule organization [GO:0080177]; positive regulation of carotenoid biosynthetic process [GO:1904143]; positive regulation of chlorophyll biosynthe…	GO:0004672; GO:0005524; GO:0006995; GO:0009414; GO:0009637; GO:0009767; GO:0010027; GO:0010109; GO:0010114; GO:0010287; GO:0015996; GO:0031540; GO:0080177; GO:0080183; GO:1901562; GO:1902171; GO:1902326; GO:1904143	KOG1235;COG0661;
		TRINITY_DN10005_c0_g1_i6	A0A0P0Y126
		TRINITY_DN10005_c0_g1_i7	Q0ITU3	cellular response to nitrogen starvation [GO:0006995]; chlorophyll catabolic process [GO:0015996]; photosynthetic electron transport chain [GO:0009767]; plastoglobule organization [GO:0080177]; positive regulation of carotenoid biosynthetic process [GO:1904143]; positive regulation of chlorophyll biosynthetic process [GO:1902326]; regulation of anthocyanin biosynthetic process [GO:0031540]; regul…	plastoglobule [GO:0010287]	ATP binding [GO:0005524]; protein kinase activity [GO:0004672]	plastoglobule [GO:0010287]; ATP binding [GO:0005524]; protein kinase activity [GO:0004672]; cellular response to nitrogen starvation [GO:0006995]; chlorophyll catabolic process [GO:0015996]; photosynthetic electron transport chain [GO:0009767]; plastoglobule organization [GO:0080177]; positive regulation of carotenoid biosynthetic process [GO:1904143]; positive regulation of chlorophyll biosynthe…	GO:0004672; GO:0005524; GO:0006995; GO:0009414; GO:0009637; GO:0009767; GO:0010027; GO:0010109; GO:0010114; GO:0010287; GO:0015996; GO:0031540; GO:0080177; GO:0080183; GO:1901562; GO:1902171; GO:1902326; GO:1904143	KOG1235;COG0661;
		TRINITY_DN10005_c0_g1_i8	Q0ITU3	cellular response to nitrogen starvation [GO:0006995]; chlorophyll catabolic process [GO:0015996]; photosynthetic electron transport chain [GO:0009767]; plastoglobule organization [GO:0080177]; positive regulation of carotenoid biosynthetic process [GO:1904143]; positive regulation of chlorophyll biosynthetic process [GO:1902326]; regulation of anthocyanin biosynthetic process [GO:0031540]; regul…	plastoglobule [GO:0010287]	ATP binding [GO:0005524]; protein kinase activity [GO:0004672]	plastoglobule [GO:0010287]; ATP binding [GO:0005524]; protein kinase activity [GO:0004672]; cellular response to nitrogen starvation [GO:0006995]; chlorophyll catabolic process [GO:0015996]; photosynthetic electron transport chain [GO:0009767]; plastoglobule organization [GO:0080177]; positive regulation of carotenoid biosynthetic process [GO:1904143]; positive regulation of chlorophyll biosynthe…	GO:0004672; GO:0005524; GO:0006995; GO:0009414; GO:0009637; GO:0009767; GO:0010027; GO:0010109; GO:0010114; GO:0010287; GO:0015996; GO:0031540; GO:0080177; GO:0080183; GO:1901562; GO:1902171; GO:1902326; GO:1904143	KOG1235;COG0661;
		TRINITY_DN100060_c0_g1_i1	Q5ZA08			endopeptidase activity [GO:0004175]; serine-type peptidase activity [GO:0008236]	endopeptidase activity [GO:0004175]; serine-type peptidase activity [GO:0008236]	GO:0004175; GO:0008236	ENOG410IEW8;COG0793;
		TRINITY_DN100063_c0_g1_i2	Q6ZI55	isocitrate metabolic process [GO:0006102]; tricarboxylic acid cycle [GO:0006099]	mitochondrion [GO:0005739]	isocitrate dehydrogenase (NAD+) activity [GO:0004449]	mitochondrion [GO:0005739]; isocitrate dehydrogenase (NAD+) activity [GO:0004449]; isocitrate metabolic process [GO:0006102]; tricarboxylic acid cycle [GO:0006099]	GO:0004449; GO:0005739; GO:0006099; GO:0006102	KOG0784;COG0473;
		TRINITY_DN100064_c0_g1_i1	Q0JEG8		integral component of membrane [GO:0016021]	O-acyltransferase activity [GO:0008374]	integral component of membrane [GO:0016021]; O-acyltransferase activity [GO:0008374]	GO:0008374; GO:0016021	ENOG410IIZY;ENOG410Y3K5;
		TRINITY_DN100064_c0_g1_i2	Q0JEG8		integral component of membrane [GO:0016021]	O-acyltransferase activity [GO:0008374]	integral component of membrane [GO:0016021]; O-acyltransferase activity [GO:0008374]	GO:0008374; GO:0016021	ENOG410IIZY;ENOG410Y3K5;
		TRINITY_DN100065_c0_g1_i1	A0A0P0XQ02	cellular response to nitrate [GO:0071249]			cellular response to nitrate [GO:0071249]	GO:0071249
		TRINITY_DN100066_c0_g1_i1	Q60DN6	chloroplast RNA modification [GO:1900865]; RNA modification [GO:0009451]; RNA splicing [GO:0008380]	chloroplast [GO:0009507]; intracellular membrane-bounded organelle [GO:0043231]		chloroplast [GO:0009507]; intracellular membrane-bounded organelle [GO:0043231]; chloroplast RNA modification [GO:1900865]; RNA modification [GO:0009451]; RNA splicing [GO:0008380]	GO:0008380; GO:0009451; GO:0009507; GO:0043231; GO:1900865	KOG4197;ENOG410Z7Z7;
		TRINITY_DN100067_c0_g1_i1	Q10LF1		mitochondrion [GO:0005739]	acyl binding [GO:0000035]; acyl carrier activity [GO:0000036]; phosphopantetheine binding [GO:0031177]	mitochondrion [GO:0005739]; acyl binding [GO:0000035]; acyl carrier activity [GO:0000036]; phosphopantetheine binding [GO:0031177]	GO:0000035; GO:0000036; GO:0005739; GO:0031177	KOG1748;COG0236;
		TRINITY_DN100068_c0_g1_i1	Q10S28	protein targeting to vacuole [GO:0006623]	integral component of membrane [GO:0016021]; plasma membrane [GO:0005886]	calcium activated cation channel activity [GO:0005227]	integral component of membrane [GO:0016021]; plasma membrane [GO:0005886]; calcium activated cation channel activity [GO:0005227]; protein targeting to vacuole [GO:0006623]	GO:0005227; GO:0005886; GO:0006623; GO:0016021	KOG1134;COG5594;
		TRINITY_DN100069_c0_g1_i1	Q2R242	snoRNA guided rRNA pseudouridine synthesis [GO:0000454]	box H/ACA snoRNP complex [GO:0031429]	box H/ACA snoRNA binding [GO:0034513]	box H/ACA snoRNP complex [GO:0031429]; box H/ACA snoRNA binding [GO:0034513]; snoRNA guided rRNA pseudouridine synthesis [GO:0000454]	GO:0000454; GO:0031429; GO:0034513	KOG3262;COG3277;
		TRINITY_DN100069_c0_g1_i2	Q2R242	snoRNA guided rRNA pseudouridine synthesis [GO:0000454]	box H/ACA snoRNP complex [GO:0031429]	box H/ACA snoRNA binding [GO:0034513]	box H/ACA snoRNP complex [GO:0031429]; box H/ACA snoRNA binding [GO:0034513]; snoRNA guided rRNA pseudouridine synthesis [GO:0000454]	GO:0000454; GO:0031429; GO:0034513	KOG3262;COG3277;
		TRINITY_DN100069_c0_g2_i1	Q2R242	snoRNA guided rRNA pseudouridine synthesis [GO:0000454]	box H/ACA snoRNP complex [GO:0031429]	box H/ACA snoRNA binding [GO:0034513]	box H/ACA snoRNP complex [GO:0031429]; box H/ACA snoRNA binding [GO:0034513]; snoRNA guided rRNA pseudouridine synthesis [GO:0000454]	GO:0000454; GO:0031429; GO:0034513	KOG3262;COG3277;
		TRINITY_DN10006_c0_g1_i1	Q10MQ2	lysine biosynthetic process via diaminopimelate [GO:0009089]; systemic acquired resistance, salicylic acid mediated signaling pathway [GO:0009862]	chloroplast stroma [GO:0009570]	copper ion binding [GO:0005507]; L,L-diaminopimelate aminotransferase activity [GO:0010285]; pyridoxal phosphate binding [GO:0030170]	chloroplast stroma [GO:0009570]; copper ion binding [GO:0005507]; L,L-diaminopimelate aminotransferase activity [GO:0010285]; pyridoxal phosphate binding [GO:0030170]; lysine biosynthetic process via diaminopimelate [GO:0009089]; systemic acquired resistance, salicylic acid mediated signaling pathway [GO:0009862]	GO:0005507; GO:0009089; GO:0009570; GO:0009862; GO:0010285; GO:0030170	KOG0257;COG0436;
		TRINITY_DN10006_c0_g2_i1	Q10MQ2	lysine biosynthetic process via diaminopimelate [GO:0009089]; systemic acquired resistance, salicylic acid mediated signaling pathway [GO:0009862]	chloroplast stroma [GO:0009570]	copper ion binding [GO:0005507]; L,L-diaminopimelate aminotransferase activity [GO:0010285]; pyridoxal phosphate binding [GO:0030170]	chloroplast stroma [GO:0009570]; copper ion binding [GO:0005507]; L,L-diaminopimelate aminotransferase activity [GO:0010285]; pyridoxal phosphate binding [GO:0030170]; lysine biosynthetic process via diaminopimelate [GO:0009089]; systemic acquired resistance, salicylic acid mediated signaling pathway [GO:0009862]	GO:0005507; GO:0009089; GO:0009570; GO:0009862; GO:0010285; GO:0030170	KOG0257;COG0436;
		TRINITY_DN10006_c0_g3_i1	Q10MQ2	lysine biosynthetic process via diaminopimelate [GO:0009089]; systemic acquired resistance, salicylic acid mediated signaling pathway [GO:0009862]	chloroplast stroma [GO:0009570]	copper ion binding [GO:0005507]; L,L-diaminopimelate aminotransferase activity [GO:0010285]; pyridoxal phosphate binding [GO:0030170]	chloroplast stroma [GO:0009570]; copper ion binding [GO:0005507]; L,L-diaminopimelate aminotransferase activity [GO:0010285]; pyridoxal phosphate binding [GO:0030170]; lysine biosynthetic process via diaminopimelate [GO:0009089]; systemic acquired resistance, salicylic acid mediated signaling pathway [GO:0009862]	GO:0005507; GO:0009089; GO:0009570; GO:0009862; GO:0010285; GO:0030170	KOG0257;COG0436;
		TRINITY_DN10006_c0_g3_i2	Q10MQ2	lysine biosynthetic process via diaminopimelate [GO:0009089]; systemic acquired resistance, salicylic acid mediated signaling pathway [GO:0009862]	chloroplast stroma [GO:0009570]	copper ion binding [GO:0005507]; L,L-diaminopimelate aminotransferase activity [GO:0010285]; pyridoxal phosphate binding [GO:0030170]	chloroplast stroma [GO:0009570]; copper ion binding [GO:0005507]; L,L-diaminopimelate aminotransferase activity [GO:0010285]; pyridoxal phosphate binding [GO:0030170]; lysine biosynthetic process via diaminopimelate [GO:0009089]; systemic acquired resistance, salicylic acid mediated signaling pathway [GO:0009862]	GO:0005507; GO:0009089; GO:0009570; GO:0009862; GO:0010285; GO:0030170	KOG0257;COG0436;
		TRINITY_DN10006_c0_g3_i3	Q10MQ2	lysine biosynthetic process via diaminopimelate [GO:0009089]; systemic acquired resistance, salicylic acid mediated signaling pathway [GO:0009862]	chloroplast stroma [GO:0009570]	copper ion binding [GO:0005507]; L,L-diaminopimelate aminotransferase activity [GO:0010285]; pyridoxal phosphate binding [GO:0030170]	chloroplast stroma [GO:0009570]; copper ion binding [GO:0005507]; L,L-diaminopimelate aminotransferase activity [GO:0010285]; pyridoxal phosphate binding [GO:0030170]; lysine biosynthetic process via diaminopimelate [GO:0009089]; systemic acquired resistance, salicylic acid mediated signaling pathway [GO:0009862]	GO:0005507; GO:0009089; GO:0009570; GO:0009862; GO:0010285; GO:0030170	KOG0257;COG0436;
		TRINITY_DN10006_c0_g3_i4	Q10MQ2	lysine biosynthetic process via diaminopimelate [GO:0009089]; systemic acquired resistance, salicylic acid mediated signaling pathway [GO:0009862]	chloroplast stroma [GO:0009570]	copper ion binding [GO:0005507]; L,L-diaminopimelate aminotransferase activity [GO:0010285]; pyridoxal phosphate binding [GO:0030170]	chloroplast stroma [GO:0009570]; copper ion binding [GO:0005507]; L,L-diaminopimelate aminotransferase activity [GO:0010285]; pyridoxal phosphate binding [GO:0030170]; lysine biosynthetic process via diaminopimelate [GO:0009089]; systemic acquired resistance, salicylic acid mediated signaling pathway [GO:0009862]	GO:0005507; GO:0009089; GO:0009570; GO:0009862; GO:0010285; GO:0030170	KOG0257;COG0436;
		TRINITY_DN10006_c0_g3_i5	Q10MQ2	lysine biosynthetic process via diaminopimelate [GO:0009089]; systemic acquired resistance, salicylic acid mediated signaling pathway [GO:0009862]	chloroplast stroma [GO:0009570]	copper ion binding [GO:0005507]; L,L-diaminopimelate aminotransferase activity [GO:0010285]; pyridoxal phosphate binding [GO:0030170]	chloroplast stroma [GO:0009570]; copper ion binding [GO:0005507]; L,L-diaminopimelate aminotransferase activity [GO:0010285]; pyridoxal phosphate binding [GO:0030170]; lysine biosynthetic process via diaminopimelate [GO:0009089]; systemic acquired resistance, salicylic acid mediated signaling pathway [GO:0009862]	GO:0005507; GO:0009089; GO:0009570; GO:0009862; GO:0010285; GO:0030170	KOG0257;COG0436;
		TRINITY_DN10006_c0_g4_i1	Q10MQ2	lysine biosynthetic process via diaminopimelate [GO:0009089]; systemic acquired resistance, salicylic acid mediated signaling pathway [GO:0009862]	chloroplast stroma [GO:0009570]	copper ion binding [GO:0005507]; L,L-diaminopimelate aminotransferase activity [GO:0010285]; pyridoxal phosphate binding [GO:0030170]	chloroplast stroma [GO:0009570]; copper ion binding [GO:0005507]; L,L-diaminopimelate aminotransferase activity [GO:0010285]; pyridoxal phosphate binding [GO:0030170]; lysine biosynthetic process via diaminopimelate [GO:0009089]; systemic acquired resistance, salicylic acid mediated signaling pathway [GO:0009862]	GO:0005507; GO:0009089; GO:0009570; GO:0009862; GO:0010285; GO:0030170	KOG0257;COG0436;
		TRINITY_DN10006_c0_g5_i1	A0A0P0VWF0		integral component of membrane [GO:0016021]	transferase activity, transferring glycosyl groups [GO:0016757]	integral component of membrane [GO:0016021]; transferase activity, transferring glycosyl groups [GO:0016757]	GO:0016021; GO:0016757
		TRINITY_DN10006_c1_g1_i1	Q8S0Z1		integral component of membrane [GO:0016021]		integral component of membrane [GO:0016021]	GO:0016021	KOG0800;ENOG41121N2;
		TRINITY_DN10006_c2_g1_i1	Q6K709		nucleus [GO:0005634]	AT DNA binding [GO:0003680]; DNA-binding transcription factor activity [GO:0003700]	nucleus [GO:0005634]; AT DNA binding [GO:0003680]; DNA-binding transcription factor activity [GO:0003700]	GO:0003680; GO:0003700; GO:0005634	ENOG410IHWN;ENOG410Y9GR;
		TRINITY_DN10006_c3_g1_i1	Q2R2M3		integral component of membrane [GO:0016021]	ATP binding [GO:0005524]; protein kinase activity [GO:0004672]	integral component of membrane [GO:0016021]; ATP binding [GO:0005524]; protein kinase activity [GO:0004672]	GO:0004672; GO:0005524; GO:0016021	ENOG410IGC6;COG0515;
		TRINITY_DN10006_c4_g1_i1	Q7XVD7	protein ubiquitination [GO:0016567]; SCF-dependent proteasomal ubiquitin-dependent protein catabolic process [GO:0031146]; ubiquitin-dependent protein catabolic process [GO:0006511]	SCF ubiquitin ligase complex [GO:0019005]		SCF ubiquitin ligase complex [GO:0019005]; protein ubiquitination [GO:0016567]; SCF-dependent proteasomal ubiquitin-dependent protein catabolic process [GO:0031146]; ubiquitin-dependent protein catabolic process [GO:0006511]	GO:0006511; GO:0016567; GO:0019005; GO:0031146	ENOG410IT1N;ENOG410Y94R;
		TRINITY_DN100070_c0_g1_i1	B7EHL9	DNA replication initiation [GO:0006270]; mitotic DNA replication checkpoint [GO:0033314]; mitotic G2 DNA damage checkpoint [GO:0007095]			DNA replication initiation [GO:0006270]; mitotic DNA replication checkpoint [GO:0033314]; mitotic G2 DNA damage checkpoint [GO:0007095]	GO:0006270; GO:0007095; GO:0033314	KOG1929;ENOG410XPFH;
		TRINITY_DN100073_c0_g1_i1	A0A0P0WFI1	mRNA 3'-end processing [GO:0031124]	RNA polymerase II, holoenzyme [GO:0016591]	RNA polymerase II complex binding [GO:0000993]	RNA polymerase II, holoenzyme [GO:0016591]; RNA polymerase II complex binding [GO:0000993]; mRNA 3'-end processing [GO:0031124]	GO:0000993; GO:0016591; GO:0031124
		TRINITY_DN100073_c0_g2_i1	B9G7D8			ADP binding [GO:0043531]	ADP binding [GO:0043531]	GO:0043531	KOG4658;COG4886;
		TRINITY_DN100074_c0_g1_i1	Q0D4W1						ENOG410IZJ3;ENOG410YNCG;
		TRINITY_DN100076_c0_g2_i1	Q655M2	phospholipid catabolic process [GO:0009395]		hydrolase activity, acting on ester bonds [GO:0016788]	hydrolase activity, acting on ester bonds [GO:0016788]; phospholipid catabolic process [GO:0009395]	GO:0009395; GO:0016788	ENOG410IGI7;COG3511;
		TRINITY_DN100078_c0_g1_i1	Q5VN14	signal peptide processing [GO:0006465]	integral component of membrane [GO:0016021]; signal peptidase complex [GO:0005787]	peptidase activity [GO:0008233]	integral component of membrane [GO:0016021]; signal peptidase complex [GO:0005787]; peptidase activity [GO:0008233]; signal peptide processing [GO:0006465]	GO:0005787; GO:0006465; GO:0008233; GO:0016021	KOG3342;COG0681;
		TRINITY_DN100079_c0_g1_i1	A0A0P0V8W3	intra-Golgi vesicle-mediated transport [GO:0006891]	cytosol [GO:0005829]; Golgi apparatus [GO:0005794]; Golgi transport complex [GO:0017119]		cytosol [GO:0005829]; Golgi apparatus [GO:0005794]; Golgi transport complex [GO:0017119]; intra-Golgi vesicle-mediated transport [GO:0006891]	GO:0005794; GO:0005829; GO:0006891; GO:0017119
		TRINITY_DN10007_c0_g1_i2	Q8W0A6						KOG4197;ENOG410Z7Z7;
		TRINITY_DN10007_c0_g1_i3	Q8W0A6						KOG4197;ENOG410Z7Z7;
		TRINITY_DN10007_c0_g1_i4	Q8W0A6						KOG4197;ENOG410Z7Z7;
		TRINITY_DN100082_c0_g1_i1	A0A0P0YB25	tryptophanyl-tRNA aminoacylation [GO:0006436]		ATP binding [GO:0005524]; tryptophan-tRNA ligase activity [GO:0004830]	ATP binding [GO:0005524]; tryptophan-tRNA ligase activity [GO:0004830]; tryptophanyl-tRNA aminoacylation [GO:0006436]	GO:0004830; GO:0005524; GO:0006436
		TRINITY_DN100083_c0_g1_i1	Q7X6M3	glucose import [GO:0046323]	integral component of plasma membrane [GO:0005887]	carbohydrate:proton symporter activity [GO:0005351]	integral component of plasma membrane [GO:0005887]; carbohydrate:proton symporter activity [GO:0005351]; glucose import [GO:0046323]	GO:0005351; GO:0005887; GO:0046323	KOG0254;ENOG410XNQK;
		TRINITY_DN100083_c0_g2_i1	Q7EZD7	glucose import [GO:0046323]	integral component of plasma membrane [GO:0005887]	carbohydrate:proton symporter activity [GO:0005351]	integral component of plasma membrane [GO:0005887]; carbohydrate:proton symporter activity [GO:0005351]; glucose import [GO:0046323]	GO:0005351; GO:0005887; GO:0046323	KOG0254;ENOG410XNQK;
		TRINITY_DN100084_c0_g1_i1	B7EIQ8		chloroplast thylakoid membrane [GO:0009535]		chloroplast thylakoid membrane [GO:0009535]	GO:0009535	ENOG410IVH1;ENOG4111GIB;
		TRINITY_DN100086_c0_g1_i1	NA	NA	NA	NA	NA	NA
		TRINITY_DN10008_c0_g1_i10	Q6EP40		mitochondrial inner membrane [GO:0005743]		mitochondrial inner membrane [GO:0005743]	GO:0005743	KOG3083;COG0330;
		TRINITY_DN10008_c0_g1_i12	A0A0P0VDY1
		TRINITY_DN10008_c0_g1_i2	Q5WAB3	intracellular protein transport [GO:0006886]; vesicle-mediated transport [GO:0016192]	AP-1 adaptor complex [GO:0030121]		AP-1 adaptor complex [GO:0030121]; intracellular protein transport [GO:0006886]; vesicle-mediated transport [GO:0016192]	GO:0006886; GO:0016192; GO:0030121	KOG1062;ENOG410XPKK;
		TRINITY_DN10008_c0_g1_i3	Q6EP40		mitochondrial inner membrane [GO:0005743]		mitochondrial inner membrane [GO:0005743]	GO:0005743	KOG3083;COG0330;
		TRINITY_DN10008_c0_g1_i5	A0A0P0VDY1
		TRINITY_DN10008_c0_g1_i8	Q6EP40		mitochondrial inner membrane [GO:0005743]		mitochondrial inner membrane [GO:0005743]	GO:0005743	KOG3083;COG0330;
		TRINITY_DN10008_c0_g2_i1	A0A0P0VZ12	proteolysis involved in cellular protein catabolic process [GO:0051603]	vacuole [GO:0005773]	serine-type carboxypeptidase activity [GO:0004185]	vacuole [GO:0005773]; serine-type carboxypeptidase activity [GO:0004185]; proteolysis involved in cellular protein catabolic process [GO:0051603]	GO:0004185; GO:0005773; GO:0051603
		TRINITY_DN10008_c0_g2_i2	A0A0P0VZ12	proteolysis involved in cellular protein catabolic process [GO:0051603]	vacuole [GO:0005773]	serine-type carboxypeptidase activity [GO:0004185]	vacuole [GO:0005773]; serine-type carboxypeptidase activity [GO:0004185]; proteolysis involved in cellular protein catabolic process [GO:0051603]	GO:0004185; GO:0005773; GO:0051603
		TRINITY_DN10008_c0_g2_i3	A0A0P0VZ12	proteolysis involved in cellular protein catabolic process [GO:0051603]	vacuole [GO:0005773]	serine-type carboxypeptidase activity [GO:0004185]	vacuole [GO:0005773]; serine-type carboxypeptidase activity [GO:0004185]; proteolysis involved in cellular protein catabolic process [GO:0051603]	GO:0004185; GO:0005773; GO:0051603
		TRINITY_DN10008_c0_g2_i4	A0A0N7KK07
		TRINITY_DN10008_c0_g2_i5	A0A0P0VZ12	proteolysis involved in cellular protein catabolic process [GO:0051603]	vacuole [GO:0005773]	serine-type carboxypeptidase activity [GO:0004185]	vacuole [GO:0005773]; serine-type carboxypeptidase activity [GO:0004185]; proteolysis involved in cellular protein catabolic process [GO:0051603]	GO:0004185; GO:0005773; GO:0051603
		TRINITY_DN10008_c0_g3_i1	A0A0P0VZ12	proteolysis involved in cellular protein catabolic process [GO:0051603]	vacuole [GO:0005773]	serine-type carboxypeptidase activity [GO:0004185]	vacuole [GO:0005773]; serine-type carboxypeptidase activity [GO:0004185]; proteolysis involved in cellular protein catabolic process [GO:0051603]	GO:0004185; GO:0005773; GO:0051603
		TRINITY_DN100090_c0_g1_i1	A7LFZ6	DNA-templated transcription, termination [GO:0006353]; maintenance of DNA methylation [GO:0010216]; maintenance of shoot apical meristem identity [GO:0010492]; polarity specification of adaxial/abaxial axis [GO:0009944]; production of lsiRNA involved in RNA interference [GO:0010599]; production of siRNA involved in RNA interference [GO:0030422]; production of ta-siRNAs involved in RNA interferenc…	cytoplasm [GO:0005737]; nucleus [GO:0005634]; RISC complex [GO:0016442]	ATP binding [GO:0005524]; helicase activity [GO:0004386]; metal ion binding [GO:0046872]; ribonuclease III activity [GO:0004525]; RNA binding [GO:0003723]	cytoplasm [GO:0005737]; nucleus [GO:0005634]; RISC complex [GO:0016442]; ATP binding [GO:0005524]; helicase activity [GO:0004386]; metal ion binding [GO:0046872]; ribonuclease III activity [GO:0004525]; RNA binding [GO:0003723]; DNA-templated transcription, termination [GO:0006353]; maintenance of DNA methylation [GO:0010216]; maintenance of shoot apical meristem identity [GO:0010492]; polarity s…	GO:0003723; GO:0004386; GO:0004525; GO:0005524; GO:0005634; GO:0005737; GO:0006353; GO:0009944; GO:0010050; GO:0010216; GO:0010267; GO:0010492; GO:0010599; GO:0016442; GO:0030422; GO:0046872; GO:0048608; GO:0051214; GO:0090501
		TRINITY_DN100093_c0_g1_i1	D0TZF0	amylopectin biosynthetic process [GO:0010021]; starch biosynthetic process [GO:0019252]; starch catabolic process [GO:0005983]	chloroplast isoamylase complex [GO:0010368]; isoamylase complex [GO:0043033]	isoamylase activity [GO:0019156]	chloroplast isoamylase complex [GO:0010368]; isoamylase complex [GO:0043033]; isoamylase activity [GO:0019156]; amylopectin biosynthetic process [GO:0010021]; starch biosynthetic process [GO:0019252]; starch catabolic process [GO:0005983]	GO:0005983; GO:0010021; GO:0010368; GO:0019156; GO:0019252; GO:0043033	ENOG410IN7N;COG1523;
		TRINITY_DN100095_c0_g1_i1	A0A0P0X7J0	carbohydrate metabolic process [GO:0005975]	anchored component of plasma membrane [GO:0046658]	hydrolase activity, hydrolyzing O-glycosyl compounds [GO:0004553]	anchored component of plasma membrane [GO:0046658]; hydrolase activity, hydrolyzing O-glycosyl compounds [GO:0004553]; carbohydrate metabolic process [GO:0005975]	GO:0004553; GO:0005975; GO:0046658
		TRINITY_DN100096_c0_g1_i1	Q69K00	chloroplast organization [GO:0009658]; gluconeogenesis [GO:0006094]; glyceraldehyde-3-phosphate biosynthetic process [GO:0046166]; glycerol catabolic process [GO:0019563]; glycolytic process [GO:0006096]; multicellular organism reproduction [GO:0032504]; primary root development [GO:0080022]; triglyceride mobilization [GO:0006642]	apoplast [GO:0048046]; chloroplast envelope [GO:0009941]; chloroplast stroma [GO:0009570]; cytosol [GO:0005829]; mitochondrion [GO:0005739]; thylakoid [GO:0009579]	triose-phosphate isomerase activity [GO:0004807]	apoplast [GO:0048046]; chloroplast envelope [GO:0009941]; chloroplast stroma [GO:0009570]; cytosol [GO:0005829]; mitochondrion [GO:0005739]; thylakoid [GO:0009579]; triose-phosphate isomerase activity [GO:0004807]; chloroplast organization [GO:0009658]; gluconeogenesis [GO:0006094]; glyceraldehyde-3-phosphate biosynthetic process [GO:0046166]; glycerol catabolic process [GO:0019563]; glycolytic p…	GO:0004807; GO:0005739; GO:0005829; GO:0006094; GO:0006096; GO:0006642; GO:0009570; GO:0009579; GO:0009658; GO:0009941; GO:0019563; GO:0032504; GO:0046166; GO:0048046; GO:0080022	KOG1643;COG0149;
		TRINITY_DN10009_c0_g1_i1	Q2QZJ3			ADP binding [GO:0043531]	ADP binding [GO:0043531]	GO:0043531	KOG4658;COG4886;
		TRINITY_DN1000_c0_g1_i1	Q6Z3I6
		TRINITY_DN1000_c0_g1_i2	A0A0P0XI74
		TRINITY_DN1000_c0_g1_i3	Q6Z3I6
		TRINITY_DN1000_c0_g1_i4	Q0JBU8	protein phosphorylation [GO:0006468]	plasma membrane [GO:0005886]	ATP binding [GO:0005524]; transmembrane receptor protein serine/threonine kinase activity [GO:0004675]	plasma membrane [GO:0005886]; ATP binding [GO:0005524]; transmembrane receptor protein serine/threonine kinase activity [GO:0004675]; protein phosphorylation [GO:0006468]	GO:0004675; GO:0005524; GO:0005886; GO:0006468	KOG1187;COG0515;
		TRINITY_DN1000_c0_g1_i6	Q6Z3I6
		TRINITY_DN1000_c0_g1_i7	A0A0P0XI74
		TRINITY_DN1000_c0_g1_i8	Q6Z3H4						ENOG410JX7G;ENOG4110487;
		TRINITY_DN1000_c1_g1_i1	A0A0N7KMC8
		TRINITY_DN1000_c1_g1_i10	Q6Z3G2						ENOG410JGJ1;ENOG41114W1;
		TRINITY_DN1000_c1_g1_i2	A0A0P0WYA4
		TRINITY_DN1000_c1_g1_i3	A0A0P0WYA4
		TRINITY_DN1000_c1_g1_i4	A0A0P0WYA4
		TRINITY_DN1000_c1_g1_i5	A0A0P0WYA4
		TRINITY_DN1000_c1_g1_i6	Q6ESW6			nutrient reservoir activity [GO:0045735]	nutrient reservoir activity [GO:0045735]	GO:0045735	ENOG410IHSE;ENOG410YATH;
		TRINITY_DN1000_c1_g1_i7	A0A0P0WYA4
		TRINITY_DN1000_c1_g1_i8	A0A0N7KMC8
		TRINITY_DN1000_c1_g1_i9	A0A0N7KMC8
		TRINITY_DN1000_c2_g1_i1	Q6Z3G2						ENOG410JGJ1;ENOG41114W1;
		TRINITY_DN1000_c2_g1_i10	Q6Z3G2						ENOG410JGJ1;ENOG41114W1;
		TRINITY_DN1000_c2_g1_i11	Q6Z3G2						ENOG410JGJ1;ENOG41114W1;
		TRINITY_DN1000_c2_g1_i12	Q6Z3G2						ENOG410JGJ1;ENOG41114W1;
		TRINITY_DN1000_c2_g1_i13	A0A0P0XIQ5
		TRINITY_DN1000_c2_g1_i14	Q6Z3G2						ENOG410JGJ1;ENOG41114W1;
		TRINITY_DN1000_c2_g1_i15	Q6Z3G2						ENOG410JGJ1;ENOG41114W1;
		TRINITY_DN1000_c2_g1_i16	A0A0P0XBI0	cutin biosynthetic process [GO:0010143]	integral component of membrane [GO:0016021]; membrane [GO:0016020]	glycerol-3-phosphate 2-O-acyltransferase activity [GO:0090447]; phosphatase activity [GO:0016791]	integral component of membrane [GO:0016021]; membrane [GO:0016020]; glycerol-3-phosphate 2-O-acyltransferase activity [GO:0090447]; phosphatase activity [GO:0016791]; cutin biosynthetic process [GO:0010143]	GO:0010143; GO:0016020; GO:0016021; GO:0016791; GO:0090447
		TRINITY_DN1000_c2_g1_i2	Q6Z3G2						ENOG410JGJ1;ENOG41114W1;
		TRINITY_DN1000_c2_g1_i3	Q6Z3G2						ENOG410JGJ1;ENOG41114W1;
		TRINITY_DN1000_c2_g1_i4	Q6Z3G2						ENOG410JGJ1;ENOG41114W1;
		TRINITY_DN1000_c2_g1_i5	A0A0P0XIQ5
		TRINITY_DN1000_c2_g1_i6	Q6Z3G2						ENOG410JGJ1;ENOG41114W1;
		TRINITY_DN1000_c2_g1_i7	A0A0P0XIQ5
		TRINITY_DN1000_c2_g1_i8	Q6Z3G2						ENOG410JGJ1;ENOG41114W1;
		TRINITY_DN1000_c2_g1_i9	Q6Z3G2						ENOG410JGJ1;ENOG41114W1;
		TRINITY_DN1000_c2_g2_i1	Q6ZBQ6			kinase activity [GO:0016301]	kinase activity [GO:0016301]	GO:0016301	KOG2381;ENOG410XP06;
		TRINITY_DN1000_c3_g1_i1	Q5Z8K1		integral component of membrane [GO:0016021]		integral component of membrane [GO:0016021]	GO:0016021	ENOG410II7J;ENOG4111PFC;
		TRINITY_DN100101_c0_g1_i1	A0A0P0X9R6			heme binding [GO:0020037]; iron ion binding [GO:0005506]; monooxygenase activity [GO:0004497]; oxidoreductase activity, acting on paired donors, with incorporation or reduction of molecular oxygen [GO:0016705]	heme binding [GO:0020037]; iron ion binding [GO:0005506]; monooxygenase activity [GO:0004497]; oxidoreductase activity, acting on paired donors, with incorporation or reduction of molecular oxygen [GO:0016705]	GO:0004497; GO:0005506; GO:0016705; GO:0020037
		TRINITY_DN100103_c0_g1_i1	A0A0P0WAK6	regulation of RNA metabolic process [GO:0051252]	nucleus [GO:0005634]; ribonucleoprotein complex [GO:1990904]	RNA binding [GO:0003723]	nucleus [GO:0005634]; ribonucleoprotein complex [GO:1990904]; RNA binding [GO:0003723]; regulation of RNA metabolic process [GO:0051252]	GO:0003723; GO:0005634; GO:0051252; GO:1990904
		TRINITY_DN100103_c0_g2_i1	Q10R93	protein transport [GO:0015031]	Golgi membrane [GO:0000139]; integral component of membrane [GO:0016021]; late endosome membrane [GO:0031902]; protein storage vacuole membrane [GO:0032586]	metal ion binding [GO:0046872]	Golgi membrane [GO:0000139]; integral component of membrane [GO:0016021]; late endosome membrane [GO:0031902]; protein storage vacuole membrane [GO:0032586]; metal ion binding [GO:0046872]; protein transport [GO:0015031]	GO:0000139; GO:0015031; GO:0016021; GO:0031902; GO:0032586; GO:0046872	KOG4628;ENOG410Z5DF;
		TRINITY_DN100104_c0_g1_i1	Q5W6W1	protein autophosphorylation [GO:0046777]	integral component of membrane [GO:0016021]; plasma membrane [GO:0005886]; plasmodesma [GO:0009506]	ATP binding [GO:0005524]; protein kinase activity [GO:0004672]	integral component of membrane [GO:0016021]; plasma membrane [GO:0005886]; plasmodesma [GO:0009506]; ATP binding [GO:0005524]; protein kinase activity [GO:0004672]; protein autophosphorylation [GO:0046777]	GO:0004672; GO:0005524; GO:0005886; GO:0009506; GO:0016021; GO:0046777	KOG1187;COG0515;
		TRINITY_DN100107_c0_g1_i1	A0A0P0XBB0	negative regulation of transcription, DNA-templated [GO:0045892]			negative regulation of transcription, DNA-templated [GO:0045892]	GO:0045892
		TRINITY_DN100108_c0_g1_i1	B9FR56						ENOG410JS9Y;ENOG41115G8;
		TRINITY_DN10010_c0_g1_i13	A0A0P0VBM0			ATP binding [GO:0005524]; protein kinase activity [GO:0004672]	ATP binding [GO:0005524]; protein kinase activity [GO:0004672]	GO:0004672; GO:0005524
		TRINITY_DN10010_c0_g1_i2	Q5JLW4			ATP binding [GO:0005524]; protein serine/threonine kinase activity [GO:0004674]	ATP binding [GO:0005524]; protein serine/threonine kinase activity [GO:0004674]	GO:0004674; GO:0005524	KOG0192;COG0515;
		TRINITY_DN10010_c0_g1_i21	A0A0P0VBM0			ATP binding [GO:0005524]; protein kinase activity [GO:0004672]	ATP binding [GO:0005524]; protein kinase activity [GO:0004672]	GO:0004672; GO:0005524
		TRINITY_DN10010_c0_g1_i25	A0A0P0VBM0			ATP binding [GO:0005524]; protein kinase activity [GO:0004672]	ATP binding [GO:0005524]; protein kinase activity [GO:0004672]	GO:0004672; GO:0005524
		TRINITY_DN10010_c0_g1_i28	Q5JLW4			ATP binding [GO:0005524]; protein serine/threonine kinase activity [GO:0004674]	ATP binding [GO:0005524]; protein serine/threonine kinase activity [GO:0004674]	GO:0004674; GO:0005524	KOG0192;COG0515;
		TRINITY_DN10010_c0_g1_i29	A0A0P0VBM0			ATP binding [GO:0005524]; protein kinase activity [GO:0004672]	ATP binding [GO:0005524]; protein kinase activity [GO:0004672]	GO:0004672; GO:0005524
		TRINITY_DN10010_c0_g1_i32	A0A0P0VBM0			ATP binding [GO:0005524]; protein kinase activity [GO:0004672]	ATP binding [GO:0005524]; protein kinase activity [GO:0004672]	GO:0004672; GO:0005524
		TRINITY_DN10010_c0_g1_i36	A0A0P0VBM0			ATP binding [GO:0005524]; protein kinase activity [GO:0004672]	ATP binding [GO:0005524]; protein kinase activity [GO:0004672]	GO:0004672; GO:0005524
		TRINITY_DN10010_c0_g1_i7	A0A0P0VBM0			ATP binding [GO:0005524]; protein kinase activity [GO:0004672]	ATP binding [GO:0005524]; protein kinase activity [GO:0004672]	GO:0004672; GO:0005524
		TRINITY_DN10010_c0_g1_i9	Q5JLW4			ATP binding [GO:0005524]; protein serine/threonine kinase activity [GO:0004674]	ATP binding [GO:0005524]; protein serine/threonine kinase activity [GO:0004674]	GO:0004674; GO:0005524	KOG0192;COG0515;
		TRINITY_DN100111_c0_g1_i1	A0A0P0WUY2
		TRINITY_DN100113_c0_g1_i1	A0A0P0V1D7	lipid metabolic process [GO:0006629]		aspartic-type endopeptidase activity [GO:0004190]	aspartic-type endopeptidase activity [GO:0004190]; lipid metabolic process [GO:0006629]	GO:0004190; GO:0006629
		TRINITY_DN100113_c0_g1_i2	A0A0P0WR25	sphingolipid metabolic process [GO:0006665]	lysosome [GO:0005764]	aspartic-type endopeptidase activity [GO:0004190]	lysosome [GO:0005764]; aspartic-type endopeptidase activity [GO:0004190]; sphingolipid metabolic process [GO:0006665]	GO:0004190; GO:0005764; GO:0006665
		TRINITY_DN100114_c0_g1_i1	A0A0P0UZX5	recognition of pollen [GO:0048544]	integral component of membrane [GO:0016021]	ATP binding [GO:0005524]; protein serine/threonine kinase activity [GO:0004674]	integral component of membrane [GO:0016021]; ATP binding [GO:0005524]; protein serine/threonine kinase activity [GO:0004674]; recognition of pollen [GO:0048544]	GO:0004674; GO:0005524; GO:0016021; GO:0048544
		TRINITY_DN100117_c0_g1_i1	Q0ITC8			ADP binding [GO:0043531]	ADP binding [GO:0043531]	GO:0043531	KOG4658;COG4886;
		TRINITY_DN100118_c0_g1_i1	A9XMT5	arbuscular mycorrhizal association [GO:0036377]	nucleus [GO:0005634]	sequence-specific DNA binding [GO:0043565]	nucleus [GO:0005634]; sequence-specific DNA binding [GO:0043565]; arbuscular mycorrhizal association [GO:0036377]	GO:0005634; GO:0036377; GO:0043565	ENOG410IGIK;ENOG41128RB;
		TRINITY_DN10011_c0_g1_i1	Q8S1Y5	proteasome-mediated ubiquitin-dependent protein catabolic process [GO:0043161]; protein polyubiquitination [GO:0000209]	cytosol [GO:0005829]; nucleus [GO:0005634]	ATP binding [GO:0005524]; ubiquitin conjugating enzyme activity [GO:0061631]	cytosol [GO:0005829]; nucleus [GO:0005634]; ATP binding [GO:0005524]; ubiquitin conjugating enzyme activity [GO:0061631]; proteasome-mediated ubiquitin-dependent protein catabolic process [GO:0043161]; protein polyubiquitination [GO:0000209]	GO:0000209; GO:0005524; GO:0005634; GO:0005829; GO:0043161; GO:0061631	KOG0418;COG5078;
		TRINITY_DN10011_c0_g1_i10	Q8S1Y5	proteasome-mediated ubiquitin-dependent protein catabolic process [GO:0043161]; protein polyubiquitination [GO:0000209]	cytosol [GO:0005829]; nucleus [GO:0005634]	ATP binding [GO:0005524]; ubiquitin conjugating enzyme activity [GO:0061631]	cytosol [GO:0005829]; nucleus [GO:0005634]; ATP binding [GO:0005524]; ubiquitin conjugating enzyme activity [GO:0061631]; proteasome-mediated ubiquitin-dependent protein catabolic process [GO:0043161]; protein polyubiquitination [GO:0000209]	GO:0000209; GO:0005524; GO:0005634; GO:0005829; GO:0043161; GO:0061631	KOG0418;COG5078;
		TRINITY_DN10011_c0_g1_i11	Q8S1Y5	proteasome-mediated ubiquitin-dependent protein catabolic process [GO:0043161]; protein polyubiquitination [GO:0000209]	cytosol [GO:0005829]; nucleus [GO:0005634]	ATP binding [GO:0005524]; ubiquitin conjugating enzyme activity [GO:0061631]	cytosol [GO:0005829]; nucleus [GO:0005634]; ATP binding [GO:0005524]; ubiquitin conjugating enzyme activity [GO:0061631]; proteasome-mediated ubiquitin-dependent protein catabolic process [GO:0043161]; protein polyubiquitination [GO:0000209]	GO:0000209; GO:0005524; GO:0005634; GO:0005829; GO:0043161; GO:0061631	KOG0418;COG5078;
		TRINITY_DN10011_c0_g1_i13	Q8S1Y5	proteasome-mediated ubiquitin-dependent protein catabolic process [GO:0043161]; protein polyubiquitination [GO:0000209]	cytosol [GO:0005829]; nucleus [GO:0005634]	ATP binding [GO:0005524]; ubiquitin conjugating enzyme activity [GO:0061631]	cytosol [GO:0005829]; nucleus [GO:0005634]; ATP binding [GO:0005524]; ubiquitin conjugating enzyme activity [GO:0061631]; proteasome-mediated ubiquitin-dependent protein catabolic process [GO:0043161]; protein polyubiquitination [GO:0000209]	GO:0000209; GO:0005524; GO:0005634; GO:0005829; GO:0043161; GO:0061631	KOG0418;COG5078;
		TRINITY_DN10011_c0_g1_i14	Q8S1Y5	proteasome-mediated ubiquitin-dependent protein catabolic process [GO:0043161]; protein polyubiquitination [GO:0000209]	cytosol [GO:0005829]; nucleus [GO:0005634]	ATP binding [GO:0005524]; ubiquitin conjugating enzyme activity [GO:0061631]	cytosol [GO:0005829]; nucleus [GO:0005634]; ATP binding [GO:0005524]; ubiquitin conjugating enzyme activity [GO:0061631]; proteasome-mediated ubiquitin-dependent protein catabolic process [GO:0043161]; protein polyubiquitination [GO:0000209]	GO:0000209; GO:0005524; GO:0005634; GO:0005829; GO:0043161; GO:0061631	KOG0418;COG5078;
		TRINITY_DN10011_c0_g1_i15	Q8S1Y5	proteasome-mediated ubiquitin-dependent protein catabolic process [GO:0043161]; protein polyubiquitination [GO:0000209]	cytosol [GO:0005829]; nucleus [GO:0005634]	ATP binding [GO:0005524]; ubiquitin conjugating enzyme activity [GO:0061631]	cytosol [GO:0005829]; nucleus [GO:0005634]; ATP binding [GO:0005524]; ubiquitin conjugating enzyme activity [GO:0061631]; proteasome-mediated ubiquitin-dependent protein catabolic process [GO:0043161]; protein polyubiquitination [GO:0000209]	GO:0000209; GO:0005524; GO:0005634; GO:0005829; GO:0043161; GO:0061631	KOG0418;COG5078;
		TRINITY_DN10011_c0_g1_i17	Q8S1Y5	proteasome-mediated ubiquitin-dependent protein catabolic process [GO:0043161]; protein polyubiquitination [GO:0000209]	cytosol [GO:0005829]; nucleus [GO:0005634]	ATP binding [GO:0005524]; ubiquitin conjugating enzyme activity [GO:0061631]	cytosol [GO:0005829]; nucleus [GO:0005634]; ATP binding [GO:0005524]; ubiquitin conjugating enzyme activity [GO:0061631]; proteasome-mediated ubiquitin-dependent protein catabolic process [GO:0043161]; protein polyubiquitination [GO:0000209]	GO:0000209; GO:0005524; GO:0005634; GO:0005829; GO:0043161; GO:0061631	KOG0418;COG5078;
		TRINITY_DN10011_c0_g1_i18	Q8S1Y5	proteasome-mediated ubiquitin-dependent protein catabolic process [GO:0043161]; protein polyubiquitination [GO:0000209]	cytosol [GO:0005829]; nucleus [GO:0005634]	ATP binding [GO:0005524]; ubiquitin conjugating enzyme activity [GO:0061631]	cytosol [GO:0005829]; nucleus [GO:0005634]; ATP binding [GO:0005524]; ubiquitin conjugating enzyme activity [GO:0061631]; proteasome-mediated ubiquitin-dependent protein catabolic process [GO:0043161]; protein polyubiquitination [GO:0000209]	GO:0000209; GO:0005524; GO:0005634; GO:0005829; GO:0043161; GO:0061631	KOG0418;COG5078;
		TRINITY_DN10011_c0_g1_i19	Q8S1Y5	proteasome-mediated ubiquitin-dependent protein catabolic process [GO:0043161]; protein polyubiquitination [GO:0000209]	cytosol [GO:0005829]; nucleus [GO:0005634]	ATP binding [GO:0005524]; ubiquitin conjugating enzyme activity [GO:0061631]	cytosol [GO:0005829]; nucleus [GO:0005634]; ATP binding [GO:0005524]; ubiquitin conjugating enzyme activity [GO:0061631]; proteasome-mediated ubiquitin-dependent protein catabolic process [GO:0043161]; protein polyubiquitination [GO:0000209]	GO:0000209; GO:0005524; GO:0005634; GO:0005829; GO:0043161; GO:0061631	KOG0418;COG5078;
		TRINITY_DN10011_c0_g1_i20	Q8S1Y5	proteasome-mediated ubiquitin-dependent protein catabolic process [GO:0043161]; protein polyubiquitination [GO:0000209]	cytosol [GO:0005829]; nucleus [GO:0005634]	ATP binding [GO:0005524]; ubiquitin conjugating enzyme activity [GO:0061631]	cytosol [GO:0005829]; nucleus [GO:0005634]; ATP binding [GO:0005524]; ubiquitin conjugating enzyme activity [GO:0061631]; proteasome-mediated ubiquitin-dependent protein catabolic process [GO:0043161]; protein polyubiquitination [GO:0000209]	GO:0000209; GO:0005524; GO:0005634; GO:0005829; GO:0043161; GO:0061631	KOG0418;COG5078;
		TRINITY_DN10011_c0_g1_i21	Q8S1Y5	proteasome-mediated ubiquitin-dependent protein catabolic process [GO:0043161]; protein polyubiquitination [GO:0000209]	cytosol [GO:0005829]; nucleus [GO:0005634]	ATP binding [GO:0005524]; ubiquitin conjugating enzyme activity [GO:0061631]	cytosol [GO:0005829]; nucleus [GO:0005634]; ATP binding [GO:0005524]; ubiquitin conjugating enzyme activity [GO:0061631]; proteasome-mediated ubiquitin-dependent protein catabolic process [GO:0043161]; protein polyubiquitination [GO:0000209]	GO:0000209; GO:0005524; GO:0005634; GO:0005829; GO:0043161; GO:0061631	KOG0418;COG5078;
		TRINITY_DN10011_c0_g1_i22	Q8S1Y5	proteasome-mediated ubiquitin-dependent protein catabolic process [GO:0043161]; protein polyubiquitination [GO:0000209]	cytosol [GO:0005829]; nucleus [GO:0005634]	ATP binding [GO:0005524]; ubiquitin conjugating enzyme activity [GO:0061631]	cytosol [GO:0005829]; nucleus [GO:0005634]; ATP binding [GO:0005524]; ubiquitin conjugating enzyme activity [GO:0061631]; proteasome-mediated ubiquitin-dependent protein catabolic process [GO:0043161]; protein polyubiquitination [GO:0000209]	GO:0000209; GO:0005524; GO:0005634; GO:0005829; GO:0043161; GO:0061631	KOG0418;COG5078;
		TRINITY_DN10011_c0_g1_i3	Q8S1Y5	proteasome-mediated ubiquitin-dependent protein catabolic process [GO:0043161]; protein polyubiquitination [GO:0000209]	cytosol [GO:0005829]; nucleus [GO:0005634]	ATP binding [GO:0005524]; ubiquitin conjugating enzyme activity [GO:0061631]	cytosol [GO:0005829]; nucleus [GO:0005634]; ATP binding [GO:0005524]; ubiquitin conjugating enzyme activity [GO:0061631]; proteasome-mediated ubiquitin-dependent protein catabolic process [GO:0043161]; protein polyubiquitination [GO:0000209]	GO:0000209; GO:0005524; GO:0005634; GO:0005829; GO:0043161; GO:0061631	KOG0418;COG5078;
		TRINITY_DN10011_c0_g1_i4	Q8S1Y5	proteasome-mediated ubiquitin-dependent protein catabolic process [GO:0043161]; protein polyubiquitination [GO:0000209]	cytosol [GO:0005829]; nucleus [GO:0005634]	ATP binding [GO:0005524]; ubiquitin conjugating enzyme activity [GO:0061631]	cytosol [GO:0005829]; nucleus [GO:0005634]; ATP binding [GO:0005524]; ubiquitin conjugating enzyme activity [GO:0061631]; proteasome-mediated ubiquitin-dependent protein catabolic process [GO:0043161]; protein polyubiquitination [GO:0000209]	GO:0000209; GO:0005524; GO:0005634; GO:0005829; GO:0043161; GO:0061631	KOG0418;COG5078;
		TRINITY_DN10011_c0_g1_i5	Q8S1Y5	proteasome-mediated ubiquitin-dependent protein catabolic process [GO:0043161]; protein polyubiquitination [GO:0000209]	cytosol [GO:0005829]; nucleus [GO:0005634]	ATP binding [GO:0005524]; ubiquitin conjugating enzyme activity [GO:0061631]	cytosol [GO:0005829]; nucleus [GO:0005634]; ATP binding [GO:0005524]; ubiquitin conjugating enzyme activity [GO:0061631]; proteasome-mediated ubiquitin-dependent protein catabolic process [GO:0043161]; protein polyubiquitination [GO:0000209]	GO:0000209; GO:0005524; GO:0005634; GO:0005829; GO:0043161; GO:0061631	KOG0418;COG5078;
		TRINITY_DN10011_c0_g1_i6	Q8S1Y5	proteasome-mediated ubiquitin-dependent protein catabolic process [GO:0043161]; protein polyubiquitination [GO:0000209]	cytosol [GO:0005829]; nucleus [GO:0005634]	ATP binding [GO:0005524]; ubiquitin conjugating enzyme activity [GO:0061631]	cytosol [GO:0005829]; nucleus [GO:0005634]; ATP binding [GO:0005524]; ubiquitin conjugating enzyme activity [GO:0061631]; proteasome-mediated ubiquitin-dependent protein catabolic process [GO:0043161]; protein polyubiquitination [GO:0000209]	GO:0000209; GO:0005524; GO:0005634; GO:0005829; GO:0043161; GO:0061631	KOG0418;COG5078;
		TRINITY_DN10011_c0_g1_i7	Q8S1Y5	proteasome-mediated ubiquitin-dependent protein catabolic process [GO:0043161]; protein polyubiquitination [GO:0000209]	cytosol [GO:0005829]; nucleus [GO:0005634]	ATP binding [GO:0005524]; ubiquitin conjugating enzyme activity [GO:0061631]	cytosol [GO:0005829]; nucleus [GO:0005634]; ATP binding [GO:0005524]; ubiquitin conjugating enzyme activity [GO:0061631]; proteasome-mediated ubiquitin-dependent protein catabolic process [GO:0043161]; protein polyubiquitination [GO:0000209]	GO:0000209; GO:0005524; GO:0005634; GO:0005829; GO:0043161; GO:0061631	KOG0418;COG5078;
		TRINITY_DN10011_c1_g1_i1	A0A0P0XWF4
		TRINITY_DN10011_c1_g1_i2	Q0DVY2						ENOG410IKY8;ENOG410YCQJ;
		TRINITY_DN10011_c1_g1_i3	Q0DVY2						ENOG410IKY8;ENOG410YCQJ;
		TRINITY_DN10011_c1_g1_i4	Q0DVY2						ENOG410IKY8;ENOG410YCQJ;
		TRINITY_DN10011_c1_g2_i1	Q69SG4	lipid droplet organization [GO:0034389]; lipid storage [GO:0019915]	integral component of endoplasmic reticulum membrane [GO:0030176]		integral component of endoplasmic reticulum membrane [GO:0030176]; lipid droplet organization [GO:0034389]; lipid storage [GO:0019915]	GO:0019915; GO:0030176; GO:0034389	KOG4200;ENOG4111GRP;
		TRINITY_DN10011_c2_g1_i1	A0A0P0Y3S1
		TRINITY_DN100122_c0_g1_i1	Q941T0	chloroplast RNA processing [GO:0031425]; polycistronic mRNA processing [GO:0031426]; RNA modification [GO:0009451]	intracellular membrane-bounded organelle [GO:0043231]	zinc ion binding [GO:0008270]	intracellular membrane-bounded organelle [GO:0043231]; zinc ion binding [GO:0008270]; chloroplast RNA processing [GO:0031425]; polycistronic mRNA processing [GO:0031426]; RNA modification [GO:0009451]	GO:0008270; GO:0009451; GO:0031425; GO:0031426; GO:0043231	KOG4197;ENOG410Z7Z7;
		TRINITY_DN100124_c0_g1_i1	Q6Z6L1	oxidation-reduction process [GO:0055114]; oxylipin biosynthetic process [GO:0031408]; sterol metabolic process [GO:0016125]		heme binding [GO:0020037]; hydroperoxide dehydratase activity [GO:0047987]; iron ion binding [GO:0005506]; monooxygenase activity [GO:0004497]; oxidoreductase activity [GO:0016491]; oxidoreductase activity, acting on paired donors, with incorporation or reduction of molecular oxygen [GO:0016705]	heme binding [GO:0020037]; hydroperoxide dehydratase activity [GO:0047987]; iron ion binding [GO:0005506]; monooxygenase activity [GO:0004497]; oxidoreductase activity [GO:0016491]; oxidoreductase activity, acting on paired donors, with incorporation or reduction of molecular oxygen [GO:0016705]; oxidation-reduction process [GO:0055114]; oxylipin biosynthetic process [GO:0031408]; sterol metaboli…	GO:0004497; GO:0005506; GO:0016125; GO:0016491; GO:0016705; GO:0020037; GO:0031408; GO:0047987; GO:0055114	ENOG410JT34;ENOG410Y1KX;
		TRINITY_DN100129_c0_g2_i1	A0A0P0W1C4
		TRINITY_DN10012_c0_g1_i11	A3B8V4	telomere maintenance [GO:0000723]	nucleus [GO:0005634]		nucleus [GO:0005634]; telomere maintenance [GO:0000723]	GO:0000723; GO:0005634	ENOG410JR7D;ENOG4111NF8;
		TRINITY_DN10012_c0_g1_i12	A3B8V4	telomere maintenance [GO:0000723]	nucleus [GO:0005634]		nucleus [GO:0005634]; telomere maintenance [GO:0000723]	GO:0000723; GO:0005634	ENOG410JR7D;ENOG4111NF8;
		TRINITY_DN10012_c0_g1_i14	Q75HC2	maintenance of shoot apical meristem identity [GO:0010492]; production of lsiRNA involved in RNA interference [GO:0010599]; production of ta-siRNAs involved in RNA interference [GO:0010267]; regulation of development, heterochronic [GO:0040034]; RNA interference [GO:0016246]; vegetative phase change [GO:0010050]; viral gene silencing in virus induced gene silencing [GO:0060145]	cytoplasm [GO:0005737]	nucleic acid binding [GO:0003676]	cytoplasm [GO:0005737]; nucleic acid binding [GO:0003676]; maintenance of shoot apical meristem identity [GO:0010492]; production of lsiRNA involved in RNA interference [GO:0010599]; production of ta-siRNAs involved in RNA interference [GO:0010267]; regulation of development, heterochronic [GO:0040034]; RNA interference [GO:0016246]; vegetative phase change [GO:0010050]; viral gene silencing in v…	GO:0003676; GO:0005737; GO:0010050; GO:0010267; GO:0010492; GO:0010599; GO:0016246; GO:0040034; GO:0060145	KOG1041;ENOG410XP07;
		TRINITY_DN10012_c0_g1_i16	A3B8V4	telomere maintenance [GO:0000723]	nucleus [GO:0005634]		nucleus [GO:0005634]; telomere maintenance [GO:0000723]	GO:0000723; GO:0005634	ENOG410JR7D;ENOG4111NF8;
		TRINITY_DN10012_c0_g1_i3	A3B8V4	telomere maintenance [GO:0000723]	nucleus [GO:0005634]		nucleus [GO:0005634]; telomere maintenance [GO:0000723]	GO:0000723; GO:0005634	ENOG410JR7D;ENOG4111NF8;
		TRINITY_DN10012_c0_g1_i5	A3B8V4	telomere maintenance [GO:0000723]	nucleus [GO:0005634]		nucleus [GO:0005634]; telomere maintenance [GO:0000723]	GO:0000723; GO:0005634	ENOG410JR7D;ENOG4111NF8;
		TRINITY_DN10012_c0_g1_i6	A3B8V4	telomere maintenance [GO:0000723]	nucleus [GO:0005634]		nucleus [GO:0005634]; telomere maintenance [GO:0000723]	GO:0000723; GO:0005634	ENOG410JR7D;ENOG4111NF8;
		TRINITY_DN10012_c0_g1_i7	A3B8V4	telomere maintenance [GO:0000723]	nucleus [GO:0005634]		nucleus [GO:0005634]; telomere maintenance [GO:0000723]	GO:0000723; GO:0005634	ENOG410JR7D;ENOG4111NF8;
		TRINITY_DN10012_c0_g1_i9	A3B8V4	telomere maintenance [GO:0000723]	nucleus [GO:0005634]		nucleus [GO:0005634]; telomere maintenance [GO:0000723]	GO:0000723; GO:0005634	ENOG410JR7D;ENOG4111NF8;
		TRINITY_DN100130_c0_g1_i1	Q84PW3	response to cadmium ion [GO:0046686]; response to cold [GO:0009409]	chloroplast stroma [GO:0009570]; mitochondrion [GO:0005739]; stromule [GO:0010319]	ATP binding [GO:0005524]; flavin adenine dinucleotide binding [GO:0050660]; monodehydroascorbate reductase (NADH) activity [GO:0016656]	chloroplast stroma [GO:0009570]; mitochondrion [GO:0005739]; stromule [GO:0010319]; ATP binding [GO:0005524]; flavin adenine dinucleotide binding [GO:0050660]; monodehydroascorbate reductase (NADH) activity [GO:0016656]; response to cadmium ion [GO:0046686]; response to cold [GO:0009409]	GO:0005524; GO:0005739; GO:0009409; GO:0009570; GO:0010319; GO:0016656; GO:0046686; GO:0050660	KOG1336;COG0446;
		TRINITY_DN100132_c0_g1_i2	Q6ZKI7	RNA modification [GO:0009451]	intracellular membrane-bounded organelle [GO:0043231]	zinc ion binding [GO:0008270]	intracellular membrane-bounded organelle [GO:0043231]; zinc ion binding [GO:0008270]; RNA modification [GO:0009451]	GO:0008270; GO:0009451; GO:0043231	KOG4197;ENOG410Z7Z7;
		TRINITY_DN100133_c0_g1_i1	A0A0P0V9U1	protein phosphorylation [GO:0006468]	integral component of membrane [GO:0016021]; plasma membrane [GO:0005886]	ATP binding [GO:0005524]; transmembrane receptor protein serine/threonine kinase activity [GO:0004675]	integral component of membrane [GO:0016021]; plasma membrane [GO:0005886]; ATP binding [GO:0005524]; transmembrane receptor protein serine/threonine kinase activity [GO:0004675]; protein phosphorylation [GO:0006468]	GO:0004675; GO:0005524; GO:0005886; GO:0006468; GO:0016021
		TRINITY_DN100134_c0_g1_i1	A0A0P0V3Z1
		TRINITY_DN100134_c1_g1_i2	Q7EYV7	double-strand break repair [GO:0006302]; protein poly-ADP-ribosylation [GO:0070212]; response to abscisic acid [GO:0009737]; response to oxidative stress [GO:0006979]	nucleolus [GO:0005730]; nucleus [GO:0005634]	DNA binding [GO:0003677]; NAD+ ADP-ribosyltransferase activity [GO:0003950]; NAD binding [GO:0051287]; protein ADP-ribosylase activity [GO:1990404]; zinc ion binding [GO:0008270]	nucleolus [GO:0005730]; nucleus [GO:0005634]; DNA binding [GO:0003677]; NAD binding [GO:0051287]; NAD+ ADP-ribosyltransferase activity [GO:0003950]; protein ADP-ribosylase activity [GO:1990404]; zinc ion binding [GO:0008270]; double-strand break repair [GO:0006302]; protein poly-ADP-ribosylation [GO:0070212]; response to abscisic acid [GO:0009737]; response to oxidative stress [GO:0006979]	GO:0003677; GO:0003950; GO:0005634; GO:0005730; GO:0006302; GO:0006979; GO:0008270; GO:0009737; GO:0051287; GO:0070212; GO:1990404	KOG1037;ENOG410XP18;
		TRINITY_DN100134_c1_g1_i3	Q7EYV7	double-strand break repair [GO:0006302]; protein poly-ADP-ribosylation [GO:0070212]; response to abscisic acid [GO:0009737]; response to oxidative stress [GO:0006979]	nucleolus [GO:0005730]; nucleus [GO:0005634]	DNA binding [GO:0003677]; NAD+ ADP-ribosyltransferase activity [GO:0003950]; NAD binding [GO:0051287]; protein ADP-ribosylase activity [GO:1990404]; zinc ion binding [GO:0008270]	nucleolus [GO:0005730]; nucleus [GO:0005634]; DNA binding [GO:0003677]; NAD binding [GO:0051287]; NAD+ ADP-ribosyltransferase activity [GO:0003950]; protein ADP-ribosylase activity [GO:1990404]; zinc ion binding [GO:0008270]; double-strand break repair [GO:0006302]; protein poly-ADP-ribosylation [GO:0070212]; response to abscisic acid [GO:0009737]; response to oxidative stress [GO:0006979]	GO:0003677; GO:0003950; GO:0005634; GO:0005730; GO:0006302; GO:0006979; GO:0008270; GO:0009737; GO:0051287; GO:0070212; GO:1990404	KOG1037;ENOG410XP18;
		TRINITY_DN100134_c2_g1_i1	A0A0N7KQT4	signal transduction [GO:0007165]		ATP binding [GO:0005524]; protein serine/threonine kinase activity [GO:0004674]	ATP binding [GO:0005524]; protein serine/threonine kinase activity [GO:0004674]; signal transduction [GO:0007165]	GO:0004674; GO:0005524; GO:0007165
		TRINITY_DN100136_c0_g1_i1	Q53ND8	proteolysis [GO:0006508]		carboxypeptidase activity [GO:0004180]; dipeptidyl-peptidase activity [GO:0008239]; serine-type peptidase activity [GO:0008236]	carboxypeptidase activity [GO:0004180]; dipeptidyl-peptidase activity [GO:0008239]; serine-type peptidase activity [GO:0008236]; proteolysis [GO:0006508]	GO:0004180; GO:0006508; GO:0008236; GO:0008239	KOG2183;ENOG410Y38A;
		TRINITY_DN100137_c0_g1_i1	Q851Y8	mitochondrial translational elongation [GO:0070125]; translational elongation [GO:0006414]	mitochondrion [GO:0005739]	GTPase activity [GO:0003924]; GTP binding [GO:0005525]; translation elongation factor activity [GO:0003746]	mitochondrion [GO:0005739]; GTP binding [GO:0005525]; GTPase activity [GO:0003924]; translation elongation factor activity [GO:0003746]; mitochondrial translational elongation [GO:0070125]; translational elongation [GO:0006414]	GO:0003746; GO:0003924; GO:0005525; GO:0005739; GO:0006414; GO:0070125	KOG0460;COG0050;
		TRINITY_DN10013_c0_g1_i1	Q7XKI6		chloroplast envelope [GO:0009941]; chloroplast thylakoid membrane [GO:0009535]; integral component of membrane [GO:0016021]		chloroplast envelope [GO:0009941]; chloroplast thylakoid membrane [GO:0009535]; integral component of membrane [GO:0016021]	GO:0009535; GO:0009941; GO:0016021	ENOG410IQDQ;ENOG410XQY8;
		TRINITY_DN10013_c0_g1_i2	Q7XKI6		chloroplast envelope [GO:0009941]; chloroplast thylakoid membrane [GO:0009535]; integral component of membrane [GO:0016021]		chloroplast envelope [GO:0009941]; chloroplast thylakoid membrane [GO:0009535]; integral component of membrane [GO:0016021]	GO:0009535; GO:0009941; GO:0016021	ENOG410IQDQ;ENOG410XQY8;
		TRINITY_DN10013_c0_g1_i3	Q7XKI6		chloroplast envelope [GO:0009941]; chloroplast thylakoid membrane [GO:0009535]; integral component of membrane [GO:0016021]		chloroplast envelope [GO:0009941]; chloroplast thylakoid membrane [GO:0009535]; integral component of membrane [GO:0016021]	GO:0009535; GO:0009941; GO:0016021	ENOG410IQDQ;ENOG410XQY8;
		TRINITY_DN10013_c0_g1_i4	Q7XKI6		chloroplast envelope [GO:0009941]; chloroplast thylakoid membrane [GO:0009535]; integral component of membrane [GO:0016021]		chloroplast envelope [GO:0009941]; chloroplast thylakoid membrane [GO:0009535]; integral component of membrane [GO:0016021]	GO:0009535; GO:0009941; GO:0016021	ENOG410IQDQ;ENOG410XQY8;
		TRINITY_DN10013_c0_g2_i1	Q7XKI6		chloroplast envelope [GO:0009941]; chloroplast thylakoid membrane [GO:0009535]; integral component of membrane [GO:0016021]		chloroplast envelope [GO:0009941]; chloroplast thylakoid membrane [GO:0009535]; integral component of membrane [GO:0016021]	GO:0009535; GO:0009941; GO:0016021	ENOG410IQDQ;ENOG410XQY8;
		TRINITY_DN100140_c0_g1_i1	Q10E42			metal ion binding [GO:0046872]	metal ion binding [GO:0046872]	GO:0046872	ENOG410ITQH;ENOG4111J54;
		TRINITY_DN100140_c0_g1_i2	B7EHI9						ENOG410IKK1;ENOG410Y9QY;
		TRINITY_DN100141_c0_g1_i1	Q7XM23	response to auxin [GO:0009733]			response to auxin [GO:0009733]	GO:0009733	ENOG410IXIR;ENOG410YQVF;
		TRINITY_DN100144_c0_g1_i1	Q0D7N2	regulation of transcription, DNA-templated [GO:0006355]; transcription, DNA-templated [GO:0006351]	nucleus [GO:0005634]	nucleic acid binding [GO:0003676]; zinc ion binding [GO:0008270]	nucleus [GO:0005634]; nucleic acid binding [GO:0003676]; zinc ion binding [GO:0008270]; regulation of transcription, DNA-templated [GO:0006355]; transcription, DNA-templated [GO:0006351]	GO:0003676; GO:0005634; GO:0006351; GO:0006355; GO:0008270	KOG1105;COG1594;
		TRINITY_DN100146_c0_g1_i1	Q6K8M2		integral component of membrane [GO:0016021]		integral component of membrane [GO:0016021]	GO:0016021
		TRINITY_DN100146_c0_g1_i2	Q6K8M2		integral component of membrane [GO:0016021]		integral component of membrane [GO:0016021]	GO:0016021
		TRINITY_DN100146_c0_g1_i3	Q6K8M2		integral component of membrane [GO:0016021]		integral component of membrane [GO:0016021]	GO:0016021
		TRINITY_DN100146_c0_g1_i4	A0A0P0X2A7		integral component of membrane [GO:0016021]		integral component of membrane [GO:0016021]	GO:0016021
		TRINITY_DN100146_c0_g1_i5	Q93VM2		integral component of membrane [GO:0016021]		integral component of membrane [GO:0016021]	GO:0016021	ENOG410JU92;ENOG411073C;
		TRINITY_DN100146_c0_g1_i7	Q6K8M2		integral component of membrane [GO:0016021]		integral component of membrane [GO:0016021]	GO:0016021
		TRINITY_DN100146_c0_g1_i8	Q6K8M2		integral component of membrane [GO:0016021]		integral component of membrane [GO:0016021]	GO:0016021
		TRINITY_DN100147_c0_g1_i1	A0A0P0V9R8	carbohydrate metabolic process [GO:0005975]		hydrolase activity, hydrolyzing O-glycosyl compounds [GO:0004553]	hydrolase activity, hydrolyzing O-glycosyl compounds [GO:0004553]; carbohydrate metabolic process [GO:0005975]	GO:0004553; GO:0005975
		TRINITY_DN100147_c0_g1_i2	A0A0P0V9R8	carbohydrate metabolic process [GO:0005975]		hydrolase activity, hydrolyzing O-glycosyl compounds [GO:0004553]	hydrolase activity, hydrolyzing O-glycosyl compounds [GO:0004553]; carbohydrate metabolic process [GO:0005975]	GO:0004553; GO:0005975
		TRINITY_DN100149_c0_g1_i1	A0A0P0X1Z2	proteasome-mediated ubiquitin-dependent protein catabolic process [GO:0043161]; ubiquitin recycling [GO:0010992]	cell [GO:0005623]; cytoplasm [GO:0005737]; cytosol [GO:0005829]; nucleus [GO:0005634]; plasmodesma [GO:0009506]	ubiquitin binding [GO:0043130]	cell [GO:0005623]; cytoplasm [GO:0005737]; cytosol [GO:0005829]; nucleus [GO:0005634]; plasmodesma [GO:0009506]; ubiquitin binding [GO:0043130]; proteasome-mediated ubiquitin-dependent protein catabolic process [GO:0043161]; ubiquitin recycling [GO:0010992]	GO:0005623; GO:0005634; GO:0005737; GO:0005829; GO:0009506; GO:0010992; GO:0043130; GO:0043161
		TRINITY_DN100149_c0_g2_i1	A0A0P0X1Z2	proteasome-mediated ubiquitin-dependent protein catabolic process [GO:0043161]; ubiquitin recycling [GO:0010992]	cell [GO:0005623]; cytoplasm [GO:0005737]; cytosol [GO:0005829]; nucleus [GO:0005634]; plasmodesma [GO:0009506]	ubiquitin binding [GO:0043130]	cell [GO:0005623]; cytoplasm [GO:0005737]; cytosol [GO:0005829]; nucleus [GO:0005634]; plasmodesma [GO:0009506]; ubiquitin binding [GO:0043130]; proteasome-mediated ubiquitin-dependent protein catabolic process [GO:0043161]; ubiquitin recycling [GO:0010992]	GO:0005623; GO:0005634; GO:0005737; GO:0005829; GO:0009506; GO:0010992; GO:0043130; GO:0043161
		TRINITY_DN10014_c0_g1_i1	A0A0P0UX60		integral component of membrane [GO:0016021]	ATP binding [GO:0005524]; protein kinase activity [GO:0004672]	integral component of membrane [GO:0016021]; ATP binding [GO:0005524]; protein kinase activity [GO:0004672]	GO:0004672; GO:0005524; GO:0016021
		TRINITY_DN10014_c0_g1_i2	Q9FU67		intracellular membrane-bounded organelle [GO:0043231]	transferase activity, transferring hexosyl groups [GO:0016758]; UDP-glycosyltransferase activity [GO:0008194]	intracellular membrane-bounded organelle [GO:0043231]; transferase activity, transferring hexosyl groups [GO:0016758]; UDP-glycosyltransferase activity [GO:0008194]	GO:0008194; GO:0016758; GO:0043231	KOG1192;COG1819;
		TRINITY_DN10014_c0_g1_i3	Q9FU67		intracellular membrane-bounded organelle [GO:0043231]	transferase activity, transferring hexosyl groups [GO:0016758]; UDP-glycosyltransferase activity [GO:0008194]	intracellular membrane-bounded organelle [GO:0043231]; transferase activity, transferring hexosyl groups [GO:0016758]; UDP-glycosyltransferase activity [GO:0008194]	GO:0008194; GO:0016758; GO:0043231	KOG1192;COG1819;
		TRINITY_DN10014_c0_g1_i4	Q9FU67		intracellular membrane-bounded organelle [GO:0043231]	transferase activity, transferring hexosyl groups [GO:0016758]; UDP-glycosyltransferase activity [GO:0008194]	intracellular membrane-bounded organelle [GO:0043231]; transferase activity, transferring hexosyl groups [GO:0016758]; UDP-glycosyltransferase activity [GO:0008194]	GO:0008194; GO:0016758; GO:0043231	KOG1192;COG1819;
		TRINITY_DN10014_c0_g1_i5	Q9FU67		intracellular membrane-bounded organelle [GO:0043231]	transferase activity, transferring hexosyl groups [GO:0016758]; UDP-glycosyltransferase activity [GO:0008194]	intracellular membrane-bounded organelle [GO:0043231]; transferase activity, transferring hexosyl groups [GO:0016758]; UDP-glycosyltransferase activity [GO:0008194]	GO:0008194; GO:0016758; GO:0043231	KOG1192;COG1819;
		TRINITY_DN10014_c0_g2_i1	Q8LNA9		intracellular membrane-bounded organelle [GO:0043231]	transferase activity, transferring hexosyl groups [GO:0016758]; UDP-glycosyltransferase activity [GO:0008194]	intracellular membrane-bounded organelle [GO:0043231]; transferase activity, transferring hexosyl groups [GO:0016758]; UDP-glycosyltransferase activity [GO:0008194]	GO:0008194; GO:0016758; GO:0043231	KOG1192;COG1819;
		TRINITY_DN10014_c1_g1_i1	Q5VN44		intracellular membrane-bounded organelle [GO:0043231]	transferase activity, transferring hexosyl groups [GO:0016758]; UDP-glycosyltransferase activity [GO:0008194]	intracellular membrane-bounded organelle [GO:0043231]; transferase activity, transferring hexosyl groups [GO:0016758]; UDP-glycosyltransferase activity [GO:0008194]	GO:0008194; GO:0016758; GO:0043231	KOG1192;COG1819;
		TRINITY_DN10014_c3_g1_i1	B7F5V0						ENOG410IMMQ;ENOG410ZAZC;
		TRINITY_DN10014_c4_g1_i1	Q9FU68		intracellular membrane-bounded organelle [GO:0043231]	transferase activity, transferring hexosyl groups [GO:0016758]; UDP-glycosyltransferase activity [GO:0008194]	intracellular membrane-bounded organelle [GO:0043231]; transferase activity, transferring hexosyl groups [GO:0016758]; UDP-glycosyltransferase activity [GO:0008194]	GO:0008194; GO:0016758; GO:0043231	KOG1192;COG1819;
		TRINITY_DN100150_c0_g1_i1	Q8L6H7	carbohydrate metabolic process [GO:0005975]	chloroplast outer membrane [GO:0009707]	beta,beta digalactosyldiacylglycerol galactosyltransferase activity [GO:0102996]; beta-glucosidase activity [GO:0008422]; galactolipid galactosyltransferase activity [GO:0046480]	chloroplast outer membrane [GO:0009707]; beta,beta digalactosyldiacylglycerol galactosyltransferase activity [GO:0102996]; beta-glucosidase activity [GO:0008422]; galactolipid galactosyltransferase activity [GO:0046480]; carbohydrate metabolic process [GO:0005975]	GO:0005975; GO:0008422; GO:0009707; GO:0046480; GO:0102996	KOG0626;COG2723;
		TRINITY_DN100152_c0_g1_i1	Q6ZBP8			RNA binding [GO:0003723]	RNA binding [GO:0003723]	GO:0003723	KOG0118;COG0724;
		TRINITY_DN100153_c0_g1_i1	Q6EPG4			protein dimerization activity [GO:0046983]	protein dimerization activity [GO:0046983]	GO:0046983	ENOG410IHKX;ENOG410YD0M;
		TRINITY_DN100154_c0_g1_i1	A0A0P0VRG7
		TRINITY_DN100154_c1_g1_i1	Q0J5V8	lipid transport [GO:0006869]	integral component of membrane [GO:0016021]; intracellular membrane-bounded organelle [GO:0043231]	ATPase activity [GO:0016887]; ATPase-coupled transmembrane transporter activity [GO:0042626]; ATP binding [GO:0005524]; lipid transporter activity [GO:0005319]	integral component of membrane [GO:0016021]; intracellular membrane-bounded organelle [GO:0043231]; ATP binding [GO:0005524]; ATPase activity [GO:0016887]; ATPase-coupled transmembrane transporter activity [GO:0042626]; lipid transporter activity [GO:0005319]; lipid transport [GO:0006869]	GO:0005319; GO:0005524; GO:0006869; GO:0016021; GO:0016887; GO:0042626; GO:0043231	ENOG410IPJG;ENOG410XR3G;
		TRINITY_DN100155_c0_g1_i1	Q657G5
		TRINITY_DN100157_c0_g1_i1	Q8LHY4
		TRINITY_DN10015_c0_g1_i1	Q2R2Z8	auxin polar transport [GO:0009926]; response to auxin [GO:0009733]; response to mechanical stimulus [GO:0009612]	endoplasmic reticulum [GO:0005783]; mitochondrion [GO:0005739]; vacuolar membrane [GO:0005774]		endoplasmic reticulum [GO:0005783]; mitochondrion [GO:0005739]; vacuolar membrane [GO:0005774]; auxin polar transport [GO:0009926]; response to auxin [GO:0009733]; response to mechanical stimulus [GO:0009612]	GO:0005739; GO:0005774; GO:0005783; GO:0009612; GO:0009733; GO:0009926	ENOG410IG6V;ENOG4111R0R;
		TRINITY_DN10015_c0_g1_i2	Q2R2Z8	auxin polar transport [GO:0009926]; response to auxin [GO:0009733]; response to mechanical stimulus [GO:0009612]	endoplasmic reticulum [GO:0005783]; mitochondrion [GO:0005739]; vacuolar membrane [GO:0005774]		endoplasmic reticulum [GO:0005783]; mitochondrion [GO:0005739]; vacuolar membrane [GO:0005774]; auxin polar transport [GO:0009926]; response to auxin [GO:0009733]; response to mechanical stimulus [GO:0009612]	GO:0005739; GO:0005774; GO:0005783; GO:0009612; GO:0009733; GO:0009926	ENOG410IG6V;ENOG4111R0R;
		TRINITY_DN10015_c0_g1_i3	Q2R2Z8	auxin polar transport [GO:0009926]; response to auxin [GO:0009733]; response to mechanical stimulus [GO:0009612]	endoplasmic reticulum [GO:0005783]; mitochondrion [GO:0005739]; vacuolar membrane [GO:0005774]		endoplasmic reticulum [GO:0005783]; mitochondrion [GO:0005739]; vacuolar membrane [GO:0005774]; auxin polar transport [GO:0009926]; response to auxin [GO:0009733]; response to mechanical stimulus [GO:0009612]	GO:0005739; GO:0005774; GO:0005783; GO:0009612; GO:0009733; GO:0009926	ENOG410IG6V;ENOG4111R0R;
		TRINITY_DN10015_c0_g1_i4	Q2R2Z9						ENOG410INZC;ENOG410Y9JQ;
		TRINITY_DN100160_c0_g1_i1	Q75II4			heme binding [GO:0020037]; metal ion binding [GO:0046872]; oxygen binding [GO:0019825]; oxygen carrier activity [GO:0005344]	heme binding [GO:0020037]; metal ion binding [GO:0046872]; oxygen binding [GO:0019825]; oxygen carrier activity [GO:0005344]	GO:0005344; GO:0019825; GO:0020037; GO:0046872	KOG3378;COG1018;
		TRINITY_DN100162_c0_g1_i1	Q7XQ93			catalytic activity [GO:0003824]	catalytic activity [GO:0003824]	GO:0003824	KOG1176;COG0318;
		TRINITY_DN100163_c0_g1_i1	Q6F2Y7	cellular response to heat [GO:0034605]; protein metabolic process [GO:0019538]	cytosol [GO:0005829]; nucleus [GO:0005634]	ATP binding [GO:0005524]	cytosol [GO:0005829]; nucleus [GO:0005634]; ATP binding [GO:0005524]; cellular response to heat [GO:0034605]; protein metabolic process [GO:0019538]	GO:0005524; GO:0005634; GO:0005829; GO:0019538; GO:0034605	KOG1051;COG0542;
		TRINITY_DN100163_c0_g1_i2	Q6F2Y7	cellular response to heat [GO:0034605]; protein metabolic process [GO:0019538]	cytosol [GO:0005829]; nucleus [GO:0005634]	ATP binding [GO:0005524]	cytosol [GO:0005829]; nucleus [GO:0005634]; ATP binding [GO:0005524]; cellular response to heat [GO:0034605]; protein metabolic process [GO:0019538]	GO:0005524; GO:0005634; GO:0005829; GO:0019538; GO:0034605	KOG1051;COG0542;
		TRINITY_DN100165_c0_g1_i1	NA	NA	NA	NA	NA	NA	NA
		TRINITY_DN10016_c0_g1_i1	Q6ZA53	DNA endoreduplication [GO:0042023]		DNA binding [GO:0003677]	DNA binding [GO:0003677]; DNA endoreduplication [GO:0042023]	GO:0003677; GO:0042023	ENOG410IFIK;ENOG4111ITW;
		TRINITY_DN10016_c0_g2_i1	Q6ZA53	DNA endoreduplication [GO:0042023]		DNA binding [GO:0003677]	DNA binding [GO:0003677]; DNA endoreduplication [GO:0042023]	GO:0003677; GO:0042023	ENOG410IFIK;ENOG4111ITW;
		TRINITY_DN10016_c0_g2_i2	Q6ZA53	DNA endoreduplication [GO:0042023]		DNA binding [GO:0003677]	DNA binding [GO:0003677]; DNA endoreduplication [GO:0042023]	GO:0003677; GO:0042023	ENOG410IFIK;ENOG4111ITW;
		TRINITY_DN10016_c1_g1_i1	A0A0P0VCE9
		TRINITY_DN100170_c0_g1_i1	Q6K685	endocytosis [GO:0006897]			endocytosis [GO:0006897]	GO:0006897	ENOG410IV93;ENOG410XXD9;
		TRINITY_DN100172_c0_g1_i1	A0A0P0Y3N8	carbohydrate metabolic process [GO:0005975]	anchored component of plasma membrane [GO:0046658]; integral component of membrane [GO:0016021]	hydrolase activity, hydrolyzing O-glycosyl compounds [GO:0004553]	anchored component of plasma membrane [GO:0046658]; integral component of membrane [GO:0016021]; hydrolase activity, hydrolyzing O-glycosyl compounds [GO:0004553]; carbohydrate metabolic process [GO:0005975]	GO:0004553; GO:0005975; GO:0016021; GO:0046658
		TRINITY_DN100174_c0_g1_i1	Q10R20						ENOG410IW9D;ENOG410YJRQ;
		TRINITY_DN100176_c0_g1_i1	A0A0P0VUA6	translation [GO:0006412]	cytoplasm [GO:0005737]; ribosome [GO:0005840]	structural constituent of ribosome [GO:0003735]	cytoplasm [GO:0005737]; ribosome [GO:0005840]; structural constituent of ribosome [GO:0003735]; translation [GO:0006412]	GO:0003735; GO:0005737; GO:0005840; GO:0006412
		TRINITY_DN10017_c0_g1_i1	Q0JQH5		integral component of membrane [GO:0016021]		integral component of membrane [GO:0016021]	GO:0016021	KOG0619;COG4886;
		TRINITY_DN10017_c0_g1_i2	A0A0P0XXS6	exocytosis [GO:0006887]; protein transport [GO:0015031]	exocyst [GO:0000145]		exocyst [GO:0000145]; exocytosis [GO:0006887]; protein transport [GO:0015031]	GO:0000145; GO:0006887; GO:0015031
		TRINITY_DN10017_c0_g1_i3	A0A0P0XXS6	exocytosis [GO:0006887]; protein transport [GO:0015031]	exocyst [GO:0000145]		exocyst [GO:0000145]; exocytosis [GO:0006887]; protein transport [GO:0015031]	GO:0000145; GO:0006887; GO:0015031
		TRINITY_DN10017_c0_g1_i4	A0A0P0XXS6	exocytosis [GO:0006887]; protein transport [GO:0015031]	exocyst [GO:0000145]		exocyst [GO:0000145]; exocytosis [GO:0006887]; protein transport [GO:0015031]	GO:0000145; GO:0006887; GO:0015031
		TRINITY_DN10017_c0_g2_i1	Q6ZJG4	dephosphorylation [GO:0016311]	chloroplast [GO:0009507]	phosphatase activity [GO:0016791]	chloroplast [GO:0009507]; phosphatase activity [GO:0016791]; dephosphorylation [GO:0016311]	GO:0009507; GO:0016311; GO:0016791	ENOG410IKR0;COG0647;
		TRINITY_DN10017_c0_g2_i2	Q6ZJG4	dephosphorylation [GO:0016311]	chloroplast [GO:0009507]	phosphatase activity [GO:0016791]	chloroplast [GO:0009507]; phosphatase activity [GO:0016791]; dephosphorylation [GO:0016311]	GO:0009507; GO:0016311; GO:0016791	ENOG410IKR0;COG0647;
		TRINITY_DN10017_c0_g3_i1	Q850Y9						ENOG410IXPF;ENOG410YK39;
		TRINITY_DN100186_c0_g1_i1	C7IXA6		integral component of membrane [GO:0016021]		integral component of membrane [GO:0016021]	GO:0016021	ENOG410JV1W;ENOG41106B9;
		TRINITY_DN100187_c0_g1_i1	Q33AG5			kinase activity [GO:0016301]	kinase activity [GO:0016301]	GO:0016301	KOG1845;ENOG411033B;
		TRINITY_DN100188_c0_g1_i1	A0A0N7KFI1
		TRINITY_DN100189_c0_g1_i1	Q7XVP1		intracellular membrane-bounded organelle [GO:0043231]	transferase activity, transferring hexosyl groups [GO:0016758]; UDP-glycosyltransferase activity [GO:0008194]	intracellular membrane-bounded organelle [GO:0043231]; transferase activity, transferring hexosyl groups [GO:0016758]; UDP-glycosyltransferase activity [GO:0008194]	GO:0008194; GO:0016758; GO:0043231	KOG1192;COG1819;
		TRINITY_DN10018_c0_g1_i1	Q6Z1Z8						KOG1904;ENOG410Y5WD;
		TRINITY_DN10018_c0_g1_i11	Q6Z1Z8						KOG1904;ENOG410Y5WD;
		TRINITY_DN10018_c0_g1_i12	Q6Z1Z8						KOG1904;ENOG410Y5WD;
		TRINITY_DN10018_c0_g1_i13	Q6Z1Z8						KOG1904;ENOG410Y5WD;
		TRINITY_DN10018_c0_g1_i14	Q6Z1Z8						KOG1904;ENOG410Y5WD;
		TRINITY_DN10018_c0_g1_i15	Q6Z1Z8						KOG1904;ENOG410Y5WD;
		TRINITY_DN10018_c0_g1_i16	Q6Z1Z8						KOG1904;ENOG410Y5WD;
		TRINITY_DN10018_c0_g1_i17	Q6Z1Z8						KOG1904;ENOG410Y5WD;
		TRINITY_DN10018_c0_g1_i18	Q6Z1Z8						KOG1904;ENOG410Y5WD;
		TRINITY_DN10018_c0_g1_i2	Q6Z1Z8						KOG1904;ENOG410Y5WD;
		TRINITY_DN10018_c0_g1_i3	Q6Z1Z8						KOG1904;ENOG410Y5WD;
		TRINITY_DN10018_c0_g1_i4	Q6Z1Z8						KOG1904;ENOG410Y5WD;
		TRINITY_DN10018_c0_g1_i5	Q6Z1Z8						KOG1904;ENOG410Y5WD;
		TRINITY_DN10018_c0_g1_i7	Q6Z1Z8						KOG1904;ENOG410Y5WD;
		TRINITY_DN10018_c0_g1_i8	Q6Z1Z8						KOG1904;ENOG410Y5WD;
		TRINITY_DN10018_c0_g1_i9	Q6Z1Z8						KOG1904;ENOG410Y5WD;
		TRINITY_DN10018_c0_g2_i1	Q7F0H7	cell wall modification [GO:0042545]; pectin catabolic process [GO:0045490]	cell wall [GO:0005618]; extracellular region [GO:0005576]	aspartyl esterase activity [GO:0045330]; pectinesterase activity [GO:0030599]; pectinesterase inhibitor activity [GO:0046910]	cell wall [GO:0005618]; extracellular region [GO:0005576]; aspartyl esterase activity [GO:0045330]; pectinesterase activity [GO:0030599]; pectinesterase inhibitor activity [GO:0046910]; cell wall modification [GO:0042545]; pectin catabolic process [GO:0045490]	GO:0005576; GO:0005618; GO:0030599; GO:0042545; GO:0045330; GO:0045490; GO:0046910	ENOG410IGWD;COG4677;
		TRINITY_DN10018_c1_g1_i1	A0A0P0WDV7			RNA binding [GO:0003723]	RNA binding [GO:0003723]	GO:0003723
		TRINITY_DN10018_c1_g1_i2	A0A0P0WDV7			RNA binding [GO:0003723]	RNA binding [GO:0003723]	GO:0003723
		TRINITY_DN100192_c0_g1_i1	Q10LF7		nucleolus [GO:0005730]	GTP binding [GO:0005525]; hydrolase activity [GO:0016787]	nucleolus [GO:0005730]; GTP binding [GO:0005525]; hydrolase activity [GO:0016787]	GO:0005525; GO:0005730; GO:0016787	KOG2423;COG1161;
		TRINITY_DN100195_c0_g1_i1	A0A0P0VT37
		TRINITY_DN10019_c0_g1_i1	A0A0N7KN01
		TRINITY_DN10019_c0_g1_i2	A0A0N7KN01
		TRINITY_DN10019_c0_g1_i3	A0A0N7KN01
		TRINITY_DN10019_c0_g1_i4	A0A0N7KN01
		TRINITY_DN10019_c0_g1_i5	A0A0N7KN01
		TRINITY_DN10019_c0_g1_i6	A0A0N7KN01
		TRINITY_DN10019_c0_g1_i7	A0A0P0W1Y8		membrane [GO:0016020]	metal ion transmembrane transporter activity [GO:0046873]	membrane [GO:0016020]; metal ion transmembrane transporter activity [GO:0046873]	GO:0016020; GO:0046873
		TRINITY_DN10019_c0_g1_i8	Q7XDG4			cysteine-type peptidase activity [GO:0008234]	cysteine-type peptidase activity [GO:0008234]	GO:0008234	KOG0778;COG5160;
		TRINITY_DN10019_c0_g2_i1	Q0JH05		integral component of membrane [GO:0016021]		integral component of membrane [GO:0016021]	GO:0016021	ENOG410JX7Q;ENOG4110481;
		TRINITY_DN10019_c1_g1_i1	A0A0P0XG62			nucleic acid binding [GO:0003676]; zinc ion binding [GO:0008270]	nucleic acid binding [GO:0003676]; zinc ion binding [GO:0008270]	GO:0003676; GO:0008270
		TRINITY_DN10019_c1_g1_i2	A0A0P0XG62			nucleic acid binding [GO:0003676]; zinc ion binding [GO:0008270]	nucleic acid binding [GO:0003676]; zinc ion binding [GO:0008270]	GO:0003676; GO:0008270
		TRINITY_DN10019_c2_g1_i1	A0A0P0VP63	tRNA aminoacylation for protein translation [GO:0006418]		ATP binding [GO:0005524]; tyrosine-tRNA ligase activity [GO:0004831]	ATP binding [GO:0005524]; tyrosine-tRNA ligase activity [GO:0004831]; tRNA aminoacylation for protein translation [GO:0006418]	GO:0004831; GO:0005524; GO:0006418
		TRINITY_DN1001_c0_g1_i1	A0A0P0Y317
		TRINITY_DN1001_c0_g1_i10	A0A0P0Y317
		TRINITY_DN1001_c0_g1_i11	Q2R2W1	circadian rhythm [GO:0007623]; negative regulation of cellulose biosynthetic process [GO:2001007]; positive regulation of flower development [GO:0009911]; protein-chromophore linkage [GO:0018298]; protein ubiquitination [GO:0016567]; regulation of transcription, DNA-templated [GO:0006355]; response to blue light [GO:0009637]	cytosol [GO:0005829]; nucleus [GO:0005634]; SCF ubiquitin ligase complex [GO:0019005]	photoreceptor activity [GO:0009881]	cytosol [GO:0005829]; nucleus [GO:0005634]; SCF ubiquitin ligase complex [GO:0019005]; photoreceptor activity [GO:0009881]; circadian rhythm [GO:0007623]; negative regulation of cellulose biosynthetic process [GO:2001007]; positive regulation of flower development [GO:0009911]; protein ubiquitination [GO:0016567]; protein-chromophore linkage [GO:0018298]; regulation of transcription, DNA-template…	GO:0005634; GO:0005829; GO:0006355; GO:0007623; GO:0009637; GO:0009881; GO:0009911; GO:0016567; GO:0018298; GO:0019005; GO:2001007	ENOG410IKJW;ENOG410XRGE;
		TRINITY_DN1001_c0_g1_i12	A0A0P0Y317
		TRINITY_DN1001_c0_g1_i13	A0A0P0Y317
		TRINITY_DN1001_c0_g1_i15	A0A0P0Y317
		TRINITY_DN1001_c0_g1_i16	Q2R2W1	circadian rhythm [GO:0007623]; negative regulation of cellulose biosynthetic process [GO:2001007]; positive regulation of flower development [GO:0009911]; protein-chromophore linkage [GO:0018298]; protein ubiquitination [GO:0016567]; regulation of transcription, DNA-templated [GO:0006355]; response to blue light [GO:0009637]	cytosol [GO:0005829]; nucleus [GO:0005634]; SCF ubiquitin ligase complex [GO:0019005]	photoreceptor activity [GO:0009881]	cytosol [GO:0005829]; nucleus [GO:0005634]; SCF ubiquitin ligase complex [GO:0019005]; photoreceptor activity [GO:0009881]; circadian rhythm [GO:0007623]; negative regulation of cellulose biosynthetic process [GO:2001007]; positive regulation of flower development [GO:0009911]; protein ubiquitination [GO:0016567]; protein-chromophore linkage [GO:0018298]; regulation of transcription, DNA-template…	GO:0005634; GO:0005829; GO:0006355; GO:0007623; GO:0009637; GO:0009881; GO:0009911; GO:0016567; GO:0018298; GO:0019005; GO:2001007	ENOG410IKJW;ENOG410XRGE;
		TRINITY_DN1001_c0_g1_i2	A0A0P0Y317
		TRINITY_DN1001_c0_g1_i4	A0A0P0Y317
		TRINITY_DN1001_c0_g1_i5	A0A0P0Y317
		TRINITY_DN1001_c0_g1_i6	A0A0P0Y317
		TRINITY_DN1001_c0_g1_i7	A0A0P0Y317
		TRINITY_DN1001_c0_g1_i8	A0A0P0Y317
		TRINITY_DN1001_c0_g1_i9	A0A0P0Y317
		TRINITY_DN1001_c0_g2_i1	A0A0P0UYW9
		TRINITY_DN100200_c0_g1_i1	Q5NA80	regulation of lipid metabolic process [GO:0019216]	mitochondrion [GO:0005739]		mitochondrion [GO:0005739]; regulation of lipid metabolic process [GO:0019216]	GO:0005739; GO:0019216	KOG3335;ENOG4111J9C;
		TRINITY_DN100202_c0_g1_i1	Q8S7S6		integral component of membrane [GO:0016021]	heme binding [GO:0020037]; iron ion binding [GO:0005506]; oxidoreductase activity, acting on paired donors, with incorporation or reduction of molecular oxygen [GO:0016705]	integral component of membrane [GO:0016021]; heme binding [GO:0020037]; iron ion binding [GO:0005506]; oxidoreductase activity, acting on paired donors, with incorporation or reduction of molecular oxygen [GO:0016705]	GO:0005506; GO:0016021; GO:0016705; GO:0020037	KOG0157;COG2124;
		TRINITY_DN100203_c0_g1_i2	Q9SDJ5	calcium-mediated signaling [GO:0019722]	plasmodesma [GO:0009506]		plasmodesma [GO:0009506]; calcium-mediated signaling [GO:0019722]	GO:0009506; GO:0019722	ENOG410JX6S;ENOG411048V;
		TRINITY_DN100205_c0_g1_i1	Q7X8A2	ceramide biosynthetic process [GO:0046513]; sphingolipid biosynthetic process [GO:0030148]	integral component of endoplasmic reticulum membrane [GO:0030176]; integral component of Golgi membrane [GO:0030173]; integral component of plasma membrane [GO:0005887]; trans-Golgi network [GO:0005802]	ceramide cholinephosphotransferase activity [GO:0047493]; inositol phosphoceramide synthase activity [GO:0045140]; sphingomyelin synthase activity [GO:0033188]	integral component of endoplasmic reticulum membrane [GO:0030176]; integral component of Golgi membrane [GO:0030173]; integral component of plasma membrane [GO:0005887]; trans-Golgi network [GO:0005802]; ceramide cholinephosphotransferase activity [GO:0047493]; inositol phosphoceramide synthase activity [GO:0045140]; sphingomyelin synthase activity [GO:0033188]; ceramide biosynthetic process [GO:…	GO:0005802; GO:0005887; GO:0030148; GO:0030173; GO:0030176; GO:0033188; GO:0045140; GO:0046513; GO:0047493	KOG3058;ENOG410XNSC;
		TRINITY_DN100206_c0_g1_i1	A0A0P0WRG0			protein dimerization activity [GO:0046983]	protein dimerization activity [GO:0046983]	GO:0046983
		TRINITY_DN100207_c0_g1_i1	Q7XSB6			RNA binding [GO:0003723]	RNA binding [GO:0003723]	GO:0003723	ENOG410IR2T;ENOG410Y9G3;
		TRINITY_DN100207_c0_g2_i1	A0A0P0XL45	cellular amino acid biosynthetic process [GO:0008652]		aspartate kinase activity [GO:0004072]; NADP binding [GO:0050661]; oxidoreductase activity [GO:0016491]	aspartate kinase activity [GO:0004072]; NADP binding [GO:0050661]; oxidoreductase activity [GO:0016491]; cellular amino acid biosynthetic process [GO:0008652]	GO:0004072; GO:0008652; GO:0016491; GO:0050661
		TRINITY_DN100208_c0_g1_i1	A0A0P0WUJ3		Golgi apparatus [GO:0005794]	O-acetyltransferase activity [GO:0016413]	Golgi apparatus [GO:0005794]; O-acetyltransferase activity [GO:0016413]	GO:0005794; GO:0016413
		TRINITY_DN10020_c0_g1_i1	Q69K07	pseudouridine synthesis [GO:0001522]	mitochondrion [GO:0005739]	pseudouridine synthase activity [GO:0009982]; RNA binding [GO:0003723]	mitochondrion [GO:0005739]; pseudouridine synthase activity [GO:0009982]; RNA binding [GO:0003723]; pseudouridine synthesis [GO:0001522]	GO:0001522; GO:0003723; GO:0005739; GO:0009982	KOG1919;COG0564;
		TRINITY_DN10020_c0_g1_i2	Q69K07	pseudouridine synthesis [GO:0001522]	mitochondrion [GO:0005739]	pseudouridine synthase activity [GO:0009982]; RNA binding [GO:0003723]	mitochondrion [GO:0005739]; pseudouridine synthase activity [GO:0009982]; RNA binding [GO:0003723]; pseudouridine synthesis [GO:0001522]	GO:0001522; GO:0003723; GO:0005739; GO:0009982	KOG1919;COG0564;
		TRINITY_DN10020_c0_g1_i3	Q69K06		precatalytic spliceosome [GO:0071011]		precatalytic spliceosome [GO:0071011]	GO:0071011	KOG2889;ENOG410XQ3F;
		TRINITY_DN10020_c0_g1_i4	Q69K06		precatalytic spliceosome [GO:0071011]		precatalytic spliceosome [GO:0071011]	GO:0071011	KOG2889;ENOG410XQ3F;
		TRINITY_DN10020_c0_g1_i6	Q69K06		precatalytic spliceosome [GO:0071011]		precatalytic spliceosome [GO:0071011]	GO:0071011	KOG2889;ENOG410XQ3F;
		TRINITY_DN10020_c0_g1_i7	Q69K06		precatalytic spliceosome [GO:0071011]		precatalytic spliceosome [GO:0071011]	GO:0071011	KOG2889;ENOG410XQ3F;
		TRINITY_DN100212_c0_g1_i1	Q652U5			calcium ion binding [GO:0005509]; monooxygenase activity [GO:0004497]	calcium ion binding [GO:0005509]; monooxygenase activity [GO:0004497]	GO:0004497; GO:0005509	ENOG410JW32;ENOG41105BA;
		TRINITY_DN100212_c1_g1_i1	A0A0P0XWV2			ATP binding [GO:0005524]; protein kinase activity [GO:0004672]; ubiquitin-protein transferase activity [GO:0004842]	ATP binding [GO:0005524]; protein kinase activity [GO:0004672]; ubiquitin-protein transferase activity [GO:0004842]	GO:0004672; GO:0004842; GO:0005524
		TRINITY_DN100218_c0_g1_i1	A0A0P0Y1D2
		TRINITY_DN100219_c0_g1_i1	A0A0P0X9H2
		TRINITY_DN10021_c0_g1_i1	A0A0P0WSA3
		TRINITY_DN10021_c0_g2_i1	A0A0P0WSA3
		TRINITY_DN10021_c0_g3_i1	A0A0P0WSA3
		TRINITY_DN10021_c1_g1_i1	A0A0P0W755
		TRINITY_DN100220_c0_g1_i1	Q0JLM7	RNA splicing [GO:0008380]			RNA splicing [GO:0008380]	GO:0008380	KOG2989;COG5134;
		TRINITY_DN100221_c0_g1_i1	Q94E72	proteasome assembly [GO:0043248]; ubiquitin-dependent protein catabolic process [GO:0006511]	cytosol [GO:0005829]; nucleus [GO:0005634]; proteasome regulatory particle, lid subcomplex [GO:0008541]	structural molecule activity [GO:0005198]	cytosol [GO:0005829]; nucleus [GO:0005634]; proteasome regulatory particle, lid subcomplex [GO:0008541]; structural molecule activity [GO:0005198]; proteasome assembly [GO:0043248]; ubiquitin-dependent protein catabolic process [GO:0006511]	GO:0005198; GO:0005634; GO:0005829; GO:0006511; GO:0008541; GO:0043248	KOG2908;ENOG410XPG9;
		TRINITY_DN100222_c0_g1_i1	Q53NA7	chloroplast organization [GO:0009658]; developmental process [GO:0032502]; regulation of transcription, DNA-templated [GO:0006355]	chloroplast [GO:0009507]	double-stranded DNA binding [GO:0003690]	chloroplast [GO:0009507]; double-stranded DNA binding [GO:0003690]; chloroplast organization [GO:0009658]; developmental process [GO:0032502]; regulation of transcription, DNA-templated [GO:0006355]	GO:0003690; GO:0006355; GO:0009507; GO:0009658; GO:0032502	KOG1267;ENOG410XT49;
		TRINITY_DN100224_c0_g1_i1	A0A0P0VAD9	regulation of transcription, DNA-templated [GO:0006355]			regulation of transcription, DNA-templated [GO:0006355]	GO:0006355
		TRINITY_DN100225_c0_g1_i1	Q5VMY4	DNA topological change [GO:0006265]		DNA binding [GO:0003677]; DNA topoisomerase type I (single strand cut, ATP-independent) activity [GO:0003917]	DNA binding [GO:0003677]; DNA topoisomerase type I (single strand cut, ATP-independent) activity [GO:0003917]; DNA topological change [GO:0006265]	GO:0003677; GO:0003917; GO:0006265
		TRINITY_DN100226_c0_g1_i1	Q6K1S5		integral component of membrane [GO:0016021]		integral component of membrane [GO:0016021]	GO:0016021	KOG1950;COG5597;
		TRINITY_DN100227_c0_g1_i1	Q5VRY0	mitochondrial large ribosomal subunit assembly [GO:1902775]	mitochondrion [GO:0005739]	ATP binding [GO:0005524]; RNA binding [GO:0003723]; RNA helicase activity [GO:0003724]	mitochondrion [GO:0005739]; ATP binding [GO:0005524]; RNA binding [GO:0003723]; RNA helicase activity [GO:0003724]; mitochondrial large ribosomal subunit assembly [GO:1902775]	GO:0003723; GO:0003724; GO:0005524; GO:0005739; GO:1902775	KOG0331;COG0513;
		TRINITY_DN100228_c0_g1_i1	A3AWA4	detoxification of copper ion [GO:0010273]; metal ion transport [GO:0030001]	integral component of membrane [GO:0016021]; plasma membrane [GO:0005886]	ATPase-coupled cation transmembrane transporter activity [GO:0019829]; ATP binding [GO:0005524]; copper ion binding [GO:0005507]	integral component of membrane [GO:0016021]; plasma membrane [GO:0005886]; ATP binding [GO:0005524]; ATPase-coupled cation transmembrane transporter activity [GO:0019829]; copper ion binding [GO:0005507]; detoxification of copper ion [GO:0010273]; metal ion transport [GO:0030001]	GO:0005507; GO:0005524; GO:0005886; GO:0010273; GO:0016021; GO:0019829; GO:0030001	KOG0207;COG2217;
		TRINITY_DN10022_c0_g1_i1	A0A0P0WNF9	nucleosome assembly [GO:0006334]	nucleosome [GO:0000786]; nucleus [GO:0005634]	DNA binding [GO:0003677]; protein heterodimerization activity [GO:0046982]	nucleosome [GO:0000786]; nucleus [GO:0005634]; DNA binding [GO:0003677]; protein heterodimerization activity [GO:0046982]; nucleosome assembly [GO:0006334]	GO:0000786; GO:0003677; GO:0005634; GO:0006334; GO:0046982
		TRINITY_DN10022_c0_g2_i1	Q2R072	DNA integration [GO:0015074]		nucleic acid binding [GO:0003676]; zinc ion binding [GO:0008270]	nucleic acid binding [GO:0003676]; zinc ion binding [GO:0008270]; DNA integration [GO:0015074]	GO:0003676; GO:0008270; GO:0015074	ENOG410IRPM;ENOG410XS4D;
		TRINITY_DN10022_c0_g2_i2	Q2R072	DNA integration [GO:0015074]		nucleic acid binding [GO:0003676]; zinc ion binding [GO:0008270]	nucleic acid binding [GO:0003676]; zinc ion binding [GO:0008270]; DNA integration [GO:0015074]	GO:0003676; GO:0008270; GO:0015074	ENOG410IRPM;ENOG410XS4D;
		TRINITY_DN10022_c0_g2_i3	Q2R072	DNA integration [GO:0015074]		nucleic acid binding [GO:0003676]; zinc ion binding [GO:0008270]	nucleic acid binding [GO:0003676]; zinc ion binding [GO:0008270]; DNA integration [GO:0015074]	GO:0003676; GO:0008270; GO:0015074	ENOG410IRPM;ENOG410XS4D;
		TRINITY_DN10022_c0_g3_i1	Q0J8A6	DNA integration [GO:0015074]		nucleic acid binding [GO:0003676]; zinc ion binding [GO:0008270]	nucleic acid binding [GO:0003676]; zinc ion binding [GO:0008270]; DNA integration [GO:0015074]	GO:0003676; GO:0008270; GO:0015074	KOG0017;ENOG410XS4D;
		TRINITY_DN10022_c0_g3_i2	Q0J8A6	DNA integration [GO:0015074]		nucleic acid binding [GO:0003676]; zinc ion binding [GO:0008270]	nucleic acid binding [GO:0003676]; zinc ion binding [GO:0008270]; DNA integration [GO:0015074]	GO:0003676; GO:0008270; GO:0015074	KOG0017;ENOG410XS4D;
		TRINITY_DN10022_c0_g3_i3	Q0J8A6	DNA integration [GO:0015074]		nucleic acid binding [GO:0003676]; zinc ion binding [GO:0008270]	nucleic acid binding [GO:0003676]; zinc ion binding [GO:0008270]; DNA integration [GO:0015074]	GO:0003676; GO:0008270; GO:0015074	KOG0017;ENOG410XS4D;
		TRINITY_DN10022_c0_g3_i4	Q0J8A6	DNA integration [GO:0015074]		nucleic acid binding [GO:0003676]; zinc ion binding [GO:0008270]	nucleic acid binding [GO:0003676]; zinc ion binding [GO:0008270]; DNA integration [GO:0015074]	GO:0003676; GO:0008270; GO:0015074	KOG0017;ENOG410XS4D;
		TRINITY_DN10022_c0_g4_i1	Q2R072	DNA integration [GO:0015074]		nucleic acid binding [GO:0003676]; zinc ion binding [GO:0008270]	nucleic acid binding [GO:0003676]; zinc ion binding [GO:0008270]; DNA integration [GO:0015074]	GO:0003676; GO:0008270; GO:0015074	ENOG410IRPM;ENOG410XS4D;
		TRINITY_DN10022_c1_g1_i2	Q6Z397			ADP binding [GO:0043531]	ADP binding [GO:0043531]	GO:0043531	KOG4658;COG4886;
		TRINITY_DN10022_c1_g1_i3	Q10FH5	intracellular transport [GO:0046907]			intracellular transport [GO:0046907]	GO:0046907	KOG2724;ENOG410YPHB;
		TRINITY_DN10022_c1_g1_i4	Q10FH5	intracellular transport [GO:0046907]			intracellular transport [GO:0046907]	GO:0046907	KOG2724;ENOG410YPHB;
		TRINITY_DN10022_c1_g1_i5	A0A0P0VK77
		TRINITY_DN10022_c1_g2_i1	A0A0P0X9Z7			zinc ion binding [GO:0008270]	zinc ion binding [GO:0008270]	GO:0008270
		TRINITY_DN100231_c0_g1_i1	Q10SF5	protein autophosphorylation [GO:0046777]	integral component of membrane [GO:0016021]; plasma membrane [GO:0005886]; plasmodesma [GO:0009506]	ATP binding [GO:0005524]; protein kinase activity [GO:0004672]	integral component of membrane [GO:0016021]; plasma membrane [GO:0005886]; plasmodesma [GO:0009506]; ATP binding [GO:0005524]; protein kinase activity [GO:0004672]; protein autophosphorylation [GO:0046777]	GO:0004672; GO:0005524; GO:0005886; GO:0009506; GO:0016021; GO:0046777	KOG1187;COG0515;
		TRINITY_DN100234_c0_g1_i1	A0A0P0XRH3			calcium ion binding [GO:0005509]; polysaccharide binding [GO:0030247]	calcium ion binding [GO:0005509]; polysaccharide binding [GO:0030247]	GO:0005509; GO:0030247
		TRINITY_DN100234_c0_g2_i1	A0A0P0Y4G5
		TRINITY_DN100235_c0_g1_i1	A0A0P0YD84	protein folding [GO:0006457]	cytosol [GO:0005829]	heat shock protein binding [GO:0031072]; metal ion binding [GO:0046872]; unfolded protein binding [GO:0051082]	cytosol [GO:0005829]; heat shock protein binding [GO:0031072]; metal ion binding [GO:0046872]; unfolded protein binding [GO:0051082]; protein folding [GO:0006457]	GO:0005829; GO:0006457; GO:0031072; GO:0046872; GO:0051082
		TRINITY_DN100235_c0_g1_i2	A0A0P0YD84	protein folding [GO:0006457]	cytosol [GO:0005829]	heat shock protein binding [GO:0031072]; metal ion binding [GO:0046872]; unfolded protein binding [GO:0051082]	cytosol [GO:0005829]; heat shock protein binding [GO:0031072]; metal ion binding [GO:0046872]; unfolded protein binding [GO:0051082]; protein folding [GO:0006457]	GO:0005829; GO:0006457; GO:0031072; GO:0046872; GO:0051082
		TRINITY_DN100239_c0_g1_i1	Q8LIX4		endoplasmic reticulum [GO:0005783]		endoplasmic reticulum [GO:0005783]	GO:0005783	ENOG410IJE7;ENOG41119UA;
		TRINITY_DN100240_c0_g1_i1	Q0ITC0			hydrolase activity [GO:0016787]	hydrolase activity [GO:0016787]	GO:0016787	KOG3043;COG0412;
		TRINITY_DN100243_c0_g1_i1	A0A0P0XN39	multicellular organism development [GO:0007275]	nucleus [GO:0005634]	DNA-binding transcription factor activity, RNA polymerase II-specific [GO:0000981]; protein dimerization activity [GO:0046983]; RNA polymerase II regulatory region sequence-specific DNA binding [GO:0000977]; sequence-specific DNA binding [GO:0043565]; transcription factor binding [GO:0008134]; transcription regulatory region DNA binding [GO:0044212]; transcription regulatory region sequence-speci…	nucleus [GO:0005634]; DNA-binding transcription factor activity, RNA polymerase II-specific [GO:0000981]; protein dimerization activity [GO:0046983]; RNA polymerase II regulatory region sequence-specific DNA binding [GO:0000977]; sequence-specific DNA binding [GO:0043565]; transcription factor binding [GO:0008134]; transcription regulatory region DNA binding [GO:0044212]; transcription regulatory…	GO:0000976; GO:0000977; GO:0000981; GO:0005634; GO:0007275; GO:0008134; GO:0043565; GO:0044212; GO:0046983
		TRINITY_DN100245_c0_g1_i1	Q75GI4	inositol phosphorylation [GO:0052746]; inositol trisphosphate metabolic process [GO:0032957]	cytoplasm [GO:0005737]	ATP binding [GO:0005524]; inositol-1,3,4-trisphosphate 5-kinase activity [GO:0052726]; inositol-1,3,4-trisphosphate 6-kinase activity [GO:0052725]; inositol tetrakisphosphate 1-kinase activity [GO:0047325]; magnesium ion binding [GO:0000287]	cytoplasm [GO:0005737]; ATP binding [GO:0005524]; inositol tetrakisphosphate 1-kinase activity [GO:0047325]; inositol-1,3,4-trisphosphate 5-kinase activity [GO:0052726]; inositol-1,3,4-trisphosphate 6-kinase activity [GO:0052725]; magnesium ion binding [GO:0000287]; inositol phosphorylation [GO:0052746]; inositol trisphosphate metabolic process [GO:0032957]	GO:0000287; GO:0005524; GO:0005737; GO:0032957; GO:0047325; GO:0052725; GO:0052726; GO:0052746	ENOG410IHA6;ENOG4110KIK;
		TRINITY_DN100247_c0_g1_i1	A0A0P0YC56
		TRINITY_DN100249_c0_g1_i1	Q5ZA54						ENOG410JR1F;ENOG4111ZVS;
		TRINITY_DN10024_c0_g1_i1	A0A0P0VVK9	regulation of transcription, DNA-templated [GO:0006355]		zinc ion binding [GO:0008270]	zinc ion binding [GO:0008270]; regulation of transcription, DNA-templated [GO:0006355]	GO:0006355; GO:0008270
		TRINITY_DN10024_c0_g1_i10	Q7XZZ5						ENOG410IEZJ;ENOG410Y9EY;
		TRINITY_DN10024_c0_g1_i2	A0A0N7KGY6	carbohydrate metabolic process [GO:0005975]		carbohydrate binding [GO:0030246]; hydrolase activity, hydrolyzing O-glycosyl compounds [GO:0004553]	carbohydrate binding [GO:0030246]; hydrolase activity, hydrolyzing O-glycosyl compounds [GO:0004553]; carbohydrate metabolic process [GO:0005975]	GO:0004553; GO:0005975; GO:0030246
		TRINITY_DN10024_c0_g1_i4	A0A0P0VVK9	regulation of transcription, DNA-templated [GO:0006355]		zinc ion binding [GO:0008270]	zinc ion binding [GO:0008270]; regulation of transcription, DNA-templated [GO:0006355]	GO:0006355; GO:0008270
		TRINITY_DN10024_c0_g1_i5	Q7XZZ5						ENOG410IEZJ;ENOG410Y9EY;
		TRINITY_DN10024_c0_g1_i6	Q7XZZ5						ENOG410IEZJ;ENOG410Y9EY;
		TRINITY_DN10024_c0_g1_i7	A0A0P0VVK9	regulation of transcription, DNA-templated [GO:0006355]		zinc ion binding [GO:0008270]	zinc ion binding [GO:0008270]; regulation of transcription, DNA-templated [GO:0006355]	GO:0006355; GO:0008270
		TRINITY_DN10024_c0_g1_i8	Q7XZZ5						ENOG410IEZJ;ENOG410Y9EY;
		TRINITY_DN10024_c0_g1_i9	Q7XZZ5						ENOG410IEZJ;ENOG410Y9EY;
		TRINITY_DN10024_c1_g1_i1	Q688J5	protein arginylation [GO:0016598]	cytoplasm [GO:0005737]	arginyltransferase activity [GO:0004057]	cytoplasm [GO:0005737]; arginyltransferase activity [GO:0004057]; protein arginylation [GO:0016598]	GO:0004057; GO:0005737; GO:0016598	KOG1193;COG2935;
		TRINITY_DN100250_c0_g1_i2	Q7XU02		intracellular membrane-bounded organelle [GO:0043231]	transferase activity, transferring hexosyl groups [GO:0016758]; UDP-glycosyltransferase activity [GO:0008194]	intracellular membrane-bounded organelle [GO:0043231]; transferase activity, transferring hexosyl groups [GO:0016758]; UDP-glycosyltransferase activity [GO:0008194]	GO:0008194; GO:0016758; GO:0043231	KOG1192;COG1819;
		TRINITY_DN100251_c0_g1_i1	A0A0P0VB49		nucleus [GO:0005634]	5'-3' exoribonuclease activity [GO:0004534]; nucleic acid binding [GO:0003676]; zinc ion binding [GO:0008270]	nucleus [GO:0005634]; 5'-3' exoribonuclease activity [GO:0004534]; nucleic acid binding [GO:0003676]; zinc ion binding [GO:0008270]	GO:0003676; GO:0004534; GO:0005634; GO:0008270
		TRINITY_DN100252_c0_g1_i1	Q5Z4A0	methylation [GO:0032259]		S-adenosylmethionine-dependent methyltransferase activity [GO:0008757]	S-adenosylmethionine-dependent methyltransferase activity [GO:0008757]; methylation [GO:0032259]	GO:0008757; GO:0032259	ENOG410JQD7;ENOG4112BHH;
		TRINITY_DN100257_c0_g1_i2	B9FEC6		mitochondrion [GO:0005739]	3'-5'-exoribonuclease activity [GO:0000175]; nucleic acid binding [GO:0003676]	mitochondrion [GO:0005739]; 3'-5'-exoribonuclease activity [GO:0000175]; nucleic acid binding [GO:0003676]	GO:0000175; GO:0003676; GO:0005739
		TRINITY_DN100258_c0_g1_i1	A0A0P0XJ38	protein folding [GO:0006457]		peptidyl-prolyl cis-trans isomerase activity [GO:0003755]	peptidyl-prolyl cis-trans isomerase activity [GO:0003755]; protein folding [GO:0006457]	GO:0003755; GO:0006457
		TRINITY_DN100259_c0_g1_i1	Q7XUP7	cellular response to oxidative stress [GO:0034599]	cytoplasm [GO:0005737]; cytosol [GO:0005829]	L-methionine-(S)-S-oxide reductase activity [GO:0036456]; peptide-methionine (S)-S-oxide reductase activity [GO:0008113]	cytoplasm [GO:0005737]; cytosol [GO:0005829]; L-methionine-(S)-S-oxide reductase activity [GO:0036456]; peptide-methionine (S)-S-oxide reductase activity [GO:0008113]; cellular response to oxidative stress [GO:0034599]	GO:0005737; GO:0005829; GO:0008113; GO:0034599; GO:0036456	KOG1635;COG0225;
		TRINITY_DN10025_c0_g1_i1	Q5JMK3	endoplasmic reticulum membrane organization [GO:0090158]; endoplasmic reticulum-plasma membrane tethering [GO:0061817]	endoplasmic reticulum membrane [GO:0005789]; integral component of membrane [GO:0016021]; plasma membrane [GO:0005886]		endoplasmic reticulum membrane [GO:0005789]; integral component of membrane [GO:0016021]; plasma membrane [GO:0005886]; endoplasmic reticulum membrane organization [GO:0090158]; endoplasmic reticulum-plasma membrane tethering [GO:0061817]	GO:0005789; GO:0005886; GO:0016021; GO:0061817; GO:0090158	KOG0439;COG5066;
		TRINITY_DN10025_c0_g1_i2	Q6I5Q0	endoplasmic reticulum membrane organization [GO:0090158]; endoplasmic reticulum-plasma membrane tethering [GO:0061817]	endoplasmic reticulum membrane [GO:0005789]; integral component of membrane [GO:0016021]; plasma membrane [GO:0005886]		endoplasmic reticulum membrane [GO:0005789]; integral component of membrane [GO:0016021]; plasma membrane [GO:0005886]; endoplasmic reticulum membrane organization [GO:0090158]; endoplasmic reticulum-plasma membrane tethering [GO:0061817]	GO:0005789; GO:0005886; GO:0016021; GO:0061817; GO:0090158	KOG0439;COG5066;
		TRINITY_DN10025_c0_g1_i3	Q5JMK3	endoplasmic reticulum membrane organization [GO:0090158]; endoplasmic reticulum-plasma membrane tethering [GO:0061817]	endoplasmic reticulum membrane [GO:0005789]; integral component of membrane [GO:0016021]; plasma membrane [GO:0005886]		endoplasmic reticulum membrane [GO:0005789]; integral component of membrane [GO:0016021]; plasma membrane [GO:0005886]; endoplasmic reticulum membrane organization [GO:0090158]; endoplasmic reticulum-plasma membrane tethering [GO:0061817]	GO:0005789; GO:0005886; GO:0016021; GO:0061817; GO:0090158	KOG0439;COG5066;
		TRINITY_DN10025_c0_g2_i1	Q8GRU7	D-xylose metabolic process [GO:0042732]; phosphorylation [GO:0016310]; xylulose metabolic process [GO:0005997]	cytosol [GO:0005829]	phosphotransferase activity, alcohol group as acceptor [GO:0016773]; xylulokinase activity [GO:0004856]	cytosol [GO:0005829]; phosphotransferase activity, alcohol group as acceptor [GO:0016773]; xylulokinase activity [GO:0004856]; D-xylose metabolic process [GO:0042732]; phosphorylation [GO:0016310]; xylulose metabolic process [GO:0005997]	GO:0004856; GO:0005829; GO:0005997; GO:0016310; GO:0016773; GO:0042732	KOG2531;COG1070;
		TRINITY_DN10025_c0_g2_i2	A0A0P0WPB2
		TRINITY_DN100260_c0_g1_i1	Q0JHU4		exosome (RNase complex) [GO:0000178]	3'-5'-exoribonuclease activity [GO:0000175]; RNA binding [GO:0003723]	exosome (RNase complex) [GO:0000178]; 3'-5'-exoribonuclease activity [GO:0000175]; RNA binding [GO:0003723]	GO:0000175; GO:0000178; GO:0003723	KOG2102;COG0557;
		TRINITY_DN100262_c0_g1_i1	Q10R44	defense response signaling pathway, resistance gene-dependent [GO:0009870]; response to auxin [GO:0009733]	nuclear membrane [GO:0031965]; nuclear pore [GO:0005643]	structural constituent of nuclear pore [GO:0017056]	nuclear membrane [GO:0031965]; nuclear pore [GO:0005643]; structural constituent of nuclear pore [GO:0017056]; defense response signaling pathway, resistance gene-dependent [GO:0009870]; response to auxin [GO:0009733]	GO:0005643; GO:0009733; GO:0009870; GO:0017056; GO:0031965	ENOG410IU4R;ENOG410ZXB8;
		TRINITY_DN100264_c0_g1_i1	Q9LWT5	intracellular protein transport [GO:0006886]; vesicle-mediated transport [GO:0016192]	cytoplasm [GO:0005737]	GTP binding [GO:0005525]	cytoplasm [GO:0005737]; GTP binding [GO:0005525]; intracellular protein transport [GO:0006886]; vesicle-mediated transport [GO:0016192]	GO:0005525; GO:0005737; GO:0006886; GO:0016192	KOG0070;COG1100;
		TRINITY_DN100266_c0_g1_i1	A0A0P0Y4T5
		TRINITY_DN10026_c0_g1_i2	A0A0P0YAQ2		integral component of membrane [GO:0016021]	ATPase activity [GO:0016887]; ATP binding [GO:0005524]	integral component of membrane [GO:0016021]; ATP binding [GO:0005524]; ATPase activity [GO:0016887]	GO:0005524; GO:0016021; GO:0016887
		TRINITY_DN10026_c0_g1_i4	Q5NAT8	cellulose catabolic process [GO:0030245]; cell wall organization [GO:0071555]	extracellular region [GO:0005576]	carbohydrate binding [GO:0030246]; cellulase activity [GO:0008810]	extracellular region [GO:0005576]; carbohydrate binding [GO:0030246]; cellulase activity [GO:0008810]; cell wall organization [GO:0071555]; cellulose catabolic process [GO:0030245]	GO:0005576; GO:0008810; GO:0030245; GO:0030246; GO:0071555	ENOG410XPC9;
		TRINITY_DN10026_c0_g2_i1	Q6H5B5			glucan endo-1,3-beta-glucanase activity, C-3 substituted reducing group [GO:0052861]	glucan endo-1,3-beta-glucanase activity, C-3 substituted reducing group [GO:0052861]	GO:0052861	KOG2254;COG5498;
		TRINITY_DN100270_c0_g1_i1	Q0E188	carbohydrate derivative metabolic process [GO:1901135]; chloroplast organization [GO:0009658]; FAD metabolic process [GO:0046443]; response to high light intensity [GO:0009644]; riboflavin biosynthetic process [GO:0009231]	chloroplast [GO:0009507]	5-amino-6-(5-phosphoribosylamino)uracil reductase activity [GO:0008703]; diaminohydroxyphosphoribosylaminopyrimidine deaminase activity [GO:0008835]; hydrolase activity, hydrolyzing N-glycosyl compounds [GO:0016799]; NADP binding [GO:0050661]	chloroplast [GO:0009507]; 5-amino-6-(5-phosphoribosylamino)uracil reductase activity [GO:0008703]; diaminohydroxyphosphoribosylaminopyrimidine deaminase activity [GO:0008835]; hydrolase activity, hydrolyzing N-glycosyl compounds [GO:0016799]; NADP binding [GO:0050661]; carbohydrate derivative metabolic process [GO:1901135]; chloroplast organization [GO:0009658]; FAD metabolic process [GO:0046443]…	GO:0008703; GO:0008835; GO:0009231; GO:0009507; GO:0009644; GO:0009658; GO:0016799; GO:0046443; GO:0050661; GO:1901135	ENOG410IU3U;ENOG410JSA8;COG1985;COG3236;
		TRINITY_DN100272_c0_g1_i1	Q67X46
		TRINITY_DN100274_c0_g1_i1	Q0DCM5	carbohydrate metabolic process [GO:0005975]	extracellular region [GO:0005576]	mannan endo-1,4-beta-mannosidase activity [GO:0016985]	extracellular region [GO:0005576]; mannan endo-1,4-beta-mannosidase activity [GO:0016985]; carbohydrate metabolic process [GO:0005975]	GO:0005576; GO:0005975; GO:0016985	ENOG410IF1J;COG3934;
		TRINITY_DN100275_c0_g1_i1	Q5QM96			mRNA binding [GO:0003729]	mRNA binding [GO:0003729]	GO:0003729	KOG1901;ENOG410YABQ;
		TRINITY_DN100276_c0_g1_i1	Q5ZCI1	intracellular signal transduction [GO:0035556]; regulation of gene expression [GO:0010468]	cytoplasm [GO:0005737]; nucleus [GO:0005634]	ATP binding [GO:0005524]; MAP kinase activity [GO:0004707]	cytoplasm [GO:0005737]; nucleus [GO:0005634]; ATP binding [GO:0005524]; MAP kinase activity [GO:0004707]; intracellular signal transduction [GO:0035556]; regulation of gene expression [GO:0010468]	GO:0004707; GO:0005524; GO:0005634; GO:0005737; GO:0010468; GO:0035556	KOG0660;ENOG410XNY0;
		TRINITY_DN100278_c0_g1_i1	A0A0P0VP17		plasma membrane [GO:0005886]		plasma membrane [GO:0005886]	GO:0005886
		TRINITY_DN100279_c0_g1_i1	A0A0P0VPR1	circadian rhythm [GO:0007623]; regulation of transcription, DNA-templated [GO:0006355]			circadian rhythm [GO:0007623]; regulation of transcription, DNA-templated [GO:0006355]	GO:0006355; GO:0007623
		TRINITY_DN100279_c0_g1_i2	Q94EF4	protein autophosphorylation [GO:0046777]	integral component of membrane [GO:0016021]; plasma membrane [GO:0005886]; plasmodesma [GO:0009506]	ATP binding [GO:0005524]; protein kinase activity [GO:0004672]	integral component of membrane [GO:0016021]; plasma membrane [GO:0005886]; plasmodesma [GO:0009506]; ATP binding [GO:0005524]; protein kinase activity [GO:0004672]; protein autophosphorylation [GO:0046777]	GO:0004672; GO:0005524; GO:0005886; GO:0009506; GO:0016021; GO:0046777	KOG1187;COG0515;
		TRINITY_DN10027_c0_g1_i2	B7F8V0
		TRINITY_DN10027_c0_g1_i3	B7F8V0
		TRINITY_DN10027_c0_g1_i4	B7F8V0
		TRINITY_DN10027_c0_g2_i1	B7F8V0
		TRINITY_DN10027_c0_g2_i2	B7F8V0
		TRINITY_DN10027_c0_g2_i3	B7F8V0
		TRINITY_DN10027_c0_g3_i1	B7F8V0
		TRINITY_DN100280_c0_g1_i1	A0A0P0X6B6		nucleolus [GO:0005730]	ATP binding [GO:0005524]; helicase activity [GO:0004386]; RNA binding [GO:0003723]	nucleolus [GO:0005730]; ATP binding [GO:0005524]; helicase activity [GO:0004386]; RNA binding [GO:0003723]	GO:0003723; GO:0004386; GO:0005524; GO:0005730
		TRINITY_DN100281_c0_g1_i1	Q6Z4S1
		TRINITY_DN100282_c0_g1_i1	Q6AUN1						ENOG410IFZ2;ENOG410XPKS;
		TRINITY_DN100283_c0_g1_i1	Q69MX4	RNA modification [GO:0009451]	intracellular membrane-bounded organelle [GO:0043231]		intracellular membrane-bounded organelle [GO:0043231]; RNA modification [GO:0009451]	GO:0009451; GO:0043231	KOG4197;ENOG410Z7Z7;
		TRINITY_DN100283_c0_g2_i1	Q5Z801	phospholipid metabolic process [GO:0006644]; very long-chain fatty acid metabolic process [GO:0000038]		calcium ion binding [GO:0005509]; lysophosphatidylethanolamine acyltransferase activity [GO:0071618]; plasmalogen synthase activity [GO:0050200]	calcium ion binding [GO:0005509]; lysophosphatidylethanolamine acyltransferase activity [GO:0071618]; plasmalogen synthase activity [GO:0050200]; phospholipid metabolic process [GO:0006644]; very long-chain fatty acid metabolic process [GO:0000038]	GO:0000038; GO:0005509; GO:0006644; GO:0050200; GO:0071618	KOG2898;COG0204;
		TRINITY_DN100285_c0_g1_i1	Q0D4Y3		integral component of membrane [GO:0016021]; plasma membrane [GO:0005886]	ATP binding [GO:0005524]; protein serine/threonine kinase activity [GO:0004674]	integral component of membrane [GO:0016021]; plasma membrane [GO:0005886]; ATP binding [GO:0005524]; protein serine/threonine kinase activity [GO:0004674]	GO:0004674; GO:0005524; GO:0005886; GO:0016021	ENOG410IKIW;COG0515;COG4886;
		TRINITY_DN100287_c0_g1_i1	Q6Z4U2	mRNA processing [GO:0006397]; RNA splicing [GO:0008380]	mitochondrion [GO:0005739]	RNA binding [GO:0003723]	mitochondrion [GO:0005739]; RNA binding [GO:0003723]; mRNA processing [GO:0006397]; RNA splicing [GO:0008380]	GO:0003723; GO:0005739; GO:0006397; GO:0008380	ENOG410IK4M;ENOG410XQZ0;
		TRINITY_DN100287_c0_g1_i2	Q9FXM3	DNA-dependent DNA replication [GO:0006261]; DNA repair [GO:0006281]	DNA replication factor C complex [GO:0005663]; nucleolus [GO:0005730]; nucleus [GO:0005634]	ATP binding [GO:0005524]; DNA binding [GO:0003677]	DNA replication factor C complex [GO:0005663]; nucleolus [GO:0005730]; nucleus [GO:0005634]; ATP binding [GO:0005524]; DNA binding [GO:0003677]; DNA repair [GO:0006281]; DNA-dependent DNA replication [GO:0006261]	GO:0003677; GO:0005524; GO:0005634; GO:0005663; GO:0005730; GO:0006261; GO:0006281	KOG0989;COG0470;
		TRINITY_DN100288_c0_g1_i1	A0A0P0VST8
		TRINITY_DN10028_c0_g1_i1	NA	NA	NA	NA	NA	NA	NA
		TRINITY_DN10028_c1_g1_i1	A0A0N7KJ00
		TRINITY_DN100290_c0_g1_i1	Q6YZM6	protein ubiquitination [GO:0016567]	nucleus [GO:0005634]; VCB complex [GO:0030891]	nuclease activity [GO:0004518]; ubiquitin protein ligase activity [GO:0061630]	nucleus [GO:0005634]; VCB complex [GO:0030891]; nuclease activity [GO:0004518]; ubiquitin protein ligase activity [GO:0061630]; protein ubiquitination [GO:0016567]	GO:0004518; GO:0005634; GO:0016567; GO:0030891; GO:0061630	ENOG410IJTW;ENOG4110AP6;
		TRINITY_DN100290_c0_g1_i2	Q6YZM6	protein ubiquitination [GO:0016567]	nucleus [GO:0005634]; VCB complex [GO:0030891]	nuclease activity [GO:0004518]; ubiquitin protein ligase activity [GO:0061630]	nucleus [GO:0005634]; VCB complex [GO:0030891]; nuclease activity [GO:0004518]; ubiquitin protein ligase activity [GO:0061630]; protein ubiquitination [GO:0016567]	GO:0004518; GO:0005634; GO:0016567; GO:0030891; GO:0061630	ENOG410IJTW;ENOG4110AP6;
		TRINITY_DN100293_c0_g1_i1	Q8GZY3	glycerophospholipid biosynthetic process [GO:0046474]	mitochondrion [GO:0005739]	copper ion binding [GO:0005507]; hydrolase activity [GO:0016787]; zinc ion binding [GO:0008270]	mitochondrion [GO:0005739]; copper ion binding [GO:0005507]; hydrolase activity [GO:0016787]; zinc ion binding [GO:0008270]; glycerophospholipid biosynthetic process [GO:0046474]	GO:0005507; GO:0005739; GO:0008270; GO:0016787; GO:0046474	KOG1618;COG0647;
		TRINITY_DN100293_c0_g2_i1	Q6K4F7						KOG3481;ENOG4111YV1;
		TRINITY_DN100295_c0_g1_i1	Q0DV80	protein glycosylation [GO:0006486]		transferase activity, transferring glycosyl groups [GO:0016757]	transferase activity, transferring glycosyl groups [GO:0016757]; protein glycosylation [GO:0006486]	GO:0006486; GO:0016757	KOG1021;ENOG410XTFH;
		TRINITY_DN100297_c0_g1_i1	Q69LD2	branched-chain amino acid catabolic process [GO:0009083]; response to nutrient [GO:0007584]	mitochondrial alpha-ketoglutarate dehydrogenase complex [GO:0005947]; mitochondrion [GO:0005739]	alpha-ketoacid dehydrogenase activity [GO:0003826]	mitochondrial alpha-ketoglutarate dehydrogenase complex [GO:0005947]; mitochondrion [GO:0005739]; alpha-ketoacid dehydrogenase activity [GO:0003826]; branched-chain amino acid catabolic process [GO:0009083]; response to nutrient [GO:0007584]	GO:0003826; GO:0005739; GO:0005947; GO:0007584; GO:0009083	KOG0525;COG0022;
		TRINITY_DN10029_c0_g1_i1	F4MGD9	lipid catabolic process [GO:0016042]		acylglycerol lipase activity [GO:0047372]; phospholipase activity [GO:0004620]	acylglycerol lipase activity [GO:0047372]; phospholipase activity [GO:0004620]; lipid catabolic process [GO:0016042]	GO:0004620; GO:0016042; GO:0047372	KOG0513;COG3621;
		TRINITY_DN10029_c2_g1_i1	Q2R189	lipid catabolic process [GO:0016042]		acylglycerol lipase activity [GO:0047372]; phospholipase activity [GO:0004620]	acylglycerol lipase activity [GO:0047372]; phospholipase activity [GO:0004620]; lipid catabolic process [GO:0016042]	GO:0004620; GO:0016042; GO:0047372	KOG0513;COG3621;
		TRINITY_DN1002_c0_g1_i1	A0A0P0VM36			catalytic activity [GO:0003824]	catalytic activity [GO:0003824]	GO:0003824
		TRINITY_DN1002_c0_g1_i2	A0A0P0VM36			catalytic activity [GO:0003824]	catalytic activity [GO:0003824]	GO:0003824
		TRINITY_DN1002_c0_g1_i3	A0A0P0VLX6	L-phenylalanine catabolic process [GO:0006559]	cytoplasm [GO:0005737]	ammonia-lyase activity [GO:0016841]	cytoplasm [GO:0005737]; ammonia-lyase activity [GO:0016841]; L-phenylalanine catabolic process [GO:0006559]	GO:0005737; GO:0006559; GO:0016841
		TRINITY_DN1002_c0_g1_i4	A0A0P0VM36			catalytic activity [GO:0003824]	catalytic activity [GO:0003824]	GO:0003824
		TRINITY_DN1002_c0_g2_i1	Q7X720	cinnamic acid biosynthetic process [GO:0009800]; L-phenylalanine catabolic process [GO:0006559]	cytoplasm [GO:0005737]	ammonia-lyase activity [GO:0016841]; phenylalanine ammonia-lyase activity [GO:0045548]	cytoplasm [GO:0005737]; ammonia-lyase activity [GO:0016841]; phenylalanine ammonia-lyase activity [GO:0045548]; cinnamic acid biosynthetic process [GO:0009800]; L-phenylalanine catabolic process [GO:0006559]	GO:0005737; GO:0006559; GO:0009800; GO:0016841; GO:0045548	KOG0222;COG2986;
		TRINITY_DN1002_c0_g2_i2	A0A0P0VM36			catalytic activity [GO:0003824]	catalytic activity [GO:0003824]	GO:0003824
		TRINITY_DN1002_c1_g1_i1	Q7X720	cinnamic acid biosynthetic process [GO:0009800]; L-phenylalanine catabolic process [GO:0006559]	cytoplasm [GO:0005737]	ammonia-lyase activity [GO:0016841]; phenylalanine ammonia-lyase activity [GO:0045548]	cytoplasm [GO:0005737]; ammonia-lyase activity [GO:0016841]; phenylalanine ammonia-lyase activity [GO:0045548]; cinnamic acid biosynthetic process [GO:0009800]; L-phenylalanine catabolic process [GO:0006559]	GO:0005737; GO:0006559; GO:0009800; GO:0016841; GO:0045548	KOG0222;COG2986;
		TRINITY_DN1002_c1_g1_i10	Q75HQ7	cinnamic acid biosynthetic process [GO:0009800]; L-phenylalanine catabolic process [GO:0006559]	cytoplasm [GO:0005737]	ammonia-lyase activity [GO:0016841]; phenylalanine ammonia-lyase activity [GO:0045548]	cytoplasm [GO:0005737]; ammonia-lyase activity [GO:0016841]; phenylalanine ammonia-lyase activity [GO:0045548]; cinnamic acid biosynthetic process [GO:0009800]; L-phenylalanine catabolic process [GO:0006559]	GO:0005737; GO:0006559; GO:0009800; GO:0016841; GO:0045548	KOG0222;COG2986;
		TRINITY_DN1002_c1_g1_i11	Q75HQ7	cinnamic acid biosynthetic process [GO:0009800]; L-phenylalanine catabolic process [GO:0006559]	cytoplasm [GO:0005737]	ammonia-lyase activity [GO:0016841]; phenylalanine ammonia-lyase activity [GO:0045548]	cytoplasm [GO:0005737]; ammonia-lyase activity [GO:0016841]; phenylalanine ammonia-lyase activity [GO:0045548]; cinnamic acid biosynthetic process [GO:0009800]; L-phenylalanine catabolic process [GO:0006559]	GO:0005737; GO:0006559; GO:0009800; GO:0016841; GO:0045548	KOG0222;COG2986;
		TRINITY_DN1002_c1_g1_i12	P14717	cinnamic acid biosynthetic process [GO:0009800]; L-phenylalanine catabolic process [GO:0006559]	cytoplasm [GO:0005737]	ammonia-lyase activity [GO:0016841]; phenylalanine ammonia-lyase activity [GO:0045548]	cytoplasm [GO:0005737]; ammonia-lyase activity [GO:0016841]; phenylalanine ammonia-lyase activity [GO:0045548]; cinnamic acid biosynthetic process [GO:0009800]; L-phenylalanine catabolic process [GO:0006559]	GO:0005737; GO:0006559; GO:0009800; GO:0016841; GO:0045548	KOG0222;COG2986;
		TRINITY_DN1002_c1_g1_i13	A0A0N7KFQ4	L-phenylalanine catabolic process [GO:0006559]	cytoplasm [GO:0005737]	ammonia-lyase activity [GO:0016841]	cytoplasm [GO:0005737]; ammonia-lyase activity [GO:0016841]; L-phenylalanine catabolic process [GO:0006559]	GO:0005737; GO:0006559; GO:0016841
		TRINITY_DN1002_c1_g1_i14	P14717	cinnamic acid biosynthetic process [GO:0009800]; L-phenylalanine catabolic process [GO:0006559]	cytoplasm [GO:0005737]	ammonia-lyase activity [GO:0016841]; phenylalanine ammonia-lyase activity [GO:0045548]	cytoplasm [GO:0005737]; ammonia-lyase activity [GO:0016841]; phenylalanine ammonia-lyase activity [GO:0045548]; cinnamic acid biosynthetic process [GO:0009800]; L-phenylalanine catabolic process [GO:0006559]	GO:0005737; GO:0006559; GO:0009800; GO:0016841; GO:0045548	KOG0222;COG2986;
		TRINITY_DN1002_c1_g1_i15	P14717	cinnamic acid biosynthetic process [GO:0009800]; L-phenylalanine catabolic process [GO:0006559]	cytoplasm [GO:0005737]	ammonia-lyase activity [GO:0016841]; phenylalanine ammonia-lyase activity [GO:0045548]	cytoplasm [GO:0005737]; ammonia-lyase activity [GO:0016841]; phenylalanine ammonia-lyase activity [GO:0045548]; cinnamic acid biosynthetic process [GO:0009800]; L-phenylalanine catabolic process [GO:0006559]	GO:0005737; GO:0006559; GO:0009800; GO:0016841; GO:0045548	KOG0222;COG2986;
		TRINITY_DN1002_c1_g1_i2	P14717	cinnamic acid biosynthetic process [GO:0009800]; L-phenylalanine catabolic process [GO:0006559]	cytoplasm [GO:0005737]	ammonia-lyase activity [GO:0016841]; phenylalanine ammonia-lyase activity [GO:0045548]	cytoplasm [GO:0005737]; ammonia-lyase activity [GO:0016841]; phenylalanine ammonia-lyase activity [GO:0045548]; cinnamic acid biosynthetic process [GO:0009800]; L-phenylalanine catabolic process [GO:0006559]	GO:0005737; GO:0006559; GO:0009800; GO:0016841; GO:0045548	KOG0222;COG2986;
		TRINITY_DN1002_c1_g1_i3	Q7X720	cinnamic acid biosynthetic process [GO:0009800]; L-phenylalanine catabolic process [GO:0006559]	cytoplasm [GO:0005737]	ammonia-lyase activity [GO:0016841]; phenylalanine ammonia-lyase activity [GO:0045548]	cytoplasm [GO:0005737]; ammonia-lyase activity [GO:0016841]; phenylalanine ammonia-lyase activity [GO:0045548]; cinnamic acid biosynthetic process [GO:0009800]; L-phenylalanine catabolic process [GO:0006559]	GO:0005737; GO:0006559; GO:0009800; GO:0016841; GO:0045548	KOG0222;COG2986;
		TRINITY_DN1002_c1_g1_i4	P14717	cinnamic acid biosynthetic process [GO:0009800]; L-phenylalanine catabolic process [GO:0006559]	cytoplasm [GO:0005737]	ammonia-lyase activity [GO:0016841]; phenylalanine ammonia-lyase activity [GO:0045548]	cytoplasm [GO:0005737]; ammonia-lyase activity [GO:0016841]; phenylalanine ammonia-lyase activity [GO:0045548]; cinnamic acid biosynthetic process [GO:0009800]; L-phenylalanine catabolic process [GO:0006559]	GO:0005737; GO:0006559; GO:0009800; GO:0016841; GO:0045548	KOG0222;COG2986;
		TRINITY_DN1002_c1_g1_i5	P14717	cinnamic acid biosynthetic process [GO:0009800]; L-phenylalanine catabolic process [GO:0006559]	cytoplasm [GO:0005737]	ammonia-lyase activity [GO:0016841]; phenylalanine ammonia-lyase activity [GO:0045548]	cytoplasm [GO:0005737]; ammonia-lyase activity [GO:0016841]; phenylalanine ammonia-lyase activity [GO:0045548]; cinnamic acid biosynthetic process [GO:0009800]; L-phenylalanine catabolic process [GO:0006559]	GO:0005737; GO:0006559; GO:0009800; GO:0016841; GO:0045548	KOG0222;COG2986;
		TRINITY_DN1002_c1_g1_i6	A0A0P0VLY5	L-phenylalanine catabolic process [GO:0006559]	cytoplasm [GO:0005737]	ammonia-lyase activity [GO:0016841]	cytoplasm [GO:0005737]; ammonia-lyase activity [GO:0016841]; L-phenylalanine catabolic process [GO:0006559]	GO:0005737; GO:0006559; GO:0016841
		TRINITY_DN1002_c1_g1_i7	P14717	cinnamic acid biosynthetic process [GO:0009800]; L-phenylalanine catabolic process [GO:0006559]	cytoplasm [GO:0005737]	ammonia-lyase activity [GO:0016841]; phenylalanine ammonia-lyase activity [GO:0045548]	cytoplasm [GO:0005737]; ammonia-lyase activity [GO:0016841]; phenylalanine ammonia-lyase activity [GO:0045548]; cinnamic acid biosynthetic process [GO:0009800]; L-phenylalanine catabolic process [GO:0006559]	GO:0005737; GO:0006559; GO:0009800; GO:0016841; GO:0045548	KOG0222;COG2986;
		TRINITY_DN1002_c1_g1_i8	P14717	cinnamic acid biosynthetic process [GO:0009800]; L-phenylalanine catabolic process [GO:0006559]	cytoplasm [GO:0005737]	ammonia-lyase activity [GO:0016841]; phenylalanine ammonia-lyase activity [GO:0045548]	cytoplasm [GO:0005737]; ammonia-lyase activity [GO:0016841]; phenylalanine ammonia-lyase activity [GO:0045548]; cinnamic acid biosynthetic process [GO:0009800]; L-phenylalanine catabolic process [GO:0006559]	GO:0005737; GO:0006559; GO:0009800; GO:0016841; GO:0045548	KOG0222;COG2986;
		TRINITY_DN1002_c1_g1_i9	P14717	cinnamic acid biosynthetic process [GO:0009800]; L-phenylalanine catabolic process [GO:0006559]	cytoplasm [GO:0005737]	ammonia-lyase activity [GO:0016841]; phenylalanine ammonia-lyase activity [GO:0045548]	cytoplasm [GO:0005737]; ammonia-lyase activity [GO:0016841]; phenylalanine ammonia-lyase activity [GO:0045548]; cinnamic acid biosynthetic process [GO:0009800]; L-phenylalanine catabolic process [GO:0006559]	GO:0005737; GO:0006559; GO:0009800; GO:0016841; GO:0045548	KOG0222;COG2986;
		TRINITY_DN1002_c1_g2_i1	B7EFQ4	cinnamic acid biosynthetic process [GO:0009800]; L-phenylalanine catabolic process [GO:0006559]	cytoplasm [GO:0005737]	phenylalanine ammonia-lyase activity [GO:0045548]	cytoplasm [GO:0005737]; phenylalanine ammonia-lyase activity [GO:0045548]; cinnamic acid biosynthetic process [GO:0009800]; L-phenylalanine catabolic process [GO:0006559]	GO:0005737; GO:0006559; GO:0009800; GO:0045548	KOG0222;COG2986;
		TRINITY_DN100300_c0_g1_i1	A0A0P0VTQ9
		TRINITY_DN100301_c0_g1_i1	Q0IQC2	fructose 6-phosphate metabolic process [GO:0006002]; protein N-linked glycosylation [GO:0006487]; UDP-N-acetylglucosamine metabolic process [GO:0006047]		carbohydrate derivative binding [GO:0097367]; glutamine-fructose-6-phosphate transaminase (isomerizing) activity [GO:0004360]	carbohydrate derivative binding [GO:0097367]; glutamine-fructose-6-phosphate transaminase (isomerizing) activity [GO:0004360]; fructose 6-phosphate metabolic process [GO:0006002]; protein N-linked glycosylation [GO:0006487]; UDP-N-acetylglucosamine metabolic process [GO:0006047]	GO:0004360; GO:0006002; GO:0006047; GO:0006487; GO:0097367	KOG1268;COG0449;
		TRINITY_DN100307_c0_g1_i1	B7F856			oxidoreductase activity [GO:0016491]	oxidoreductase activity [GO:0016491]	GO:0016491	KOG0430;COG4631;
		TRINITY_DN100309_c0_g1_i1	A0A0P0X4V0
		TRINITY_DN10030_c0_g1_i2	A0A0P0WXW5
		TRINITY_DN100311_c0_g1_i1	Q7XR24		integral component of membrane [GO:0016021]; plasma membrane [GO:0005886]	ATP binding [GO:0005524]; protein serine/threonine kinase activity [GO:0004674]	integral component of membrane [GO:0016021]; plasma membrane [GO:0005886]; ATP binding [GO:0005524]; protein serine/threonine kinase activity [GO:0004674]	GO:0004674; GO:0005524; GO:0005886; GO:0016021
		TRINITY_DN100314_c0_g1_i1	A0A0P0XDF2	protein autophosphorylation [GO:0046777]	integral component of membrane [GO:0016021]; plasma membrane [GO:0005886]	ATP binding [GO:0005524]; protein serine/threonine kinase activity [GO:0004674]	integral component of membrane [GO:0016021]; plasma membrane [GO:0005886]; ATP binding [GO:0005524]; protein serine/threonine kinase activity [GO:0004674]; protein autophosphorylation [GO:0046777]	GO:0004674; GO:0005524; GO:0005886; GO:0016021; GO:0046777
		TRINITY_DN100315_c0_g1_i1	A0A0P0VLT9	purine ribonucleoside salvage [GO:0006166]		adenosine kinase activity [GO:0004001]	adenosine kinase activity [GO:0004001]; purine ribonucleoside salvage [GO:0006166]	GO:0004001; GO:0006166
		TRINITY_DN100315_c0_g1_i2	A0A0P0VLT9	purine ribonucleoside salvage [GO:0006166]		adenosine kinase activity [GO:0004001]	adenosine kinase activity [GO:0004001]; purine ribonucleoside salvage [GO:0006166]	GO:0004001; GO:0006166
		TRINITY_DN100317_c0_g1_i1	Q6Z4I5						KOG0851;KOG0987;KOG1237;COG3104;
		TRINITY_DN100317_c0_g1_i2	Q6Z4I5						KOG0851;KOG0987;KOG1237;COG3104;
		TRINITY_DN100318_c0_g2_i1	A0A0N7KLS7
		TRINITY_DN10031_c0_g1_i1	Q7XIF5	cell wall organization [GO:0071555]	Golgi apparatus [GO:0005794]; Golgi membrane [GO:0000139]; integral component of membrane [GO:0016021]	glucomannan 4-beta-mannosyltransferase activity [GO:0047259]; mannan synthase activity [GO:0051753]; transferase activity, transferring glycosyl groups [GO:0016757]	Golgi apparatus [GO:0005794]; Golgi membrane [GO:0000139]; integral component of membrane [GO:0016021]; glucomannan 4-beta-mannosyltransferase activity [GO:0047259]; mannan synthase activity [GO:0051753]; transferase activity, transferring glycosyl groups [GO:0016757]; cell wall organization [GO:0071555]	GO:0000139; GO:0005794; GO:0016021; GO:0016757; GO:0047259; GO:0051753; GO:0071555	ENOG410JFQZ;COG1215;
		TRINITY_DN100322_c0_g1_i1	Q6ZDC2		integral component of membrane [GO:0016021]; intracellular membrane-bounded organelle [GO:0043231]; plant-type vacuole membrane [GO:0009705]	chloride transmembrane transporter activity [GO:0015108]; transmembrane transporter activity [GO:0022857]; voltage-gated chloride channel activity [GO:0005247]	integral component of membrane [GO:0016021]; intracellular membrane-bounded organelle [GO:0043231]; plant-type vacuole membrane [GO:0009705]; chloride transmembrane transporter activity [GO:0015108]; transmembrane transporter activity [GO:0022857]; voltage-gated chloride channel activity [GO:0005247]	GO:0005247; GO:0009705; GO:0015108; GO:0016021; GO:0022857; GO:0043231	KOG0474;COG0038;
		TRINITY_DN100323_c0_g1_i1	Q7FAM9		vacuolar proton-transporting V-type ATPase complex [GO:0016471]	proton-exporting ATPase activity, phosphorylative mechanism [GO:0008553]	vacuolar proton-transporting V-type ATPase complex [GO:0016471]; proton-exporting ATPase activity, phosphorylative mechanism [GO:0008553]	GO:0008553; GO:0016471	KOG1772;ENOG4111XX0;
		TRINITY_DN100326_c0_g1_i1	Q10NF0		cytoplasm [GO:0005737]; endoplasmic reticulum [GO:0005783]	adenyl-nucleotide exchange factor activity [GO:0000774]	cytoplasm [GO:0005737]; endoplasmic reticulum [GO:0005783]; adenyl-nucleotide exchange factor activity [GO:0000774]	GO:0000774; GO:0005737; GO:0005783	KOG2160;ENOG410Y90B;
		TRINITY_DN100328_c0_g1_i1	Q6ASR0	chloroplast organization [GO:0009658]; photosystem II repair [GO:0010206]; protein catabolic process [GO:0030163]; proteolysis [GO:0006508]	chloroplast envelope [GO:0009941]; chloroplast stromal thylakoid [GO:0009533]; chloroplast thylakoid membrane [GO:0009535]	serine-type endopeptidase activity [GO:0004252]	chloroplast envelope [GO:0009941]; chloroplast stromal thylakoid [GO:0009533]; chloroplast thylakoid membrane [GO:0009535]; serine-type endopeptidase activity [GO:0004252]; chloroplast organization [GO:0009658]; photosystem II repair [GO:0010206]; protein catabolic process [GO:0030163]; proteolysis [GO:0006508]	GO:0004252; GO:0006508; GO:0009533; GO:0009535; GO:0009658; GO:0009941; GO:0010206; GO:0030163	KOG1320;COG0265;
		TRINITY_DN100329_c0_g1_i1	Q0JAH9
		TRINITY_DN100329_c0_g2_i1	Q5SN39	tetrahydrobiopterin biosynthetic process [GO:0006729]	mitochondrion [GO:0005739]	4-alpha-hydroxytetrahydrobiopterin dehydratase activity [GO:0008124]	mitochondrion [GO:0005739]; 4-alpha-hydroxytetrahydrobiopterin dehydratase activity [GO:0008124]; tetrahydrobiopterin biosynthetic process [GO:0006729]	GO:0005739; GO:0006729; GO:0008124	KOG4073;COG2154;
		TRINITY_DN10032_c0_g1_i1	Q7F0P6
		TRINITY_DN10032_c0_g1_i5	A0A0P0VNB9
		TRINITY_DN10032_c0_g2_i1	Q0J0N6	leucyl-tRNA aminoacylation [GO:0006429]		aminoacyl-tRNA editing activity [GO:0002161]; ATP binding [GO:0005524]; leucine-tRNA ligase activity [GO:0004823]	aminoacyl-tRNA editing activity [GO:0002161]; ATP binding [GO:0005524]; leucine-tRNA ligase activity [GO:0004823]; leucyl-tRNA aminoacylation [GO:0006429]	GO:0002161; GO:0004823; GO:0005524; GO:0006429	KOG0437;COG0495;
		TRINITY_DN10032_c0_g2_i2	A0A0P0VNP0
		TRINITY_DN10032_c0_g2_i3	A0A0P0VNP0
		TRINITY_DN10032_c0_g2_i4	Q0J0N6	leucyl-tRNA aminoacylation [GO:0006429]		aminoacyl-tRNA editing activity [GO:0002161]; ATP binding [GO:0005524]; leucine-tRNA ligase activity [GO:0004823]	aminoacyl-tRNA editing activity [GO:0002161]; ATP binding [GO:0005524]; leucine-tRNA ligase activity [GO:0004823]; leucyl-tRNA aminoacylation [GO:0006429]	GO:0002161; GO:0004823; GO:0005524; GO:0006429	KOG0437;COG0495;
		TRINITY_DN10032_c0_g2_i5	A0A0P0VNP0
		TRINITY_DN10032_c1_g1_i1	Q0J0M6	protein deubiquitination [GO:0016579]; ubiquitin-dependent protein catabolic process [GO:0006511]		cysteine-type endopeptidase activity [GO:0004197]; thiol-dependent ubiquitin-specific protease activity [GO:0004843]; zinc ion binding [GO:0008270]	cysteine-type endopeptidase activity [GO:0004197]; thiol-dependent ubiquitin-specific protease activity [GO:0004843]; zinc ion binding [GO:0008270]; protein deubiquitination [GO:0016579]; ubiquitin-dependent protein catabolic process [GO:0006511]	GO:0004197; GO:0004843; GO:0006511; GO:0008270; GO:0016579	KOG1873;ENOG4111P9Z;
		TRINITY_DN10032_c1_g1_i2	Q0J0M6	protein deubiquitination [GO:0016579]; ubiquitin-dependent protein catabolic process [GO:0006511]		cysteine-type endopeptidase activity [GO:0004197]; thiol-dependent ubiquitin-specific protease activity [GO:0004843]; zinc ion binding [GO:0008270]	cysteine-type endopeptidase activity [GO:0004197]; thiol-dependent ubiquitin-specific protease activity [GO:0004843]; zinc ion binding [GO:0008270]; protein deubiquitination [GO:0016579]; ubiquitin-dependent protein catabolic process [GO:0006511]	GO:0004197; GO:0004843; GO:0006511; GO:0008270; GO:0016579	KOG1873;ENOG4111P9Z;
		TRINITY_DN10032_c1_g1_i4	Q0J0M6	protein deubiquitination [GO:0016579]; ubiquitin-dependent protein catabolic process [GO:0006511]		cysteine-type endopeptidase activity [GO:0004197]; thiol-dependent ubiquitin-specific protease activity [GO:0004843]; zinc ion binding [GO:0008270]	cysteine-type endopeptidase activity [GO:0004197]; thiol-dependent ubiquitin-specific protease activity [GO:0004843]; zinc ion binding [GO:0008270]; protein deubiquitination [GO:0016579]; ubiquitin-dependent protein catabolic process [GO:0006511]	GO:0004197; GO:0004843; GO:0006511; GO:0008270; GO:0016579	KOG1873;ENOG4111P9Z;
		TRINITY_DN10032_c2_g1_i1	A0A0N7KC99		integral component of membrane [GO:0016021]		integral component of membrane [GO:0016021]	GO:0016021
		TRINITY_DN100331_c0_g1_i1	A0A0P0VUJ4
		TRINITY_DN100332_c0_g1_i1	Q10L51		intracellular membrane-bounded organelle [GO:0043231]	transferase activity, transferring hexosyl groups [GO:0016758]; UDP-glycosyltransferase activity [GO:0008194]	intracellular membrane-bounded organelle [GO:0043231]; transferase activity, transferring hexosyl groups [GO:0016758]; UDP-glycosyltransferase activity [GO:0008194]	GO:0008194; GO:0016758; GO:0043231	KOG1192;COG1819;
		TRINITY_DN100333_c0_g1_i1	Q6AWX8	developmental process [GO:0032502]; regulation of transcription, DNA-templated [GO:0006355]; transcription, DNA-templated [GO:0006351]	nucleus [GO:0005634]	ATP binding [GO:0005524]	nucleus [GO:0005634]; ATP binding [GO:0005524]; developmental process [GO:0032502]; regulation of transcription, DNA-templated [GO:0006355]; transcription, DNA-templated [GO:0006351]	GO:0005524; GO:0005634; GO:0006351; GO:0006355; GO:0032502	ENOG410JSJ7;ENOG41108RF;
		TRINITY_DN100334_c0_g1_i1	A0A0P0WA26	transmembrane transport [GO:0055085]	chloroplast envelope [GO:0009941]; integral component of membrane [GO:0016021]	ATPase activity [GO:0016887]; ATPase-coupled transmembrane transporter activity [GO:0042626]; ATP binding [GO:0005524]	chloroplast envelope [GO:0009941]; integral component of membrane [GO:0016021]; ATP binding [GO:0005524]; ATPase activity [GO:0016887]; ATPase-coupled transmembrane transporter activity [GO:0042626]; transmembrane transport [GO:0055085]	GO:0005524; GO:0009941; GO:0016021; GO:0016887; GO:0042626; GO:0055085
		TRINITY_DN100335_c0_g1_i1	Q5SMM3	(1->3)-beta-D-glucan biosynthetic process [GO:0006075]	1,3-beta-D-glucan synthase complex [GO:0000148]; integral component of membrane [GO:0016021]	1,3-beta-D-glucan synthase activity [GO:0003843]	1,3-beta-D-glucan synthase complex [GO:0000148]; integral component of membrane [GO:0016021]; 1,3-beta-D-glucan synthase activity [GO:0003843]; (1->3)-beta-D-glucan biosynthetic process [GO:0006075]	GO:0000148; GO:0003843; GO:0006075; GO:0016021	KOG0916;ENOG410XQ8V;
		TRINITY_DN100336_c0_g1_i1	Q5VRC9						ENOG410J05I;ENOG410YMJT;
		TRINITY_DN100336_c0_g2_i1	Q2QM60	translation [GO:0006412]	mitochondrial large ribosomal subunit [GO:0005762]	large ribosomal subunit rRNA binding [GO:0070180]; structural constituent of ribosome [GO:0003735]	mitochondrial large ribosomal subunit [GO:0005762]; large ribosomal subunit rRNA binding [GO:0070180]; structural constituent of ribosome [GO:0003735]; translation [GO:0006412]	GO:0003735; GO:0005762; GO:0006412; GO:0070180	KOG0901;COG0093;
		TRINITY_DN100337_c0_g1_i2	A0A0P0XFQ1		integral component of membrane [GO:0016021]	cation transmembrane transporter activity [GO:0008324]	integral component of membrane [GO:0016021]; cation transmembrane transporter activity [GO:0008324]	GO:0008324; GO:0016021
		TRINITY_DN100339_c0_g1_i2	A0A0P0WP69	protein processing [GO:0016485]	peroxisome [GO:0005777]	serine-type endopeptidase activity [GO:0004252]; superoxide dismutase activity [GO:0004784]	peroxisome [GO:0005777]; serine-type endopeptidase activity [GO:0004252]; superoxide dismutase activity [GO:0004784]; protein processing [GO:0016485]	GO:0004252; GO:0004784; GO:0005777; GO:0016485
		TRINITY_DN100339_c0_g1_i3	Q0D730	histone deacetylation [GO:0016575]; regulation of transcription by RNA polymerase II [GO:0006357]	histone deacetylase complex [GO:0000118]	transcription corepressor activity [GO:0003714]	histone deacetylase complex [GO:0000118]; transcription corepressor activity [GO:0003714]; histone deacetylation [GO:0016575]; regulation of transcription by RNA polymerase II [GO:0006357]	GO:0000118; GO:0003714; GO:0006357; GO:0016575	KOG0273;ENOG410XRSY;
		TRINITY_DN10033_c0_g1_i1	Q2QM60	translation [GO:0006412]	mitochondrial large ribosomal subunit [GO:0005762]	large ribosomal subunit rRNA binding [GO:0070180]; structural constituent of ribosome [GO:0003735]	mitochondrial large ribosomal subunit [GO:0005762]; large ribosomal subunit rRNA binding [GO:0070180]; structural constituent of ribosome [GO:0003735]; translation [GO:0006412]	GO:0003735; GO:0005762; GO:0006412; GO:0070180	KOG0901;COG0093;
		TRINITY_DN10033_c0_g1_i2	Q2QM60	translation [GO:0006412]	mitochondrial large ribosomal subunit [GO:0005762]	large ribosomal subunit rRNA binding [GO:0070180]; structural constituent of ribosome [GO:0003735]	mitochondrial large ribosomal subunit [GO:0005762]; large ribosomal subunit rRNA binding [GO:0070180]; structural constituent of ribosome [GO:0003735]; translation [GO:0006412]	GO:0003735; GO:0005762; GO:0006412; GO:0070180	KOG0901;COG0093;
		TRINITY_DN10033_c0_g1_i3	Q2QM60	translation [GO:0006412]	mitochondrial large ribosomal subunit [GO:0005762]	large ribosomal subunit rRNA binding [GO:0070180]; structural constituent of ribosome [GO:0003735]	mitochondrial large ribosomal subunit [GO:0005762]; large ribosomal subunit rRNA binding [GO:0070180]; structural constituent of ribosome [GO:0003735]; translation [GO:0006412]	GO:0003735; GO:0005762; GO:0006412; GO:0070180	KOG0901;COG0093;
		TRINITY_DN100340_c0_g1_i1	Q6ZHE3		integral component of membrane [GO:0016021]	ion channel activity [GO:0005216]	integral component of membrane [GO:0016021]; ion channel activity [GO:0005216]	GO:0005216; GO:0016021	ENOG410IRDM;ENOG41111V9;
		TRINITY_DN100343_c0_g1_i1	C7J458						ENOG410JSGH;ENOG41108TZ;
		TRINITY_DN100346_c0_g1_i1	Q6K9X0	nuclear-transcribed mRNA catabolic process, nonsense-mediated decay [GO:0000184]			nuclear-transcribed mRNA catabolic process, nonsense-mediated decay [GO:0000184]	GO:0000184	KOG3692;ENOG410Y30B;
		TRINITY_DN100346_c0_g2_i1	A0A0N7KK06
		TRINITY_DN100347_c0_g1_i1	Q0D6Q4
		TRINITY_DN10034_c0_g1_i1	Q5QLT4	exocytosis [GO:0006887]; protein transport [GO:0015031]	exocyst [GO:0000145]		exocyst [GO:0000145]; exocytosis [GO:0006887]; protein transport [GO:0015031]	GO:0000145; GO:0006887; GO:0015031	KOG2344;ENOG410YIGI;
		TRINITY_DN10034_c0_g1_i2	A0A0P0XLS8		membrane [GO:0016020]		membrane [GO:0016020]	GO:0016020
		TRINITY_DN100350_c0_g1_i1	Q8H3A4	biosynthetic process [GO:0009058]	endoplasmic reticulum [GO:0005783]	strictosidine synthase activity [GO:0016844]	endoplasmic reticulum [GO:0005783]; strictosidine synthase activity [GO:0016844]; biosynthetic process [GO:0009058]	GO:0005783; GO:0009058; GO:0016844	KOG1520;COG3386;
		TRINITY_DN100351_c0_g1_i1	A0A0P0WXJ1
		TRINITY_DN100355_c0_g1_i1	Q84QL4			ADP binding [GO:0043531]	ADP binding [GO:0043531]	GO:0043531	KOG4658;COG4886;
		TRINITY_DN100356_c0_g1_i1	S4TZU3	tricarboxylic acid cycle [GO:0006099]	mitochondrion [GO:0005739]	ATP binding [GO:0005524]; magnesium ion binding [GO:0000287]; succinate-CoA ligase (ADP-forming) activity [GO:0004775]	mitochondrion [GO:0005739]; ATP binding [GO:0005524]; magnesium ion binding [GO:0000287]; succinate-CoA ligase (ADP-forming) activity [GO:0004775]; tricarboxylic acid cycle [GO:0006099]	GO:0000287; GO:0004775; GO:0005524; GO:0005739; GO:0006099	KOG2799;COG0045;
		TRINITY_DN100357_c0_g1_i1	Q6K1W6	cytoplasmic translation [GO:0002181]	cytosolic large ribosomal subunit [GO:0022625]	structural constituent of ribosome [GO:0003735]	cytosolic large ribosomal subunit [GO:0022625]; structural constituent of ribosome [GO:0003735]; cytoplasmic translation [GO:0002181]	GO:0002181; GO:0003735; GO:0022625	KOG3353;COG0091;
		TRINITY_DN100359_c0_g1_i1	Q7XJX7	ubiquitin-dependent protein catabolic process [GO:0006511]		ubiquitin protein ligase binding [GO:0031625]	ubiquitin protein ligase binding [GO:0031625]; ubiquitin-dependent protein catabolic process [GO:0006511]	GO:0006511; GO:0031625	KOG2166;COG5647;
		TRINITY_DN100359_c0_g2_i1	Q7XJX7	ubiquitin-dependent protein catabolic process [GO:0006511]		ubiquitin protein ligase binding [GO:0031625]	ubiquitin protein ligase binding [GO:0031625]; ubiquitin-dependent protein catabolic process [GO:0006511]	GO:0006511; GO:0031625	KOG2166;COG5647;
		TRINITY_DN100359_c0_g3_i1	Q7XJX7	ubiquitin-dependent protein catabolic process [GO:0006511]		ubiquitin protein ligase binding [GO:0031625]	ubiquitin protein ligase binding [GO:0031625]; ubiquitin-dependent protein catabolic process [GO:0006511]	GO:0006511; GO:0031625	KOG2166;COG5647;
		TRINITY_DN10035_c0_g1_i3	A0A0P0VHU3		chloroplast envelope [GO:0009941]; chloroplast thylakoid membrane [GO:0009535]		chloroplast envelope [GO:0009941]; chloroplast thylakoid membrane [GO:0009535]	GO:0009535; GO:0009941
		TRINITY_DN10035_c0_g1_i4	A0A0N7KRU9	mRNA processing [GO:0006397]	nucleus [GO:0005634]	RNA binding [GO:0003723]	nucleus [GO:0005634]; RNA binding [GO:0003723]; mRNA processing [GO:0006397]	GO:0003723; GO:0005634; GO:0006397
		TRINITY_DN10035_c0_g1_i5	A0A0N7KRU9	mRNA processing [GO:0006397]	nucleus [GO:0005634]	RNA binding [GO:0003723]	nucleus [GO:0005634]; RNA binding [GO:0003723]; mRNA processing [GO:0006397]	GO:0003723; GO:0005634; GO:0006397
		TRINITY_DN10035_c0_g2_i1	Q337U3	mRNA processing [GO:0006397]; regulation of RNA metabolic process [GO:0051252]	nucleus [GO:0005634]; ribonucleoprotein complex [GO:1990904]	RNA binding [GO:0003723]	nucleus [GO:0005634]; ribonucleoprotein complex [GO:1990904]; RNA binding [GO:0003723]; mRNA processing [GO:0006397]; regulation of RNA metabolic process [GO:0051252]	GO:0003723; GO:0005634; GO:0006397; GO:0051252; GO:1990904	KOG0147;ENOG410XP20;
		TRINITY_DN100360_c0_g1_i1	Q0DXS6	RNA modification [GO:0009451]	intracellular membrane-bounded organelle [GO:0043231]		intracellular membrane-bounded organelle [GO:0043231]; RNA modification [GO:0009451]	GO:0009451; GO:0043231	KOG4197;ENOG410Z7Z7;
		TRINITY_DN100360_c0_g1_i2	Q0DXS6	RNA modification [GO:0009451]	intracellular membrane-bounded organelle [GO:0043231]		intracellular membrane-bounded organelle [GO:0043231]; RNA modification [GO:0009451]	GO:0009451; GO:0043231	KOG4197;ENOG410Z7Z7;
		TRINITY_DN100362_c0_g1_i1	A0A0P0WTQ6
		TRINITY_DN100363_c0_g1_i1	A0A0P0WI58	multicellular organism development [GO:0007275]; ubiquitin-dependent protein catabolic process [GO:0006511]	cytoplasm [GO:0005737]; nucleus [GO:0005634]	zinc ion binding [GO:0008270]	cytoplasm [GO:0005737]; nucleus [GO:0005634]; zinc ion binding [GO:0008270]; multicellular organism development [GO:0007275]; ubiquitin-dependent protein catabolic process [GO:0006511]	GO:0005634; GO:0005737; GO:0006511; GO:0007275; GO:0008270
		TRINITY_DN100364_c1_g1_i1	A0A0P0XX00			ubiquitin-protein transferase activity [GO:0004842]	ubiquitin-protein transferase activity [GO:0004842]	GO:0004842
		TRINITY_DN100365_c0_g1_i1	Q6YPG4	regulation of glucose mediated signaling pathway [GO:1902659]			regulation of glucose mediated signaling pathway [GO:1902659]	GO:1902659	ENOG410IS7Y;ENOG410YNTD;
		TRINITY_DN100367_c0_g1_i1	Q2QNH8			ADP binding [GO:0043531]	ADP binding [GO:0043531]	GO:0043531	KOG4658;COG4886;
		TRINITY_DN100368_c0_g1_i1	Q67TQ6						ENOG410IHTY;ENOG410Y9MU;
		TRINITY_DN10036_c0_g1_i1	Q5Z4V2	formation of cytoplasmic translation initiation complex [GO:0001732]; formation of translation preinitiation complex [GO:0001731]	cytosol [GO:0005829]	eukaryotic initiation factor eIF2 binding [GO:0071074]; GDP-dissociation inhibitor activity [GO:0005092]; translation initiation factor activity [GO:0003743]	cytosol [GO:0005829]; eukaryotic initiation factor eIF2 binding [GO:0071074]; GDP-dissociation inhibitor activity [GO:0005092]; translation initiation factor activity [GO:0003743]; formation of cytoplasmic translation initiation complex [GO:0001732]; formation of translation preinitiation complex [GO:0001731]	GO:0001731; GO:0001732; GO:0003743; GO:0005092; GO:0005829; GO:0071074	KOG2767;COG1601;
		TRINITY_DN10036_c0_g1_i2	Q5Z4V2	formation of cytoplasmic translation initiation complex [GO:0001732]; formation of translation preinitiation complex [GO:0001731]	cytosol [GO:0005829]	eukaryotic initiation factor eIF2 binding [GO:0071074]; GDP-dissociation inhibitor activity [GO:0005092]; translation initiation factor activity [GO:0003743]	cytosol [GO:0005829]; eukaryotic initiation factor eIF2 binding [GO:0071074]; GDP-dissociation inhibitor activity [GO:0005092]; translation initiation factor activity [GO:0003743]; formation of cytoplasmic translation initiation complex [GO:0001732]; formation of translation preinitiation complex [GO:0001731]	GO:0001731; GO:0001732; GO:0003743; GO:0005092; GO:0005829; GO:0071074	KOG2767;COG1601;
		TRINITY_DN10036_c0_g1_i3	Q5Z4V2	formation of cytoplasmic translation initiation complex [GO:0001732]; formation of translation preinitiation complex [GO:0001731]	cytosol [GO:0005829]	eukaryotic initiation factor eIF2 binding [GO:0071074]; GDP-dissociation inhibitor activity [GO:0005092]; translation initiation factor activity [GO:0003743]	cytosol [GO:0005829]; eukaryotic initiation factor eIF2 binding [GO:0071074]; GDP-dissociation inhibitor activity [GO:0005092]; translation initiation factor activity [GO:0003743]; formation of cytoplasmic translation initiation complex [GO:0001732]; formation of translation preinitiation complex [GO:0001731]	GO:0001731; GO:0001732; GO:0003743; GO:0005092; GO:0005829; GO:0071074	KOG2767;COG1601;
		TRINITY_DN100371_c0_g1_i1	Q6H6R9	proteolysis [GO:0006508]	chloroplast thylakoid membrane [GO:0009535]; integral component of membrane [GO:0016021]; mitochondrion [GO:0005739]	ATP binding [GO:0005524]; ATP-dependent peptidase activity [GO:0004176]; metalloendopeptidase activity [GO:0004222]; zinc ion binding [GO:0008270]	chloroplast thylakoid membrane [GO:0009535]; integral component of membrane [GO:0016021]; mitochondrion [GO:0005739]; ATP binding [GO:0005524]; ATP-dependent peptidase activity [GO:0004176]; metalloendopeptidase activity [GO:0004222]; zinc ion binding [GO:0008270]; proteolysis [GO:0006508]	GO:0004176; GO:0004222; GO:0005524; GO:0005739; GO:0006508; GO:0008270; GO:0009535; GO:0016021	KOG0731;COG0465;
		TRINITY_DN100371_c0_g2_i1	Q0DIJ3			metal ion binding [GO:0046872]	metal ion binding [GO:0046872]	GO:0046872	ENOG410IHFW;COG5184;
		TRINITY_DN100371_c1_g1_i1	A0A0P0WI44	DNA recombination [GO:0006310]		ATP binding [GO:0005524]; helicase activity [GO:0004386]; nucleic acid binding [GO:0003676]	ATP binding [GO:0005524]; helicase activity [GO:0004386]; nucleic acid binding [GO:0003676]; DNA recombination [GO:0006310]	GO:0003676; GO:0004386; GO:0005524; GO:0006310
		TRINITY_DN100375_c0_g1_i1	A0A0N7KRD0
		TRINITY_DN100376_c0_g1_i1	A0A0P0XWD3	tRNA aminoacylation for protein translation [GO:0006418]; valyl-tRNA aminoacylation [GO:0006438]	cytosol [GO:0005829]	aminoacyl-tRNA editing activity [GO:0002161]; ATP binding [GO:0005524]; valine-tRNA ligase activity [GO:0004832]	cytosol [GO:0005829]; aminoacyl-tRNA editing activity [GO:0002161]; ATP binding [GO:0005524]; valine-tRNA ligase activity [GO:0004832]; tRNA aminoacylation for protein translation [GO:0006418]; valyl-tRNA aminoacylation [GO:0006438]	GO:0002161; GO:0004832; GO:0005524; GO:0005829; GO:0006418; GO:0006438
		TRINITY_DN100378_c0_g1_i1	A0A0P0Y5K2	cell surface receptor signaling pathway [GO:0007166]; protein phosphorylation [GO:0006468]	plasma membrane [GO:0005886]	ATP binding [GO:0005524]; protein serine/threonine kinase activity [GO:0004674]	plasma membrane [GO:0005886]; ATP binding [GO:0005524]; protein serine/threonine kinase activity [GO:0004674]; cell surface receptor signaling pathway [GO:0007166]; protein phosphorylation [GO:0006468]	GO:0004674; GO:0005524; GO:0005886; GO:0006468; GO:0007166
		TRINITY_DN100379_c0_g1_i2	Q69NX5	abscisic acid biosynthetic process [GO:0009688]; carotene catabolic process [GO:0016121]	chloroplast [GO:0009507]; chloroplast stroma [GO:0009570]	9-cis-epoxycarotenoid dioxygenase activity [GO:0045549]; carotenoid dioxygenase activity [GO:0010436]; metal ion binding [GO:0046872]	chloroplast [GO:0009507]; chloroplast stroma [GO:0009570]; 9-cis-epoxycarotenoid dioxygenase activity [GO:0045549]; carotenoid dioxygenase activity [GO:0010436]; metal ion binding [GO:0046872]; abscisic acid biosynthetic process [GO:0009688]; carotene catabolic process [GO:0016121]	GO:0009507; GO:0009570; GO:0009688; GO:0010436; GO:0016121; GO:0045549; GO:0046872	KOG1285;COG3670;
		TRINITY_DN10037_c0_g1_i1	Q8GZZ1
		TRINITY_DN100380_c0_g1_i1	Q0DJV9						KOG3272;ENOG410Z5JK;
		TRINITY_DN100381_c0_g1_i1	A0A0P0XUY7
		TRINITY_DN100384_c0_g1_i1	A0A0P0UY23	protein ubiquitination [GO:0016567]; ubiquitin-dependent protein catabolic process via the N-end rule pathway [GO:0071596]	cytoplasm [GO:0005737]; ubiquitin ligase complex [GO:0000151]	ubiquitin protein ligase activity [GO:0061630]; zinc ion binding [GO:0008270]	cytoplasm [GO:0005737]; ubiquitin ligase complex [GO:0000151]; ubiquitin protein ligase activity [GO:0061630]; zinc ion binding [GO:0008270]; protein ubiquitination [GO:0016567]; ubiquitin-dependent protein catabolic process via the N-end rule pathway [GO:0071596]	GO:0000151; GO:0005737; GO:0008270; GO:0016567; GO:0061630; GO:0071596
		TRINITY_DN100385_c0_g1_i1	Q53MQ1	arabinan catabolic process [GO:0031222]; xylan catabolic process [GO:0045493]	integral component of membrane [GO:0016021]; plant-type cell wall [GO:0009505]	alpha-L-arabinofuranosidase activity [GO:0046556]; hydrolase activity, hydrolyzing O-glycosyl compounds [GO:0004553]; xylan 1,4-beta-xylosidase activity [GO:0009044]	integral component of membrane [GO:0016021]; plant-type cell wall [GO:0009505]; alpha-L-arabinofuranosidase activity [GO:0046556]; hydrolase activity, hydrolyzing O-glycosyl compounds [GO:0004553]; xylan 1,4-beta-xylosidase activity [GO:0009044]; arabinan catabolic process [GO:0031222]; xylan catabolic process [GO:0045493]	GO:0004553; GO:0009044; GO:0009505; GO:0016021; GO:0031222; GO:0045493; GO:0046556	ENOG410IE0I;ENOG410JS9V;COG1472;
		TRINITY_DN100385_c0_g2_i1	Q2QPH6						ENOG410JV4Y;ENOG4110688;
		TRINITY_DN100386_c0_g1_i2	Q6Z7A3						KOG1032;ENOG410XRQQ;
		TRINITY_DN100387_c0_g1_i1	Q33B36		integral component of membrane [GO:0016021]		integral component of membrane [GO:0016021]	GO:0016021
		TRINITY_DN100387_c1_g1_i1	Q5NA18	cadmium ion transmembrane transport [GO:0070574]; cellular cadmium ion homeostasis [GO:0006876]; cellular iron ion homeostasis [GO:0006879]; cellular zinc ion homeostasis [GO:0006882]	cell [GO:0005623]; integral component of membrane [GO:0016021]; membrane [GO:0016020]; plasma membrane [GO:0005886]; vacuolar membrane [GO:0005774]	cadmium ion transmembrane transporter activity [GO:0015086]; cation transmembrane transporter activity [GO:0008324]; ferrous iron transmembrane transporter activity [GO:0015093]; manganese:proton antiporter activity [GO:0010486]; zinc efflux active transmembrane transporter activity [GO:0015341]	cell [GO:0005623]; integral component of membrane [GO:0016021]; membrane [GO:0016020]; plasma membrane [GO:0005886]; vacuolar membrane [GO:0005774]; cadmium ion transmembrane transporter activity [GO:0015086]; cation transmembrane transporter activity [GO:0008324]; ferrous iron transmembrane transporter activity [GO:0015093]; manganese:proton antiporter activity [GO:0010486]; zinc efflux active t…	GO:0005623; GO:0005774; GO:0005886; GO:0006876; GO:0006879; GO:0006882; GO:0008324; GO:0010486; GO:0015086; GO:0015093; GO:0015341; GO:0016020; GO:0016021; GO:0070574	KOG1485;COG0053;
		TRINITY_DN100388_c0_g1_i1	Q10C73						KOG1987;ENOG410XQV8;
		TRINITY_DN100389_c0_g1_i1	A0A0P0VQE6		extracellular space [GO:0005615]; nucleus [GO:0005634]	DNA binding [GO:0003677]	extracellular space [GO:0005615]; nucleus [GO:0005634]; DNA binding [GO:0003677]	GO:0003677; GO:0005615; GO:0005634
		TRINITY_DN100389_c1_g1_i1	A0A0P0VQE6		extracellular space [GO:0005615]; nucleus [GO:0005634]	DNA binding [GO:0003677]	extracellular space [GO:0005615]; nucleus [GO:0005634]; DNA binding [GO:0003677]	GO:0003677; GO:0005615; GO:0005634
		TRINITY_DN10038_c0_g1_i1	A0A0P0WLR9			calcium-dependent phospholipid binding [GO:0005544]; calcium ion binding [GO:0005509]	calcium ion binding [GO:0005509]; calcium-dependent phospholipid binding [GO:0005544]	GO:0005509; GO:0005544
		TRINITY_DN10038_c0_g1_i2	Q0JR40	protein ubiquitination [GO:0016567]	membrane [GO:0016020]	ubiquitin-protein transferase activity [GO:0004842]; zinc ion binding [GO:0008270]	membrane [GO:0016020]; ubiquitin-protein transferase activity [GO:0004842]; zinc ion binding [GO:0008270]; protein ubiquitination [GO:0016567]	GO:0004842; GO:0008270; GO:0016020; GO:0016567	KOG1609;COG5183;
		TRINITY_DN10038_c0_g1_i3	Q10L89	apoptotic process [GO:0006915]; autophagy of mitochondrion [GO:0000422]; mitochondrial fission [GO:0000266]; mitochondrial fragmentation involved in apoptotic process [GO:0043653]; peroxisome fission [GO:0016559]	integral component of mitochondrial outer membrane [GO:0031307]; integral component of peroxisomal membrane [GO:0005779]; mitochondrial outer membrane [GO:0005741]; mitochondrion [GO:0005739]; peroxisome [GO:0005777]		integral component of mitochondrial outer membrane [GO:0031307]; integral component of peroxisomal membrane [GO:0005779]; mitochondrial outer membrane [GO:0005741]; mitochondrion [GO:0005739]; peroxisome [GO:0005777]; apoptotic process [GO:0006915]; autophagy of mitochondrion [GO:0000422]; mitochondrial fission [GO:0000266]; mitochondrial fragmentation involved in apoptotic process [GO:0043653]; …	GO:0000266; GO:0000422; GO:0005739; GO:0005741; GO:0005777; GO:0005779; GO:0006915; GO:0016559; GO:0031307; GO:0043653	KOG3364;ENOG4111PPH;
		TRINITY_DN10038_c0_g1_i4	Q10L89	apoptotic process [GO:0006915]; autophagy of mitochondrion [GO:0000422]; mitochondrial fission [GO:0000266]; mitochondrial fragmentation involved in apoptotic process [GO:0043653]; peroxisome fission [GO:0016559]	integral component of mitochondrial outer membrane [GO:0031307]; integral component of peroxisomal membrane [GO:0005779]; mitochondrial outer membrane [GO:0005741]; mitochondrion [GO:0005739]; peroxisome [GO:0005777]		integral component of mitochondrial outer membrane [GO:0031307]; integral component of peroxisomal membrane [GO:0005779]; mitochondrial outer membrane [GO:0005741]; mitochondrion [GO:0005739]; peroxisome [GO:0005777]; apoptotic process [GO:0006915]; autophagy of mitochondrion [GO:0000422]; mitochondrial fission [GO:0000266]; mitochondrial fragmentation involved in apoptotic process [GO:0043653]; …	GO:0000266; GO:0000422; GO:0005739; GO:0005741; GO:0005777; GO:0005779; GO:0006915; GO:0016559; GO:0031307; GO:0043653	KOG3364;ENOG4111PPH;
		TRINITY_DN10038_c0_g1_i5	Q10L89	apoptotic process [GO:0006915]; autophagy of mitochondrion [GO:0000422]; mitochondrial fission [GO:0000266]; mitochondrial fragmentation involved in apoptotic process [GO:0043653]; peroxisome fission [GO:0016559]	integral component of mitochondrial outer membrane [GO:0031307]; integral component of peroxisomal membrane [GO:0005779]; mitochondrial outer membrane [GO:0005741]; mitochondrion [GO:0005739]; peroxisome [GO:0005777]		integral component of mitochondrial outer membrane [GO:0031307]; integral component of peroxisomal membrane [GO:0005779]; mitochondrial outer membrane [GO:0005741]; mitochondrion [GO:0005739]; peroxisome [GO:0005777]; apoptotic process [GO:0006915]; autophagy of mitochondrion [GO:0000422]; mitochondrial fission [GO:0000266]; mitochondrial fragmentation involved in apoptotic process [GO:0043653]; …	GO:0000266; GO:0000422; GO:0005739; GO:0005741; GO:0005777; GO:0005779; GO:0006915; GO:0016559; GO:0031307; GO:0043653	KOG3364;ENOG4111PPH;
		TRINITY_DN10038_c1_g1_i1	Q5JKX1		integral component of membrane [GO:0016021]; plasma membrane [GO:0005886]	calcium activated cation channel activity [GO:0005227]	integral component of membrane [GO:0016021]; plasma membrane [GO:0005886]; calcium activated cation channel activity [GO:0005227]	GO:0005227; GO:0005886; GO:0016021	KOG1134;COG5594;
		TRINITY_DN10038_c1_g1_i2	Q5JKX1		integral component of membrane [GO:0016021]; plasma membrane [GO:0005886]	calcium activated cation channel activity [GO:0005227]	integral component of membrane [GO:0016021]; plasma membrane [GO:0005886]; calcium activated cation channel activity [GO:0005227]	GO:0005227; GO:0005886; GO:0016021	KOG1134;COG5594;
		TRINITY_DN100391_c0_g1_i2	Q7XN57			NAD+ kinase activity [GO:0003951]	NAD+ kinase activity [GO:0003951]	GO:0003951	KOG1116;COG1597;
		TRINITY_DN100392_c0_g1_i1	Q2QXB3	peptidyl-lysine modification to peptidyl-hypusine [GO:0008612]		deoxyhypusine monooxygenase activity [GO:0019135]; metal ion binding [GO:0046872]	deoxyhypusine monooxygenase activity [GO:0019135]; metal ion binding [GO:0046872]; peptidyl-lysine modification to peptidyl-hypusine [GO:0008612]	GO:0008612; GO:0019135; GO:0046872	KOG0567;COG1413;
		TRINITY_DN100393_c0_g1_i1	A0A0P0VEM7	aspartyl-tRNA aminoacylation [GO:0006422]	cytoplasm [GO:0005737]	aspartate-tRNA ligase activity [GO:0004815]; ATP binding [GO:0005524]; nucleic acid binding [GO:0003676]	cytoplasm [GO:0005737]; aspartate-tRNA ligase activity [GO:0004815]; ATP binding [GO:0005524]; nucleic acid binding [GO:0003676]; aspartyl-tRNA aminoacylation [GO:0006422]	GO:0003676; GO:0004815; GO:0005524; GO:0005737; GO:0006422
		TRINITY_DN100394_c0_g1_i1	A0A0N7KTR9		integral component of membrane [GO:0016021]		integral component of membrane [GO:0016021]	GO:0016021
		TRINITY_DN100396_c0_g1_i1	A0A0P0X3E9
		TRINITY_DN100397_c0_g1_i1	Q0J8W3	embryonic pattern specification [GO:0009880]; leaf development [GO:0048366]; RNA splicing [GO:0008380]	chloroplast [GO:0009507]	RNA binding [GO:0003723]	chloroplast [GO:0009507]; RNA binding [GO:0003723]; embryonic pattern specification [GO:0009880]; leaf development [GO:0048366]; RNA splicing [GO:0008380]	GO:0003723; GO:0008380; GO:0009507; GO:0009880; GO:0048366	KOG4197;ENOG410Z7Z7;
		TRINITY_DN100397_c0_g1_i3	C7J1S2	regulation of RNA metabolic process [GO:0051252]	nucleus [GO:0005634]; ribonucleoprotein complex [GO:1990904]	RNA binding [GO:0003723]	nucleus [GO:0005634]; ribonucleoprotein complex [GO:1990904]; RNA binding [GO:0003723]; regulation of RNA metabolic process [GO:0051252]	GO:0003723; GO:0005634; GO:0051252; GO:1990904	ENOG410IQVV;ENOG410Y4EX;
		TRINITY_DN100399_c0_g1_i1	Q655D1	ubiquinone biosynthetic process [GO:0006744]		kinase activity [GO:0016301]	kinase activity [GO:0016301]; ubiquinone biosynthetic process [GO:0006744]	GO:0006744; GO:0016301	KOG1234;COG0661;
		TRINITY_DN100399_c0_g1_i2	Q8LJJ8	RNA modification [GO:0009451]	intracellular membrane-bounded organelle [GO:0043231]		intracellular membrane-bounded organelle [GO:0043231]; RNA modification [GO:0009451]	GO:0009451; GO:0043231	KOG4197;ENOG410Z7Z7;
		TRINITY_DN10039_c0_g1_i1	A0A0P0YAW0
		TRINITY_DN10039_c0_g1_i2	A0A0P0YAW0
		TRINITY_DN10039_c0_g1_i3	A0A0P0YAW0
		TRINITY_DN1003_c0_g1_i1	A0A0P0WT60
		TRINITY_DN1003_c0_g1_i10	A0A0P0WT60
		TRINITY_DN1003_c0_g1_i11	A0A0P0WT60
		TRINITY_DN1003_c0_g1_i12	NA	NA	NA	NA	NA	NA
		TRINITY_DN1003_c0_g1_i13	A0A0P0WT60
		TRINITY_DN1003_c0_g1_i15	A0A0P0WT60
		TRINITY_DN1003_c0_g1_i16	A0A0P0WT60
		TRINITY_DN1003_c0_g1_i17	A0A0P0WT60
		TRINITY_DN1003_c0_g1_i18	A0A0P0WT60
		TRINITY_DN1003_c0_g1_i19	NA	NA	NA	NA	NA	NA
		TRINITY_DN1003_c0_g1_i2	A0A0P0WT60
		TRINITY_DN1003_c0_g1_i3	A0A0P0WT60
		TRINITY_DN1003_c0_g1_i4	A0A0P0WT60
		TRINITY_DN1003_c0_g1_i6	A0A0P0WT60
		TRINITY_DN1003_c0_g1_i7	NA	NA	NA	NA	NA	NA
		TRINITY_DN1003_c0_g1_i8	A0A0P0WT60
		TRINITY_DN1003_c0_g1_i9	NA	NA	NA	NA	NA	NA
		TRINITY_DN1003_c0_g2_i1	A0A0P0WRQ5			ATP binding [GO:0005524]; metal ion binding [GO:0046872]	ATP binding [GO:0005524]; metal ion binding [GO:0046872]	GO:0005524; GO:0046872
		TRINITY_DN100400_c0_g1_i1	Q5ZCV1	chorismate biosynthetic process [GO:0009423]; shikimate metabolic process [GO:0019632]		3-dehydroquinate dehydratase activity [GO:0003855]; shikimate 3-dehydrogenase (NADP+) activity [GO:0004764]	3-dehydroquinate dehydratase activity [GO:0003855]; shikimate 3-dehydrogenase (NADP+) activity [GO:0004764]; chorismate biosynthetic process [GO:0009423]; shikimate metabolic process [GO:0019632]	GO:0003855; GO:0004764; GO:0009423; GO:0019632	KOG0692;COG0169;COG0710;
		TRINITY_DN100402_c0_g1_i1	A0A0P0XYE1	peptidyl-L-cysteine S-palmitoylation [GO:0018230]; protein targeting to membrane [GO:0006612]	endoplasmic reticulum [GO:0005783]; Golgi apparatus [GO:0005794]; integral component of membrane [GO:0016021]	protein-cysteine S-palmitoyltransferase activity [GO:0019706]	endoplasmic reticulum [GO:0005783]; Golgi apparatus [GO:0005794]; integral component of membrane [GO:0016021]; protein-cysteine S-palmitoyltransferase activity [GO:0019706]; peptidyl-L-cysteine S-palmitoylation [GO:0018230]; protein targeting to membrane [GO:0006612]	GO:0005783; GO:0005794; GO:0006612; GO:0016021; GO:0018230; GO:0019706
		TRINITY_DN100404_c0_g1_i1	Q6K9R2	cell redox homeostasis [GO:0045454]	cell [GO:0005623]; chloroplast stroma [GO:0009570]		cell [GO:0005623]; chloroplast stroma [GO:0009570]; cell redox homeostasis [GO:0045454]	GO:0005623; GO:0009570; GO:0045454	KOG0907;COG0526;
		TRINITY_DN100405_c0_g1_i1	A0A0N7KIR0
		TRINITY_DN100408_c0_g1_i1	B7F9Y0		cytoplasm [GO:0005737]; nucleus [GO:0005634]	ubiquitin-protein transferase activity [GO:0004842]	cytoplasm [GO:0005737]; nucleus [GO:0005634]; ubiquitin-protein transferase activity [GO:0004842]	GO:0004842; GO:0005634; GO:0005737	KOG0167;ENOG410XRTN;
		TRINITY_DN100408_c0_g2_i1	A0A0P0XG36			oxidoreductase activity, acting on the aldehyde or oxo group of donors, NAD or NADP as acceptor [GO:0016620]	oxidoreductase activity, acting on the aldehyde or oxo group of donors, NAD or NADP as acceptor [GO:0016620]	GO:0016620
		TRINITY_DN10040_c0_g1_i1	Q10S02		integral component of membrane [GO:0016021]	heme binding [GO:0020037]; iron ion binding [GO:0005506]; monooxygenase activity [GO:0004497]; oxidoreductase activity, acting on paired donors, with incorporation or reduction of molecular oxygen [GO:0016705]	integral component of membrane [GO:0016021]; heme binding [GO:0020037]; iron ion binding [GO:0005506]; monooxygenase activity [GO:0004497]; oxidoreductase activity, acting on paired donors, with incorporation or reduction of molecular oxygen [GO:0016705]	GO:0004497; GO:0005506; GO:0016021; GO:0016705; GO:0020037	KOG0157;COG2124;
		TRINITY_DN100410_c0_g1_i1	Q6K4V9	brassinosteroid biosynthetic process [GO:0016132]; sterol biosynthetic process [GO:0016126]	Golgi apparatus [GO:0005794]; integral component of endoplasmic reticulum membrane [GO:0030176]; plasma membrane [GO:0005886]	oxidoreductase activity, acting on the CH-CH group of donors [GO:0016627]; oxidoreductase activity, acting on the CH-CH group of donors, NAD or NADP as acceptor [GO:0016628]; sterol delta7 reductase activity [GO:0009918]	Golgi apparatus [GO:0005794]; integral component of endoplasmic reticulum membrane [GO:0030176]; plasma membrane [GO:0005886]; oxidoreductase activity, acting on the CH-CH group of donors [GO:0016627]; oxidoreductase activity, acting on the CH-CH group of donors, NAD or NADP as acceptor [GO:0016628]; sterol delta7 reductase activity [GO:0009918]; brassinosteroid biosynthetic process [GO:0016132];…	GO:0005794; GO:0005886; GO:0009918; GO:0016126; GO:0016132; GO:0016627; GO:0016628; GO:0030176	KOG1435;ENOG410XP67;
		TRINITY_DN100412_c0_g1_i1	Q6K301		integral component of membrane [GO:0016021]		integral component of membrane [GO:0016021]	GO:0016021	ENOG410JV68;ENOG4110675;
		TRINITY_DN100412_c0_g1_i2	Q6K301		integral component of membrane [GO:0016021]		integral component of membrane [GO:0016021]	GO:0016021	ENOG410JV68;ENOG4110675;
		TRINITY_DN100415_c0_g1_i1	Q8W0E7			metal ion binding [GO:0046872]; phosphatase activity [GO:0016791]	metal ion binding [GO:0046872]; phosphatase activity [GO:0016791]	GO:0016791; GO:0046872	KOG3120;ENOG4111NAQ;
		TRINITY_DN100415_c0_g2_i1	Q6H6J4			metal ion binding [GO:0046872]; phosphatase activity [GO:0016791]	metal ion binding [GO:0046872]; phosphatase activity [GO:0016791]	GO:0016791; GO:0046872	KOG3120;ENOG4111NAQ;
		TRINITY_DN100417_c0_g1_i1	Q6K4D4	RNA methylation [GO:0001510]		methyltransferase activity [GO:0008168]; RNA binding [GO:0003723]; tRNA (cytosine-5-)-methyltransferase activity [GO:0016428]	methyltransferase activity [GO:0008168]; RNA binding [GO:0003723]; tRNA (cytosine-5-)-methyltransferase activity [GO:0016428]; RNA methylation [GO:0001510]	GO:0001510; GO:0003723; GO:0008168; GO:0016428	KOG2198;COG0144;
		TRINITY_DN100418_c0_g1_i1	A0A0P0V8S9		Cdc73/Paf1 complex [GO:0016593]	DNA binding [GO:0003677]; RNA polymerase II C-terminal domain phosphoserine binding [GO:1990269]	Cdc73/Paf1 complex [GO:0016593]; DNA binding [GO:0003677]; RNA polymerase II C-terminal domain phosphoserine binding [GO:1990269]	GO:0003677; GO:0016593; GO:1990269
		TRINITY_DN100419_c0_g1_i1	A0A0P0XT65
		TRINITY_DN10041_c0_g1_i1	Q7Y1V2			translation initiation factor activity [GO:0003743]	translation initiation factor activity [GO:0003743]	GO:0003743	KOG3403;COG0361;
		TRINITY_DN10041_c0_g1_i2	Q7Y1V2			translation initiation factor activity [GO:0003743]	translation initiation factor activity [GO:0003743]	GO:0003743	KOG3403;COG0361;
		TRINITY_DN10041_c0_g2_i1	Q7Y1V2			translation initiation factor activity [GO:0003743]	translation initiation factor activity [GO:0003743]	GO:0003743	KOG3403;COG0361;
		TRINITY_DN10041_c0_g3_i1	Q8GU64	transmembrane transport [GO:0055085]	integral component of membrane [GO:0016021]; membrane [GO:0016020]; plant-type vacuole [GO:0000325]; vacuolar membrane [GO:0005774]	ATPase activity [GO:0016887]; ATPase-coupled transmembrane transporter activity [GO:0042626]; ATP binding [GO:0005524]	integral component of membrane [GO:0016021]; membrane [GO:0016020]; plant-type vacuole [GO:0000325]; vacuolar membrane [GO:0005774]; ATP binding [GO:0005524]; ATPase activity [GO:0016887]; ATPase-coupled transmembrane transporter activity [GO:0042626]; transmembrane transport [GO:0055085]	GO:0000325; GO:0005524; GO:0005774; GO:0016020; GO:0016021; GO:0016887; GO:0042626; GO:0055085	KOG0054;COG1132;
		TRINITY_DN10041_c0_g3_i2	Q8GU64	transmembrane transport [GO:0055085]	integral component of membrane [GO:0016021]; membrane [GO:0016020]; plant-type vacuole [GO:0000325]; vacuolar membrane [GO:0005774]	ATPase activity [GO:0016887]; ATPase-coupled transmembrane transporter activity [GO:0042626]; ATP binding [GO:0005524]	integral component of membrane [GO:0016021]; membrane [GO:0016020]; plant-type vacuole [GO:0000325]; vacuolar membrane [GO:0005774]; ATP binding [GO:0005524]; ATPase activity [GO:0016887]; ATPase-coupled transmembrane transporter activity [GO:0042626]; transmembrane transport [GO:0055085]	GO:0000325; GO:0005524; GO:0005774; GO:0016020; GO:0016021; GO:0016887; GO:0042626; GO:0055085	KOG0054;COG1132;
		TRINITY_DN10041_c0_g4_i1	Q8RYL1	biosynthetic process [GO:0009058]; sphingolipid metabolic process [GO:0006665]	endoplasmic reticulum membrane [GO:0005789]; integral component of membrane [GO:0016021]	pyridoxal phosphate binding [GO:0030170]; serine C-palmitoyltransferase activity [GO:0004758]	endoplasmic reticulum membrane [GO:0005789]; integral component of membrane [GO:0016021]; pyridoxal phosphate binding [GO:0030170]; serine C-palmitoyltransferase activity [GO:0004758]; biosynthetic process [GO:0009058]; sphingolipid metabolic process [GO:0006665]	GO:0004758; GO:0005789; GO:0006665; GO:0009058; GO:0016021; GO:0030170	KOG1357;COG0156;
		TRINITY_DN100420_c0_g1_i1	Q2QQS1	protein folding [GO:0006457]	cytoplasm [GO:0005737]; prefoldin complex [GO:0016272]	protein folding chaperone [GO:0044183]; unfolded protein binding [GO:0051082]	cytoplasm [GO:0005737]; prefoldin complex [GO:0016272]; protein folding chaperone [GO:0044183]; unfolded protein binding [GO:0051082]; protein folding [GO:0006457]	GO:0005737; GO:0006457; GO:0016272; GO:0044183; GO:0051082	KOG4098;ENOG4111S6I;
		TRINITY_DN100423_c0_g1_i1	Q7XCP8						ENOG410JJ00;ENOG411188M;
		TRINITY_DN100425_c0_g1_i1	Q84S05		membrane [GO:0016020]	heme binding [GO:0020037]; iron ion binding [GO:0005506]; oxidoreductase activity, acting on paired donors, with incorporation or reduction of molecular oxygen, NAD(P)H as one donor, and incorporation of one atom of oxygen [GO:0016709]	membrane [GO:0016020]; heme binding [GO:0020037]; iron ion binding [GO:0005506]; oxidoreductase activity, acting on paired donors, with incorporation or reduction of molecular oxygen, NAD(P)H as one donor, and incorporation of one atom of oxygen [GO:0016709]	GO:0005506; GO:0016020; GO:0016709; GO:0020037	KOG0156;COG2124;
		TRINITY_DN100426_c0_g1_i1	Q8LI41	translation [GO:0006412]	ribosome [GO:0005840]	structural constituent of ribosome [GO:0003735]	ribosome [GO:0005840]; structural constituent of ribosome [GO:0003735]; translation [GO:0006412]	GO:0003735; GO:0005840; GO:0006412	KOG1715;COG0222;
		TRINITY_DN100428_c0_g1_i1	A0A0N7KLZ5	citrate metabolic process [GO:0006101]; tricarboxylic acid cycle [GO:0006099]	cytosol [GO:0005829]; mitochondrion [GO:0005739]	4 iron, 4 sulfur cluster binding [GO:0051539]; aconitate hydratase activity [GO:0003994]; citrate dehydratase activity [GO:0047780]	cytosol [GO:0005829]; mitochondrion [GO:0005739]; 4 iron, 4 sulfur cluster binding [GO:0051539]; aconitate hydratase activity [GO:0003994]; citrate dehydratase activity [GO:0047780]; citrate metabolic process [GO:0006101]; tricarboxylic acid cycle [GO:0006099]	GO:0003994; GO:0005739; GO:0005829; GO:0006099; GO:0006101; GO:0047780; GO:0051539
		TRINITY_DN10042_c0_g1_i1	Q5TKQ5	'de novo' protein folding [GO:0006458]; protein import into mitochondrial intermembrane space [GO:0045041]; protein refolding [GO:0042026]; response to cadmium ion [GO:0046686]	cytosol [GO:0005829]; mitochondrion [GO:0005739]; vacuolar membrane [GO:0005774]	ATP binding [GO:0005524]; unfolded protein binding [GO:0051082]	cytosol [GO:0005829]; mitochondrion [GO:0005739]; vacuolar membrane [GO:0005774]; ATP binding [GO:0005524]; unfolded protein binding [GO:0051082]; 'de novo' protein folding [GO:0006458]; protein import into mitochondrial intermembrane space [GO:0045041]; protein refolding [GO:0042026]; response to cadmium ion [GO:0046686]	GO:0005524; GO:0005739; GO:0005774; GO:0005829; GO:0006458; GO:0042026; GO:0045041; GO:0046686; GO:0051082	KOG0356;COG0459;
		TRINITY_DN10042_c0_g1_i2	Q5TKQ5	'de novo' protein folding [GO:0006458]; protein import into mitochondrial intermembrane space [GO:0045041]; protein refolding [GO:0042026]; response to cadmium ion [GO:0046686]	cytosol [GO:0005829]; mitochondrion [GO:0005739]; vacuolar membrane [GO:0005774]	ATP binding [GO:0005524]; unfolded protein binding [GO:0051082]	cytosol [GO:0005829]; mitochondrion [GO:0005739]; vacuolar membrane [GO:0005774]; ATP binding [GO:0005524]; unfolded protein binding [GO:0051082]; 'de novo' protein folding [GO:0006458]; protein import into mitochondrial intermembrane space [GO:0045041]; protein refolding [GO:0042026]; response to cadmium ion [GO:0046686]	GO:0005524; GO:0005739; GO:0005774; GO:0005829; GO:0006458; GO:0042026; GO:0045041; GO:0046686; GO:0051082	KOG0356;COG0459;
		TRINITY_DN10042_c0_g2_i1	Q6K681						ENOG410JUR7;ENOG41106MR;
		TRINITY_DN10042_c0_g3_i1	A0A0P0XN45
		TRINITY_DN100430_c0_g1_i2	Q9XJ54	nucleocytoplasmic transport [GO:0006913]; protein transport [GO:0015031]	cytoplasm [GO:0005737]; nuclear pore central transport channel [GO:0044613]		cytoplasm [GO:0005737]; nuclear pore central transport channel [GO:0044613]; nucleocytoplasmic transport [GO:0006913]; protein transport [GO:0015031]	GO:0005737; GO:0006913; GO:0015031; GO:0044613	KOG2104;ENOG4111QUX;
		TRINITY_DN100436_c0_g1_i1	Q0E3C8	protein metabolic process [GO:0019538]; protein refolding [GO:0042026]; response to heat [GO:0009408]	mitochondrion [GO:0005739]	ATP binding [GO:0005524]	mitochondrion [GO:0005739]; ATP binding [GO:0005524]; protein metabolic process [GO:0019538]; protein refolding [GO:0042026]; response to heat [GO:0009408]	GO:0005524; GO:0005739; GO:0009408; GO:0019538; GO:0042026	KOG1051;COG0542;
		TRINITY_DN100439_c0_g1_i1	A0A0P0WBB8	amine metabolic process [GO:0009308]		copper ion binding [GO:0005507]; primary amine oxidase activity [GO:0008131]; quinone binding [GO:0048038]	copper ion binding [GO:0005507]; primary amine oxidase activity [GO:0008131]; quinone binding [GO:0048038]; amine metabolic process [GO:0009308]	GO:0005507; GO:0008131; GO:0009308; GO:0048038
		TRINITY_DN10043_c0_g1_i1	A0A0P0VTW1			metal ion binding [GO:0046872]; oxidoreductase activity, acting on single donors with incorporation of molecular oxygen, incorporation of two atoms of oxygen [GO:0016702]	metal ion binding [GO:0046872]; oxidoreductase activity, acting on single donors with incorporation of molecular oxygen, incorporation of two atoms of oxygen [GO:0016702]	GO:0016702; GO:0046872
		TRINITY_DN10043_c1_g1_i1	NA	NA	NA	NA	NA	NA
		TRINITY_DN10043_c2_g1_i1	Q8H016	oxylipin biosynthetic process [GO:0031408]		linoleate 13S-lipoxygenase activity [GO:0016165]; metal ion binding [GO:0046872]	linoleate 13S-lipoxygenase activity [GO:0016165]; metal ion binding [GO:0046872]; oxylipin biosynthetic process [GO:0031408]	GO:0016165; GO:0031408; GO:0046872	ENOG410IEKP;ENOG410YN4N;
		TRINITY_DN100443_c0_g1_i1	Q6K7F4			serine-type endopeptidase activity [GO:0004252]	serine-type endopeptidase activity [GO:0004252]	GO:0004252	COG1404;
		TRINITY_DN100444_c0_g1_i1	Q8H859	lignin biosynthetic process [GO:0009809]		cinnamyl-alcohol dehydrogenase activity [GO:0045551]; oxidoreductase activity, acting on the CH-OH group of donors, NAD or NADP as acceptor [GO:0016616]; sinapyl alcohol dehydrogenase activity [GO:0052747]; zinc ion binding [GO:0008270]	cinnamyl-alcohol dehydrogenase activity [GO:0045551]; oxidoreductase activity, acting on the CH-OH group of donors, NAD or NADP as acceptor [GO:0016616]; sinapyl alcohol dehydrogenase activity [GO:0052747]; zinc ion binding [GO:0008270]; lignin biosynthetic process [GO:0009809]	GO:0008270; GO:0009809; GO:0016616; GO:0045551; GO:0052747	KOG0023;COG1064;
		TRINITY_DN100449_c0_g1_i1	Q0DGX6
		TRINITY_DN10044_c0_g1_i1	Q84PX1						ENOG410JWNA;ENOG41104SR;
		TRINITY_DN10044_c0_g1_i2	Q84PX1						ENOG410JWNA;ENOG41104SR;
		TRINITY_DN10044_c0_g1_i3	Q84PX1						ENOG410JWNA;ENOG41104SR;
		TRINITY_DN10044_c0_g1_i4	Q84PX1						ENOG410JWNA;ENOG41104SR;
		TRINITY_DN10044_c1_g1_i1	Q0IXE8		nucleus [GO:0005634]	endoribonuclease activity [GO:0004521]; RNA binding [GO:0003723]; sequence-specific DNA binding [GO:0043565]; single-stranded DNA binding [GO:0003697]	nucleus [GO:0005634]; endoribonuclease activity [GO:0004521]; RNA binding [GO:0003723]; sequence-specific DNA binding [GO:0043565]; single-stranded DNA binding [GO:0003697]	GO:0003697; GO:0003723; GO:0004521; GO:0005634; GO:0043565	KOG3067;ENOG410XR87;
		TRINITY_DN10044_c1_g1_i2	Q0IXE8		nucleus [GO:0005634]	endoribonuclease activity [GO:0004521]; RNA binding [GO:0003723]; sequence-specific DNA binding [GO:0043565]; single-stranded DNA binding [GO:0003697]	nucleus [GO:0005634]; endoribonuclease activity [GO:0004521]; RNA binding [GO:0003723]; sequence-specific DNA binding [GO:0043565]; single-stranded DNA binding [GO:0003697]	GO:0003697; GO:0003723; GO:0004521; GO:0005634; GO:0043565	KOG3067;ENOG410XR87;
		TRINITY_DN10044_c1_g1_i3	A0A0P0WX48
		TRINITY_DN10044_c1_g1_i4	A0A0P0WX48
		TRINITY_DN10044_c2_g1_i1	A0A0P0VGV3			FAD binding [GO:0071949]; oxidoreductase activity [GO:0016491]	FAD binding [GO:0071949]; oxidoreductase activity [GO:0016491]	GO:0016491; GO:0071949
		TRINITY_DN10044_c4_g1_i1	A0A0P0WWT3		chloroplast thylakoid membrane [GO:0009535]		chloroplast thylakoid membrane [GO:0009535]	GO:0009535
		TRINITY_DN100452_c0_g1_i1	Q5ZA07	protein ubiquitination [GO:0016567]		DNA binding [GO:0003677]; metal ion binding [GO:0046872]; transferase activity [GO:0016740]	DNA binding [GO:0003677]; metal ion binding [GO:0046872]; transferase activity [GO:0016740]; protein ubiquitination [GO:0016567]	GO:0003677; GO:0016567; GO:0016740; GO:0046872	KOG1039;ENOG410XRM0;
		TRINITY_DN100454_c0_g1_i1	Q93VL5	ubiquitin-dependent protein catabolic process [GO:0006511]		ubiquitin protein ligase binding [GO:0031625]	ubiquitin protein ligase binding [GO:0031625]; ubiquitin-dependent protein catabolic process [GO:0006511]	GO:0006511; GO:0031625	KOG2166;COG5647;
		TRINITY_DN100456_c0_g1_i1	A0A0P0W971
		TRINITY_DN100459_c0_g1_i1	Q7X8B5	response to cold [GO:0009409]; response to water deprivation [GO:0009414]	integral component of membrane [GO:0016021]; intracellular membrane-bounded organelle [GO:0043231]; plasma membrane [GO:0005886]	ATPase-coupled cation transmembrane transporter activity [GO:0019829]; ATP binding [GO:0005524]; calcium transmembrane transporter activity, phosphorylative mechanism [GO:0005388]; calmodulin binding [GO:0005516]; metal ion binding [GO:0046872]	integral component of membrane [GO:0016021]; intracellular membrane-bounded organelle [GO:0043231]; plasma membrane [GO:0005886]; ATP binding [GO:0005524]; ATPase-coupled cation transmembrane transporter activity [GO:0019829]; calcium transmembrane transporter activity, phosphorylative mechanism [GO:0005388]; calmodulin binding [GO:0005516]; metal ion binding [GO:0046872]; response to cold [GO:00…	GO:0005388; GO:0005516; GO:0005524; GO:0005886; GO:0009409; GO:0009414; GO:0016021; GO:0019829; GO:0043231; GO:0046872	KOG0204;ENOG410XNNC;
		TRINITY_DN10045_c0_g1_i1	A0A0P0VMT1
		TRINITY_DN10045_c1_g1_i1	B9FNL7						KOG4197;ENOG410Z7Z7;
		TRINITY_DN10045_c1_g1_i10	B9FNL7						KOG4197;ENOG410Z7Z7;
		TRINITY_DN10045_c1_g1_i11	B9FNL7						KOG4197;ENOG410Z7Z7;
		TRINITY_DN10045_c1_g1_i12	Q8H5J8			ADP binding [GO:0043531]	ADP binding [GO:0043531]	GO:0043531	ENOG410JSFU;ENOG41108UM;
		TRINITY_DN10045_c1_g1_i2	B9FNL7						KOG4197;ENOG410Z7Z7;
		TRINITY_DN10045_c1_g1_i4	Q8H5J8			ADP binding [GO:0043531]	ADP binding [GO:0043531]	GO:0043531	ENOG410JSFU;ENOG41108UM;
		TRINITY_DN10045_c1_g1_i7	Q8H5J8			ADP binding [GO:0043531]	ADP binding [GO:0043531]	GO:0043531	ENOG410JSFU;ENOG41108UM;
		TRINITY_DN10045_c1_g1_i8	B9FNL7						KOG4197;ENOG410Z7Z7;
		TRINITY_DN10045_c1_g2_i1	Q0D7I3	glycogen biosynthetic process [GO:0005978]; starch biosynthetic process [GO:0019252]	chloroplast [GO:0009507]	ATP binding [GO:0005524]; glucose-1-phosphate adenylyltransferase activity [GO:0008878]	chloroplast [GO:0009507]; ATP binding [GO:0005524]; glucose-1-phosphate adenylyltransferase activity [GO:0008878]; glycogen biosynthetic process [GO:0005978]; starch biosynthetic process [GO:0019252]	GO:0005524; GO:0005978; GO:0008878; GO:0009507; GO:0019252	ENOG410IMYM;COG0448;
		TRINITY_DN10045_c1_g2_i2	Q0D7I3	glycogen biosynthetic process [GO:0005978]; starch biosynthetic process [GO:0019252]	chloroplast [GO:0009507]	ATP binding [GO:0005524]; glucose-1-phosphate adenylyltransferase activity [GO:0008878]	chloroplast [GO:0009507]; ATP binding [GO:0005524]; glucose-1-phosphate adenylyltransferase activity [GO:0008878]; glycogen biosynthetic process [GO:0005978]; starch biosynthetic process [GO:0019252]	GO:0005524; GO:0005978; GO:0008878; GO:0009507; GO:0019252	ENOG410IMYM;COG0448;
		TRINITY_DN10045_c1_g3_i1	Q0D7I3	glycogen biosynthetic process [GO:0005978]; starch biosynthetic process [GO:0019252]	chloroplast [GO:0009507]	ATP binding [GO:0005524]; glucose-1-phosphate adenylyltransferase activity [GO:0008878]	chloroplast [GO:0009507]; ATP binding [GO:0005524]; glucose-1-phosphate adenylyltransferase activity [GO:0008878]; glycogen biosynthetic process [GO:0005978]; starch biosynthetic process [GO:0019252]	GO:0005524; GO:0005978; GO:0008878; GO:0009507; GO:0019252	ENOG410IMYM;COG0448;
		TRINITY_DN10045_c1_g4_i1	Q0D7I3	glycogen biosynthetic process [GO:0005978]; starch biosynthetic process [GO:0019252]	chloroplast [GO:0009507]	ATP binding [GO:0005524]; glucose-1-phosphate adenylyltransferase activity [GO:0008878]	chloroplast [GO:0009507]; ATP binding [GO:0005524]; glucose-1-phosphate adenylyltransferase activity [GO:0008878]; glycogen biosynthetic process [GO:0005978]; starch biosynthetic process [GO:0019252]	GO:0005524; GO:0005978; GO:0008878; GO:0009507; GO:0019252	ENOG410IMYM;COG0448;
		TRINITY_DN10045_c2_g1_i2	Q6Z313						KOG4197;ENOG410Z7Z7;
		TRINITY_DN100461_c0_g1_i1	Q5VPF1	proteasomal protein catabolic process [GO:0010498]; proteasomal ubiquitin-independent protein catabolic process [GO:0010499]; proteasome-mediated ubiquitin-dependent protein catabolic process [GO:0043161]	cytoplasm [GO:0005737]; nucleus [GO:0005634]; proteasome core complex [GO:0005839]	endopeptidase activity [GO:0004175]; threonine-type endopeptidase activity [GO:0004298]	cytoplasm [GO:0005737]; nucleus [GO:0005634]; proteasome core complex [GO:0005839]; endopeptidase activity [GO:0004175]; threonine-type endopeptidase activity [GO:0004298]; proteasomal protein catabolic process [GO:0010498]; proteasomal ubiquitin-independent protein catabolic process [GO:0010499]; proteasome-mediated ubiquitin-dependent protein catabolic process [GO:0043161]	GO:0004175; GO:0004298; GO:0005634; GO:0005737; GO:0005839; GO:0010498; GO:0010499; GO:0043161	KOG0174;ENOG410XS23;
		TRINITY_DN100462_c0_g1_i1	Q0J905	translation [GO:0006412]		GTPase activity [GO:0003924]; GTP binding [GO:0005525]	GTP binding [GO:0005525]; GTPase activity [GO:0003924]; translation [GO:0006412]	GO:0003924; GO:0005525; GO:0006412	KOG0458;COG5256;
		TRINITY_DN100466_c0_g1_i1	NA	NA	NA	NA	NA	NA
		TRINITY_DN100467_c0_g1_i1	Q53PY9	protein phosphorylation [GO:0006468]	cytoplasm [GO:0005737]; nucleus [GO:0005634]; plasma membrane [GO:0005886]	ATP binding [GO:0005524]; protein serine/threonine kinase activity [GO:0004674]	cytoplasm [GO:0005737]; nucleus [GO:0005634]; plasma membrane [GO:0005886]; ATP binding [GO:0005524]; protein serine/threonine kinase activity [GO:0004674]; protein phosphorylation [GO:0006468]	GO:0004674; GO:0005524; GO:0005634; GO:0005737; GO:0005886; GO:0006468	KOG0610;ENOG410XQ0C;
		TRINITY_DN10046_c0_g1_i1	Q6Z8Z5	response to cold [GO:0009409]	chloroplast thylakoid membrane [GO:0009535]	mRNA binding [GO:0003729]	chloroplast thylakoid membrane [GO:0009535]; mRNA binding [GO:0003729]; response to cold [GO:0009409]	GO:0003729; GO:0009409; GO:0009535	KOG4197;ENOG410Z7Z7;
		TRINITY_DN10046_c0_g1_i2	Q6Z8Z5	response to cold [GO:0009409]	chloroplast thylakoid membrane [GO:0009535]	mRNA binding [GO:0003729]	chloroplast thylakoid membrane [GO:0009535]; mRNA binding [GO:0003729]; response to cold [GO:0009409]	GO:0003729; GO:0009409; GO:0009535	KOG4197;ENOG410Z7Z7;
		TRINITY_DN10046_c0_g1_i3	Q0DPF4
		TRINITY_DN100470_c0_g1_i1	Q10LF0
		TRINITY_DN100472_c0_g1_i1	Q10A37	autophagosome assembly [GO:0000045]; autophagy of mitochondrion [GO:0000422]; late nucleophagy [GO:0044805]; protein localization to phagophore assembly site [GO:0034497]; protein transport [GO:0015031]	autophagosome [GO:0005776]; cytoplasmic vesicle membrane [GO:0030659]; Golgi apparatus [GO:0005794]; integral component of membrane [GO:0016021]; phagophore assembly site [GO:0000407]		autophagosome [GO:0005776]; cytoplasmic vesicle membrane [GO:0030659]; Golgi apparatus [GO:0005794]; integral component of membrane [GO:0016021]; phagophore assembly site [GO:0000407]; autophagosome assembly [GO:0000045]; autophagy of mitochondrion [GO:0000422]; late nucleophagy [GO:0044805]; protein localization to phagophore assembly site [GO:0034497]; protein transport [GO:0015031]	GO:0000045; GO:0000407; GO:0000422; GO:0005776; GO:0005794; GO:0015031; GO:0016021; GO:0030659; GO:0034497; GO:0044805	KOG2173;ENOG410XQBE;
		TRINITY_DN100474_c0_g1_i1	A0A0P0VQP6	proton export across plasma membrane [GO:0120029]; proton transmembrane transport [GO:1902600]; regulation of intracellular pH [GO:0051453]	cell [GO:0005623]; integral component of membrane [GO:0016021]; plasma membrane [GO:0005886]	ATP binding [GO:0005524]; proton-exporting ATPase activity, phosphorylative mechanism [GO:0008553]	cell [GO:0005623]; integral component of membrane [GO:0016021]; plasma membrane [GO:0005886]; ATP binding [GO:0005524]; proton-exporting ATPase activity, phosphorylative mechanism [GO:0008553]; proton export across plasma membrane [GO:0120029]; proton transmembrane transport [GO:1902600]; regulation of intracellular pH [GO:0051453]	GO:0005524; GO:0005623; GO:0005886; GO:0008553; GO:0016021; GO:0051453; GO:0120029; GO:1902600
		TRINITY_DN100475_c0_g1_i1	Q8SA13		nucleus [GO:0005634]	DNA-binding transcription factor activity [GO:0003700]; sequence-specific DNA binding [GO:0043565]	nucleus [GO:0005634]; DNA-binding transcription factor activity [GO:0003700]; sequence-specific DNA binding [GO:0043565]	GO:0003700; GO:0005634; GO:0043565	ENOG410JQ07;ENOG410ZV5T;
		TRINITY_DN100476_c0_g1_i1	A0A0P0WV46		Golgi apparatus [GO:0005794]	O-acetyltransferase activity [GO:0016413]	Golgi apparatus [GO:0005794]; O-acetyltransferase activity [GO:0016413]	GO:0005794; GO:0016413
		TRINITY_DN100477_c0_g1_i1	Q6ZBH2			oxidoreductase activity [GO:0016491]; zinc ion binding [GO:0008270]	oxidoreductase activity [GO:0016491]; zinc ion binding [GO:0008270]	GO:0008270; GO:0016491
		TRINITY_DN100479_c0_g1_i1	A0A0P0V4Y3
		TRINITY_DN10047_c0_g1_i1	A0A0P0X0E1	exocytosis [GO:0006887]; protein transport [GO:0015031]	exocyst [GO:0000145]		exocyst [GO:0000145]; exocytosis [GO:0006887]; protein transport [GO:0015031]	GO:0000145; GO:0006887; GO:0015031
		TRINITY_DN10047_c1_g1_i1	A0A0P0X0E1	exocytosis [GO:0006887]; protein transport [GO:0015031]	exocyst [GO:0000145]		exocyst [GO:0000145]; exocytosis [GO:0006887]; protein transport [GO:0015031]	GO:0000145; GO:0006887; GO:0015031
		TRINITY_DN10047_c1_g2_i1	A0A0P0X0E1	exocytosis [GO:0006887]; protein transport [GO:0015031]	exocyst [GO:0000145]		exocyst [GO:0000145]; exocytosis [GO:0006887]; protein transport [GO:0015031]	GO:0000145; GO:0006887; GO:0015031
		TRINITY_DN10047_c1_g3_i1	A0A0N7KEP5	exocytosis [GO:0006887]; protein transport [GO:0015031]	exocyst [GO:0000145]		exocyst [GO:0000145]; exocytosis [GO:0006887]; protein transport [GO:0015031]	GO:0000145; GO:0006887; GO:0015031
		TRINITY_DN100480_c0_g1_i1	Q2R3A1	flavonoid biosynthetic process [GO:0009813]		naringenin-chalcone synthase activity [GO:0016210]	naringenin-chalcone synthase activity [GO:0016210]; flavonoid biosynthetic process [GO:0009813]	GO:0009813; GO:0016210	ENOG410IKG2;COG3424;
		TRINITY_DN100480_c1_g1_i1	Q0E4J6	transmembrane transport [GO:0055085]	integral component of membrane [GO:0016021]; membrane [GO:0016020]; plasma membrane [GO:0005886]		integral component of membrane [GO:0016021]; membrane [GO:0016020]; plasma membrane [GO:0005886]; transmembrane transport [GO:0055085]	GO:0005886; GO:0016020; GO:0016021; GO:0055085	ENOG410IEEY;COG1297;
		TRINITY_DN100482_c0_g1_i1	Q5ZCD9	mRNA cis splicing, via spliceosome [GO:0045292]; regulation of alternative mRNA splicing, via spliceosome [GO:0000381]	nuclear speck [GO:0016607]; nucleus [GO:0005634]	mRNA binding [GO:0003729]; RNA binding [GO:0003723]; zinc ion binding [GO:0008270]	nuclear speck [GO:0016607]; nucleus [GO:0005634]; mRNA binding [GO:0003729]; RNA binding [GO:0003723]; zinc ion binding [GO:0008270]; mRNA cis splicing, via spliceosome [GO:0045292]; regulation of alternative mRNA splicing, via spliceosome [GO:0000381]	GO:0000381; GO:0003723; GO:0003729; GO:0005634; GO:0008270; GO:0016607; GO:0045292	KOG0107;ENOG4111N8Y;
		TRINITY_DN100483_c0_g1_i1	Q0E0Z3	isoleucine biosynthetic process [GO:0009097]; valine biosynthetic process [GO:0009099]		acetolactate synthase activity [GO:0003984]; flavin adenine dinucleotide binding [GO:0050660]; magnesium ion binding [GO:0000287]; thiamine pyrophosphate binding [GO:0030976]	acetolactate synthase activity [GO:0003984]; flavin adenine dinucleotide binding [GO:0050660]; magnesium ion binding [GO:0000287]; thiamine pyrophosphate binding [GO:0030976]; isoleucine biosynthetic process [GO:0009097]; valine biosynthetic process [GO:0009099]	GO:0000287; GO:0003984; GO:0009097; GO:0009099; GO:0030976; GO:0050660	KOG4166;COG0028;
		TRINITY_DN100485_c0_g1_i1	Q0IU48		cytoplasm [GO:0005737]; endosome [GO:0005768]; integral component of membrane [GO:0016021]; trans-Golgi network [GO:0005802]	methyltransferase activity [GO:0008168]	cytoplasm [GO:0005737]; endosome [GO:0005768]; integral component of membrane [GO:0016021]; trans-Golgi network [GO:0005802]; methyltransferase activity [GO:0008168]	GO:0005737; GO:0005768; GO:0005802; GO:0008168; GO:0016021	ENOG410JUJ1;ENOG41106TX;
		TRINITY_DN100487_c0_g1_i1	C7J6C1
		TRINITY_DN100487_c1_g1_i1	Q6ZLH4						KOG4197;ENOG410Z7Z7;
		TRINITY_DN100488_c0_g1_i1	Q65X23	intracellular signal transduction [GO:0035556]; protein phosphorylation [GO:0006468]	cytoplasm [GO:0005737]	ATP binding [GO:0005524]; protein serine/threonine kinase activity [GO:0004674]	cytoplasm [GO:0005737]; ATP binding [GO:0005524]; protein serine/threonine kinase activity [GO:0004674]; intracellular signal transduction [GO:0035556]; protein phosphorylation [GO:0006468]	GO:0004674; GO:0005524; GO:0005737; GO:0006468; GO:0035556	KOG0584;ENOG410XQWZ;
		TRINITY_DN100489_c0_g1_i2	Q7XTC8	mitochondrial transport [GO:0006839]; response to cold [GO:0009409]	integral component of membrane [GO:0016021]; mitochondrial membrane [GO:0031966]		integral component of membrane [GO:0016021]; mitochondrial membrane [GO:0031966]; mitochondrial transport [GO:0006839]; response to cold [GO:0009409]	GO:0006839; GO:0009409; GO:0016021; GO:0031966	KOG0753;ENOG410XRV1;
		TRINITY_DN10048_c0_g1_i2	A0A0P0VFU8
		TRINITY_DN10048_c0_g1_i3	A0A0P0VFU8
		TRINITY_DN10048_c0_g1_i4	A0A0P0VFU8
		TRINITY_DN10048_c0_g1_i5	A0A0P0VFU8
		TRINITY_DN100491_c0_g1_i1	A0A0P0WA25	tricarboxylic acid cycle [GO:0006099]		oxoglutarate dehydrogenase (succinyl-transferring) activity [GO:0004591]; thiamine pyrophosphate binding [GO:0030976]	oxoglutarate dehydrogenase (succinyl-transferring) activity [GO:0004591]; thiamine pyrophosphate binding [GO:0030976]; tricarboxylic acid cycle [GO:0006099]	GO:0004591; GO:0006099; GO:0030976
		TRINITY_DN100492_c0_g1_i1	Q6ZDY8	mitochondrial electron transport, succinate to ubiquinone [GO:0006121]; tricarboxylic acid cycle [GO:0006099]	mitochondrial respiratory chain complex II, succinate dehydrogenase complex (ubiquinone) [GO:0005749]; respiratory chain complex II [GO:0045273]	electron transfer activity [GO:0009055]; flavin adenine dinucleotide binding [GO:0050660]; oxidoreductase activity [GO:0016491]; succinate dehydrogenase (ubiquinone) activity [GO:0008177]; succinate dehydrogenase activity [GO:0000104]	mitochondrial respiratory chain complex II, succinate dehydrogenase complex (ubiquinone) [GO:0005749]; respiratory chain complex II [GO:0045273]; electron transfer activity [GO:0009055]; flavin adenine dinucleotide binding [GO:0050660]; oxidoreductase activity [GO:0016491]; succinate dehydrogenase (ubiquinone) activity [GO:0008177]; succinate dehydrogenase activity [GO:0000104]; mitochondrial ele…	GO:0000104; GO:0005749; GO:0006099; GO:0006121; GO:0008177; GO:0009055; GO:0016491; GO:0045273; GO:0050660	KOG2403;COG1053;
		TRINITY_DN100492_c1_g1_i1	Q6ZDY8	mitochondrial electron transport, succinate to ubiquinone [GO:0006121]; tricarboxylic acid cycle [GO:0006099]	mitochondrial respiratory chain complex II, succinate dehydrogenase complex (ubiquinone) [GO:0005749]; respiratory chain complex II [GO:0045273]	electron transfer activity [GO:0009055]; flavin adenine dinucleotide binding [GO:0050660]; oxidoreductase activity [GO:0016491]; succinate dehydrogenase (ubiquinone) activity [GO:0008177]; succinate dehydrogenase activity [GO:0000104]	mitochondrial respiratory chain complex II, succinate dehydrogenase complex (ubiquinone) [GO:0005749]; respiratory chain complex II [GO:0045273]; electron transfer activity [GO:0009055]; flavin adenine dinucleotide binding [GO:0050660]; oxidoreductase activity [GO:0016491]; succinate dehydrogenase (ubiquinone) activity [GO:0008177]; succinate dehydrogenase activity [GO:0000104]; mitochondrial ele…	GO:0000104; GO:0005749; GO:0006099; GO:0006121; GO:0008177; GO:0009055; GO:0016491; GO:0045273; GO:0050660	KOG2403;COG1053;
		TRINITY_DN100493_c0_g1_i1	Q2QY61						ENOG410IWJ9;ENOG410YD6D;
		TRINITY_DN100495_c0_g1_i1	Q6ZGF2	vesicle docking involved in exocytosis [GO:0006904]			vesicle docking involved in exocytosis [GO:0006904]	GO:0006904	KOG1299;COG5158;
		TRINITY_DN100497_c0_g1_i1	Q75GC3	histone H3-K4 methylation [GO:0051568]; positive regulation of flower development [GO:0009911]; positive regulation of transcription elongation from RNA polymerase II promoter [GO:0032968]; recruitment of 3'-end processing factors to RNA polymerase II holoenzyme complex [GO:0034402]; transcription elongation from RNA polymerase II promoter [GO:0006368]; vegetative to reproductive phase transition…	Cdc73/Paf1 complex [GO:0016593]	RNA polymerase II complex binding [GO:0000993]	Cdc73/Paf1 complex [GO:0016593]; RNA polymerase II complex binding [GO:0000993]; histone H3-K4 methylation [GO:0051568]; positive regulation of flower development [GO:0009911]; positive regulation of transcription elongation from RNA polymerase II promoter [GO:0032968]; recruitment of 3'-end processing factors to RNA polymerase II holoenzyme complex [GO:0034402]; transcription elongation from RNA…	GO:0000993; GO:0006368; GO:0009911; GO:0010228; GO:0016593; GO:0032968; GO:0034402; GO:0051568	KOG3786;COG5157;
		TRINITY_DN100497_c0_g2_i1	Q75GC3	histone H3-K4 methylation [GO:0051568]; positive regulation of flower development [GO:0009911]; positive regulation of transcription elongation from RNA polymerase II promoter [GO:0032968]; recruitment of 3'-end processing factors to RNA polymerase II holoenzyme complex [GO:0034402]; transcription elongation from RNA polymerase II promoter [GO:0006368]; vegetative to reproductive phase transition…	Cdc73/Paf1 complex [GO:0016593]	RNA polymerase II complex binding [GO:0000993]	Cdc73/Paf1 complex [GO:0016593]; RNA polymerase II complex binding [GO:0000993]; histone H3-K4 methylation [GO:0051568]; positive regulation of flower development [GO:0009911]; positive regulation of transcription elongation from RNA polymerase II promoter [GO:0032968]; recruitment of 3'-end processing factors to RNA polymerase II holoenzyme complex [GO:0034402]; transcription elongation from RNA…	GO:0000993; GO:0006368; GO:0009911; GO:0010228; GO:0016593; GO:0032968; GO:0034402; GO:0051568	KOG3786;COG5157;
		TRINITY_DN100499_c0_g1_i1	Q5Z800	protein K48-linked deubiquitination [GO:0071108]	cell periphery [GO:0071944]; cytosol [GO:0005829]	cysteine-type carboxypeptidase activity [GO:0016807]; Lys48-specific deubiquitinase activity [GO:1990380]; thiol-dependent ubiquitin-specific protease activity [GO:0004843]	cell periphery [GO:0071944]; cytosol [GO:0005829]; cysteine-type carboxypeptidase activity [GO:0016807]; Lys48-specific deubiquitinase activity [GO:1990380]; thiol-dependent ubiquitin-specific protease activity [GO:0004843]; protein K48-linked deubiquitination [GO:0071108]	GO:0004843; GO:0005829; GO:0016807; GO:0071108; GO:0071944; GO:1990380	KOG2427;ENOG41102GM;
		TRINITY_DN10049_c0_g1_i3	Q75IZ5	cell wall organization [GO:0071555]; pectin biosynthetic process [GO:0045489]	Golgi membrane [GO:0000139]; integral component of membrane [GO:0016021]	polygalacturonate 4-alpha-galacturonosyltransferase activity [GO:0047262]	Golgi membrane [GO:0000139]; integral component of membrane [GO:0016021]; polygalacturonate 4-alpha-galacturonosyltransferase activity [GO:0047262]; cell wall organization [GO:0071555]; pectin biosynthetic process [GO:0045489]	GO:0000139; GO:0016021; GO:0045489; GO:0047262; GO:0071555	ENOG410IKIZ;ENOG410ZTI1;
		TRINITY_DN10049_c1_g1_i2	Q5W6M7		nucleus [GO:0005634]	DNA-binding transcription factor activity [GO:0003700]; sequence-specific DNA binding [GO:0043565]	nucleus [GO:0005634]; DNA-binding transcription factor activity [GO:0003700]; sequence-specific DNA binding [GO:0043565]	GO:0003700; GO:0005634; GO:0043565	ENOG410IVG2;ENOG4112BTF;
		TRINITY_DN1004_c0_g1_i1	Q0JDS7						ENOG410J27F;ENOG410YNTS;
		TRINITY_DN1004_c0_g1_i2	Q7XNQ0						ENOG410J27F;ENOG410YNTS;
		TRINITY_DN1004_c0_g1_i3	Q0JDS7						ENOG410J27F;ENOG410YNTS;
		TRINITY_DN1004_c0_g1_i4	Q7XNQ0						ENOG410J27F;ENOG410YNTS;
		TRINITY_DN1004_c0_g1_i5	Q0JDS7						ENOG410J27F;ENOG410YNTS;
		TRINITY_DN1004_c1_g1_i1	Q5VMB3		chloroplast [GO:0009507]	ATP binding [GO:0005524]	chloroplast [GO:0009507]; ATP binding [GO:0005524]	GO:0005524; GO:0009507	ENOG410IHVJ;COG3854;
		TRINITY_DN100500_c0_g1_i1	Q6L4S0	nucleotide-excision repair [GO:0006289]; proteasome-mediated ubiquitin-dependent protein catabolic process [GO:0043161]	cullin-RING ubiquitin ligase complex [GO:0031461]; nucleus [GO:0005634]	damaged DNA binding [GO:0003684]	cullin-RING ubiquitin ligase complex [GO:0031461]; nucleus [GO:0005634]; damaged DNA binding [GO:0003684]; nucleotide-excision repair [GO:0006289]; proteasome-mediated ubiquitin-dependent protein catabolic process [GO:0043161]	GO:0003684; GO:0005634; GO:0006289; GO:0031461; GO:0043161	KOG1897;ENOG410XPF6;
		TRINITY_DN100504_c0_g1_i1	A0A0P0UXE2		integral component of membrane [GO:0016021]	ATP binding [GO:0005524]; protein kinase activity [GO:0004672]	integral component of membrane [GO:0016021]; ATP binding [GO:0005524]; protein kinase activity [GO:0004672]	GO:0004672; GO:0005524; GO:0016021
		TRINITY_DN100504_c0_g2_i1	Q6Z0A5	cell differentiation [GO:0030154]	nucleus [GO:0005634]	DNA-binding transcription factor activity [GO:0003700]; sequence-specific DNA binding [GO:0043565]; transcription regulatory region DNA binding [GO:0044212]	nucleus [GO:0005634]; DNA-binding transcription factor activity [GO:0003700]; sequence-specific DNA binding [GO:0043565]; transcription regulatory region DNA binding [GO:0044212]; cell differentiation [GO:0030154]	GO:0003700; GO:0005634; GO:0030154; GO:0043565; GO:0044212	KOG0048;COG5147;
		TRINITY_DN100505_c0_g1_i1	A0A0P0UX66	cellular response to DNA damage stimulus [GO:0006974]; DNA damage checkpoint [GO:0000077]; DNA repair [GO:0006281]; histone phosphorylation [GO:0016572]; intrinsic apoptotic signaling pathway in response to DNA damage [GO:0008630]; negative regulation of TORC1 signaling [GO:1904262]; regulation of response to DNA damage stimulus [GO:2001020]; response to ionizing radiation [GO:0010212]; RNA splic…	nucleus [GO:0005634]	ATP binding [GO:0005524]; protein serine/threonine kinase activity [GO:0004674]	nucleus [GO:0005634]; ATP binding [GO:0005524]; protein serine/threonine kinase activity [GO:0004674]; cellular response to DNA damage stimulus [GO:0006974]; DNA damage checkpoint [GO:0000077]; DNA repair [GO:0006281]; histone phosphorylation [GO:0016572]; intrinsic apoptotic signaling pathway in response to DNA damage [GO:0008630]; negative regulation of TORC1 signaling [GO:1904262]; regulation …	GO:0000077; GO:0000723; GO:0004674; GO:0005524; GO:0005634; GO:0006281; GO:0006974; GO:0008380; GO:0008630; GO:0010212; GO:0016572; GO:1904262; GO:2001020
		TRINITY_DN100506_c0_g1_i1	Q84JH5	GDP-mannose biosynthetic process [GO:0009298]		GTP binding [GO:0005525]; mannose-1-phosphate guanylyltransferase activity [GO:0004475]	GTP binding [GO:0005525]; mannose-1-phosphate guanylyltransferase activity [GO:0004475]; GDP-mannose biosynthetic process [GO:0009298]	GO:0004475; GO:0005525; GO:0009298	KOG1322;COG1208;
		TRINITY_DN100507_c0_g1_i2	Q7EZK6	regulation of transcription, DNA-templated [GO:0006355]		chromatin DNA binding [GO:0031490]; transcription coregulator activity [GO:0003712]	chromatin DNA binding [GO:0031490]; transcription coregulator activity [GO:0003712]; regulation of transcription, DNA-templated [GO:0006355]	GO:0003712; GO:0006355; GO:0031490	ENOG410IH6Z;ENOG4111KNE;
		TRINITY_DN10050_c0_g1_i1	Q656A4	brassinosteroid mediated signaling pathway [GO:0009742]; chloroplast rRNA processing [GO:1901259]; response to brassinosteroid [GO:0009741]	chloroplast stroma [GO:0009570]; mitochondrion [GO:0005739]	GTP binding [GO:0005525]	chloroplast stroma [GO:0009570]; mitochondrion [GO:0005739]; GTP binding [GO:0005525]; brassinosteroid mediated signaling pathway [GO:0009742]; chloroplast rRNA processing [GO:1901259]; response to brassinosteroid [GO:0009741]	GO:0005525; GO:0005739; GO:0009570; GO:0009741; GO:0009742; GO:1901259	KOG1249;COG1161;
		TRINITY_DN10050_c0_g1_i2	Q656A4	brassinosteroid mediated signaling pathway [GO:0009742]; chloroplast rRNA processing [GO:1901259]; response to brassinosteroid [GO:0009741]	chloroplast stroma [GO:0009570]; mitochondrion [GO:0005739]	GTP binding [GO:0005525]	chloroplast stroma [GO:0009570]; mitochondrion [GO:0005739]; GTP binding [GO:0005525]; brassinosteroid mediated signaling pathway [GO:0009742]; chloroplast rRNA processing [GO:1901259]; response to brassinosteroid [GO:0009741]	GO:0005525; GO:0005739; GO:0009570; GO:0009741; GO:0009742; GO:1901259	KOG1249;COG1161;
		TRINITY_DN10050_c0_g1_i3	Q656A4	brassinosteroid mediated signaling pathway [GO:0009742]; chloroplast rRNA processing [GO:1901259]; response to brassinosteroid [GO:0009741]	chloroplast stroma [GO:0009570]; mitochondrion [GO:0005739]	GTP binding [GO:0005525]	chloroplast stroma [GO:0009570]; mitochondrion [GO:0005739]; GTP binding [GO:0005525]; brassinosteroid mediated signaling pathway [GO:0009742]; chloroplast rRNA processing [GO:1901259]; response to brassinosteroid [GO:0009741]	GO:0005525; GO:0005739; GO:0009570; GO:0009741; GO:0009742; GO:1901259	KOG1249;COG1161;
		TRINITY_DN10050_c0_g1_i4	Q656A4	brassinosteroid mediated signaling pathway [GO:0009742]; chloroplast rRNA processing [GO:1901259]; response to brassinosteroid [GO:0009741]	chloroplast stroma [GO:0009570]; mitochondrion [GO:0005739]	GTP binding [GO:0005525]	chloroplast stroma [GO:0009570]; mitochondrion [GO:0005739]; GTP binding [GO:0005525]; brassinosteroid mediated signaling pathway [GO:0009742]; chloroplast rRNA processing [GO:1901259]; response to brassinosteroid [GO:0009741]	GO:0005525; GO:0005739; GO:0009570; GO:0009741; GO:0009742; GO:1901259	KOG1249;COG1161;
		TRINITY_DN100511_c0_g1_i1	Q8RVB1	translation [GO:0006412]	ribosome [GO:0005840]	structural constituent of ribosome [GO:0003735]	ribosome [GO:0005840]; structural constituent of ribosome [GO:0003735]; translation [GO:0006412]	GO:0003735; GO:0005840; GO:0006412	ENOG410IZAP;COG0254;
		TRINITY_DN100515_c0_g1_i1	A0A0N7KSE7			oxidoreductase activity [GO:0016491]	oxidoreductase activity [GO:0016491]	GO:0016491
		TRINITY_DN100515_c0_g1_i2	Q6ZBK6		integral component of membrane [GO:0016021]		integral component of membrane [GO:0016021]	GO:0016021	ENOG410IHJ4;ENOG410YA5V;
		TRINITY_DN100517_c0_g1_i1	Q60EW9	anther dehiscence [GO:0009901]; negative regulation of auxin mediated signaling pathway [GO:0010930]	integral component of membrane [GO:0016021]; plasma membrane [GO:0005886]		integral component of membrane [GO:0016021]; plasma membrane [GO:0005886]; anther dehiscence [GO:0009901]; negative regulation of auxin mediated signaling pathway [GO:0010930]	GO:0005886; GO:0009901; GO:0010930; GO:0016021	ENOG410IEBI;ENOG410XRQN;
		TRINITY_DN100517_c0_g1_i2	Q60EW9	anther dehiscence [GO:0009901]; negative regulation of auxin mediated signaling pathway [GO:0010930]	integral component of membrane [GO:0016021]; plasma membrane [GO:0005886]		integral component of membrane [GO:0016021]; plasma membrane [GO:0005886]; anther dehiscence [GO:0009901]; negative regulation of auxin mediated signaling pathway [GO:0010930]	GO:0005886; GO:0009901; GO:0010930; GO:0016021	ENOG410IEBI;ENOG410XRQN;
		TRINITY_DN100519_c0_g1_i1	Q69MN4						ENOG410IUKV;COG5076;
		TRINITY_DN10051_c0_g1_i1	Q7EZS0						ENOG410IJ66;ENOG4112B44;
		TRINITY_DN10051_c0_g2_i1	Q7EZS0						ENOG410IJ66;ENOG4112B44;
		TRINITY_DN10051_c0_g2_i2	Q7EZS0						ENOG410IJ66;ENOG4112B44;
		TRINITY_DN10051_c0_g2_i3	Q7EZS0						ENOG410IJ66;ENOG4112B44;
		TRINITY_DN10051_c0_g2_i4	Q7EZS0						ENOG410IJ66;ENOG4112B44;
		TRINITY_DN10051_c0_g2_i5	Q7EZS0						ENOG410IJ66;ENOG4112B44;
		TRINITY_DN100520_c0_g1_i1	Q7XR26	lipid metabolic process [GO:0006629]		glycerophosphodiester phosphodiesterase activity [GO:0008889]	glycerophosphodiester phosphodiesterase activity [GO:0008889]; lipid metabolic process [GO:0006629]	GO:0006629; GO:0008889	KOG2258;COG0584;
		TRINITY_DN100522_c0_g1_i1	A0A0P0WT49	response to cold [GO:0009409]; response to karrikin [GO:0080167]; response to oxidative stress [GO:0006979]	chloroplast [GO:0009507]; plasmodesma [GO:0009506]	catalytic activity [GO:0003824]; mRNA binding [GO:0003729]	chloroplast [GO:0009507]; plasmodesma [GO:0009506]; catalytic activity [GO:0003824]; mRNA binding [GO:0003729]; response to cold [GO:0009409]; response to karrikin [GO:0080167]; response to oxidative stress [GO:0006979]	GO:0003729; GO:0003824; GO:0006979; GO:0009409; GO:0009506; GO:0009507; GO:0080167
		TRINITY_DN100523_c0_g1_i1	Q8LJJ8	RNA modification [GO:0009451]	intracellular membrane-bounded organelle [GO:0043231]		intracellular membrane-bounded organelle [GO:0043231]; RNA modification [GO:0009451]	GO:0009451; GO:0043231	KOG4197;ENOG410Z7Z7;
		TRINITY_DN100524_c0_g1_i1	Q6I583	aerobic respiration [GO:0009060]; regulation of transcription, DNA-templated [GO:0006355]	integral component of membrane [GO:0016021]; mitochondrion [GO:0005739]; nucleus [GO:0005634]; plastid [GO:0009536]; vacuolar membrane [GO:0005774]	ADP transmembrane transporter activity [GO:0015217]; AMP transmembrane transporter activity [GO:0080122]; ATP transmembrane transporter activity [GO:0005347]	integral component of membrane [GO:0016021]; mitochondrion [GO:0005739]; nucleus [GO:0005634]; plastid [GO:0009536]; vacuolar membrane [GO:0005774]; ADP transmembrane transporter activity [GO:0015217]; AMP transmembrane transporter activity [GO:0080122]; ATP transmembrane transporter activity [GO:0005347]; aerobic respiration [GO:0009060]; regulation of transcription, DNA-templated [GO:0006355]	GO:0005347; GO:0005634; GO:0005739; GO:0005774; GO:0006355; GO:0009060; GO:0009536; GO:0015217; GO:0016021; GO:0080122	KOG0752;ENOG410ZRF1;
		TRINITY_DN100526_c0_g1_i1	Q53LT0		SCF ubiquitin ligase complex [GO:0019005]		SCF ubiquitin ligase complex [GO:0019005]	GO:0019005	KOG4408;COG2967;
		TRINITY_DN100527_c0_g1_i1	Q9LSU1	proteasomal protein catabolic process [GO:0010498]; proteasomal ubiquitin-independent protein catabolic process [GO:0010499]; proteasome-mediated ubiquitin-dependent protein catabolic process [GO:0043161]	cytoplasm [GO:0005737]; nucleus [GO:0005634]; proteasome core complex [GO:0005839]; proteasome core complex, alpha-subunit complex [GO:0019773]	endopeptidase activity [GO:0004175]; threonine-type endopeptidase activity [GO:0004298]	cytoplasm [GO:0005737]; nucleus [GO:0005634]; proteasome core complex [GO:0005839]; proteasome core complex, alpha-subunit complex [GO:0019773]; endopeptidase activity [GO:0004175]; threonine-type endopeptidase activity [GO:0004298]; proteasomal protein catabolic process [GO:0010498]; proteasomal ubiquitin-independent protein catabolic process [GO:0010499]; proteasome-mediated ubiquitin-dependent…	GO:0004175; GO:0004298; GO:0005634; GO:0005737; GO:0005839; GO:0010498; GO:0010499; GO:0019773; GO:0043161	KOG0176;COG0638;
		TRINITY_DN100528_c0_g1_i1	Q6L4I2	cellulose catabolic process [GO:0030245]; cell wall organization [GO:0071555]	extracellular region [GO:0005576]	carbohydrate binding [GO:0030246]; cellulase activity [GO:0008810]	extracellular region [GO:0005576]; carbohydrate binding [GO:0030246]; cellulase activity [GO:0008810]; cell wall organization [GO:0071555]; cellulose catabolic process [GO:0030245]	GO:0005576; GO:0008810; GO:0030245; GO:0030246; GO:0071555	ENOG410IDXW;ENOG410XPC9;
		TRINITY_DN100529_c0_g1_i1	A0A0P0WIF1	glucose import [GO:0046323]	integral component of plasma membrane [GO:0005887]	carbohydrate:proton symporter activity [GO:0005351]	integral component of plasma membrane [GO:0005887]; carbohydrate:proton symporter activity [GO:0005351]; glucose import [GO:0046323]	GO:0005351; GO:0005887; GO:0046323
		TRINITY_DN10052_c0_g1_i2	Q7X741		cytoplasm [GO:0005737]; nucleus [GO:0005634]	ubiquitin-protein transferase activity [GO:0004842]	cytoplasm [GO:0005737]; nucleus [GO:0005634]; ubiquitin-protein transferase activity [GO:0004842]	GO:0004842; GO:0005634; GO:0005737	KOG0167;ENOG410XRTN;
		TRINITY_DN10052_c0_g1_i4	Q337Y0			ATP binding [GO:0005524]; protein kinase activity [GO:0004672]	ATP binding [GO:0005524]; protein kinase activity [GO:0004672]	GO:0004672; GO:0005524	KOG0192;COG0515;
		TRINITY_DN10052_c0_g1_i5	Q657S5	cellular response to phosphate starvation [GO:0016036]; phosphate ion transport [GO:0006817]	cytoplasm [GO:0005737]; Golgi apparatus [GO:0005794]; integral component of membrane [GO:0016021]; plasma membrane [GO:0005886]	inositol hexakisphosphate binding [GO:0000822]; phosphate ion transmembrane transporter activity [GO:0015114]	cytoplasm [GO:0005737]; Golgi apparatus [GO:0005794]; integral component of membrane [GO:0016021]; plasma membrane [GO:0005886]; inositol hexakisphosphate binding [GO:0000822]; phosphate ion transmembrane transporter activity [GO:0015114]; cellular response to phosphate starvation [GO:0016036]; phosphate ion transport [GO:0006817]	GO:0000822; GO:0005737; GO:0005794; GO:0005886; GO:0006817; GO:0015114; GO:0016021; GO:0016036	KOG1162;COG5409;
		TRINITY_DN100533_c0_g1_i1	Q7XQ88	protein glycosylation [GO:0006486]	endoplasmic reticulum membrane [GO:0005789]; integral component of membrane [GO:0016021]; plasma membrane [GO:0005886]	metal ion binding [GO:0046872]; oligosaccharyl transferase activity [GO:0004576]	endoplasmic reticulum membrane [GO:0005789]; integral component of membrane [GO:0016021]; plasma membrane [GO:0005886]; metal ion binding [GO:0046872]; oligosaccharyl transferase activity [GO:0004576]; protein glycosylation [GO:0006486]	GO:0004576; GO:0005789; GO:0005886; GO:0006486; GO:0016021; GO:0046872	KOG2292;COG1287;
		TRINITY_DN100536_c0_g1_i1	A0A0P0WQ49		integral component of membrane [GO:0016021]; intracellular membrane-bounded organelle [GO:0043231]		integral component of membrane [GO:0016021]; intracellular membrane-bounded organelle [GO:0043231]	GO:0016021; GO:0043231
		TRINITY_DN10053_c0_g1_i1	Q0ITK1	microtubule-based process [GO:0007017]	cytoplasm [GO:0005737]; microtubule [GO:0005874]	GTPase activity [GO:0003924]; GTP binding [GO:0005525]; structural constituent of cytoskeleton [GO:0005200]	cytoplasm [GO:0005737]; microtubule [GO:0005874]; GTP binding [GO:0005525]; GTPase activity [GO:0003924]; structural constituent of cytoskeleton [GO:0005200]; microtubule-based process [GO:0007017]	GO:0003924; GO:0005200; GO:0005525; GO:0005737; GO:0005874; GO:0007017	KOG1376;COG5023;
		TRINITY_DN10053_c0_g2_i1	Q0ITK1	microtubule-based process [GO:0007017]	cytoplasm [GO:0005737]; microtubule [GO:0005874]	GTPase activity [GO:0003924]; GTP binding [GO:0005525]; structural constituent of cytoskeleton [GO:0005200]	cytoplasm [GO:0005737]; microtubule [GO:0005874]; GTP binding [GO:0005525]; GTPase activity [GO:0003924]; structural constituent of cytoskeleton [GO:0005200]; microtubule-based process [GO:0007017]	GO:0003924; GO:0005200; GO:0005525; GO:0005737; GO:0005874; GO:0007017	KOG1376;COG5023;
		TRINITY_DN10053_c0_g2_i2	Q0ITK1	microtubule-based process [GO:0007017]	cytoplasm [GO:0005737]; microtubule [GO:0005874]	GTPase activity [GO:0003924]; GTP binding [GO:0005525]; structural constituent of cytoskeleton [GO:0005200]	cytoplasm [GO:0005737]; microtubule [GO:0005874]; GTP binding [GO:0005525]; GTPase activity [GO:0003924]; structural constituent of cytoskeleton [GO:0005200]; microtubule-based process [GO:0007017]	GO:0003924; GO:0005200; GO:0005525; GO:0005737; GO:0005874; GO:0007017	KOG1376;COG5023;
		TRINITY_DN10053_c1_g1_i1	Q10PW2	microtubule-based process [GO:0007017]; microtubule cytoskeleton organization [GO:0000226]; mitotic cell cycle [GO:0000278]	cytoplasm [GO:0005737]; cytosol [GO:0005829]; microtubule [GO:0005874]; plasma membrane [GO:0005886]	GTPase activity [GO:0003924]; GTP binding [GO:0005525]; structural constituent of cytoskeleton [GO:0005200]	cytoplasm [GO:0005737]; cytosol [GO:0005829]; microtubule [GO:0005874]; plasma membrane [GO:0005886]; GTP binding [GO:0005525]; GTPase activity [GO:0003924]; structural constituent of cytoskeleton [GO:0005200]; microtubule cytoskeleton organization [GO:0000226]; microtubule-based process [GO:0007017]; mitotic cell cycle [GO:0000278]	GO:0000226; GO:0000278; GO:0003924; GO:0005200; GO:0005525; GO:0005737; GO:0005829; GO:0005874; GO:0005886; GO:0007017	KOG1376;COG5023;
		TRINITY_DN100540_c0_g1_i1	Q10RH3			ATP binding [GO:0005524]; protein serine/threonine kinase activity [GO:0004674]	ATP binding [GO:0005524]; protein serine/threonine kinase activity [GO:0004674]	GO:0004674; GO:0005524	KOG1187;COG0515;
		TRINITY_DN100541_c0_g1_i1	Q0DV32	jasmonic acid biosynthetic process [GO:0009695]	peroxisome [GO:0005777]	ATP binding [GO:0005524]; fatty-acyl-CoA synthase activity [GO:0004321]; ligase activity [GO:0016874]	peroxisome [GO:0005777]; ATP binding [GO:0005524]; fatty-acyl-CoA synthase activity [GO:0004321]; ligase activity [GO:0016874]; jasmonic acid biosynthetic process [GO:0009695]	GO:0004321; GO:0005524; GO:0005777; GO:0009695; GO:0016874	KOG1176;COG0318;
		TRINITY_DN100542_c0_g1_i1	Q8H903	'de novo' protein folding [GO:0006458]; protein import into mitochondrial intermembrane space [GO:0045041]; protein refolding [GO:0042026]	cytosol [GO:0005829]	ATP binding [GO:0005524]; unfolded protein binding [GO:0051082]	cytosol [GO:0005829]; ATP binding [GO:0005524]; unfolded protein binding [GO:0051082]; 'de novo' protein folding [GO:0006458]; protein import into mitochondrial intermembrane space [GO:0045041]; protein refolding [GO:0042026]	GO:0005524; GO:0005829; GO:0006458; GO:0042026; GO:0045041; GO:0051082	KOG0356;COG0459;
		TRINITY_DN100543_c0_g1_i1	Q2R3K8						KOG0167;ENOG410XRTN;
		TRINITY_DN100543_c0_g1_i2	Q8H651	protein autophosphorylation [GO:0046777]	plasma membrane [GO:0005886]; plasmodesma [GO:0009506]	ATP binding [GO:0005524]; protein kinase activity [GO:0004672]	plasma membrane [GO:0005886]; plasmodesma [GO:0009506]; ATP binding [GO:0005524]; protein kinase activity [GO:0004672]; protein autophosphorylation [GO:0046777]	GO:0004672; GO:0005524; GO:0005886; GO:0009506; GO:0046777	KOG1187;COG0515;
		TRINITY_DN100546_c0_g1_i1	Q2R1U4	negative regulation of cyclin-dependent protein serine/threonine kinase activity [GO:0045736]	cytosol [GO:0005829]; mitochondrion [GO:0005739]	4 iron, 4 sulfur cluster binding [GO:0051539]; metal ion binding [GO:0046872]; methylthiotransferase activity [GO:0035596]; N6-isopentenyladenosine methylthiotransferase activity [GO:0035597]	cytosol [GO:0005829]; mitochondrion [GO:0005739]; 4 iron, 4 sulfur cluster binding [GO:0051539]; metal ion binding [GO:0046872]; methylthiotransferase activity [GO:0035596]; N6-isopentenyladenosine methylthiotransferase activity [GO:0035597]; negative regulation of cyclin-dependent protein serine/threonine kinase activity [GO:0045736]	GO:0005739; GO:0005829; GO:0035596; GO:0035597; GO:0045736; GO:0046872; GO:0051539	KOG2492;COG0621;
		TRINITY_DN100547_c0_g1_i1	Q6Z4U1	biosynthetic process [GO:0009058]	endoplasmic reticulum [GO:0005783]	strictosidine synthase activity [GO:0016844]	endoplasmic reticulum [GO:0005783]; strictosidine synthase activity [GO:0016844]; biosynthetic process [GO:0009058]	GO:0005783; GO:0009058; GO:0016844	KOG1520;COG3386;
		TRINITY_DN100548_c0_g1_i1	A0A0P0V095
		TRINITY_DN100549_c0_g1_i1	A0A0P0WEZ7		integral component of membrane [GO:0016021]		integral component of membrane [GO:0016021]	GO:0016021
		TRINITY_DN10054_c0_g1_i1	A0A0P0V3S3	negative regulation of transcription, DNA-templated [GO:0045892]; positive regulation of transcription by RNA polymerase II [GO:0045944]	histone acetyltransferase complex [GO:0000123]; nuclear chromatin [GO:0000790]; nucleus [GO:0005634]	DNA binding [GO:0003677]; histone acetyltransferase activity [GO:0004402]; histone binding [GO:0042393]	histone acetyltransferase complex [GO:0000123]; nuclear chromatin [GO:0000790]; nucleus [GO:0005634]; DNA binding [GO:0003677]; histone acetyltransferase activity [GO:0004402]; histone binding [GO:0042393]; negative regulation of transcription, DNA-templated [GO:0045892]; positive regulation of transcription by RNA polymerase II [GO:0045944]	GO:0000123; GO:0000790; GO:0003677; GO:0004402; GO:0005634; GO:0042393; GO:0045892; GO:0045944
		TRINITY_DN100551_c0_g1_i1	Q84SS3		integral component of membrane [GO:0016021]; membrane [GO:0016020]		integral component of membrane [GO:0016021]; membrane [GO:0016020]	GO:0016020; GO:0016021	KOG2592;ENOG410XP7K;
		TRINITY_DN100557_c0_g1_i2	Q60EM0	RNA modification [GO:0009451]	intracellular membrane-bounded organelle [GO:0043231]	zinc ion binding [GO:0008270]	intracellular membrane-bounded organelle [GO:0043231]; zinc ion binding [GO:0008270]; RNA modification [GO:0009451]	GO:0008270; GO:0009451; GO:0043231	KOG4197;ENOG410Z7Z7;
		TRINITY_DN100557_c0_g1_i3	Q6K973	sucrose metabolic process [GO:0005985]		sucrose synthase activity [GO:0016157]	sucrose synthase activity [GO:0016157]; sucrose metabolic process [GO:0005985]	GO:0005985; GO:0016157	KOG0853;COG0438;
		TRINITY_DN100557_c1_g1_i1	Q10ME5						ENOG410J1F4;ENOG410YRF4;
		TRINITY_DN100557_c2_g1_i1	Q6YVN3
		TRINITY_DN100559_c0_g1_i1	A0A0P0VXE8
		TRINITY_DN10055_c0_g1_i1	Q2QQD1		chloroplast [GO:0009507]; integral component of membrane [GO:0016021]; NAD(P)H dehydrogenase complex (plastoquinone) [GO:0010598]		chloroplast [GO:0009507]; integral component of membrane [GO:0016021]; NAD(P)H dehydrogenase complex (plastoquinone) [GO:0010598]	GO:0009507; GO:0010598; GO:0016021	ENOG410IYJW;ENOG410YHUJ;
		TRINITY_DN10055_c0_g1_i2	Q2QQD1		chloroplast [GO:0009507]; integral component of membrane [GO:0016021]; NAD(P)H dehydrogenase complex (plastoquinone) [GO:0010598]		chloroplast [GO:0009507]; integral component of membrane [GO:0016021]; NAD(P)H dehydrogenase complex (plastoquinone) [GO:0010598]	GO:0009507; GO:0010598; GO:0016021	ENOG410IYJW;ENOG410YHUJ;
		TRINITY_DN10055_c0_g1_i3	Q2QQD1		chloroplast [GO:0009507]; integral component of membrane [GO:0016021]; NAD(P)H dehydrogenase complex (plastoquinone) [GO:0010598]		chloroplast [GO:0009507]; integral component of membrane [GO:0016021]; NAD(P)H dehydrogenase complex (plastoquinone) [GO:0010598]	GO:0009507; GO:0010598; GO:0016021	ENOG410IYJW;ENOG410YHUJ;
		TRINITY_DN100560_c0_g1_i1	A0A0P0UZQ9
		TRINITY_DN100561_c0_g1_i1	Q10PY7		integral component of membrane [GO:0016021]	antiporter activity [GO:0015297]; xenobiotic transmembrane transporter activity [GO:0042910]	integral component of membrane [GO:0016021]; antiporter activity [GO:0015297]; xenobiotic transmembrane transporter activity [GO:0042910]	GO:0015297; GO:0016021; GO:0042910	KOG1347;COG0534;
		TRINITY_DN100561_c0_g1_i2	Q10PY7		integral component of membrane [GO:0016021]	antiporter activity [GO:0015297]; xenobiotic transmembrane transporter activity [GO:0042910]	integral component of membrane [GO:0016021]; antiporter activity [GO:0015297]; xenobiotic transmembrane transporter activity [GO:0042910]	GO:0015297; GO:0016021; GO:0042910	KOG1347;COG0534;
		TRINITY_DN100562_c0_g1_i1	A0A0P0YC40		integral component of membrane [GO:0016021]; membrane [GO:0016020]	heme binding [GO:0020037]; iron ion binding [GO:0005506]; oxidoreductase activity, acting on paired donors, with incorporation or reduction of molecular oxygen, NAD(P)H as one donor, and incorporation of one atom of oxygen [GO:0016709]	integral component of membrane [GO:0016021]; membrane [GO:0016020]; heme binding [GO:0020037]; iron ion binding [GO:0005506]; oxidoreductase activity, acting on paired donors, with incorporation or reduction of molecular oxygen, NAD(P)H as one donor, and incorporation of one atom of oxygen [GO:0016709]	GO:0005506; GO:0016020; GO:0016021; GO:0016709; GO:0020037
		TRINITY_DN100562_c0_g2_i1	Q6H845		integral component of membrane [GO:0016021]	ATP binding [GO:0005524]; protein kinase activity [GO:0004672]	integral component of membrane [GO:0016021]; ATP binding [GO:0005524]; protein kinase activity [GO:0004672]	GO:0004672; GO:0005524; GO:0016021	ENOG4111ZA7;
		TRINITY_DN100563_c0_g1_i1	S4U008	fatty acid metabolic process [GO:0006631]; flower development [GO:0009908]; jasmonic acid biosynthetic process [GO:0009695]	cell wall [GO:0005618]; peroxisome [GO:0005777]; plasmodesma [GO:0009506]	3-hydroxyacyl-CoA dehydrogenase activity [GO:0003857]; enoyl-CoA hydratase activity [GO:0004300]	cell wall [GO:0005618]; peroxisome [GO:0005777]; plasmodesma [GO:0009506]; 3-hydroxyacyl-CoA dehydrogenase activity [GO:0003857]; enoyl-CoA hydratase activity [GO:0004300]; fatty acid metabolic process [GO:0006631]; flower development [GO:0009908]; jasmonic acid biosynthetic process [GO:0009695]	GO:0003857; GO:0004300; GO:0005618; GO:0005777; GO:0006631; GO:0009506; GO:0009695; GO:0009908	KOG1683;COG1024;COG1250;
		TRINITY_DN100563_c0_g1_i3	S4U008	fatty acid metabolic process [GO:0006631]; flower development [GO:0009908]; jasmonic acid biosynthetic process [GO:0009695]	cell wall [GO:0005618]; peroxisome [GO:0005777]; plasmodesma [GO:0009506]	3-hydroxyacyl-CoA dehydrogenase activity [GO:0003857]; enoyl-CoA hydratase activity [GO:0004300]	cell wall [GO:0005618]; peroxisome [GO:0005777]; plasmodesma [GO:0009506]; 3-hydroxyacyl-CoA dehydrogenase activity [GO:0003857]; enoyl-CoA hydratase activity [GO:0004300]; fatty acid metabolic process [GO:0006631]; flower development [GO:0009908]; jasmonic acid biosynthetic process [GO:0009695]	GO:0003857; GO:0004300; GO:0005618; GO:0005777; GO:0006631; GO:0009506; GO:0009695; GO:0009908	KOG1683;COG1024;COG1250;
		TRINITY_DN100563_c0_g1_i4	S4U008	fatty acid metabolic process [GO:0006631]; flower development [GO:0009908]; jasmonic acid biosynthetic process [GO:0009695]	cell wall [GO:0005618]; peroxisome [GO:0005777]; plasmodesma [GO:0009506]	3-hydroxyacyl-CoA dehydrogenase activity [GO:0003857]; enoyl-CoA hydratase activity [GO:0004300]	cell wall [GO:0005618]; peroxisome [GO:0005777]; plasmodesma [GO:0009506]; 3-hydroxyacyl-CoA dehydrogenase activity [GO:0003857]; enoyl-CoA hydratase activity [GO:0004300]; fatty acid metabolic process [GO:0006631]; flower development [GO:0009908]; jasmonic acid biosynthetic process [GO:0009695]	GO:0003857; GO:0004300; GO:0005618; GO:0005777; GO:0006631; GO:0009506; GO:0009695; GO:0009908	KOG1683;COG1024;COG1250;
		TRINITY_DN100564_c0_g1_i1	A0A0P0XSK9			methyltransferase activity [GO:0008168]	methyltransferase activity [GO:0008168]	GO:0008168
		TRINITY_DN100566_c0_g1_i1	Q8H506	regulation of transcription, DNA-templated [GO:0006355]; response to hormone [GO:0009725]	nucleus [GO:0005634]	DNA binding [GO:0003677]	nucleus [GO:0005634]; DNA binding [GO:0003677]; regulation of transcription, DNA-templated [GO:0006355]; response to hormone [GO:0009725]	GO:0003677; GO:0005634; GO:0006355; GO:0009725
		TRINITY_DN100567_c0_g1_i1	Q67IX6	cell redox homeostasis [GO:0045454]; protein folding [GO:0006457]; response to endoplasmic reticulum stress [GO:0034976]	cell [GO:0005623]; cytosol [GO:0005829]; endoplasmic reticulum [GO:0005783]; endoplasmic reticulum lumen [GO:0005788]; vacuolar membrane [GO:0005774]	protein disulfide isomerase activity [GO:0003756]	cell [GO:0005623]; cytosol [GO:0005829]; endoplasmic reticulum [GO:0005783]; endoplasmic reticulum lumen [GO:0005788]; vacuolar membrane [GO:0005774]; protein disulfide isomerase activity [GO:0003756]; cell redox homeostasis [GO:0045454]; protein folding [GO:0006457]; response to endoplasmic reticulum stress [GO:0034976]	GO:0003756; GO:0005623; GO:0005774; GO:0005783; GO:0005788; GO:0005829; GO:0006457; GO:0034976; GO:0045454	KOG0190;COG0526;
		TRINITY_DN100568_c0_g1_i1	Q0JQC2						ENOG410JNNT;ENOG4111CTA;
		TRINITY_DN100569_c0_g1_i1	Q5VQG8	auxin biosynthetic process [GO:0009851]		carbon-sulfur lyase activity [GO:0016846]; L-tryptophan:2-oxoglutarate aminotransferase activity [GO:0050362]	carbon-sulfur lyase activity [GO:0016846]; L-tryptophan:2-oxoglutarate aminotransferase activity [GO:0050362]; auxin biosynthetic process [GO:0009851]	GO:0009851; GO:0016846; GO:0050362	ENOG410IHKQ;ENOG410YMNS;
		TRINITY_DN10056_c0_g1_i1	A3B9H5		integral component of membrane [GO:0016021]	ion channel activity [GO:0005216]	integral component of membrane [GO:0016021]; ion channel activity [GO:0005216]	GO:0005216; GO:0016021	ENOG410IRDM;ENOG41111V9;
		TRINITY_DN10056_c0_g1_i2	A3B9H5		integral component of membrane [GO:0016021]	ion channel activity [GO:0005216]	integral component of membrane [GO:0016021]; ion channel activity [GO:0005216]	GO:0005216; GO:0016021	ENOG410IRDM;ENOG41111V9;
		TRINITY_DN10056_c1_g1_i1	A0A0N7KJC4
		TRINITY_DN100570_c0_g1_i1	Q8W423	proteasome-mediated ubiquitin-dependent protein catabolic process [GO:0043161]	cytosol [GO:0005829]; proteasome regulatory particle, lid subcomplex [GO:0008541]		cytosol [GO:0005829]; proteasome regulatory particle, lid subcomplex [GO:0008541]; proteasome-mediated ubiquitin-dependent protein catabolic process [GO:0043161]	GO:0005829; GO:0008541; GO:0043161	KOG3151;ENOG410XXP2;
		TRINITY_DN100572_c0_g1_i1	Q6YS30	rRNA processing [GO:0006364]	cytosol [GO:0005829]; nucleolus [GO:0005730]	ATP binding [GO:0005524]; RNA binding [GO:0003723]; RNA helicase activity [GO:0003724]	cytosol [GO:0005829]; nucleolus [GO:0005730]; ATP binding [GO:0005524]; RNA binding [GO:0003723]; RNA helicase activity [GO:0003724]; rRNA processing [GO:0006364]	GO:0003723; GO:0003724; GO:0005524; GO:0005730; GO:0005829; GO:0006364	KOG0331;COG0513;
		TRINITY_DN100574_c0_g1_i1	Q7XKC8	'de novo' pyrimidine nucleobase biosynthetic process [GO:0006207]; 'de novo' UMP biosynthetic process [GO:0044205]; pyrimidine ribonucleotide biosynthetic process [GO:0009220]	integral component of membrane [GO:0016021]; mitochondrial inner membrane [GO:0005743]; mitochondrion [GO:0005739]	dihydroorotate dehydrogenase activity [GO:0004152]	integral component of membrane [GO:0016021]; mitochondrial inner membrane [GO:0005743]; mitochondrion [GO:0005739]; dihydroorotate dehydrogenase activity [GO:0004152]; 'de novo' pyrimidine nucleobase biosynthetic process [GO:0006207]; 'de novo' UMP biosynthetic process [GO:0044205]; pyrimidine ribonucleotide biosynthetic process [GO:0009220]	GO:0004152; GO:0005739; GO:0005743; GO:0006207; GO:0009220; GO:0016021; GO:0044205	KOG1436;COG0167;
		TRINITY_DN100574_c0_g1_i2	Q7XKC8	'de novo' pyrimidine nucleobase biosynthetic process [GO:0006207]; 'de novo' UMP biosynthetic process [GO:0044205]; pyrimidine ribonucleotide biosynthetic process [GO:0009220]	integral component of membrane [GO:0016021]; mitochondrial inner membrane [GO:0005743]; mitochondrion [GO:0005739]	dihydroorotate dehydrogenase activity [GO:0004152]	integral component of membrane [GO:0016021]; mitochondrial inner membrane [GO:0005743]; mitochondrion [GO:0005739]; dihydroorotate dehydrogenase activity [GO:0004152]; 'de novo' pyrimidine nucleobase biosynthetic process [GO:0006207]; 'de novo' UMP biosynthetic process [GO:0044205]; pyrimidine ribonucleotide biosynthetic process [GO:0009220]	GO:0004152; GO:0005739; GO:0005743; GO:0006207; GO:0009220; GO:0016021; GO:0044205	KOG1436;COG0167;
		TRINITY_DN100575_c0_g1_i1	Q10MK2	xyloglucan biosynthetic process [GO:0009969]	endosome [GO:0005768]; Golgi membrane [GO:0000139]; integral component of membrane [GO:0016021]; trans-Golgi network [GO:0005802]	transferase activity, transferring hexosyl groups [GO:0016758]; UDP-xylosyltransferase activity [GO:0035252]; xyloglucan 6-xylosyltransferase activity [GO:0033843]	endosome [GO:0005768]; Golgi membrane [GO:0000139]; integral component of membrane [GO:0016021]; trans-Golgi network [GO:0005802]; transferase activity, transferring hexosyl groups [GO:0016758]; UDP-xylosyltransferase activity [GO:0035252]; xyloglucan 6-xylosyltransferase activity [GO:0033843]; xyloglucan biosynthetic process [GO:0009969]	GO:0000139; GO:0005768; GO:0005802; GO:0009969; GO:0016021; GO:0016758; GO:0033843; GO:0035252	KOG4748;ENOG410XSJS;
		TRINITY_DN100575_c1_g1_i1	A0A0P0VYK9
		TRINITY_DN100577_c0_g1_i1	Q0DVU5	intracellular protein transport [GO:0006886]; vesicle-mediated transport [GO:0016192]	clathrin adaptor complex [GO:0030131]		clathrin adaptor complex [GO:0030131]; intracellular protein transport [GO:0006886]; vesicle-mediated transport [GO:0016192]	GO:0006886; GO:0016192; GO:0030131	KOG1077;ENOG410XNQE;
		TRINITY_DN100578_c0_g1_i1	Q0DJG4			nucleic acid binding [GO:0003676]	nucleic acid binding [GO:0003676]	GO:0003676	ENOG410IYGA;ENOG410YQ0K;
		TRINITY_DN100579_c0_g1_i1	Q8H060	vegetative to reproductive phase transition of meristem [GO:0010228]	Set1C/COMPASS complex [GO:0048188]		Set1C/COMPASS complex [GO:0048188]; vegetative to reproductive phase transition of meristem [GO:0010228]	GO:0010228; GO:0048188	KOG1273;ENOG410XTA2;
		TRINITY_DN10057_c0_g1_i1	B7E6Q5
		TRINITY_DN10057_c0_g1_i3	B7E6Q5
		TRINITY_DN10057_c0_g1_i4	A0A0P0XE04
		TRINITY_DN10057_c0_g2_i2	A0A0N7KE18	mitochondrion organization [GO:0007005]; regulation of mitochondrion organization [GO:0010821]; Rho protein signal transduction [GO:0007266]	integral component of mitochondrial outer membrane [GO:0031307]	calcium ion binding [GO:0005509]; GTPase activity [GO:0003924]; GTP binding [GO:0005525]	integral component of mitochondrial outer membrane [GO:0031307]; calcium ion binding [GO:0005509]; GTP binding [GO:0005525]; GTPase activity [GO:0003924]; mitochondrion organization [GO:0007005]; regulation of mitochondrion organization [GO:0010821]; Rho protein signal transduction [GO:0007266]	GO:0003924; GO:0005509; GO:0005525; GO:0007005; GO:0007266; GO:0010821; GO:0031307
		TRINITY_DN10057_c0_g3_i1	Q0J5D7	centrosome cycle [GO:0007098]; spindle assembly [GO:0051225]	centrosome [GO:0005813]; cytoplasm [GO:0005737]; nuclear microtubule [GO:0005880]	microtubule binding [GO:0008017]	centrosome [GO:0005813]; cytoplasm [GO:0005737]; nuclear microtubule [GO:0005880]; microtubule binding [GO:0008017]; centrosome cycle [GO:0007098]; spindle assembly [GO:0051225]	GO:0005737; GO:0005813; GO:0005880; GO:0007098; GO:0008017; GO:0051225	ENOG410IMGC;ENOG4111PSJ;
		TRINITY_DN10057_c0_g4_i1	A0A0P0Y7U1
		TRINITY_DN10057_c0_g4_i2	A0A0P0Y7U1
		TRINITY_DN100580_c0_g1_i1	Q10S72			ATP binding [GO:0005524]; ligase activity [GO:0016874]	ATP binding [GO:0005524]; ligase activity [GO:0016874]	GO:0005524; GO:0016874	KOG1176;COG0318;
		TRINITY_DN100581_c0_g1_i1	A0A0P0Y3C5
		TRINITY_DN100588_c0_g1_i1	A0A0N7KJ36		integral component of membrane [GO:0016021]		integral component of membrane [GO:0016021]	GO:0016021
		TRINITY_DN100589_c0_g1_i1	A0A0P0WLE3			ATP binding [GO:0005524]; protein kinase activity [GO:0004672]	ATP binding [GO:0005524]; protein kinase activity [GO:0004672]	GO:0004672; GO:0005524
		TRINITY_DN10058_c0_g1_i1	Q2R941	adenylate cyclase-modulating G protein-coupled receptor signaling pathway [GO:0007188]	heterotrimeric G-protein complex [GO:0005834]	G-protein beta/gamma-subunit complex binding [GO:0031683]; G protein-coupled receptor binding [GO:0001664]; GTPase activity [GO:0003924]; GTP binding [GO:0005525]	heterotrimeric G-protein complex [GO:0005834]; G protein-coupled receptor binding [GO:0001664]; G-protein beta/gamma-subunit complex binding [GO:0031683]; GTP binding [GO:0005525]; GTPase activity [GO:0003924]; adenylate cyclase-modulating G protein-coupled receptor signaling pathway [GO:0007188]	GO:0001664; GO:0003924; GO:0005525; GO:0005834; GO:0007188; GO:0031683	KOG0082;ENOG410XNVQ;
		TRINITY_DN100592_c0_g1_i1	A0A0P0WLL3		membrane [GO:0016020]	lipase activity [GO:0016298]	membrane [GO:0016020]; lipase activity [GO:0016298]	GO:0016020; GO:0016298
		TRINITY_DN100593_c0_g1_i1	B9FC62	embryo development ending in seed dormancy [GO:0009793]; rRNA processing [GO:0006364]	Noc4p-Nop14p complex [GO:0030692]; nucleolus [GO:0005730]; nucleoplasm [GO:0005654]; small-subunit processome [GO:0032040]		Noc4p-Nop14p complex [GO:0030692]; nucleolus [GO:0005730]; nucleoplasm [GO:0005654]; small-subunit processome [GO:0032040]; embryo development ending in seed dormancy [GO:0009793]; rRNA processing [GO:0006364]	GO:0005654; GO:0005730; GO:0006364; GO:0009793; GO:0030692; GO:0032040	KOG2154;ENOG410YJPG;
		TRINITY_DN100594_c0_g1_i1	A0A0P0WMK8	cellular response to nitrate [GO:0071249]			cellular response to nitrate [GO:0071249]	GO:0071249
		TRINITY_DN100595_c0_g1_i1	Q5JK90	RNA processing [GO:0006396]		metal ion binding [GO:0046872]; ribonuclease III activity [GO:0004525]; RNA binding [GO:0003723]	metal ion binding [GO:0046872]; ribonuclease III activity [GO:0004525]; RNA binding [GO:0003723]; RNA processing [GO:0006396]	GO:0003723; GO:0004525; GO:0006396; GO:0046872	KOG0701;COG0571;
		TRINITY_DN100598_c0_g1_i1	Q0JMU6			ADP binding [GO:0043531]	ADP binding [GO:0043531]	GO:0043531	KOG4658;COG4886;
		TRINITY_DN100598_c0_g2_i1	Q2RAZ2	L-arabinose metabolic process [GO:0046373]		alpha-L-arabinofuranosidase activity [GO:0046556]	alpha-L-arabinofuranosidase activity [GO:0046556]; L-arabinose metabolic process [GO:0046373]	GO:0046373; GO:0046556	ENOG410IK9R;COG3534;
		TRINITY_DN10059_c0_g1_i1	Q6ZI50	nitrate assimilation [GO:0042128]; nitrate transport [GO:0015706]; response to nitrate [GO:0010167]	integral component of membrane [GO:0016021]; plasma membrane [GO:0005886]	nitrate transmembrane transporter activity [GO:0015112]	integral component of membrane [GO:0016021]; plasma membrane [GO:0005886]; nitrate transmembrane transporter activity [GO:0015112]; nitrate assimilation [GO:0042128]; nitrate transport [GO:0015706]; response to nitrate [GO:0010167]	GO:0005886; GO:0010167; GO:0015112; GO:0015706; GO:0016021; GO:0042128	ENOG410IYAK;ENOG4111P96;
		TRINITY_DN10059_c0_g1_i2	Q6ZI50	nitrate assimilation [GO:0042128]; nitrate transport [GO:0015706]; response to nitrate [GO:0010167]	integral component of membrane [GO:0016021]; plasma membrane [GO:0005886]	nitrate transmembrane transporter activity [GO:0015112]	integral component of membrane [GO:0016021]; plasma membrane [GO:0005886]; nitrate transmembrane transporter activity [GO:0015112]; nitrate assimilation [GO:0042128]; nitrate transport [GO:0015706]; response to nitrate [GO:0010167]	GO:0005886; GO:0010167; GO:0015112; GO:0015706; GO:0016021; GO:0042128	ENOG410IYAK;ENOG4111P96;
		TRINITY_DN10059_c0_g1_i3	Q6ZI50	nitrate assimilation [GO:0042128]; nitrate transport [GO:0015706]; response to nitrate [GO:0010167]	integral component of membrane [GO:0016021]; plasma membrane [GO:0005886]	nitrate transmembrane transporter activity [GO:0015112]	integral component of membrane [GO:0016021]; plasma membrane [GO:0005886]; nitrate transmembrane transporter activity [GO:0015112]; nitrate assimilation [GO:0042128]; nitrate transport [GO:0015706]; response to nitrate [GO:0010167]	GO:0005886; GO:0010167; GO:0015112; GO:0015706; GO:0016021; GO:0042128	ENOG410IYAK;ENOG4111P96;
		TRINITY_DN10059_c0_g2_i1	Q6ZI50	nitrate assimilation [GO:0042128]; nitrate transport [GO:0015706]; response to nitrate [GO:0010167]	integral component of membrane [GO:0016021]; plasma membrane [GO:0005886]	nitrate transmembrane transporter activity [GO:0015112]	integral component of membrane [GO:0016021]; plasma membrane [GO:0005886]; nitrate transmembrane transporter activity [GO:0015112]; nitrate assimilation [GO:0042128]; nitrate transport [GO:0015706]; response to nitrate [GO:0010167]	GO:0005886; GO:0010167; GO:0015112; GO:0015706; GO:0016021; GO:0042128	ENOG410IYAK;ENOG4111P96;
		TRINITY_DN1005_c0_g1_i11	A0A0P0VT72			FAD binding [GO:0071949]	FAD binding [GO:0071949]	GO:0071949
		TRINITY_DN1005_c0_g1_i2	A0A0P0VT72			FAD binding [GO:0071949]	FAD binding [GO:0071949]	GO:0071949
		TRINITY_DN1005_c0_g1_i4	A0A0P0VT72			FAD binding [GO:0071949]	FAD binding [GO:0071949]	GO:0071949
		TRINITY_DN1005_c0_g1_i5	Q0JBY9	cell plate assembly [GO:0000919]	early endosome [GO:0005769]; trans-Golgi network [GO:0005802]		early endosome [GO:0005769]; trans-Golgi network [GO:0005802]; cell plate assembly [GO:0000919]	GO:0000919; GO:0005769; GO:0005802	KOG1953;ENOG410YEPC;
		TRINITY_DN1005_c0_g1_i6	A0A0P0X758	protein phosphorylation [GO:0006468]	integral component of membrane [GO:0016021]; plasma membrane [GO:0005886]	ATP binding [GO:0005524]; protein serine/threonine kinase activity [GO:0004674]	integral component of membrane [GO:0016021]; plasma membrane [GO:0005886]; ATP binding [GO:0005524]; protein serine/threonine kinase activity [GO:0004674]; protein phosphorylation [GO:0006468]	GO:0004674; GO:0005524; GO:0005886; GO:0006468; GO:0016021
		TRINITY_DN1005_c0_g1_i7	Q0JBY9	cell plate assembly [GO:0000919]	early endosome [GO:0005769]; trans-Golgi network [GO:0005802]		early endosome [GO:0005769]; trans-Golgi network [GO:0005802]; cell plate assembly [GO:0000919]	GO:0000919; GO:0005769; GO:0005802	KOG1953;ENOG410YEPC;
		TRINITY_DN1005_c0_g1_i8	Q0IUM2						ENOG410IKST;ENOG410YIG5;
		TRINITY_DN1005_c0_g1_i9	Q0JIL7						KOG4197;ENOG410Z7Z7;
		TRINITY_DN1005_c0_g2_i1	A0A0P0Y2J1		integral component of membrane [GO:0016021]		integral component of membrane [GO:0016021]	GO:0016021
		TRINITY_DN1005_c2_g1_i1	A0A0P0WH45			protein serine/threonine phosphatase activity [GO:0004722]	protein serine/threonine phosphatase activity [GO:0004722]	GO:0004722
		TRINITY_DN1005_c2_g2_i1	Q6Z7R3		nucleus [GO:0005634]	chromatin binding [GO:0003682]	nucleus [GO:0005634]; chromatin binding [GO:0003682]	GO:0003682; GO:0005634	KOG1886;ENOG4111QPV;
		TRINITY_DN1005_c3_g1_i1	A0A0P0YCR6		myosin complex [GO:0016459]	ATP binding [GO:0005524]; motor activity [GO:0003774]	myosin complex [GO:0016459]; ATP binding [GO:0005524]; motor activity [GO:0003774]	GO:0003774; GO:0005524; GO:0016459
		TRINITY_DN1005_c3_g1_i2	A0A0P0YCR6		myosin complex [GO:0016459]	ATP binding [GO:0005524]; motor activity [GO:0003774]	myosin complex [GO:0016459]; ATP binding [GO:0005524]; motor activity [GO:0003774]	GO:0003774; GO:0005524; GO:0016459
		TRINITY_DN1005_c3_g1_i3	A0A0P0Y3S1
		TRINITY_DN1005_c3_g2_i1	A0A173M0A1		integral component of membrane [GO:0016021]	cation:chloride symporter activity [GO:0015377]	integral component of membrane [GO:0016021]; cation:chloride symporter activity [GO:0015377]	GO:0015377; GO:0016021
		TRINITY_DN100601_c0_g1_i1	Q5Z7J0	brassinosteroid mediated signaling pathway [GO:0009742]; signal transduction [GO:0007165]	cytoplasm [GO:0005737]; cytosol [GO:0005829]	ATP binding [GO:0005524]; protein serine/threonine kinase activity [GO:0004674]	cytoplasm [GO:0005737]; cytosol [GO:0005829]; ATP binding [GO:0005524]; protein serine/threonine kinase activity [GO:0004674]; brassinosteroid mediated signaling pathway [GO:0009742]; signal transduction [GO:0007165]	GO:0004674; GO:0005524; GO:0005737; GO:0005829; GO:0007165; GO:0009742	KOG0658;COG0515;
		TRINITY_DN100602_c0_g1_i1	A0A0P0WF87	protein phosphorylation [GO:0006468]; recognition of pollen [GO:0048544]	integral component of membrane [GO:0016021]; plasma membrane [GO:0005886]	ATP binding [GO:0005524]; protein serine/threonine kinase activity [GO:0004674]	integral component of membrane [GO:0016021]; plasma membrane [GO:0005886]; ATP binding [GO:0005524]; protein serine/threonine kinase activity [GO:0004674]; protein phosphorylation [GO:0006468]; recognition of pollen [GO:0048544]	GO:0004674; GO:0005524; GO:0005886; GO:0006468; GO:0016021; GO:0048544
		TRINITY_DN100602_c0_g1_i2	A0A0P0WF87	protein phosphorylation [GO:0006468]; recognition of pollen [GO:0048544]	integral component of membrane [GO:0016021]; plasma membrane [GO:0005886]	ATP binding [GO:0005524]; protein serine/threonine kinase activity [GO:0004674]	integral component of membrane [GO:0016021]; plasma membrane [GO:0005886]; ATP binding [GO:0005524]; protein serine/threonine kinase activity [GO:0004674]; protein phosphorylation [GO:0006468]; recognition of pollen [GO:0048544]	GO:0004674; GO:0005524; GO:0005886; GO:0006468; GO:0016021; GO:0048544
		TRINITY_DN100603_c0_g1_i1	A0A0P0WCB7	lipid metabolic process [GO:0006629]		hydrolase activity [GO:0016787]	hydrolase activity [GO:0016787]; lipid metabolic process [GO:0006629]	GO:0006629; GO:0016787
		TRINITY_DN100603_c1_g1_i1	A0A0P0WCB7	lipid metabolic process [GO:0006629]		hydrolase activity [GO:0016787]	hydrolase activity [GO:0016787]; lipid metabolic process [GO:0006629]	GO:0006629; GO:0016787
		TRINITY_DN100604_c0_g1_i1	Q7XC75			dioxygenase activity [GO:0051213]; metal ion binding [GO:0046872]	dioxygenase activity [GO:0051213]; metal ion binding [GO:0046872]	GO:0046872; GO:0051213	KOG0143;COG3491;
		TRINITY_DN100607_c0_g1_i1	A0A0N7KQB9	chaperone-mediated protein folding [GO:0061077]; protein peptidyl-prolyl isomerization [GO:0000413]	cytoplasm [GO:0005737]	peptidyl-prolyl cis-trans isomerase activity [GO:0003755]	cytoplasm [GO:0005737]; peptidyl-prolyl cis-trans isomerase activity [GO:0003755]; chaperone-mediated protein folding [GO:0061077]; protein peptidyl-prolyl isomerization [GO:0000413]	GO:0000413; GO:0003755; GO:0005737; GO:0061077
		TRINITY_DN100608_c0_g1_i1	Q6H527		cytoplasm [GO:0005737]	protein kinase binding [GO:0019901]	cytoplasm [GO:0005737]; protein kinase binding [GO:0019901]	GO:0005737; GO:0019901	KOG0531;COG4886;
		TRINITY_DN10060_c0_g1_i1	A0A0P0Y1K6	mitochondrial L-ornithine transmembrane transport [GO:1990575]	integral component of membrane [GO:0016021]	L-ornithine transmembrane transporter activity [GO:0000064]	integral component of membrane [GO:0016021]; L-ornithine transmembrane transporter activity [GO:0000064]; mitochondrial L-ornithine transmembrane transport [GO:1990575]	GO:0000064; GO:0016021; GO:1990575
		TRINITY_DN10060_c0_g1_i10	A0A0P0Y1K6	mitochondrial L-ornithine transmembrane transport [GO:1990575]	integral component of membrane [GO:0016021]	L-ornithine transmembrane transporter activity [GO:0000064]	integral component of membrane [GO:0016021]; L-ornithine transmembrane transporter activity [GO:0000064]; mitochondrial L-ornithine transmembrane transport [GO:1990575]	GO:0000064; GO:0016021; GO:1990575
		TRINITY_DN10060_c0_g1_i12	A0A0P0Y1K6	mitochondrial L-ornithine transmembrane transport [GO:1990575]	integral component of membrane [GO:0016021]	L-ornithine transmembrane transporter activity [GO:0000064]	integral component of membrane [GO:0016021]; L-ornithine transmembrane transporter activity [GO:0000064]; mitochondrial L-ornithine transmembrane transport [GO:1990575]	GO:0000064; GO:0016021; GO:1990575
		TRINITY_DN10060_c0_g1_i15	A0A0P0Y1K6	mitochondrial L-ornithine transmembrane transport [GO:1990575]	integral component of membrane [GO:0016021]	L-ornithine transmembrane transporter activity [GO:0000064]	integral component of membrane [GO:0016021]; L-ornithine transmembrane transporter activity [GO:0000064]; mitochondrial L-ornithine transmembrane transport [GO:1990575]	GO:0000064; GO:0016021; GO:1990575
		TRINITY_DN10060_c0_g1_i2	A0A0P0Y1K6	mitochondrial L-ornithine transmembrane transport [GO:1990575]	integral component of membrane [GO:0016021]	L-ornithine transmembrane transporter activity [GO:0000064]	integral component of membrane [GO:0016021]; L-ornithine transmembrane transporter activity [GO:0000064]; mitochondrial L-ornithine transmembrane transport [GO:1990575]	GO:0000064; GO:0016021; GO:1990575
		TRINITY_DN10060_c0_g1_i20	A0A0P0Y1K6	mitochondrial L-ornithine transmembrane transport [GO:1990575]	integral component of membrane [GO:0016021]	L-ornithine transmembrane transporter activity [GO:0000064]	integral component of membrane [GO:0016021]; L-ornithine transmembrane transporter activity [GO:0000064]; mitochondrial L-ornithine transmembrane transport [GO:1990575]	GO:0000064; GO:0016021; GO:1990575
		TRINITY_DN10060_c0_g1_i21	A0A0P0Y1K6	mitochondrial L-ornithine transmembrane transport [GO:1990575]	integral component of membrane [GO:0016021]	L-ornithine transmembrane transporter activity [GO:0000064]	integral component of membrane [GO:0016021]; L-ornithine transmembrane transporter activity [GO:0000064]; mitochondrial L-ornithine transmembrane transport [GO:1990575]	GO:0000064; GO:0016021; GO:1990575
		TRINITY_DN10060_c0_g1_i22	A0A0P0Y1K6	mitochondrial L-ornithine transmembrane transport [GO:1990575]	integral component of membrane [GO:0016021]	L-ornithine transmembrane transporter activity [GO:0000064]	integral component of membrane [GO:0016021]; L-ornithine transmembrane transporter activity [GO:0000064]; mitochondrial L-ornithine transmembrane transport [GO:1990575]	GO:0000064; GO:0016021; GO:1990575
		TRINITY_DN10060_c0_g1_i23	A0A0P0Y1K6	mitochondrial L-ornithine transmembrane transport [GO:1990575]	integral component of membrane [GO:0016021]	L-ornithine transmembrane transporter activity [GO:0000064]	integral component of membrane [GO:0016021]; L-ornithine transmembrane transporter activity [GO:0000064]; mitochondrial L-ornithine transmembrane transport [GO:1990575]	GO:0000064; GO:0016021; GO:1990575
		TRINITY_DN10060_c0_g1_i24	A0A0P0Y1K6	mitochondrial L-ornithine transmembrane transport [GO:1990575]	integral component of membrane [GO:0016021]	L-ornithine transmembrane transporter activity [GO:0000064]	integral component of membrane [GO:0016021]; L-ornithine transmembrane transporter activity [GO:0000064]; mitochondrial L-ornithine transmembrane transport [GO:1990575]	GO:0000064; GO:0016021; GO:1990575
		TRINITY_DN10060_c0_g1_i27	A0A0P0Y1K6	mitochondrial L-ornithine transmembrane transport [GO:1990575]	integral component of membrane [GO:0016021]	L-ornithine transmembrane transporter activity [GO:0000064]	integral component of membrane [GO:0016021]; L-ornithine transmembrane transporter activity [GO:0000064]; mitochondrial L-ornithine transmembrane transport [GO:1990575]	GO:0000064; GO:0016021; GO:1990575
		TRINITY_DN10060_c0_g1_i28	A0A0P0Y1K6	mitochondrial L-ornithine transmembrane transport [GO:1990575]	integral component of membrane [GO:0016021]	L-ornithine transmembrane transporter activity [GO:0000064]	integral component of membrane [GO:0016021]; L-ornithine transmembrane transporter activity [GO:0000064]; mitochondrial L-ornithine transmembrane transport [GO:1990575]	GO:0000064; GO:0016021; GO:1990575
		TRINITY_DN10060_c0_g1_i29	A0A0P0Y1K6	mitochondrial L-ornithine transmembrane transport [GO:1990575]	integral component of membrane [GO:0016021]	L-ornithine transmembrane transporter activity [GO:0000064]	integral component of membrane [GO:0016021]; L-ornithine transmembrane transporter activity [GO:0000064]; mitochondrial L-ornithine transmembrane transport [GO:1990575]	GO:0000064; GO:0016021; GO:1990575
		TRINITY_DN10060_c0_g1_i5	A0A0P0Y1K6	mitochondrial L-ornithine transmembrane transport [GO:1990575]	integral component of membrane [GO:0016021]	L-ornithine transmembrane transporter activity [GO:0000064]	integral component of membrane [GO:0016021]; L-ornithine transmembrane transporter activity [GO:0000064]; mitochondrial L-ornithine transmembrane transport [GO:1990575]	GO:0000064; GO:0016021; GO:1990575
		TRINITY_DN10060_c0_g1_i6	Q0JPF8	acyl carnitine transport [GO:0006844]; amino acid transport [GO:0006865]; hyperosmotic response [GO:0006972]; proline biosynthetic process [GO:0006561]	integral component of membrane [GO:0016021]; mitochondrion [GO:0005739]	arginine transmembrane transporter activity [GO:0015181]; L-histidine transmembrane transporter activity [GO:0005290]; L-lysine transmembrane transporter activity [GO:0015189]; L-ornithine transmembrane transporter activity [GO:0000064]	integral component of membrane [GO:0016021]; mitochondrion [GO:0005739]; arginine transmembrane transporter activity [GO:0015181]; L-histidine transmembrane transporter activity [GO:0005290]; L-lysine transmembrane transporter activity [GO:0015189]; L-ornithine transmembrane transporter activity [GO:0000064]; acyl carnitine transport [GO:0006844]; amino acid transport [GO:0006865]; hyperosmotic r…	GO:0000064; GO:0005290; GO:0005739; GO:0006561; GO:0006844; GO:0006865; GO:0006972; GO:0015181; GO:0015189; GO:0016021	KOG0762;ENOG410Z9ZS;
		TRINITY_DN10060_c0_g1_i7	A0A0P0Y1K6	mitochondrial L-ornithine transmembrane transport [GO:1990575]	integral component of membrane [GO:0016021]	L-ornithine transmembrane transporter activity [GO:0000064]	integral component of membrane [GO:0016021]; L-ornithine transmembrane transporter activity [GO:0000064]; mitochondrial L-ornithine transmembrane transport [GO:1990575]	GO:0000064; GO:0016021; GO:1990575
		TRINITY_DN10060_c0_g1_i9	A0A0P0Y1K6	mitochondrial L-ornithine transmembrane transport [GO:1990575]	integral component of membrane [GO:0016021]	L-ornithine transmembrane transporter activity [GO:0000064]	integral component of membrane [GO:0016021]; L-ornithine transmembrane transporter activity [GO:0000064]; mitochondrial L-ornithine transmembrane transport [GO:1990575]	GO:0000064; GO:0016021; GO:1990575
		TRINITY_DN100610_c0_g1_i1	A0A0P0XYX0
		TRINITY_DN100611_c0_g1_i1	Q6K4D4	RNA methylation [GO:0001510]		methyltransferase activity [GO:0008168]; RNA binding [GO:0003723]; tRNA (cytosine-5-)-methyltransferase activity [GO:0016428]	methyltransferase activity [GO:0008168]; RNA binding [GO:0003723]; tRNA (cytosine-5-)-methyltransferase activity [GO:0016428]; RNA methylation [GO:0001510]	GO:0001510; GO:0003723; GO:0008168; GO:0016428	KOG2198;COG0144;
		TRINITY_DN100613_c0_g1_i1	Q8W3M0	ethylene-activated signaling pathway [GO:0009873]; positive regulation of transcription, DNA-templated [GO:0045893]; regulation of ethylene-activated signaling pathway [GO:0010104]; regulation of response to wounding [GO:1903034]	nucleus [GO:0005634]	DNA binding [GO:0003677]; DNA-binding transcription factor activity [GO:0003700]; sequence-specific DNA binding [GO:0043565]	nucleus [GO:0005634]; DNA binding [GO:0003677]; DNA-binding transcription factor activity [GO:0003700]; sequence-specific DNA binding [GO:0043565]; ethylene-activated signaling pathway [GO:0009873]; positive regulation of transcription, DNA-templated [GO:0045893]; regulation of ethylene-activated signaling pathway [GO:0010104]; regulation of response to wounding [GO:1903034]	GO:0003677; GO:0003700; GO:0005634; GO:0009873; GO:0010104; GO:0043565; GO:0045893; GO:1903034	ENOG410IFT4;ENOG4110EBS;
		TRINITY_DN100614_c0_g1_i1	Q2QLX6	cell differentiation [GO:0030154]; regulation of transcription, DNA-templated [GO:0006355]	nucleus [GO:0005634]	sequence-specific DNA binding [GO:0043565]; zinc ion binding [GO:0008270]	nucleus [GO:0005634]; sequence-specific DNA binding [GO:0043565]; zinc ion binding [GO:0008270]; cell differentiation [GO:0030154]; regulation of transcription, DNA-templated [GO:0006355]	GO:0005634; GO:0006355; GO:0008270; GO:0030154; GO:0043565	KOG1601;COG5641;
		TRINITY_DN100615_c0_g1_i1	Q337L2						KOG4162;ENOG410XQ09;
		TRINITY_DN100616_c0_g1_i1	Q6Z527	protein glycosylation [GO:0006486]	integral component of membrane [GO:0016021]	transferase activity, transferring glycosyl groups [GO:0016757]	integral component of membrane [GO:0016021]; transferase activity, transferring glycosyl groups [GO:0016757]; protein glycosylation [GO:0006486]	GO:0006486; GO:0016021; GO:0016757	KOG1021;ENOG410XTFH;
		TRINITY_DN100617_c0_g1_i1	A0A0P0VZ57			RNA binding [GO:0003723]	RNA binding [GO:0003723]	GO:0003723
		TRINITY_DN100617_c0_g2_i1	Q5N900						ENOG410IGQS;ENOG4111IQX;
		TRINITY_DN100617_c0_g2_i2	A0A0P0W7K0	DNA integration [GO:0015074]		nucleic acid binding [GO:0003676]	nucleic acid binding [GO:0003676]; DNA integration [GO:0015074]	GO:0003676; GO:0015074
		TRINITY_DN100618_c0_g1_i1	D0TZF0	amylopectin biosynthetic process [GO:0010021]; starch biosynthetic process [GO:0019252]; starch catabolic process [GO:0005983]	chloroplast isoamylase complex [GO:0010368]; isoamylase complex [GO:0043033]	isoamylase activity [GO:0019156]	chloroplast isoamylase complex [GO:0010368]; isoamylase complex [GO:0043033]; isoamylase activity [GO:0019156]; amylopectin biosynthetic process [GO:0010021]; starch biosynthetic process [GO:0019252]; starch catabolic process [GO:0005983]	GO:0005983; GO:0010021; GO:0010368; GO:0019156; GO:0019252; GO:0043033	ENOG410IN7N;COG1523;
		TRINITY_DN100619_c0_g1_i1	Q53LY0	protein metabolic process [GO:0019538]	chloroplast [GO:0009507]	ATP binding [GO:0005524]	chloroplast [GO:0009507]; ATP binding [GO:0005524]; protein metabolic process [GO:0019538]	GO:0005524; GO:0009507; GO:0019538	KOG1051;COG0542;
		TRINITY_DN10061_c0_g1_i10	Q0J7A0						ENOG410JRRH;ENOG410ZND1;
		TRINITY_DN10061_c0_g1_i2	Q0J7A0						ENOG410JRRH;ENOG410ZND1;
		TRINITY_DN10061_c0_g1_i3	Q0J7A0						ENOG410JRRH;ENOG410ZND1;
		TRINITY_DN10061_c0_g1_i5	A0A0P0WCK2
		TRINITY_DN10061_c0_g1_i8	Q0J7A0						ENOG410JRRH;ENOG410ZND1;
		TRINITY_DN10061_c0_g1_i9	Q0J7A0						ENOG410JRRH;ENOG410ZND1;
		TRINITY_DN10061_c0_g2_i1	A0A0P0VC93
		TRINITY_DN100621_c0_g1_i1	Q2QYK3	Golgi to vacuole transport [GO:0006896]; protein targeting to vacuole [GO:0006623]; ubiquitin-dependent protein catabolic process [GO:0006511]	endosome [GO:0005768]; Golgi transport complex [GO:0017119]; integral component of membrane [GO:0016021]; membrane [GO:0016020]; trans-Golgi network [GO:0005802]	calcium ion binding [GO:0005509]; ubiquitin protein ligase activity [GO:0061630]	endosome [GO:0005768]; Golgi transport complex [GO:0017119]; integral component of membrane [GO:0016021]; membrane [GO:0016020]; trans-Golgi network [GO:0005802]; calcium ion binding [GO:0005509]; ubiquitin protein ligase activity [GO:0061630]; Golgi to vacuole transport [GO:0006896]; protein targeting to vacuole [GO:0006623]; ubiquitin-dependent protein catabolic process [GO:0006511]	GO:0005509; GO:0005768; GO:0005802; GO:0006511; GO:0006623; GO:0006896; GO:0016020; GO:0016021; GO:0017119; GO:0061630	ENOG410IFFK;ENOG41105IF;
		TRINITY_DN100623_c0_g1_i1	A0A0P0XD31		integral component of membrane [GO:0016021]		integral component of membrane [GO:0016021]	GO:0016021
		TRINITY_DN100624_c0_g1_i1	Q5ZEL4		peroxisome [GO:0005777]	acyl-CoA dehydrogenase activity [GO:0003995]; flavin adenine dinucleotide binding [GO:0050660]	peroxisome [GO:0005777]; acyl-CoA dehydrogenase activity [GO:0003995]; flavin adenine dinucleotide binding [GO:0050660]	GO:0003995; GO:0005777; GO:0050660	KOG0138;COG1960;
		TRINITY_DN100626_c0_g1_i1	A0A0P0X241			ADP binding [GO:0043531]	ADP binding [GO:0043531]	GO:0043531
		TRINITY_DN10062_c0_g1_i1	B7F8F6						ENOG410IJ9N;ENOG410ZJJ9;
		TRINITY_DN10062_c0_g1_i3	B7F8F6						ENOG410IJ9N;ENOG410ZJJ9;
		TRINITY_DN10062_c0_g1_i4	B7F8F6						ENOG410IJ9N;ENOG410ZJJ9;
		TRINITY_DN10062_c0_g1_i5	B7F8F6						ENOG410IJ9N;ENOG410ZJJ9;
		TRINITY_DN10062_c0_g2_i1	Q64M88	cytoplasmic mRNA processing body assembly [GO:0033962]; deadenylation-dependent decapping of nuclear-transcribed mRNA [GO:0000290]	P-body [GO:0000932]	RNA binding [GO:0003723]	P-body [GO:0000932]; RNA binding [GO:0003723]; cytoplasmic mRNA processing body assembly [GO:0033962]; deadenylation-dependent decapping of nuclear-transcribed mRNA [GO:0000290]	GO:0000290; GO:0000932; GO:0003723; GO:0033962	ENOG410IG2R;ENOG410YXYM;
		TRINITY_DN100630_c0_g1_i1	Q0JIK5		extracellular space [GO:0005615]	serine-type endopeptidase activity [GO:0004252]	extracellular space [GO:0005615]; serine-type endopeptidase activity [GO:0004252]	GO:0004252; GO:0005615	ENOG410J991;COG1404;
		TRINITY_DN100631_c0_g1_i1	Q6H660			Hsp90 protein binding [GO:0051879]	Hsp90 protein binding [GO:0051879]	GO:0051879	KOG0548;ENOG410XTCJ;
		TRINITY_DN100632_c0_g1_i1	A0A0P0XSD0
		TRINITY_DN100633_c0_g1_i1	Q69SJ7	translation [GO:0006412]	ribosome [GO:0005840]	structural constituent of ribosome [GO:0003735]	ribosome [GO:0005840]; structural constituent of ribosome [GO:0003735]; translation [GO:0006412]	GO:0003735; GO:0005840; GO:0006412	KOG2815;COG0184;
		TRINITY_DN100634_c0_g1_i1	A0A0P0VG82
		TRINITY_DN100635_c0_g1_i1	Q0J8A6	DNA integration [GO:0015074]		nucleic acid binding [GO:0003676]; zinc ion binding [GO:0008270]	nucleic acid binding [GO:0003676]; zinc ion binding [GO:0008270]; DNA integration [GO:0015074]	GO:0003676; GO:0008270; GO:0015074	KOG0017;ENOG410XS4D;
		TRINITY_DN100637_c0_g1_i1	A0A0P0WMQ3		integral component of membrane [GO:0016021]		integral component of membrane [GO:0016021]	GO:0016021
		TRINITY_DN100639_c0_g1_i2	A0A0N7KNJ0	positive regulation of protein catabolic process [GO:0045732]; protein ubiquitination [GO:0016567]			positive regulation of protein catabolic process [GO:0045732]; protein ubiquitination [GO:0016567]	GO:0016567; GO:0045732
		TRINITY_DN10063_c0_g1_i1	A0A0P0X9P9
		TRINITY_DN10063_c0_g1_i13	A0A0P0X9P9
		TRINITY_DN10063_c0_g1_i14	A0A0P0X9P9
		TRINITY_DN10063_c0_g1_i17	Q7XIQ6						ENOG410JXJ5;ENOG41103X6;
		TRINITY_DN10063_c0_g1_i18	Q7EYL6						ENOG410JXJ5;ENOG41103X6;
		TRINITY_DN10063_c0_g1_i19	A0A0P0X9P9
		TRINITY_DN10063_c0_g1_i3	A0A0P0X9P9
		TRINITY_DN10063_c0_g1_i4	A0A0P0X9P9
		TRINITY_DN10063_c0_g1_i9	A0A0P0X9P9
		TRINITY_DN10063_c1_g1_i1	Q7EYL6						ENOG410JXJ5;ENOG41103X6;
		TRINITY_DN10063_c1_g1_i3	A0A0P0X9P9
		TRINITY_DN10063_c1_g1_i4	A0A0P0X9P9
		TRINITY_DN100641_c0_g1_i1	A0A0P0Y837	DNA-dependent DNA replication [GO:0006261]; DNA repair [GO:0006281]	DNA polymerase III complex [GO:0009360]; DNA replication factor C complex [GO:0005663]; nucleus [GO:0005634]	ATP binding [GO:0005524]; DNA binding [GO:0003677]; DNA-directed DNA polymerase activity [GO:0003887]	DNA polymerase III complex [GO:0009360]; DNA replication factor C complex [GO:0005663]; nucleus [GO:0005634]; ATP binding [GO:0005524]; DNA binding [GO:0003677]; DNA-directed DNA polymerase activity [GO:0003887]; DNA repair [GO:0006281]; DNA-dependent DNA replication [GO:0006261]	GO:0003677; GO:0003887; GO:0005524; GO:0005634; GO:0005663; GO:0006261; GO:0006281; GO:0009360
		TRINITY_DN100642_c0_g1_i1	Q2QMH2	endoplasmic reticulum membrane fusion [GO:0016320]; endoplasmic reticulum organization [GO:0007029]	cytoplasm [GO:0005737]; endoplasmic reticulum [GO:0005783]; endoplasmic reticulum membrane [GO:0005789]; integral component of membrane [GO:0016021]	GTPase activity [GO:0003924]; GTP binding [GO:0005525]	cytoplasm [GO:0005737]; endoplasmic reticulum [GO:0005783]; endoplasmic reticulum membrane [GO:0005789]; integral component of membrane [GO:0016021]; GTP binding [GO:0005525]; GTPase activity [GO:0003924]; endoplasmic reticulum membrane fusion [GO:0016320]; endoplasmic reticulum organization [GO:0007029]	GO:0003924; GO:0005525; GO:0005737; GO:0005783; GO:0005789; GO:0007029; GO:0016021; GO:0016320	KOG2203;ENOG410XPVJ;
		TRINITY_DN100643_c0_g1_i1	A0A0P0Y710		apoplast [GO:0048046]; cell wall [GO:0005618]	manganese ion binding [GO:0030145]; nutrient reservoir activity [GO:0045735]	apoplast [GO:0048046]; cell wall [GO:0005618]; manganese ion binding [GO:0030145]; nutrient reservoir activity [GO:0045735]	GO:0005618; GO:0030145; GO:0045735; GO:0048046
		TRINITY_DN100644_c0_g1_i1	B9FR56						ENOG410JS9Y;ENOG41115G8;
		TRINITY_DN100644_c0_g1_i2	B9FR56						ENOG410JS9Y;ENOG41115G8;
		TRINITY_DN100645_c0_g1_i1	A0A0P0VR44	cell redox homeostasis [GO:0045454]	cell [GO:0005623]	flavin adenine dinucleotide binding [GO:0050660]; oxidoreductase activity [GO:0016491]	cell [GO:0005623]; flavin adenine dinucleotide binding [GO:0050660]; oxidoreductase activity [GO:0016491]; cell redox homeostasis [GO:0045454]	GO:0005623; GO:0016491; GO:0045454; GO:0050660
		TRINITY_DN100645_c0_g1_i2	A0A0P0XKT1	centrosome cycle [GO:0007098]; spindle assembly [GO:0051225]	centrosome [GO:0005813]; cytoplasm [GO:0005737]; nuclear microtubule [GO:0005880]	microtubule binding [GO:0008017]	centrosome [GO:0005813]; cytoplasm [GO:0005737]; nuclear microtubule [GO:0005880]; microtubule binding [GO:0008017]; centrosome cycle [GO:0007098]; spindle assembly [GO:0051225]	GO:0005737; GO:0005813; GO:0005880; GO:0007098; GO:0008017; GO:0051225
		TRINITY_DN100647_c0_g1_i1	Q8GTX8	sterol biosynthetic process [GO:0016126]	integral component of membrane [GO:0016021]	flavin adenine dinucleotide binding [GO:0050660]; squalene monooxygenase activity [GO:0004506]	integral component of membrane [GO:0016021]; flavin adenine dinucleotide binding [GO:0050660]; squalene monooxygenase activity [GO:0004506]; sterol biosynthetic process [GO:0016126]	GO:0004506; GO:0016021; GO:0016126; GO:0050660	KOG1298;COG0654;
		TRINITY_DN100649_c0_g1_i1	Q7XKJ4			sulfotransferase activity [GO:0008146]	sulfotransferase activity [GO:0008146]	GO:0008146	KOG1584;ENOG4111H56;
		TRINITY_DN10064_c0_g1_i1	Q0E2C2			catalytic activity [GO:0003824]	catalytic activity [GO:0003824]	GO:0003824	ENOG410IF8X;ENOG410XWS7;
		TRINITY_DN10064_c0_g1_i2	Q0E2C2			catalytic activity [GO:0003824]	catalytic activity [GO:0003824]	GO:0003824	ENOG410IF8X;ENOG410XWS7;
		TRINITY_DN10064_c0_g1_i3	A0A0P0VSU7		integral component of membrane [GO:0016021]	heme binding [GO:0020037]; iron ion binding [GO:0005506]; oxidoreductase activity, acting on paired donors, with incorporation or reduction of molecular oxygen [GO:0016705]	integral component of membrane [GO:0016021]; heme binding [GO:0020037]; iron ion binding [GO:0005506]; oxidoreductase activity, acting on paired donors, with incorporation or reduction of molecular oxygen [GO:0016705]	GO:0005506; GO:0016021; GO:0016705; GO:0020037
		TRINITY_DN10064_c0_g1_i4	Q5Z9G2						KOG4197;ENOG410Z7Z7;
		TRINITY_DN10064_c0_g1_i5	Q0E2C2			catalytic activity [GO:0003824]	catalytic activity [GO:0003824]	GO:0003824	ENOG410IF8X;ENOG410XWS7;
		TRINITY_DN10064_c0_g1_i6	Q0E2C2			catalytic activity [GO:0003824]	catalytic activity [GO:0003824]	GO:0003824	ENOG410IF8X;ENOG410XWS7;
		TRINITY_DN100651_c0_g1_i1	Q5QM91	transcription by RNA polymerase III [GO:0006383]	RNA polymerase III complex [GO:0005666]	DNA-directed 5'-3' RNA polymerase activity [GO:0003899]; single-stranded DNA binding [GO:0003697]	RNA polymerase III complex [GO:0005666]; DNA-directed 5'-3' RNA polymerase activity [GO:0003899]; single-stranded DNA binding [GO:0003697]; transcription by RNA polymerase III [GO:0006383]	GO:0003697; GO:0003899; GO:0005666; GO:0006383	KOG2587;ENOG410XPVH;
		TRINITY_DN100654_c0_g1_i1	A0A0N7KTJ0	carbohydrate metabolic process [GO:0005975]		carbohydrate binding [GO:0030246]; catalytic activity [GO:0003824]	carbohydrate binding [GO:0030246]; catalytic activity [GO:0003824]; carbohydrate metabolic process [GO:0005975]	GO:0003824; GO:0005975; GO:0030246
		TRINITY_DN100654_c0_g2_i1	Q6K9U0	endosomal transport [GO:0016197]	AP-type membrane coat adaptor complex [GO:0030119]		AP-type membrane coat adaptor complex [GO:0030119]; endosomal transport [GO:0016197]	GO:0016197; GO:0030119	ENOG410IHX1;ENOG410YCX3;
		TRINITY_DN100657_c0_g1_i1	Q60EJ6	response to auxin [GO:0009733]; response to light stimulus [GO:0009416]	cytoplasm [GO:0005737]	acid-amino acid ligase activity [GO:0016881]	cytoplasm [GO:0005737]; acid-amino acid ligase activity [GO:0016881]; response to auxin [GO:0009733]; response to light stimulus [GO:0009416]	GO:0005737; GO:0009416; GO:0009733; GO:0016881	ENOG410IHQ2;ENOG410XT6V;
		TRINITY_DN10065_c0_g1_i1	A0A0P0Y8F6
		TRINITY_DN10065_c0_g1_i2	A0A0P0Y8F6
		TRINITY_DN10065_c0_g1_i3	A0A0P0Y8F6
		TRINITY_DN10065_c0_g1_i4	A0A0P0Y8F6
		TRINITY_DN10065_c0_g1_i5	A0A0P0Y8F6
		TRINITY_DN10065_c0_g1_i6	A0A0P0Y8F6
		TRINITY_DN100662_c0_g1_i1	A0A0P0Y7W0		nucleus [GO:0005634]	exonuclease activity [GO:0004527]; nucleic acid binding [GO:0003676]	nucleus [GO:0005634]; exonuclease activity [GO:0004527]; nucleic acid binding [GO:0003676]	GO:0003676; GO:0004527; GO:0005634
		TRINITY_DN100663_c0_g1_i1	Q7EY81	transmembrane transport [GO:0055085]	integral component of membrane [GO:0016021]; plasma membrane [GO:0005886]	ATPase activity [GO:0016887]; ATPase-coupled transmembrane transporter activity [GO:0042626]; ATP binding [GO:0005524]	integral component of membrane [GO:0016021]; plasma membrane [GO:0005886]; ATP binding [GO:0005524]; ATPase activity [GO:0016887]; ATPase-coupled transmembrane transporter activity [GO:0042626]; transmembrane transport [GO:0055085]	GO:0005524; GO:0005886; GO:0016021; GO:0016887; GO:0042626; GO:0055085	KOG0061;COG1131;
		TRINITY_DN100664_c0_g1_i1	B9FC39		integral component of membrane [GO:0016021]		integral component of membrane [GO:0016021]	GO:0016021
		TRINITY_DN100666_c0_g1_i1	Q0DME7	DNA topological change [GO:0006265]	chloroplast nucleoid [GO:0042644]; mediator complex [GO:0016592]; mitochondrion [GO:0005739]	ATP binding [GO:0005524]; DNA binding [GO:0003677]; DNA topoisomerase type II (double strand cut, ATP-hydrolyzing) activity [GO:0003918]	chloroplast nucleoid [GO:0042644]; mediator complex [GO:0016592]; mitochondrion [GO:0005739]; ATP binding [GO:0005524]; DNA binding [GO:0003677]; DNA topoisomerase type II (double strand cut, ATP-hydrolyzing) activity [GO:0003918]; DNA topological change [GO:0006265]	GO:0003677; GO:0003918; GO:0005524; GO:0005739; GO:0006265; GO:0016592; GO:0042644	ENOG410IUD5;COG0188;
		TRINITY_DN100668_c0_g1_i1	Q7F099	reciprocal meiotic recombination [GO:0007131]	trans-Golgi network [GO:0005802]		trans-Golgi network [GO:0005802]; reciprocal meiotic recombination [GO:0007131]	GO:0005802; GO:0007131	ENOG410IG1G;ENOG410XSCF;
		TRINITY_DN10066_c0_g1_i1	D6BV21		nucleus [GO:0005634]	DNA binding [GO:0003677]	nucleus [GO:0005634]; DNA binding [GO:0003677]	GO:0003677; GO:0005634
		TRINITY_DN100671_c0_g1_i1	Q6Z836	NAD biosynthetic process [GO:0009435]	chloroplast [GO:0009507]	L-aspartate:fumarate oxidoreductase activity [GO:0044318]; L-aspartate oxidase activity [GO:0008734]	chloroplast [GO:0009507]; L-aspartate oxidase activity [GO:0008734]; L-aspartate:fumarate oxidoreductase activity [GO:0044318]; NAD biosynthetic process [GO:0009435]	GO:0008734; GO:0009435; GO:0009507; GO:0044318	ENOG410IQ7H;COG0029;
		TRINITY_DN100676_c0_g1_i1	Q688X8	chaperone cofactor-dependent protein refolding [GO:0051085]	cytosol [GO:0005829]	chaperone binding [GO:0051087]; unfolded protein binding [GO:0051082]	cytosol [GO:0005829]; chaperone binding [GO:0051087]; unfolded protein binding [GO:0051082]; chaperone cofactor-dependent protein refolding [GO:0051085]	GO:0005829; GO:0051082; GO:0051085; GO:0051087	KOG0714;COG0484;
		TRINITY_DN100679_c0_g1_i1	Q5N7G9	auxin homeostasis [GO:0010252]; Golgi to vacuole transport [GO:0006896]; positive gravitropism [GO:0009958]; protein targeting to vacuole [GO:0006623]; root development [GO:0048364]	cytosol [GO:0005829]; endosome [GO:0005768]; intracellular membrane-bounded organelle [GO:0043231]; multivesicular body [GO:0005771]; retromer complex [GO:0030904]	phosphatidylinositol binding [GO:0035091]	cytosol [GO:0005829]; endosome [GO:0005768]; intracellular membrane-bounded organelle [GO:0043231]; multivesicular body [GO:0005771]; retromer complex [GO:0030904]; phosphatidylinositol binding [GO:0035091]; auxin homeostasis [GO:0010252]; Golgi to vacuole transport [GO:0006896]; positive gravitropism [GO:0009958]; protein targeting to vacuole [GO:0006623]; root development [GO:0048364]	GO:0005768; GO:0005771; GO:0005829; GO:0006623; GO:0006896; GO:0009958; GO:0010252; GO:0030904; GO:0035091; GO:0043231; GO:0048364	KOG2273;COG5391;
		TRINITY_DN100679_c0_g1_i2	A0A0P0XV27
		TRINITY_DN10067_c0_g1_i1	Q2R4Z5	cold acclimation [GO:0009631]; response to abscisic acid [GO:0009737]; response to water deprivation [GO:0009414]	cytosol [GO:0005829]		cytosol [GO:0005829]; cold acclimation [GO:0009631]; response to abscisic acid [GO:0009737]; response to water deprivation [GO:0009414]	GO:0005829; GO:0009414; GO:0009631; GO:0009737	ENOG410JPMW;ENOG410Z1YH;
		TRINITY_DN100680_c0_g1_i1	A0A0P0X895			oxidoreductase activity [GO:0016491]; oxidoreductase activity, acting on the CH-OH group of donors, NAD or NADP as acceptor [GO:0016616]	oxidoreductase activity [GO:0016491]; oxidoreductase activity, acting on the CH-OH group of donors, NAD or NADP as acceptor [GO:0016616]	GO:0016491; GO:0016616
		TRINITY_DN100681_c0_g1_i1	A0A0P0Y0H7	transmembrane transport [GO:0055085]	integral component of membrane [GO:0016021]		integral component of membrane [GO:0016021]; transmembrane transport [GO:0055085]	GO:0016021; GO:0055085
		TRINITY_DN100682_c0_g1_i1	Q2QTU0			transferase activity [GO:0016740]	transferase activity [GO:0016740]	GO:0016740	KOG1906;COG5260;
		TRINITY_DN100683_c0_g1_i1	A0A0N7KUA8		integral component of membrane [GO:0016021]		integral component of membrane [GO:0016021]	GO:0016021
		TRINITY_DN100684_c0_g1_i2	Q69P61						ENOG410JU81;ENOG411074C;
		TRINITY_DN100686_c0_g1_i1	Q0IN89	cellular metabolic process [GO:0044237]			cellular metabolic process [GO:0044237]	GO:0044237	KOG1466;COG1184;
		TRINITY_DN100689_c0_g1_i1	Q7X6P5						KOG0504;COG0666;
		TRINITY_DN10068_c0_g1_i1	Q2R0D5						ENOG410JUQ9;ENOG41106NK;
		TRINITY_DN10068_c0_g1_i2	A0A0P0V9S4	lipid transport [GO:0006869]	endoplasmic reticulum [GO:0005783]; integral component of membrane [GO:0016021]	lipid binding [GO:0008289]	endoplasmic reticulum [GO:0005783]; integral component of membrane [GO:0016021]; lipid binding [GO:0008289]; lipid transport [GO:0006869]	GO:0005783; GO:0006869; GO:0008289; GO:0016021
		TRINITY_DN10068_c0_g2_i1	Q0JR53		integral component of membrane [GO:0016021]	transferase activity, transferring glycosyl groups [GO:0016757]	integral component of membrane [GO:0016021]; transferase activity, transferring glycosyl groups [GO:0016757]	GO:0016021; GO:0016757
		TRINITY_DN10068_c0_g2_i10	Q5N942	abscisic acid-activated signaling pathway [GO:0009738]; intracellular signal transduction [GO:0035556]; protein phosphorylation [GO:0006468]	cytoplasm [GO:0005737]; nucleus [GO:0005634]	ATP binding [GO:0005524]; protein serine/threonine kinase activity [GO:0004674]	cytoplasm [GO:0005737]; nucleus [GO:0005634]; ATP binding [GO:0005524]; protein serine/threonine kinase activity [GO:0004674]; abscisic acid-activated signaling pathway [GO:0009738]; intracellular signal transduction [GO:0035556]; protein phosphorylation [GO:0006468]	GO:0004674; GO:0005524; GO:0005634; GO:0005737; GO:0006468; GO:0009738; GO:0035556	KOG0583;COG0515;
		TRINITY_DN10068_c0_g2_i11	Q7XUZ4						ENOG410JT3D;ENOG4110885;
		TRINITY_DN10068_c0_g2_i13	Q0D5R7						ENOG410YDW7;
		TRINITY_DN10068_c0_g2_i14	Q7XCM6						ENOG410JTW9;ENOG41107G5;
		TRINITY_DN10068_c0_g2_i2	A0A0P0VKS6	Lewis a epitope biosynthetic process [GO:0010493]; protein glycosylation [GO:0006486]	Golgi apparatus [GO:0005794]; integral component of membrane [GO:0016021]	carbohydrate binding [GO:0030246]; UDP-galactose:N-glycan beta-1,3-galactosyltransferase activity [GO:0010488]	Golgi apparatus [GO:0005794]; integral component of membrane [GO:0016021]; carbohydrate binding [GO:0030246]; UDP-galactose:N-glycan beta-1,3-galactosyltransferase activity [GO:0010488]; Lewis a epitope biosynthetic process [GO:0010493]; protein glycosylation [GO:0006486]	GO:0005794; GO:0006486; GO:0010488; GO:0010493; GO:0016021; GO:0030246
		TRINITY_DN10068_c0_g2_i3	Q6Z894		integral component of membrane [GO:0016021]	ATPase activity [GO:0016887]; ATPase-coupled transmembrane transporter activity [GO:0042626]; ATP binding [GO:0005524]	integral component of membrane [GO:0016021]; ATP binding [GO:0005524]; ATPase activity [GO:0016887]; ATPase-coupled transmembrane transporter activity [GO:0042626]	GO:0005524; GO:0016021; GO:0016887; GO:0042626	KOG0055;COG1132;
		TRINITY_DN10068_c0_g2_i4	Q2R0D5						ENOG410JUQ9;ENOG41106NK;
		TRINITY_DN10068_c0_g2_i7	Q0D7Z6	peptidyl-proline hydroxylation to 4-hydroxy-L-proline [GO:0018401]	endoplasmic reticulum [GO:0005783]	iron ion binding [GO:0005506]; L-ascorbic acid binding [GO:0031418]; oxidoreductase activity, acting on paired donors, with incorporation or reduction of molecular oxygen [GO:0016705]	endoplasmic reticulum [GO:0005783]; iron ion binding [GO:0005506]; L-ascorbic acid binding [GO:0031418]; oxidoreductase activity, acting on paired donors, with incorporation or reduction of molecular oxygen [GO:0016705]; peptidyl-proline hydroxylation to 4-hydroxy-L-proline [GO:0018401]	GO:0005506; GO:0005783; GO:0016705; GO:0018401; GO:0031418	KOG1591;ENOG410XS5J;
		TRINITY_DN10068_c0_g2_i8	Q7XSQ5	defense response to fungus [GO:0050832]; intracellular signal transduction [GO:0035556]; peptidyl-serine phosphorylation [GO:0018105]; positive regulation of response to salt stress [GO:1901002]; protein autophosphorylation [GO:0046777]	cytoplasm [GO:0005737]; nucleus [GO:0005634]; plasma membrane [GO:0005886]	ATP binding [GO:0005524]; calcium-dependent protein serine/threonine kinase activity [GO:0009931]; calcium ion binding [GO:0005509]; calmodulin binding [GO:0005516]	cytoplasm [GO:0005737]; nucleus [GO:0005634]; plasma membrane [GO:0005886]; ATP binding [GO:0005524]; calcium ion binding [GO:0005509]; calcium-dependent protein serine/threonine kinase activity [GO:0009931]; calmodulin binding [GO:0005516]; defense response to fungus [GO:0050832]; intracellular signal transduction [GO:0035556]; peptidyl-serine phosphorylation [GO:0018105]; positive regulation of…	GO:0005509; GO:0005516; GO:0005524; GO:0005634; GO:0005737; GO:0005886; GO:0009931; GO:0018105; GO:0035556; GO:0046777; GO:0050832; GO:1901002	KOG0032;ENOG410XRMJ;
		TRINITY_DN10068_c0_g2_i9	Q6YZW1						ENOG410IQKV;ENOG4111SMF;
		TRINITY_DN100690_c0_g1_i13	Q0DN08						KOG4197;ENOG410Z7Z7;
		TRINITY_DN100690_c0_g1_i2	Q0DN08						KOG4197;ENOG410Z7Z7;
		TRINITY_DN100690_c0_g1_i3	Q0DN08						KOG4197;ENOG410Z7Z7;
		TRINITY_DN100690_c0_g1_i4	Q0DN08						KOG4197;ENOG410Z7Z7;
		TRINITY_DN100690_c0_g1_i6	Q7X7D4						ENOG410JWXJ;ENOG41104HH;
		TRINITY_DN100690_c0_g1_i9	Q0DN08						KOG4197;ENOG410Z7Z7;
		TRINITY_DN100690_c0_g3_i1	Q7XDY9		chloroplast [GO:0009507]		chloroplast [GO:0009507]	GO:0009507	ENOG410II4H;ENOG410YKCB;
		TRINITY_DN100693_c0_g1_i1	Q75HW6			ubiquitin-protein transferase activity [GO:0004842]	ubiquitin-protein transferase activity [GO:0004842]	GO:0004842	ENOG410II27;ENOG410YF56;
		TRINITY_DN100693_c0_g2_i1	Q0E436						ENOG410JUDM;ENOG41106Z3;
		TRINITY_DN100694_c0_g1_i1	Q69KG1		integral component of membrane [GO:0016021]	ADP binding [GO:0043531]	integral component of membrane [GO:0016021]; ADP binding [GO:0043531]	GO:0016021; GO:0043531	KOG4658;COG4886;
		TRINITY_DN100696_c0_g1_i1	A0A0P0XG94
		TRINITY_DN100697_c0_g1_i2	Q5QMW3
		TRINITY_DN100697_c0_g1_i3	Q10BI8						ENOG410IZ6X;ENOG410YCGI;
		TRINITY_DN100698_c0_g1_i1	Q8LM59		integral component of membrane [GO:0016021]		integral component of membrane [GO:0016021]	GO:0016021
		TRINITY_DN10069_c0_g1_i1	Q7EY09	attachment of mitotic spindle microtubules to kinetochore [GO:0051315]; kinetochore organization [GO:0051383]; meiotic chromosome segregation [GO:0045132]; mitotic spindle organization [GO:0007052]	cell [GO:0005623]; condensed nuclear chromosome kinetochore [GO:0000778]; Ndc80 complex [GO:0031262]	protein-containing complex binding [GO:0044877]	cell [GO:0005623]; condensed nuclear chromosome kinetochore [GO:0000778]; Ndc80 complex [GO:0031262]; protein-containing complex binding [GO:0044877]; attachment of mitotic spindle microtubules to kinetochore [GO:0051315]; kinetochore organization [GO:0051383]; meiotic chromosome segregation [GO:0045132]; mitotic spindle organization [GO:0007052]	GO:0000778; GO:0005623; GO:0007052; GO:0031262; GO:0044877; GO:0045132; GO:0051315; GO:0051383	KOG4438;ENOG410ZI4C;
		TRINITY_DN10069_c0_g1_i2	Q7EY09	attachment of mitotic spindle microtubules to kinetochore [GO:0051315]; kinetochore organization [GO:0051383]; meiotic chromosome segregation [GO:0045132]; mitotic spindle organization [GO:0007052]	cell [GO:0005623]; condensed nuclear chromosome kinetochore [GO:0000778]; Ndc80 complex [GO:0031262]	protein-containing complex binding [GO:0044877]	cell [GO:0005623]; condensed nuclear chromosome kinetochore [GO:0000778]; Ndc80 complex [GO:0031262]; protein-containing complex binding [GO:0044877]; attachment of mitotic spindle microtubules to kinetochore [GO:0051315]; kinetochore organization [GO:0051383]; meiotic chromosome segregation [GO:0045132]; mitotic spindle organization [GO:0007052]	GO:0000778; GO:0005623; GO:0007052; GO:0031262; GO:0044877; GO:0045132; GO:0051315; GO:0051383	KOG4438;ENOG410ZI4C;
		TRINITY_DN1006_c0_g1_i2	Q10MY3			dioxygenase activity [GO:0051213]; metal ion binding [GO:0046872]	dioxygenase activity [GO:0051213]; metal ion binding [GO:0046872]	GO:0046872; GO:0051213	KOG0143;COG3491;
		TRINITY_DN1006_c0_g1_i3	Q75IL5			dioxygenase activity [GO:0051213]; metal ion binding [GO:0046872]	dioxygenase activity [GO:0051213]; metal ion binding [GO:0046872]	GO:0046872; GO:0051213	KOG0143;COG3491;
		TRINITY_DN1006_c0_g1_i4	Q10MY3			dioxygenase activity [GO:0051213]; metal ion binding [GO:0046872]	dioxygenase activity [GO:0051213]; metal ion binding [GO:0046872]	GO:0046872; GO:0051213	KOG0143;COG3491;
		TRINITY_DN1006_c0_g1_i6	Q10MY3			dioxygenase activity [GO:0051213]; metal ion binding [GO:0046872]	dioxygenase activity [GO:0051213]; metal ion binding [GO:0046872]	GO:0046872; GO:0051213	KOG0143;COG3491;
		TRINITY_DN1006_c0_g1_i7	Q75IL5			dioxygenase activity [GO:0051213]; metal ion binding [GO:0046872]	dioxygenase activity [GO:0051213]; metal ion binding [GO:0046872]	GO:0046872; GO:0051213	KOG0143;COG3491;
		TRINITY_DN1006_c0_g1_i8	Q75IL5			dioxygenase activity [GO:0051213]; metal ion binding [GO:0046872]	dioxygenase activity [GO:0051213]; metal ion binding [GO:0046872]	GO:0046872; GO:0051213	KOG0143;COG3491;
		TRINITY_DN1006_c0_g1_i9	Q10MY3			dioxygenase activity [GO:0051213]; metal ion binding [GO:0046872]	dioxygenase activity [GO:0051213]; metal ion binding [GO:0046872]	GO:0046872; GO:0051213	KOG0143;COG3491;
		TRINITY_DN1006_c0_g2_i1	Q75IL5			dioxygenase activity [GO:0051213]; metal ion binding [GO:0046872]	dioxygenase activity [GO:0051213]; metal ion binding [GO:0046872]	GO:0046872; GO:0051213	KOG0143;COG3491;
		TRINITY_DN100700_c0_g1_i1	Q0J1K1						ENOG410IFCH;ENOG410XRC1;
		TRINITY_DN100701_c0_g1_i1	Q7XTN2		integral component of membrane [GO:0016021]; membrane [GO:0016020]; plasma membrane [GO:0005886]; plasmodesma [GO:0009506]		integral component of membrane [GO:0016021]; membrane [GO:0016020]; plasma membrane [GO:0005886]; plasmodesma [GO:0009506]	GO:0005886; GO:0009506; GO:0016020; GO:0016021	ENOG410JW3J;ENOG41105AY;
		TRINITY_DN100704_c0_g1_i1	B7EIQ8		chloroplast thylakoid membrane [GO:0009535]		chloroplast thylakoid membrane [GO:0009535]	GO:0009535	ENOG410IVH1;ENOG4111GIB;
		TRINITY_DN100706_c0_g1_i2	Q6Q9H6	multicellular organism development [GO:0007275]; plant ovule development [GO:0048481]; positive regulation of transcription by RNA polymerase II [GO:0045944]	nucleus [GO:0005634]	DNA-binding transcription factor activity, RNA polymerase II-specific [GO:0000981]; protein dimerization activity [GO:0046983]; RNA polymerase II regulatory region sequence-specific DNA binding [GO:0000977]; sequence-specific DNA binding [GO:0043565]; transcription factor binding [GO:0008134]; transcription regulatory region DNA binding [GO:0044212]; transcription regulatory region sequence-speci…	nucleus [GO:0005634]; DNA-binding transcription factor activity, RNA polymerase II-specific [GO:0000981]; protein dimerization activity [GO:0046983]; RNA polymerase II regulatory region sequence-specific DNA binding [GO:0000977]; sequence-specific DNA binding [GO:0043565]; transcription factor binding [GO:0008134]; transcription regulatory region DNA binding [GO:0044212]; transcription regulatory…	GO:0000976; GO:0000977; GO:0000981; GO:0005634; GO:0007275; GO:0008134; GO:0043565; GO:0044212; GO:0045944; GO:0046983; GO:0048481	KOG0014;COG5068;
		TRINITY_DN100706_c0_g1_i3	Q6Q9H6	multicellular organism development [GO:0007275]; plant ovule development [GO:0048481]; positive regulation of transcription by RNA polymerase II [GO:0045944]	nucleus [GO:0005634]	DNA-binding transcription factor activity, RNA polymerase II-specific [GO:0000981]; protein dimerization activity [GO:0046983]; RNA polymerase II regulatory region sequence-specific DNA binding [GO:0000977]; sequence-specific DNA binding [GO:0043565]; transcription factor binding [GO:0008134]; transcription regulatory region DNA binding [GO:0044212]; transcription regulatory region sequence-speci…	nucleus [GO:0005634]; DNA-binding transcription factor activity, RNA polymerase II-specific [GO:0000981]; protein dimerization activity [GO:0046983]; RNA polymerase II regulatory region sequence-specific DNA binding [GO:0000977]; sequence-specific DNA binding [GO:0043565]; transcription factor binding [GO:0008134]; transcription regulatory region DNA binding [GO:0044212]; transcription regulatory…	GO:0000976; GO:0000977; GO:0000981; GO:0005634; GO:0007275; GO:0008134; GO:0043565; GO:0044212; GO:0045944; GO:0046983; GO:0048481	KOG0014;COG5068;
		TRINITY_DN100706_c0_g1_i4	Q6Q9H6	multicellular organism development [GO:0007275]; plant ovule development [GO:0048481]; positive regulation of transcription by RNA polymerase II [GO:0045944]	nucleus [GO:0005634]	DNA-binding transcription factor activity, RNA polymerase II-specific [GO:0000981]; protein dimerization activity [GO:0046983]; RNA polymerase II regulatory region sequence-specific DNA binding [GO:0000977]; sequence-specific DNA binding [GO:0043565]; transcription factor binding [GO:0008134]; transcription regulatory region DNA binding [GO:0044212]; transcription regulatory region sequence-speci…	nucleus [GO:0005634]; DNA-binding transcription factor activity, RNA polymerase II-specific [GO:0000981]; protein dimerization activity [GO:0046983]; RNA polymerase II regulatory region sequence-specific DNA binding [GO:0000977]; sequence-specific DNA binding [GO:0043565]; transcription factor binding [GO:0008134]; transcription regulatory region DNA binding [GO:0044212]; transcription regulatory…	GO:0000976; GO:0000977; GO:0000981; GO:0005634; GO:0007275; GO:0008134; GO:0043565; GO:0044212; GO:0045944; GO:0046983; GO:0048481	KOG0014;COG5068;
		TRINITY_DN100706_c0_g1_i6	Q6Q9H6	multicellular organism development [GO:0007275]; plant ovule development [GO:0048481]; positive regulation of transcription by RNA polymerase II [GO:0045944]	nucleus [GO:0005634]	DNA-binding transcription factor activity, RNA polymerase II-specific [GO:0000981]; protein dimerization activity [GO:0046983]; RNA polymerase II regulatory region sequence-specific DNA binding [GO:0000977]; sequence-specific DNA binding [GO:0043565]; transcription factor binding [GO:0008134]; transcription regulatory region DNA binding [GO:0044212]; transcription regulatory region sequence-speci…	nucleus [GO:0005634]; DNA-binding transcription factor activity, RNA polymerase II-specific [GO:0000981]; protein dimerization activity [GO:0046983]; RNA polymerase II regulatory region sequence-specific DNA binding [GO:0000977]; sequence-specific DNA binding [GO:0043565]; transcription factor binding [GO:0008134]; transcription regulatory region DNA binding [GO:0044212]; transcription regulatory…	GO:0000976; GO:0000977; GO:0000981; GO:0005634; GO:0007275; GO:0008134; GO:0043565; GO:0044212; GO:0045944; GO:0046983; GO:0048481	KOG0014;COG5068;
		TRINITY_DN100706_c0_g1_i7	Q6Q9H6	multicellular organism development [GO:0007275]; plant ovule development [GO:0048481]; positive regulation of transcription by RNA polymerase II [GO:0045944]	nucleus [GO:0005634]	DNA-binding transcription factor activity, RNA polymerase II-specific [GO:0000981]; protein dimerization activity [GO:0046983]; RNA polymerase II regulatory region sequence-specific DNA binding [GO:0000977]; sequence-specific DNA binding [GO:0043565]; transcription factor binding [GO:0008134]; transcription regulatory region DNA binding [GO:0044212]; transcription regulatory region sequence-speci…	nucleus [GO:0005634]; DNA-binding transcription factor activity, RNA polymerase II-specific [GO:0000981]; protein dimerization activity [GO:0046983]; RNA polymerase II regulatory region sequence-specific DNA binding [GO:0000977]; sequence-specific DNA binding [GO:0043565]; transcription factor binding [GO:0008134]; transcription regulatory region DNA binding [GO:0044212]; transcription regulatory…	GO:0000976; GO:0000977; GO:0000981; GO:0005634; GO:0007275; GO:0008134; GO:0043565; GO:0044212; GO:0045944; GO:0046983; GO:0048481	KOG0014;COG5068;
		TRINITY_DN10070_c0_g1_i11	Q6K5N1						KOG0504;KOG0548;COG0666;
		TRINITY_DN10070_c0_g1_i13	Q2QLM7						KOG0504;KOG0548;COG0666;
		TRINITY_DN10070_c0_g1_i16	Q6K5N1						KOG0504;KOG0548;COG0666;
		TRINITY_DN10070_c0_g1_i19	Q10GN0						KOG0504;KOG0548;COG0666;
		TRINITY_DN10070_c0_g1_i20	Q6K5N1						KOG0504;KOG0548;COG0666;
		TRINITY_DN10070_c0_g1_i22	Q6K5N1						KOG0504;KOG0548;COG0666;
		TRINITY_DN10070_c0_g1_i25	Q6K5P5						KOG0504;COG0666;
		TRINITY_DN10070_c0_g1_i26	Q2QLM7						KOG0504;KOG0548;COG0666;
		TRINITY_DN10070_c0_g1_i4	Q6EUS1	hydrogen peroxide catabolic process [GO:0042744]; response to oxidative stress [GO:0006979]	extracellular region [GO:0005576]	heme binding [GO:0020037]; metal ion binding [GO:0046872]; peroxidase activity [GO:0004601]	extracellular region [GO:0005576]; heme binding [GO:0020037]; metal ion binding [GO:0046872]; peroxidase activity [GO:0004601]; hydrogen peroxide catabolic process [GO:0042744]; response to oxidative stress [GO:0006979]	GO:0004601; GO:0005576; GO:0006979; GO:0020037; GO:0042744; GO:0046872	ENOG410J92R;ENOG4111S7R;
		TRINITY_DN10070_c0_g1_i5	Q6K5P5						KOG0504;COG0666;
		TRINITY_DN10070_c0_g1_i7	Q6K5P5						KOG0504;COG0666;
		TRINITY_DN10070_c0_g1_i9	Q10GN0						KOG0504;KOG0548;COG0666;
		TRINITY_DN100710_c0_g1_i1	C7J7U7
		TRINITY_DN100712_c0_g1_i1	Q6Z9E8		mitochondrion [GO:0005739]		mitochondrion [GO:0005739]	GO:0005739	ENOG410J15E;ENOG4112119;
		TRINITY_DN100715_c0_g1_i1	Q75GC3	histone H3-K4 methylation [GO:0051568]; positive regulation of flower development [GO:0009911]; positive regulation of transcription elongation from RNA polymerase II promoter [GO:0032968]; recruitment of 3'-end processing factors to RNA polymerase II holoenzyme complex [GO:0034402]; transcription elongation from RNA polymerase II promoter [GO:0006368]; vegetative to reproductive phase transition…	Cdc73/Paf1 complex [GO:0016593]	RNA polymerase II complex binding [GO:0000993]	Cdc73/Paf1 complex [GO:0016593]; RNA polymerase II complex binding [GO:0000993]; histone H3-K4 methylation [GO:0051568]; positive regulation of flower development [GO:0009911]; positive regulation of transcription elongation from RNA polymerase II promoter [GO:0032968]; recruitment of 3'-end processing factors to RNA polymerase II holoenzyme complex [GO:0034402]; transcription elongation from RNA…	GO:0000993; GO:0006368; GO:0009911; GO:0010228; GO:0016593; GO:0032968; GO:0034402; GO:0051568	KOG3786;COG5157;
		TRINITY_DN100718_c0_g1_i1	Q6EN44	translation [GO:0006412]	cytosolic small ribosomal subunit [GO:0022627]	structural constituent of ribosome [GO:0003735]	cytosolic small ribosomal subunit [GO:0022627]; structural constituent of ribosome [GO:0003735]; translation [GO:0006412]	GO:0003735; GO:0006412; GO:0022627	KOG1754;COG0096;
		TRINITY_DN10071_c0_g1_i1	Q84M39						ENOG410IY2H;ENOG4111VHH;
		TRINITY_DN10071_c0_g1_i2	Q84M39						ENOG410IY2H;ENOG4111VHH;
		TRINITY_DN10071_c0_g1_i3	Q84M39						ENOG410IY2H;ENOG4111VHH;
		TRINITY_DN10071_c0_g1_i4	Q84M39						ENOG410IY2H;ENOG4111VHH;
		TRINITY_DN10071_c0_g1_i5	A0A0P0VN93			ATP binding [GO:0005524]; protein serine/threonine kinase activity [GO:0004674]	ATP binding [GO:0005524]; protein serine/threonine kinase activity [GO:0004674]	GO:0004674; GO:0005524
		TRINITY_DN10071_c0_g1_i6	Q84M39						ENOG410IY2H;ENOG4111VHH;
		TRINITY_DN10071_c0_g2_i1	Q6YVE2	NLS-bearing protein import into nucleus [GO:0006607]; nuclear pore organization [GO:0006999]; protein localization to nuclear inner membrane [GO:0036228]	nuclear pore central transport channel [GO:0044613]; nucleolus [GO:0005730]	structural constituent of nuclear pore [GO:0017056]	nuclear pore central transport channel [GO:0044613]; nucleolus [GO:0005730]; structural constituent of nuclear pore [GO:0017056]; NLS-bearing protein import into nucleus [GO:0006607]; nuclear pore organization [GO:0006999]; protein localization to nuclear inner membrane [GO:0036228]	GO:0005730; GO:0006607; GO:0006999; GO:0017056; GO:0036228; GO:0044613	KOG3091;ENOG410XPU5;
		TRINITY_DN10071_c0_g2_i3	Q6YVE2	NLS-bearing protein import into nucleus [GO:0006607]; nuclear pore organization [GO:0006999]; protein localization to nuclear inner membrane [GO:0036228]	nuclear pore central transport channel [GO:0044613]; nucleolus [GO:0005730]	structural constituent of nuclear pore [GO:0017056]	nuclear pore central transport channel [GO:0044613]; nucleolus [GO:0005730]; structural constituent of nuclear pore [GO:0017056]; NLS-bearing protein import into nucleus [GO:0006607]; nuclear pore organization [GO:0006999]; protein localization to nuclear inner membrane [GO:0036228]	GO:0005730; GO:0006607; GO:0006999; GO:0017056; GO:0036228; GO:0044613	KOG3091;ENOG410XPU5;
		TRINITY_DN10071_c0_g2_i4	Q6YVE2	NLS-bearing protein import into nucleus [GO:0006607]; nuclear pore organization [GO:0006999]; protein localization to nuclear inner membrane [GO:0036228]	nuclear pore central transport channel [GO:0044613]; nucleolus [GO:0005730]	structural constituent of nuclear pore [GO:0017056]	nuclear pore central transport channel [GO:0044613]; nucleolus [GO:0005730]; structural constituent of nuclear pore [GO:0017056]; NLS-bearing protein import into nucleus [GO:0006607]; nuclear pore organization [GO:0006999]; protein localization to nuclear inner membrane [GO:0036228]	GO:0005730; GO:0006607; GO:0006999; GO:0017056; GO:0036228; GO:0044613	KOG3091;ENOG410XPU5;
		TRINITY_DN10071_c0_g2_i5	Q6YVE2	NLS-bearing protein import into nucleus [GO:0006607]; nuclear pore organization [GO:0006999]; protein localization to nuclear inner membrane [GO:0036228]	nuclear pore central transport channel [GO:0044613]; nucleolus [GO:0005730]	structural constituent of nuclear pore [GO:0017056]	nuclear pore central transport channel [GO:0044613]; nucleolus [GO:0005730]; structural constituent of nuclear pore [GO:0017056]; NLS-bearing protein import into nucleus [GO:0006607]; nuclear pore organization [GO:0006999]; protein localization to nuclear inner membrane [GO:0036228]	GO:0005730; GO:0006607; GO:0006999; GO:0017056; GO:0036228; GO:0044613	KOG3091;ENOG410XPU5;
		TRINITY_DN10071_c0_g2_i6	Q6YVE2	NLS-bearing protein import into nucleus [GO:0006607]; nuclear pore organization [GO:0006999]; protein localization to nuclear inner membrane [GO:0036228]	nuclear pore central transport channel [GO:0044613]; nucleolus [GO:0005730]	structural constituent of nuclear pore [GO:0017056]	nuclear pore central transport channel [GO:0044613]; nucleolus [GO:0005730]; structural constituent of nuclear pore [GO:0017056]; NLS-bearing protein import into nucleus [GO:0006607]; nuclear pore organization [GO:0006999]; protein localization to nuclear inner membrane [GO:0036228]	GO:0005730; GO:0006607; GO:0006999; GO:0017056; GO:0036228; GO:0044613	KOG3091;ENOG410XPU5;
		TRINITY_DN10071_c0_g2_i7	Q6YVE2	NLS-bearing protein import into nucleus [GO:0006607]; nuclear pore organization [GO:0006999]; protein localization to nuclear inner membrane [GO:0036228]	nuclear pore central transport channel [GO:0044613]; nucleolus [GO:0005730]	structural constituent of nuclear pore [GO:0017056]	nuclear pore central transport channel [GO:0044613]; nucleolus [GO:0005730]; structural constituent of nuclear pore [GO:0017056]; NLS-bearing protein import into nucleus [GO:0006607]; nuclear pore organization [GO:0006999]; protein localization to nuclear inner membrane [GO:0036228]	GO:0005730; GO:0006607; GO:0006999; GO:0017056; GO:0036228; GO:0044613	KOG3091;ENOG410XPU5;
		TRINITY_DN10071_c0_g2_i8	Q6YVE2	NLS-bearing protein import into nucleus [GO:0006607]; nuclear pore organization [GO:0006999]; protein localization to nuclear inner membrane [GO:0036228]	nuclear pore central transport channel [GO:0044613]; nucleolus [GO:0005730]	structural constituent of nuclear pore [GO:0017056]	nuclear pore central transport channel [GO:0044613]; nucleolus [GO:0005730]; structural constituent of nuclear pore [GO:0017056]; NLS-bearing protein import into nucleus [GO:0006607]; nuclear pore organization [GO:0006999]; protein localization to nuclear inner membrane [GO:0036228]	GO:0005730; GO:0006607; GO:0006999; GO:0017056; GO:0036228; GO:0044613	KOG3091;ENOG410XPU5;
		TRINITY_DN10071_c0_g3_i1	Q0DL29						ENOG410JWM8;ENOG41104TT;
		TRINITY_DN10071_c0_g4_i1	Q6YVE2	NLS-bearing protein import into nucleus [GO:0006607]; nuclear pore organization [GO:0006999]; protein localization to nuclear inner membrane [GO:0036228]	nuclear pore central transport channel [GO:0044613]; nucleolus [GO:0005730]	structural constituent of nuclear pore [GO:0017056]	nuclear pore central transport channel [GO:0044613]; nucleolus [GO:0005730]; structural constituent of nuclear pore [GO:0017056]; NLS-bearing protein import into nucleus [GO:0006607]; nuclear pore organization [GO:0006999]; protein localization to nuclear inner membrane [GO:0036228]	GO:0005730; GO:0006607; GO:0006999; GO:0017056; GO:0036228; GO:0044613	KOG3091;ENOG410XPU5;
		TRINITY_DN100721_c0_g1_i1	A0A0P0W7K0	DNA integration [GO:0015074]		nucleic acid binding [GO:0003676]	nucleic acid binding [GO:0003676]; DNA integration [GO:0015074]	GO:0003676; GO:0015074
		TRINITY_DN100722_c0_g1_i1	A0A0N7KKE5		nucleus [GO:0005634]		nucleus [GO:0005634]	GO:0005634
		TRINITY_DN100724_c0_g1_i1	A0A0P0W8W8
		TRINITY_DN100728_c0_g1_i1	Q10AA7	transmembrane transport [GO:0055085]	integral component of membrane [GO:0016021]; plasma membrane [GO:0005886]	ATPase activity [GO:0016887]; ATPase-coupled transmembrane transporter activity [GO:0042626]; ATP binding [GO:0005524]	integral component of membrane [GO:0016021]; plasma membrane [GO:0005886]; ATP binding [GO:0005524]; ATPase activity [GO:0016887]; ATPase-coupled transmembrane transporter activity [GO:0042626]; transmembrane transport [GO:0055085]	GO:0005524; GO:0005886; GO:0016021; GO:0016887; GO:0042626; GO:0055085	KOG0061;COG1131;
		TRINITY_DN100729_c0_g1_i1	Q8GV28		cytoplasm [GO:0005737]	ATP binding [GO:0005524]; protein serine/threonine kinase activity [GO:0004674]	cytoplasm [GO:0005737]; ATP binding [GO:0005524]; protein serine/threonine kinase activity [GO:0004674]	GO:0004674; GO:0005524; GO:0005737	KOG0192;COG0515;
		TRINITY_DN10072_c0_g1_i1	Q5VPH6	regulation of transcription, DNA-templated [GO:0006355]	nucleus [GO:0005634]		nucleus [GO:0005634]; regulation of transcription, DNA-templated [GO:0006355]	GO:0005634; GO:0006355	KOG3149;COG5033;
		TRINITY_DN10072_c0_g1_i2	Q5VPH6	regulation of transcription, DNA-templated [GO:0006355]	nucleus [GO:0005634]		nucleus [GO:0005634]; regulation of transcription, DNA-templated [GO:0006355]	GO:0005634; GO:0006355	KOG3149;COG5033;
		TRINITY_DN10072_c0_g1_i3	Q5VPH6	regulation of transcription, DNA-templated [GO:0006355]	nucleus [GO:0005634]		nucleus [GO:0005634]; regulation of transcription, DNA-templated [GO:0006355]	GO:0005634; GO:0006355	KOG3149;COG5033;
		TRINITY_DN100733_c0_g1_i1	A0A0P0XKH7			ADP binding [GO:0043531]	ADP binding [GO:0043531]	GO:0043531
		TRINITY_DN100735_c0_g1_i1	Q5W645	intracellular transport [GO:0046907]; positive regulation of GTPase activity [GO:0043547]	cytoplasm [GO:0005737]; cytosol [GO:0005829]; nuclear pore [GO:0005643]; nucleus [GO:0005634]	Ran GTPase binding [GO:0008536]	cytoplasm [GO:0005737]; cytosol [GO:0005829]; nuclear pore [GO:0005643]; nucleus [GO:0005634]; Ran GTPase binding [GO:0008536]; intracellular transport [GO:0046907]; positive regulation of GTPase activity [GO:0043547]	GO:0005634; GO:0005643; GO:0005737; GO:0005829; GO:0008536; GO:0043547; GO:0046907	KOG0864;COG5171;
		TRINITY_DN100736_c0_g1_i1	B9GEE1	anaphase-promoting complex-dependent catabolic process [GO:0031145]; positive regulation of mitotic metaphase/anaphase transition [GO:0045842]; protein K11-linked ubiquitination [GO:0070979]	anaphase-promoting complex [GO:0005680]	ubiquitin protein ligase activity [GO:0061630]	anaphase-promoting complex [GO:0005680]; ubiquitin protein ligase activity [GO:0061630]; anaphase-promoting complex-dependent catabolic process [GO:0031145]; positive regulation of mitotic metaphase/anaphase transition [GO:0045842]; protein K11-linked ubiquitination [GO:0070979]	GO:0005680; GO:0031145; GO:0045842; GO:0061630; GO:0070979	KOG4322;ENOG410YVZN;
		TRINITY_DN100736_c0_g2_i1	Q5Z9Q8		integral component of membrane [GO:0016021]	ATP binding [GO:0005524]	integral component of membrane [GO:0016021]; ATP binding [GO:0005524]	GO:0005524; GO:0016021	KOG0737;COG0464;
		TRINITY_DN100737_c0_g1_i1	Q6ZGV8	intracellular distribution of mitochondria [GO:0048312]; positive regulation of mitochondrial fusion [GO:0010636]	cytoplasm [GO:0005737]; cytosol [GO:0005829]; plasma membrane [GO:0005886]	translation initiation factor activity [GO:0003743]	cytoplasm [GO:0005737]; cytosol [GO:0005829]; plasma membrane [GO:0005886]; translation initiation factor activity [GO:0003743]; intracellular distribution of mitochondria [GO:0048312]; positive regulation of mitochondrial fusion [GO:0010636]	GO:0003743; GO:0005737; GO:0005829; GO:0005886; GO:0010636; GO:0048312	KOG1839;ENOG410XQUQ;
		TRINITY_DN100738_c0_g1_i1	A0A0P0XEE0			carbohydrate binding [GO:0030246]	carbohydrate binding [GO:0030246]	GO:0030246
		TRINITY_DN100739_c0_g1_i1	Q6Z9G0			lactaldehyde dehydrogenase activity [GO:0008911]	lactaldehyde dehydrogenase activity [GO:0008911]	GO:0008911	KOG2450;COG1012;
		TRINITY_DN10073_c0_g1_i1	A0A0P0XJT4			dioxygenase activity [GO:0051213]; metal ion binding [GO:0046872]	dioxygenase activity [GO:0051213]; metal ion binding [GO:0046872]	GO:0046872; GO:0051213
		TRINITY_DN10073_c0_g1_i2	A0A0P0XJT4			dioxygenase activity [GO:0051213]; metal ion binding [GO:0046872]	dioxygenase activity [GO:0051213]; metal ion binding [GO:0046872]	GO:0046872; GO:0051213
		TRINITY_DN10073_c0_g1_i3	A0A0P0XJT4			dioxygenase activity [GO:0051213]; metal ion binding [GO:0046872]	dioxygenase activity [GO:0051213]; metal ion binding [GO:0046872]	GO:0046872; GO:0051213
		TRINITY_DN10073_c0_g1_i4	A0A0P0XJT4			dioxygenase activity [GO:0051213]; metal ion binding [GO:0046872]	dioxygenase activity [GO:0051213]; metal ion binding [GO:0046872]	GO:0046872; GO:0051213
		TRINITY_DN100740_c0_g1_i1	Q6YTS9						KOG4282;ENOG410YYXY;
		TRINITY_DN100741_c0_g1_i2	Q0DYG3						ENOG410ISCI;ENOG410YRXT;
		TRINITY_DN100742_c0_g1_i1	A0A0P0Y6T5			oxidoreductase activity [GO:0016491]	oxidoreductase activity [GO:0016491]	GO:0016491
		TRINITY_DN100745_c0_g1_i1	A0A0N7KTX0	detection of redox state [GO:0051776]; photosystem stoichiometry adjustment [GO:0080005]; protein autophosphorylation [GO:0046777]; regulation of gene expression [GO:0010468]	chloroplast stroma [GO:0009570]	protein histidine kinase activity [GO:0004673]; protein self-association [GO:0043621]; quinone binding [GO:0048038]	chloroplast stroma [GO:0009570]; protein histidine kinase activity [GO:0004673]; protein self-association [GO:0043621]; quinone binding [GO:0048038]; detection of redox state [GO:0051776]; photosystem stoichiometry adjustment [GO:0080005]; protein autophosphorylation [GO:0046777]; regulation of gene expression [GO:0010468]	GO:0004673; GO:0009570; GO:0010468; GO:0043621; GO:0046777; GO:0048038; GO:0051776; GO:0080005
		TRINITY_DN100745_c0_g1_i2	A0A0N7KTX0	detection of redox state [GO:0051776]; photosystem stoichiometry adjustment [GO:0080005]; protein autophosphorylation [GO:0046777]; regulation of gene expression [GO:0010468]	chloroplast stroma [GO:0009570]	protein histidine kinase activity [GO:0004673]; protein self-association [GO:0043621]; quinone binding [GO:0048038]	chloroplast stroma [GO:0009570]; protein histidine kinase activity [GO:0004673]; protein self-association [GO:0043621]; quinone binding [GO:0048038]; detection of redox state [GO:0051776]; photosystem stoichiometry adjustment [GO:0080005]; protein autophosphorylation [GO:0046777]; regulation of gene expression [GO:0010468]	GO:0004673; GO:0009570; GO:0010468; GO:0043621; GO:0046777; GO:0048038; GO:0051776; GO:0080005
		TRINITY_DN100745_c0_g1_i3	A0A0N7KTX0	detection of redox state [GO:0051776]; photosystem stoichiometry adjustment [GO:0080005]; protein autophosphorylation [GO:0046777]; regulation of gene expression [GO:0010468]	chloroplast stroma [GO:0009570]	protein histidine kinase activity [GO:0004673]; protein self-association [GO:0043621]; quinone binding [GO:0048038]	chloroplast stroma [GO:0009570]; protein histidine kinase activity [GO:0004673]; protein self-association [GO:0043621]; quinone binding [GO:0048038]; detection of redox state [GO:0051776]; photosystem stoichiometry adjustment [GO:0080005]; protein autophosphorylation [GO:0046777]; regulation of gene expression [GO:0010468]	GO:0004673; GO:0009570; GO:0010468; GO:0043621; GO:0046777; GO:0048038; GO:0051776; GO:0080005
		TRINITY_DN100746_c0_g1_i2	Q658D6						ENOG410IK7C;ENOG4111HBG;
		TRINITY_DN100746_c0_g1_i3	Q658D6						ENOG410IK7C;ENOG4111HBG;
		TRINITY_DN100746_c0_g1_i4	Q658D6						ENOG410IK7C;ENOG4111HBG;
		TRINITY_DN100746_c0_g1_i5	Q658D6						ENOG410IK7C;ENOG4111HBG;
		TRINITY_DN100748_c0_g1_i1	Q6K3W2		integral component of membrane [GO:0016021]; plasma membrane [GO:0005886]	ATP binding [GO:0005524]; protein serine/threonine kinase activity [GO:0004674]	integral component of membrane [GO:0016021]; plasma membrane [GO:0005886]; ATP binding [GO:0005524]; protein serine/threonine kinase activity [GO:0004674]	GO:0004674; GO:0005524; GO:0005886; GO:0016021	ENOG410JU9E;COG4886;
		TRINITY_DN10074_c0_g1_i1	Q655V5	flower development [GO:0009908]; negative regulation of long-day photoperiodism, flowering [GO:0048579]; regulation of transcription, DNA-templated [GO:0006355]	cytoplasm [GO:0005737]; nucleus [GO:0005634]	protein heterodimerization activity [GO:0046982]; RNA polymerase II cis-regulatory region sequence-specific DNA binding [GO:0000978]	cytoplasm [GO:0005737]; nucleus [GO:0005634]; protein heterodimerization activity [GO:0046982]; RNA polymerase II cis-regulatory region sequence-specific DNA binding [GO:0000978]; flower development [GO:0009908]; negative regulation of long-day photoperiodism, flowering [GO:0048579]; regulation of transcription, DNA-templated [GO:0006355]	GO:0000978; GO:0005634; GO:0005737; GO:0006355; GO:0009908; GO:0046982; GO:0048579	KOG1657;COG5208;
		TRINITY_DN100750_c0_g1_i1	Q6Z5C5	heme a biosynthetic process [GO:0006784]	integral component of membrane [GO:0016021]; mitochondrial inner membrane [GO:0005743]	oxidoreductase activity, acting on NAD(P)H, heme protein as acceptor [GO:0016653]; oxidoreductase activity, acting on the CH-CH group of donors [GO:0016627]	integral component of membrane [GO:0016021]; mitochondrial inner membrane [GO:0005743]; oxidoreductase activity, acting on NAD(P)H, heme protein as acceptor [GO:0016653]; oxidoreductase activity, acting on the CH-CH group of donors [GO:0016627]; heme a biosynthetic process [GO:0006784]	GO:0005743; GO:0006784; GO:0016021; GO:0016627; GO:0016653	KOG2725;COG1612;
		TRINITY_DN100750_c0_g2_i1	Q6Z5C5	heme a biosynthetic process [GO:0006784]	integral component of membrane [GO:0016021]; mitochondrial inner membrane [GO:0005743]	oxidoreductase activity, acting on NAD(P)H, heme protein as acceptor [GO:0016653]; oxidoreductase activity, acting on the CH-CH group of donors [GO:0016627]	integral component of membrane [GO:0016021]; mitochondrial inner membrane [GO:0005743]; oxidoreductase activity, acting on NAD(P)H, heme protein as acceptor [GO:0016653]; oxidoreductase activity, acting on the CH-CH group of donors [GO:0016627]; heme a biosynthetic process [GO:0006784]	GO:0005743; GO:0006784; GO:0016021; GO:0016627; GO:0016653	KOG2725;COG1612;
		TRINITY_DN100752_c0_g1_i1	Q10A14	alanyl-tRNA aminoacylation [GO:0006419]; mitochondrial alanyl-tRNA aminoacylation [GO:0070143]; tRNA modification [GO:0006400]	chloroplast [GO:0009507]; cytosol [GO:0005829]; mitochondrion [GO:0005739]	alanine-tRNA ligase activity [GO:0004813]; amino acid binding [GO:0016597]; aminoacyl-tRNA editing activity [GO:0002161]; ATP binding [GO:0005524]; tRNA binding [GO:0000049]; zinc ion binding [GO:0008270]	chloroplast [GO:0009507]; cytosol [GO:0005829]; mitochondrion [GO:0005739]; alanine-tRNA ligase activity [GO:0004813]; amino acid binding [GO:0016597]; aminoacyl-tRNA editing activity [GO:0002161]; ATP binding [GO:0005524]; tRNA binding [GO:0000049]; zinc ion binding [GO:0008270]; alanyl-tRNA aminoacylation [GO:0006419]; mitochondrial alanyl-tRNA aminoacylation [GO:0070143]; tRNA modification [GO…	GO:0000049; GO:0002161; GO:0004813; GO:0005524; GO:0005739; GO:0005829; GO:0006400; GO:0006419; GO:0008270; GO:0009507; GO:0016597; GO:0070143	KOG0188;COG0013;
		TRINITY_DN100754_c0_g1_i1	A0A0N7KK06
		TRINITY_DN100755_c0_g1_i1	C7IWQ1	regulation of transcription, DNA-templated [GO:0006355]	nucleus [GO:0005634]	transcription regulatory region DNA binding [GO:0044212]	nucleus [GO:0005634]; transcription regulatory region DNA binding [GO:0044212]; regulation of transcription, DNA-templated [GO:0006355]	GO:0005634; GO:0006355; GO:0044212	ENOG410IGX8;ENOG410YF7Q;
		TRINITY_DN100755_c0_g1_i2	C7IWQ1	regulation of transcription, DNA-templated [GO:0006355]	nucleus [GO:0005634]	transcription regulatory region DNA binding [GO:0044212]	nucleus [GO:0005634]; transcription regulatory region DNA binding [GO:0044212]; regulation of transcription, DNA-templated [GO:0006355]	GO:0005634; GO:0006355; GO:0044212	ENOG410IGX8;ENOG410YF7Q;
		TRINITY_DN100756_c0_g1_i1	Q10SE4			NAD+ kinase activity [GO:0003951]	NAD+ kinase activity [GO:0003951]	GO:0003951	KOG1116;COG1597;
		TRINITY_DN100757_c0_g1_i1	S4TZU3	tricarboxylic acid cycle [GO:0006099]	mitochondrion [GO:0005739]	ATP binding [GO:0005524]; magnesium ion binding [GO:0000287]; succinate-CoA ligase (ADP-forming) activity [GO:0004775]	mitochondrion [GO:0005739]; ATP binding [GO:0005524]; magnesium ion binding [GO:0000287]; succinate-CoA ligase (ADP-forming) activity [GO:0004775]; tricarboxylic acid cycle [GO:0006099]	GO:0000287; GO:0004775; GO:0005524; GO:0005739; GO:0006099	KOG2799;COG0045;
		TRINITY_DN100758_c0_g1_i1	Q2R1J8	positive regulation of translational fidelity [GO:0045903]; translation [GO:0006412]	cytosolic small ribosomal subunit [GO:0022627]; small ribosomal subunit [GO:0015935]	rRNA binding [GO:0019843]; structural constituent of ribosome [GO:0003735]	cytosolic small ribosomal subunit [GO:0022627]; small ribosomal subunit [GO:0015935]; rRNA binding [GO:0019843]; structural constituent of ribosome [GO:0003735]; positive regulation of translational fidelity [GO:0045903]; translation [GO:0006412]	GO:0003735; GO:0006412; GO:0015935; GO:0019843; GO:0022627; GO:0045903	KOG3301;COG0522;
		TRINITY_DN100758_c1_g1_i1	A0A0P0Y445	positive regulation of translational fidelity [GO:0045903]; translation [GO:0006412]	cytosolic small ribosomal subunit [GO:0022627]; small ribosomal subunit [GO:0015935]	rRNA binding [GO:0019843]; structural constituent of ribosome [GO:0003735]	cytosolic small ribosomal subunit [GO:0022627]; small ribosomal subunit [GO:0015935]; rRNA binding [GO:0019843]; structural constituent of ribosome [GO:0003735]; positive regulation of translational fidelity [GO:0045903]; translation [GO:0006412]	GO:0003735; GO:0006412; GO:0015935; GO:0019843; GO:0022627; GO:0045903
		TRINITY_DN10075_c0_g1_i1	A0A0N7KTJ3
		TRINITY_DN10075_c0_g1_i2	A0A0N7KTJ3
		TRINITY_DN10075_c1_g2_i1	Q2QPD5						ENOG410II18;ENOG410YBTS;
		TRINITY_DN10075_c1_g2_i2	Q2QPD5						ENOG410II18;ENOG410YBTS;
		TRINITY_DN10075_c1_g2_i3	Q2QPD5						ENOG410II18;ENOG410YBTS;
		TRINITY_DN10075_c1_g3_i1	Q8LM92	flavonoid biosynthetic process [GO:0009813]	integral component of membrane [GO:0016021]; membrane [GO:0016020]	flavonoid 3'-monooxygenase activity [GO:0016711]; heme binding [GO:0020037]; iron ion binding [GO:0005506]; oxidoreductase activity, acting on paired donors, with incorporation or reduction of molecular oxygen, NAD(P)H as one donor, and incorporation of one atom of oxygen [GO:0016709]	integral component of membrane [GO:0016021]; membrane [GO:0016020]; flavonoid 3'-monooxygenase activity [GO:0016711]; heme binding [GO:0020037]; iron ion binding [GO:0005506]; oxidoreductase activity, acting on paired donors, with incorporation or reduction of molecular oxygen, NAD(P)H as one donor, and incorporation of one atom of oxygen [GO:0016709]; flavonoid biosynthetic process [GO:0009813]	GO:0005506; GO:0009813; GO:0016020; GO:0016021; GO:0016709; GO:0016711; GO:0020037	KOG0156;COG2124;
		TRINITY_DN10075_c3_g1_i1	Q6K301		integral component of membrane [GO:0016021]		integral component of membrane [GO:0016021]	GO:0016021	ENOG410JV68;ENOG4110675;
		TRINITY_DN100762_c0_g1_i1	A3AVH5		nucleolus [GO:0005730]	ATP binding [GO:0005524]; RNA binding [GO:0003723]; RNA helicase activity [GO:0003724]	nucleolus [GO:0005730]; ATP binding [GO:0005524]; RNA binding [GO:0003723]; RNA helicase activity [GO:0003724]	GO:0003723; GO:0003724; GO:0005524; GO:0005730	KOG0347;ENOG410XS03;
		TRINITY_DN100763_c0_g1_i1	Q6YS69	formation of cytoplasmic translation initiation complex [GO:0001732]	eukaryotic 43S preinitiation complex [GO:0016282]; eukaryotic 48S preinitiation complex [GO:0033290]; eukaryotic translation initiation factor 3 complex [GO:0005852]	translation initiation factor activity [GO:0003743]	eukaryotic 43S preinitiation complex [GO:0016282]; eukaryotic 48S preinitiation complex [GO:0033290]; eukaryotic translation initiation factor 3 complex [GO:0005852]; translation initiation factor activity [GO:0003743]; formation of cytoplasmic translation initiation complex [GO:0001732]	GO:0001732; GO:0003743; GO:0005852; GO:0016282; GO:0033290	KOG0643;ENOG410XQ3E;
		TRINITY_DN100764_c0_g1_i2	A0A0N7KFT6
		TRINITY_DN100766_c0_g1_i1	Q69QQ7						KOG1363;ENOG410XSFS;
		TRINITY_DN100767_c0_g1_i1	Q0E473						KOG1471;ENOG410XRSQ;
		TRINITY_DN100767_c0_g2_i1	Q2QSV5						ENOG410J2C4;ENOG410YWUH;
		TRINITY_DN100768_c0_g1_i1	Q7G4E5						ENOG410JV6J;ENOG411066X;
		TRINITY_DN100768_c0_g1_i2	Q6Z921	proteasome-mediated ubiquitin-dependent protein catabolic process [GO:0043161]; regulation of protein catabolic process [GO:0042176]	nucleus [GO:0005634]; proteasome regulatory particle, base subcomplex [GO:0008540]; proteasome storage granule [GO:0034515]	enzyme regulator activity [GO:0030234]	nucleus [GO:0005634]; proteasome regulatory particle, base subcomplex [GO:0008540]; proteasome storage granule [GO:0034515]; enzyme regulator activity [GO:0030234]; proteasome-mediated ubiquitin-dependent protein catabolic process [GO:0043161]; regulation of protein catabolic process [GO:0042176]	GO:0005634; GO:0008540; GO:0030234; GO:0034515; GO:0042176; GO:0043161	KOG2062;COG5116;
		TRINITY_DN10076_c0_g1_i1	Q6L5E1		integral component of membrane [GO:0016021]		integral component of membrane [GO:0016021]	GO:0016021	ENOG410JQXF;ENOG410Z77B;
		TRINITY_DN10076_c0_g1_i2	Q6L5E1		integral component of membrane [GO:0016021]		integral component of membrane [GO:0016021]	GO:0016021	ENOG410JQXF;ENOG410Z77B;
		TRINITY_DN100770_c0_g1_i1	Q2QWH9	tRNA pseudouridine synthesis [GO:0031119]		pseudouridine synthase activity [GO:0009982]; RNA binding [GO:0003723]; tRNA pseudouridine synthase activity [GO:0106029]	pseudouridine synthase activity [GO:0009982]; RNA binding [GO:0003723]; tRNA pseudouridine synthase activity [GO:0106029]; tRNA pseudouridine synthesis [GO:0031119]	GO:0003723; GO:0009982; GO:0031119; GO:0106029	KOG4393;COG0101;
		TRINITY_DN100771_c0_g1_i1	A0A0P0VBT4	ion transport [GO:0006811]	integral component of membrane [GO:0016021]		integral component of membrane [GO:0016021]; ion transport [GO:0006811]	GO:0006811; GO:0016021
		TRINITY_DN100772_c0_g1_i1	Q655Y8	Golgi to vacuole transport [GO:0006896]; protein targeting to vacuole [GO:0006623]; ubiquitin-dependent protein catabolic process [GO:0006511]	endosome [GO:0005768]; Golgi transport complex [GO:0017119]; integral component of membrane [GO:0016021]; membrane [GO:0016020]; trans-Golgi network [GO:0005802]	calcium ion binding [GO:0005509]; ubiquitin protein ligase activity [GO:0061630]	endosome [GO:0005768]; Golgi transport complex [GO:0017119]; integral component of membrane [GO:0016021]; membrane [GO:0016020]; trans-Golgi network [GO:0005802]; calcium ion binding [GO:0005509]; ubiquitin protein ligase activity [GO:0061630]; Golgi to vacuole transport [GO:0006896]; protein targeting to vacuole [GO:0006623]; ubiquitin-dependent protein catabolic process [GO:0006511]	GO:0005509; GO:0005768; GO:0005802; GO:0006511; GO:0006623; GO:0006896; GO:0016020; GO:0016021; GO:0017119; GO:0061630	ENOG410IHDN;ENOG41105IF;
		TRINITY_DN100772_c0_g2_i1	Q8H3L8	phosphatidylinositol phosphorylation [GO:0046854]	endosome membrane [GO:0010008]	1-phosphatidylinositol-3-phosphate 5-kinase activity [GO:0000285]; ATP binding [GO:0005524]	endosome membrane [GO:0010008]; 1-phosphatidylinositol-3-phosphate 5-kinase activity [GO:0000285]; ATP binding [GO:0005524]; phosphatidylinositol phosphorylation [GO:0046854]	GO:0000285; GO:0005524; GO:0010008; GO:0046854	KOG0230;COG0459;COG5253;
		TRINITY_DN100776_c0_g1_i1	Q0IPU6	translation [GO:0006412]	ribosome [GO:0005840]	structural constituent of ribosome [GO:0003735]	ribosome [GO:0005840]; structural constituent of ribosome [GO:0003735]; translation [GO:0006412]	GO:0003735; GO:0005840; GO:0006412	KOG0746;COG0087;
		TRINITY_DN100777_c0_g1_i1	Q948H5			3'-5' exonuclease activity [GO:0008408]; nucleic acid binding [GO:0003676]	3'-5' exonuclease activity [GO:0008408]; nucleic acid binding [GO:0003676]	GO:0003676; GO:0008408	ENOG410IGQ7;ENOG4111I48;
		TRINITY_DN100779_c0_g1_i1	Q6YVW0	carbohydrate metabolic process [GO:0005975]	anchored component of plasma membrane [GO:0046658]	hydrolase activity, hydrolyzing O-glycosyl compounds [GO:0004553]	anchored component of plasma membrane [GO:0046658]; hydrolase activity, hydrolyzing O-glycosyl compounds [GO:0004553]; carbohydrate metabolic process [GO:0005975]	GO:0004553; GO:0005975; GO:0046658	ENOG410JTNT;ENOG41107PB;
		TRINITY_DN100779_c0_g2_i1	NA	NA	NA	NA	NA	NA
		TRINITY_DN10077_c0_g1_i1	A0A0P0XRJ8
		TRINITY_DN10077_c0_g1_i2	Q33B26						ENOG410JWW1;ENOG41104J4;
		TRINITY_DN10077_c0_g2_i1	Q33B26						ENOG410JWW1;ENOG41104J4;
		TRINITY_DN10077_c0_g2_i2	Q33B26						ENOG410JWW1;ENOG41104J4;
		TRINITY_DN10077_c0_g3_i1	Q33B26						ENOG410JWW1;ENOG41104J4;
		TRINITY_DN100781_c0_g1_i1	Q6K5J3						ENOG410JW2R;ENOG41105BK;
		TRINITY_DN100784_c0_g1_i1	A0A0P0WVL6		integral component of membrane [GO:0016021]; membrane [GO:0016020]		integral component of membrane [GO:0016021]; membrane [GO:0016020]	GO:0016020; GO:0016021
		TRINITY_DN100785_c0_g1_i1	A0A0P0WV19	transsulfuration [GO:0019346]		catalytic activity [GO:0003824]; pyridoxal phosphate binding [GO:0030170]	catalytic activity [GO:0003824]; pyridoxal phosphate binding [GO:0030170]; transsulfuration [GO:0019346]	GO:0003824; GO:0019346; GO:0030170
		TRINITY_DN100785_c0_g2_i1	Q8LIR0	RNA modification [GO:0009451]	intracellular membrane-bounded organelle [GO:0043231]		intracellular membrane-bounded organelle [GO:0043231]; RNA modification [GO:0009451]	GO:0009451; GO:0043231	KOG4197;ENOG410Z7Z7;
		TRINITY_DN100786_c0_g1_i1	Q94GQ4		integral component of membrane [GO:0016021]	DNA binding [GO:0003677]	integral component of membrane [GO:0016021]; DNA binding [GO:0003677]	GO:0003677; GO:0016021	ENOG410IKDZ;COG2013;
		TRINITY_DN100788_c0_g1_i1	Q8H5A4
		TRINITY_DN100788_c0_g1_i2	Q8H5A4
		TRINITY_DN10078_c0_g1_i1	A0A0N7KQD6			catalytic activity [GO:0003824]	catalytic activity [GO:0003824]	GO:0003824
		TRINITY_DN10078_c0_g1_i10	Q6ERC2	tRNA wobble adenosine to inosine editing [GO:0002100]	tRNA-specific adenosine-34 deaminase complex [GO:0052718]	tRNA-specific adenosine-34 deaminase activity [GO:0052717]	tRNA-specific adenosine-34 deaminase complex [GO:0052718]; tRNA-specific adenosine-34 deaminase activity [GO:0052717]; tRNA wobble adenosine to inosine editing [GO:0002100]	GO:0002100; GO:0052717; GO:0052718	KOG2771;COG0590;
		TRINITY_DN10078_c0_g1_i11	A0A0N7KQD6			catalytic activity [GO:0003824]	catalytic activity [GO:0003824]	GO:0003824
		TRINITY_DN10078_c0_g1_i13	A0A0P0XJS4
		TRINITY_DN10078_c0_g1_i15	Q6ERC2	tRNA wobble adenosine to inosine editing [GO:0002100]	tRNA-specific adenosine-34 deaminase complex [GO:0052718]	tRNA-specific adenosine-34 deaminase activity [GO:0052717]	tRNA-specific adenosine-34 deaminase complex [GO:0052718]; tRNA-specific adenosine-34 deaminase activity [GO:0052717]; tRNA wobble adenosine to inosine editing [GO:0002100]	GO:0002100; GO:0052717; GO:0052718	KOG2771;COG0590;
		TRINITY_DN10078_c0_g1_i2	Q6ERC2	tRNA wobble adenosine to inosine editing [GO:0002100]	tRNA-specific adenosine-34 deaminase complex [GO:0052718]	tRNA-specific adenosine-34 deaminase activity [GO:0052717]	tRNA-specific adenosine-34 deaminase complex [GO:0052718]; tRNA-specific adenosine-34 deaminase activity [GO:0052717]; tRNA wobble adenosine to inosine editing [GO:0002100]	GO:0002100; GO:0052717; GO:0052718	KOG2771;COG0590;
		TRINITY_DN10078_c0_g1_i3	A0A0P0XJS4
		TRINITY_DN10078_c0_g1_i4	Q6ERC2	tRNA wobble adenosine to inosine editing [GO:0002100]	tRNA-specific adenosine-34 deaminase complex [GO:0052718]	tRNA-specific adenosine-34 deaminase activity [GO:0052717]	tRNA-specific adenosine-34 deaminase complex [GO:0052718]; tRNA-specific adenosine-34 deaminase activity [GO:0052717]; tRNA wobble adenosine to inosine editing [GO:0002100]	GO:0002100; GO:0052717; GO:0052718	KOG2771;COG0590;
		TRINITY_DN10078_c0_g1_i6	Q6ERC2	tRNA wobble adenosine to inosine editing [GO:0002100]	tRNA-specific adenosine-34 deaminase complex [GO:0052718]	tRNA-specific adenosine-34 deaminase activity [GO:0052717]	tRNA-specific adenosine-34 deaminase complex [GO:0052718]; tRNA-specific adenosine-34 deaminase activity [GO:0052717]; tRNA wobble adenosine to inosine editing [GO:0002100]	GO:0002100; GO:0052717; GO:0052718	KOG2771;COG0590;
		TRINITY_DN10078_c0_g1_i7	Q6ERC2	tRNA wobble adenosine to inosine editing [GO:0002100]	tRNA-specific adenosine-34 deaminase complex [GO:0052718]	tRNA-specific adenosine-34 deaminase activity [GO:0052717]	tRNA-specific adenosine-34 deaminase complex [GO:0052718]; tRNA-specific adenosine-34 deaminase activity [GO:0052717]; tRNA wobble adenosine to inosine editing [GO:0002100]	GO:0002100; GO:0052717; GO:0052718	KOG2771;COG0590;
		TRINITY_DN10078_c0_g1_i8	Q6ERC2	tRNA wobble adenosine to inosine editing [GO:0002100]	tRNA-specific adenosine-34 deaminase complex [GO:0052718]	tRNA-specific adenosine-34 deaminase activity [GO:0052717]	tRNA-specific adenosine-34 deaminase complex [GO:0052718]; tRNA-specific adenosine-34 deaminase activity [GO:0052717]; tRNA wobble adenosine to inosine editing [GO:0002100]	GO:0002100; GO:0052717; GO:0052718	KOG2771;COG0590;
		TRINITY_DN10078_c0_g1_i9	A0A0N7KQD6			catalytic activity [GO:0003824]	catalytic activity [GO:0003824]	GO:0003824
		TRINITY_DN100791_c0_g1_i1	Q5N820	maturation of SSU-rRNA [GO:0030490]	cytosol [GO:0005829]; nucleus [GO:0005634]; preribosome, small subunit precursor [GO:0030688]	ATP binding [GO:0005524]; protein kinase activity [GO:0004672]; protein serine/threonine kinase activity [GO:0004674]	cytosol [GO:0005829]; nucleus [GO:0005634]; preribosome, small subunit precursor [GO:0030688]; ATP binding [GO:0005524]; protein kinase activity [GO:0004672]; protein serine/threonine kinase activity [GO:0004674]; maturation of SSU-rRNA [GO:0030490]	GO:0004672; GO:0004674; GO:0005524; GO:0005634; GO:0005829; GO:0030490; GO:0030688	KOG2268;COG0478;
		TRINITY_DN100791_c0_g1_i2	Q7F099	reciprocal meiotic recombination [GO:0007131]	trans-Golgi network [GO:0005802]		trans-Golgi network [GO:0005802]; reciprocal meiotic recombination [GO:0007131]	GO:0005802; GO:0007131	ENOG410IG1G;ENOG410XSCF;
		TRINITY_DN100791_c0_g1_i3	A0A0P0WWZ7		integral component of membrane [GO:0016021]		integral component of membrane [GO:0016021]	GO:0016021
		TRINITY_DN100791_c0_g1_i4	A0A0P0Y3S6
		TRINITY_DN100795_c0_g1_i1	A0A0P0W673
		TRINITY_DN100796_c0_g1_i1	Q10M23	phospholipid translocation [GO:0045332]	integral component of membrane [GO:0016021]; plasma membrane [GO:0005886]	ATPase-coupled intramembrane lipid transporter activity [GO:0140326]; ATP binding [GO:0005524]; magnesium ion binding [GO:0000287]	integral component of membrane [GO:0016021]; plasma membrane [GO:0005886]; ATP binding [GO:0005524]; ATPase-coupled intramembrane lipid transporter activity [GO:0140326]; magnesium ion binding [GO:0000287]; phospholipid translocation [GO:0045332]	GO:0000287; GO:0005524; GO:0005886; GO:0016021; GO:0045332; GO:0140326	ENOG410ITKD;ENOG410XPYK;
		TRINITY_DN100797_c0_g1_i1	A0A0P0V5Z6
		TRINITY_DN100797_c0_g1_i2	A0A0P0V5Z6
		TRINITY_DN100798_c0_g1_i1	A0A0P0XUB7		integral component of membrane [GO:0016021]	DNA binding [GO:0003677]; protein dimerization activity [GO:0046983]	integral component of membrane [GO:0016021]; DNA binding [GO:0003677]; protein dimerization activity [GO:0046983]	GO:0003677; GO:0016021; GO:0046983
		TRINITY_DN100798_c0_g2_i1	A0A0P0XUB7		integral component of membrane [GO:0016021]	DNA binding [GO:0003677]; protein dimerization activity [GO:0046983]	integral component of membrane [GO:0016021]; DNA binding [GO:0003677]; protein dimerization activity [GO:0046983]	GO:0003677; GO:0016021; GO:0046983
		TRINITY_DN100799_c0_g1_i1	Q2QLX7		integral component of membrane [GO:0016021]; microtubule [GO:0005874]	microtubule binding [GO:0008017]	integral component of membrane [GO:0016021]; microtubule [GO:0005874]; microtubule binding [GO:0008017]	GO:0005874; GO:0008017; GO:0016021	ENOG410JTDT;ENOG41107XY;
		TRINITY_DN10079_c0_g1_i1	Q8S3Q3	carbohydrate metabolic process [GO:0005975]		carbohydrate binding [GO:0030246]; glucose-6-phosphate 1-epimerase activity [GO:0047938]	carbohydrate binding [GO:0030246]; glucose-6-phosphate 1-epimerase activity [GO:0047938]; carbohydrate metabolic process [GO:0005975]	GO:0005975; GO:0030246; GO:0047938	KOG1594;COG0676;
		TRINITY_DN10079_c0_g1_i2	Q8S3Q3	carbohydrate metabolic process [GO:0005975]		carbohydrate binding [GO:0030246]; glucose-6-phosphate 1-epimerase activity [GO:0047938]	carbohydrate binding [GO:0030246]; glucose-6-phosphate 1-epimerase activity [GO:0047938]; carbohydrate metabolic process [GO:0005975]	GO:0005975; GO:0030246; GO:0047938	KOG1594;COG0676;
		TRINITY_DN1007_c0_g1_i1	Q0ILZ4	Group II intron splicing [GO:0000373]	cytoplasm [GO:0005737]	ATP binding [GO:0005524]; RNA binding [GO:0003723]; RNA helicase activity [GO:0003724]	cytoplasm [GO:0005737]; ATP binding [GO:0005524]; RNA binding [GO:0003723]; RNA helicase activity [GO:0003724]; Group II intron splicing [GO:0000373]	GO:0000373; GO:0003723; GO:0003724; GO:0005524; GO:0005737	KOG0331;COG0513;
		TRINITY_DN1007_c0_g1_i2	Q0ILZ4	Group II intron splicing [GO:0000373]	cytoplasm [GO:0005737]	ATP binding [GO:0005524]; RNA binding [GO:0003723]; RNA helicase activity [GO:0003724]	cytoplasm [GO:0005737]; ATP binding [GO:0005524]; RNA binding [GO:0003723]; RNA helicase activity [GO:0003724]; Group II intron splicing [GO:0000373]	GO:0000373; GO:0003723; GO:0003724; GO:0005524; GO:0005737	KOG0331;COG0513;
		TRINITY_DN1007_c0_g1_i3	Q0ILZ4	Group II intron splicing [GO:0000373]	cytoplasm [GO:0005737]	ATP binding [GO:0005524]; RNA binding [GO:0003723]; RNA helicase activity [GO:0003724]	cytoplasm [GO:0005737]; ATP binding [GO:0005524]; RNA binding [GO:0003723]; RNA helicase activity [GO:0003724]; Group II intron splicing [GO:0000373]	GO:0000373; GO:0003723; GO:0003724; GO:0005524; GO:0005737	KOG0331;COG0513;
		TRINITY_DN1007_c0_g1_i4	Q0ILZ4	Group II intron splicing [GO:0000373]	cytoplasm [GO:0005737]	ATP binding [GO:0005524]; RNA binding [GO:0003723]; RNA helicase activity [GO:0003724]	cytoplasm [GO:0005737]; ATP binding [GO:0005524]; RNA binding [GO:0003723]; RNA helicase activity [GO:0003724]; Group II intron splicing [GO:0000373]	GO:0000373; GO:0003723; GO:0003724; GO:0005524; GO:0005737	KOG0331;COG0513;
		TRINITY_DN1007_c0_g1_i5	Q0ILZ4	Group II intron splicing [GO:0000373]	cytoplasm [GO:0005737]	ATP binding [GO:0005524]; RNA binding [GO:0003723]; RNA helicase activity [GO:0003724]	cytoplasm [GO:0005737]; ATP binding [GO:0005524]; RNA binding [GO:0003723]; RNA helicase activity [GO:0003724]; Group II intron splicing [GO:0000373]	GO:0000373; GO:0003723; GO:0003724; GO:0005524; GO:0005737	KOG0331;COG0513;
		TRINITY_DN1007_c0_g1_i6	Q0ILZ4	Group II intron splicing [GO:0000373]	cytoplasm [GO:0005737]	ATP binding [GO:0005524]; RNA binding [GO:0003723]; RNA helicase activity [GO:0003724]	cytoplasm [GO:0005737]; ATP binding [GO:0005524]; RNA binding [GO:0003723]; RNA helicase activity [GO:0003724]; Group II intron splicing [GO:0000373]	GO:0000373; GO:0003723; GO:0003724; GO:0005524; GO:0005737	KOG0331;COG0513;
		TRINITY_DN1007_c0_g1_i7	Q0ILZ4	Group II intron splicing [GO:0000373]	cytoplasm [GO:0005737]	ATP binding [GO:0005524]; RNA binding [GO:0003723]; RNA helicase activity [GO:0003724]	cytoplasm [GO:0005737]; ATP binding [GO:0005524]; RNA binding [GO:0003723]; RNA helicase activity [GO:0003724]; Group II intron splicing [GO:0000373]	GO:0000373; GO:0003723; GO:0003724; GO:0005524; GO:0005737	KOG0331;COG0513;
		TRINITY_DN1007_c0_g2_i1	Q6Z0Y9	COPII-coated vesicle budding [GO:0090114]; protein transport [GO:0015031]	COPII vesicle coat [GO:0030127]; cytosol [GO:0005829]; Golgi membrane [GO:0000139]; nuclear pore outer ring [GO:0031080]	structural molecule activity [GO:0005198]	COPII vesicle coat [GO:0030127]; cytosol [GO:0005829]; Golgi membrane [GO:0000139]; nuclear pore outer ring [GO:0031080]; structural molecule activity [GO:0005198]; COPII-coated vesicle budding [GO:0090114]; protein transport [GO:0015031]	GO:0000139; GO:0005198; GO:0005829; GO:0015031; GO:0030127; GO:0031080; GO:0090114	KOG1332;ENOG410XPFM;
		TRINITY_DN1007_c0_g2_i2	NA	NA	NA	NA	NA	NA
		TRINITY_DN1007_c0_g2_i3	A0A076FJL2			ADP binding [GO:0043531]	ADP binding [GO:0043531]	GO:0043531	KOG4658;COG4886;
		TRINITY_DN1007_c0_g2_i4	Q6Z0Y9	COPII-coated vesicle budding [GO:0090114]; protein transport [GO:0015031]	COPII vesicle coat [GO:0030127]; cytosol [GO:0005829]; Golgi membrane [GO:0000139]; nuclear pore outer ring [GO:0031080]	structural molecule activity [GO:0005198]	COPII vesicle coat [GO:0030127]; cytosol [GO:0005829]; Golgi membrane [GO:0000139]; nuclear pore outer ring [GO:0031080]; structural molecule activity [GO:0005198]; COPII-coated vesicle budding [GO:0090114]; protein transport [GO:0015031]	GO:0000139; GO:0005198; GO:0005829; GO:0015031; GO:0030127; GO:0031080; GO:0090114	KOG1332;ENOG410XPFM;
		TRINITY_DN1007_c0_g2_i5	Q6Z0Y9	COPII-coated vesicle budding [GO:0090114]; protein transport [GO:0015031]	COPII vesicle coat [GO:0030127]; cytosol [GO:0005829]; Golgi membrane [GO:0000139]; nuclear pore outer ring [GO:0031080]	structural molecule activity [GO:0005198]	COPII vesicle coat [GO:0030127]; cytosol [GO:0005829]; Golgi membrane [GO:0000139]; nuclear pore outer ring [GO:0031080]; structural molecule activity [GO:0005198]; COPII-coated vesicle budding [GO:0090114]; protein transport [GO:0015031]	GO:0000139; GO:0005198; GO:0005829; GO:0015031; GO:0030127; GO:0031080; GO:0090114	KOG1332;ENOG410XPFM;
		TRINITY_DN1007_c0_g3_i1	Q0ILZ4	Group II intron splicing [GO:0000373]	cytoplasm [GO:0005737]	ATP binding [GO:0005524]; RNA binding [GO:0003723]; RNA helicase activity [GO:0003724]	cytoplasm [GO:0005737]; ATP binding [GO:0005524]; RNA binding [GO:0003723]; RNA helicase activity [GO:0003724]; Group II intron splicing [GO:0000373]	GO:0000373; GO:0003723; GO:0003724; GO:0005524; GO:0005737	KOG0331;COG0513;
		TRINITY_DN1007_c1_g1_i1	Q5Z413	membrane protein proteolysis [GO:0033619]	endosome membrane [GO:0010008]; Golgi-associated vesicle membrane [GO:0030660]; integral component of cytoplasmic side of endoplasmic reticulum membrane [GO:0071458]; integral component of lumenal side of endoplasmic reticulum membrane [GO:0071556]; lysosomal membrane [GO:0005765]	aspartic endopeptidase activity, intramembrane cleaving [GO:0042500]	endosome membrane [GO:0010008]; Golgi-associated vesicle membrane [GO:0030660]; integral component of cytoplasmic side of endoplasmic reticulum membrane [GO:0071458]; integral component of lumenal side of endoplasmic reticulum membrane [GO:0071556]; lysosomal membrane [GO:0005765]; aspartic endopeptidase activity, intramembrane cleaving [GO:0042500]; membrane protein proteolysis [GO:0033619]	GO:0005765; GO:0010008; GO:0030660; GO:0033619; GO:0042500; GO:0071458; GO:0071556	KOG2442;ENOG410ZP52;
		TRINITY_DN1007_c1_g1_i11	Q0DWA9	membrane protein proteolysis [GO:0033619]	endosome membrane [GO:0010008]; Golgi-associated vesicle membrane [GO:0030660]; integral component of cytoplasmic side of endoplasmic reticulum membrane [GO:0071458]; integral component of lumenal side of endoplasmic reticulum membrane [GO:0071556]; lysosomal membrane [GO:0005765]	aspartic endopeptidase activity, intramembrane cleaving [GO:0042500]	endosome membrane [GO:0010008]; Golgi-associated vesicle membrane [GO:0030660]; integral component of cytoplasmic side of endoplasmic reticulum membrane [GO:0071458]; integral component of lumenal side of endoplasmic reticulum membrane [GO:0071556]; lysosomal membrane [GO:0005765]; aspartic endopeptidase activity, intramembrane cleaving [GO:0042500]; membrane protein proteolysis [GO:0033619]	GO:0005765; GO:0010008; GO:0030660; GO:0033619; GO:0042500; GO:0071458; GO:0071556	KOG2442;ENOG410ZP52;
		TRINITY_DN1007_c1_g1_i12	Q5Z413	membrane protein proteolysis [GO:0033619]	endosome membrane [GO:0010008]; Golgi-associated vesicle membrane [GO:0030660]; integral component of cytoplasmic side of endoplasmic reticulum membrane [GO:0071458]; integral component of lumenal side of endoplasmic reticulum membrane [GO:0071556]; lysosomal membrane [GO:0005765]	aspartic endopeptidase activity, intramembrane cleaving [GO:0042500]	endosome membrane [GO:0010008]; Golgi-associated vesicle membrane [GO:0030660]; integral component of cytoplasmic side of endoplasmic reticulum membrane [GO:0071458]; integral component of lumenal side of endoplasmic reticulum membrane [GO:0071556]; lysosomal membrane [GO:0005765]; aspartic endopeptidase activity, intramembrane cleaving [GO:0042500]; membrane protein proteolysis [GO:0033619]	GO:0005765; GO:0010008; GO:0030660; GO:0033619; GO:0042500; GO:0071458; GO:0071556	KOG2442;ENOG410ZP52;
		TRINITY_DN1007_c1_g1_i2	Q0DWA9	membrane protein proteolysis [GO:0033619]	endosome membrane [GO:0010008]; Golgi-associated vesicle membrane [GO:0030660]; integral component of cytoplasmic side of endoplasmic reticulum membrane [GO:0071458]; integral component of lumenal side of endoplasmic reticulum membrane [GO:0071556]; lysosomal membrane [GO:0005765]	aspartic endopeptidase activity, intramembrane cleaving [GO:0042500]	endosome membrane [GO:0010008]; Golgi-associated vesicle membrane [GO:0030660]; integral component of cytoplasmic side of endoplasmic reticulum membrane [GO:0071458]; integral component of lumenal side of endoplasmic reticulum membrane [GO:0071556]; lysosomal membrane [GO:0005765]; aspartic endopeptidase activity, intramembrane cleaving [GO:0042500]; membrane protein proteolysis [GO:0033619]	GO:0005765; GO:0010008; GO:0030660; GO:0033619; GO:0042500; GO:0071458; GO:0071556	KOG2442;ENOG410ZP52;
		TRINITY_DN1007_c1_g1_i3	Q0DWA9	membrane protein proteolysis [GO:0033619]	endosome membrane [GO:0010008]; Golgi-associated vesicle membrane [GO:0030660]; integral component of cytoplasmic side of endoplasmic reticulum membrane [GO:0071458]; integral component of lumenal side of endoplasmic reticulum membrane [GO:0071556]; lysosomal membrane [GO:0005765]	aspartic endopeptidase activity, intramembrane cleaving [GO:0042500]	endosome membrane [GO:0010008]; Golgi-associated vesicle membrane [GO:0030660]; integral component of cytoplasmic side of endoplasmic reticulum membrane [GO:0071458]; integral component of lumenal side of endoplasmic reticulum membrane [GO:0071556]; lysosomal membrane [GO:0005765]; aspartic endopeptidase activity, intramembrane cleaving [GO:0042500]; membrane protein proteolysis [GO:0033619]	GO:0005765; GO:0010008; GO:0030660; GO:0033619; GO:0042500; GO:0071458; GO:0071556	KOG2442;ENOG410ZP52;
		TRINITY_DN1007_c1_g1_i4	Q0DWA9	membrane protein proteolysis [GO:0033619]	endosome membrane [GO:0010008]; Golgi-associated vesicle membrane [GO:0030660]; integral component of cytoplasmic side of endoplasmic reticulum membrane [GO:0071458]; integral component of lumenal side of endoplasmic reticulum membrane [GO:0071556]; lysosomal membrane [GO:0005765]	aspartic endopeptidase activity, intramembrane cleaving [GO:0042500]	endosome membrane [GO:0010008]; Golgi-associated vesicle membrane [GO:0030660]; integral component of cytoplasmic side of endoplasmic reticulum membrane [GO:0071458]; integral component of lumenal side of endoplasmic reticulum membrane [GO:0071556]; lysosomal membrane [GO:0005765]; aspartic endopeptidase activity, intramembrane cleaving [GO:0042500]; membrane protein proteolysis [GO:0033619]	GO:0005765; GO:0010008; GO:0030660; GO:0033619; GO:0042500; GO:0071458; GO:0071556	KOG2442;ENOG410ZP52;
		TRINITY_DN1007_c1_g1_i5	Q0DWA9	membrane protein proteolysis [GO:0033619]	endosome membrane [GO:0010008]; Golgi-associated vesicle membrane [GO:0030660]; integral component of cytoplasmic side of endoplasmic reticulum membrane [GO:0071458]; integral component of lumenal side of endoplasmic reticulum membrane [GO:0071556]; lysosomal membrane [GO:0005765]	aspartic endopeptidase activity, intramembrane cleaving [GO:0042500]	endosome membrane [GO:0010008]; Golgi-associated vesicle membrane [GO:0030660]; integral component of cytoplasmic side of endoplasmic reticulum membrane [GO:0071458]; integral component of lumenal side of endoplasmic reticulum membrane [GO:0071556]; lysosomal membrane [GO:0005765]; aspartic endopeptidase activity, intramembrane cleaving [GO:0042500]; membrane protein proteolysis [GO:0033619]	GO:0005765; GO:0010008; GO:0030660; GO:0033619; GO:0042500; GO:0071458; GO:0071556	KOG2442;ENOG410ZP52;
		TRINITY_DN1007_c1_g1_i6	Q0DWA9	membrane protein proteolysis [GO:0033619]	endosome membrane [GO:0010008]; Golgi-associated vesicle membrane [GO:0030660]; integral component of cytoplasmic side of endoplasmic reticulum membrane [GO:0071458]; integral component of lumenal side of endoplasmic reticulum membrane [GO:0071556]; lysosomal membrane [GO:0005765]	aspartic endopeptidase activity, intramembrane cleaving [GO:0042500]	endosome membrane [GO:0010008]; Golgi-associated vesicle membrane [GO:0030660]; integral component of cytoplasmic side of endoplasmic reticulum membrane [GO:0071458]; integral component of lumenal side of endoplasmic reticulum membrane [GO:0071556]; lysosomal membrane [GO:0005765]; aspartic endopeptidase activity, intramembrane cleaving [GO:0042500]; membrane protein proteolysis [GO:0033619]	GO:0005765; GO:0010008; GO:0030660; GO:0033619; GO:0042500; GO:0071458; GO:0071556	KOG2442;ENOG410ZP52;
		TRINITY_DN1007_c1_g1_i7	Q0DWA9	membrane protein proteolysis [GO:0033619]	endosome membrane [GO:0010008]; Golgi-associated vesicle membrane [GO:0030660]; integral component of cytoplasmic side of endoplasmic reticulum membrane [GO:0071458]; integral component of lumenal side of endoplasmic reticulum membrane [GO:0071556]; lysosomal membrane [GO:0005765]	aspartic endopeptidase activity, intramembrane cleaving [GO:0042500]	endosome membrane [GO:0010008]; Golgi-associated vesicle membrane [GO:0030660]; integral component of cytoplasmic side of endoplasmic reticulum membrane [GO:0071458]; integral component of lumenal side of endoplasmic reticulum membrane [GO:0071556]; lysosomal membrane [GO:0005765]; aspartic endopeptidase activity, intramembrane cleaving [GO:0042500]; membrane protein proteolysis [GO:0033619]	GO:0005765; GO:0010008; GO:0030660; GO:0033619; GO:0042500; GO:0071458; GO:0071556	KOG2442;ENOG410ZP52;
		TRINITY_DN1007_c1_g1_i8	Q0DWA9	membrane protein proteolysis [GO:0033619]	endosome membrane [GO:0010008]; Golgi-associated vesicle membrane [GO:0030660]; integral component of cytoplasmic side of endoplasmic reticulum membrane [GO:0071458]; integral component of lumenal side of endoplasmic reticulum membrane [GO:0071556]; lysosomal membrane [GO:0005765]	aspartic endopeptidase activity, intramembrane cleaving [GO:0042500]	endosome membrane [GO:0010008]; Golgi-associated vesicle membrane [GO:0030660]; integral component of cytoplasmic side of endoplasmic reticulum membrane [GO:0071458]; integral component of lumenal side of endoplasmic reticulum membrane [GO:0071556]; lysosomal membrane [GO:0005765]; aspartic endopeptidase activity, intramembrane cleaving [GO:0042500]; membrane protein proteolysis [GO:0033619]	GO:0005765; GO:0010008; GO:0030660; GO:0033619; GO:0042500; GO:0071458; GO:0071556	KOG2442;ENOG410ZP52;
		TRINITY_DN1007_c1_g1_i9	Q0DWA9	membrane protein proteolysis [GO:0033619]	endosome membrane [GO:0010008]; Golgi-associated vesicle membrane [GO:0030660]; integral component of cytoplasmic side of endoplasmic reticulum membrane [GO:0071458]; integral component of lumenal side of endoplasmic reticulum membrane [GO:0071556]; lysosomal membrane [GO:0005765]	aspartic endopeptidase activity, intramembrane cleaving [GO:0042500]	endosome membrane [GO:0010008]; Golgi-associated vesicle membrane [GO:0030660]; integral component of cytoplasmic side of endoplasmic reticulum membrane [GO:0071458]; integral component of lumenal side of endoplasmic reticulum membrane [GO:0071556]; lysosomal membrane [GO:0005765]; aspartic endopeptidase activity, intramembrane cleaving [GO:0042500]; membrane protein proteolysis [GO:0033619]	GO:0005765; GO:0010008; GO:0030660; GO:0033619; GO:0042500; GO:0071458; GO:0071556	KOG2442;ENOG410ZP52;
		TRINITY_DN1007_c2_g1_i1	Q6ATS0	chlorophyll biosynthetic process [GO:0015995]; photosynthesis [GO:0015979]	chloroplast stroma [GO:0009570]; chloroplast thylakoid [GO:0009534]	ATP binding [GO:0005524]; magnesium chelatase activity [GO:0016851]	chloroplast stroma [GO:0009570]; chloroplast thylakoid [GO:0009534]; ATP binding [GO:0005524]; magnesium chelatase activity [GO:0016851]; chlorophyll biosynthetic process [GO:0015995]; photosynthesis [GO:0015979]	GO:0005524; GO:0009534; GO:0009570; GO:0015979; GO:0015995; GO:0016851	ENOG410IJDJ;COG1239;COG1240;
		TRINITY_DN1007_c3_g1_i1	Q6AUA5			ADP binding [GO:0043531]	ADP binding [GO:0043531]	GO:0043531	KOG4658;COG4886;
		TRINITY_DN100803_c0_g1_i1	Q67TZ8	chloroplast accumulation movement [GO:0009904]; chloroplast avoidance movement [GO:0009903]	cell [GO:0005623]; cytosol [GO:0005829]		cell [GO:0005623]; cytosol [GO:0005829]; chloroplast accumulation movement [GO:0009904]; chloroplast avoidance movement [GO:0009903]	GO:0005623; GO:0005829; GO:0009903; GO:0009904	ENOG410II2P;ENOG410Y9HM;
		TRINITY_DN100804_c0_g1_i1	A0A0P0WAL8
		TRINITY_DN100804_c0_g1_i2	A0A0P0VIE5
		TRINITY_DN100807_c0_g1_i1	Q5JMW7		integral component of membrane [GO:0016021]		integral component of membrane [GO:0016021]	GO:0016021	ENOG410IK58;ENOG4111T9S;
		TRINITY_DN100807_c0_g1_i2	O64464	proteasomal protein catabolic process [GO:0010498]; proteasomal ubiquitin-independent protein catabolic process [GO:0010499]; proteasome-mediated ubiquitin-dependent protein catabolic process [GO:0043161]	cytoplasm [GO:0005737]; nucleus [GO:0005634]; proteasome core complex [GO:0005839]; proteasome core complex, beta-subunit complex [GO:0019774]	endopeptidase activity [GO:0004175]; threonine-type endopeptidase activity [GO:0004298]	cytoplasm [GO:0005737]; nucleus [GO:0005634]; proteasome core complex [GO:0005839]; proteasome core complex, beta-subunit complex [GO:0019774]; endopeptidase activity [GO:0004175]; threonine-type endopeptidase activity [GO:0004298]; proteasomal protein catabolic process [GO:0010498]; proteasomal ubiquitin-independent protein catabolic process [GO:0010499]; proteasome-mediated ubiquitin-dependent …	GO:0004175; GO:0004298; GO:0005634; GO:0005737; GO:0005839; GO:0010498; GO:0010499; GO:0019774; GO:0043161	KOG0179;COG0638;
		TRINITY_DN100807_c0_g1_i3	A0A0P0Y076		integral component of membrane [GO:0016021]	ADP binding [GO:0043531]	integral component of membrane [GO:0016021]; ADP binding [GO:0043531]	GO:0016021; GO:0043531
		TRINITY_DN100807_c0_g1_i4	A0A0P0X534			transferase activity, transferring acyl groups other than amino-acyl groups [GO:0016747]	transferase activity, transferring acyl groups other than amino-acyl groups [GO:0016747]	GO:0016747
		TRINITY_DN100807_c0_g2_i1	Q10G19	brassinosteroid mediated signaling pathway [GO:0009742]	nucleus [GO:0005634]	metal ion binding [GO:0046872]; protein serine/threonine phosphatase activity [GO:0004722]	nucleus [GO:0005634]; metal ion binding [GO:0046872]; protein serine/threonine phosphatase activity [GO:0004722]; brassinosteroid mediated signaling pathway [GO:0009742]	GO:0004722; GO:0005634; GO:0009742; GO:0046872	KOG0374;KOG0379;COG0639;
		TRINITY_DN100807_c0_g2_i2	Q10G19	brassinosteroid mediated signaling pathway [GO:0009742]	nucleus [GO:0005634]	metal ion binding [GO:0046872]; protein serine/threonine phosphatase activity [GO:0004722]	nucleus [GO:0005634]; metal ion binding [GO:0046872]; protein serine/threonine phosphatase activity [GO:0004722]; brassinosteroid mediated signaling pathway [GO:0009742]	GO:0004722; GO:0005634; GO:0009742; GO:0046872	KOG0374;KOG0379;COG0639;
		TRINITY_DN100809_c0_g1_i1	Q5Z6H3	cell wall biogenesis [GO:0042546]; cell wall organization [GO:0071555]; xyloglucan metabolic process [GO:0010411]	apoplast [GO:0048046]; cell wall [GO:0005618]	hydrolase activity, hydrolyzing O-glycosyl compounds [GO:0004553]; xyloglucan:xyloglucosyl transferase activity [GO:0016762]	apoplast [GO:0048046]; cell wall [GO:0005618]; hydrolase activity, hydrolyzing O-glycosyl compounds [GO:0004553]; xyloglucan:xyloglucosyl transferase activity [GO:0016762]; cell wall biogenesis [GO:0042546]; cell wall organization [GO:0071555]; xyloglucan metabolic process [GO:0010411]	GO:0004553; GO:0005618; GO:0010411; GO:0016762; GO:0042546; GO:0048046; GO:0071555	ENOG410II9P;COG2273;
		TRINITY_DN100809_c0_g2_i1	Q688M9			hydrolase activity [GO:0016787]	hydrolase activity [GO:0016787]	GO:0016787	KOG3043;COG0412;
		TRINITY_DN10080_c0_g1_i10	Q6Z9D5		integral component of membrane [GO:0016021]; membrane [GO:0016020]	heme binding [GO:0020037]; iron ion binding [GO:0005506]; oxidoreductase activity, acting on paired donors, with incorporation or reduction of molecular oxygen, NAD(P)H as one donor, and incorporation of one atom of oxygen [GO:0016709]	integral component of membrane [GO:0016021]; membrane [GO:0016020]; heme binding [GO:0020037]; iron ion binding [GO:0005506]; oxidoreductase activity, acting on paired donors, with incorporation or reduction of molecular oxygen, NAD(P)H as one donor, and incorporation of one atom of oxygen [GO:0016709]	GO:0005506; GO:0016020; GO:0016021; GO:0016709; GO:0020037	KOG0156;COG2124;
		TRINITY_DN10080_c0_g1_i11	Q10N09						ENOG410IW2G;ENOG410YHTF;
		TRINITY_DN10080_c0_g1_i13	Q6Z9D5		integral component of membrane [GO:0016021]; membrane [GO:0016020]	heme binding [GO:0020037]; iron ion binding [GO:0005506]; oxidoreductase activity, acting on paired donors, with incorporation or reduction of molecular oxygen, NAD(P)H as one donor, and incorporation of one atom of oxygen [GO:0016709]	integral component of membrane [GO:0016021]; membrane [GO:0016020]; heme binding [GO:0020037]; iron ion binding [GO:0005506]; oxidoreductase activity, acting on paired donors, with incorporation or reduction of molecular oxygen, NAD(P)H as one donor, and incorporation of one atom of oxygen [GO:0016709]	GO:0005506; GO:0016020; GO:0016021; GO:0016709; GO:0020037	KOG0156;COG2124;
		TRINITY_DN10080_c0_g1_i16	Q6Z9D5		integral component of membrane [GO:0016021]; membrane [GO:0016020]	heme binding [GO:0020037]; iron ion binding [GO:0005506]; oxidoreductase activity, acting on paired donors, with incorporation or reduction of molecular oxygen, NAD(P)H as one donor, and incorporation of one atom of oxygen [GO:0016709]	integral component of membrane [GO:0016021]; membrane [GO:0016020]; heme binding [GO:0020037]; iron ion binding [GO:0005506]; oxidoreductase activity, acting on paired donors, with incorporation or reduction of molecular oxygen, NAD(P)H as one donor, and incorporation of one atom of oxygen [GO:0016709]	GO:0005506; GO:0016020; GO:0016021; GO:0016709; GO:0020037	KOG0156;COG2124;
		TRINITY_DN10080_c0_g1_i19	Q6Z9D5		integral component of membrane [GO:0016021]; membrane [GO:0016020]	heme binding [GO:0020037]; iron ion binding [GO:0005506]; oxidoreductase activity, acting on paired donors, with incorporation or reduction of molecular oxygen, NAD(P)H as one donor, and incorporation of one atom of oxygen [GO:0016709]	integral component of membrane [GO:0016021]; membrane [GO:0016020]; heme binding [GO:0020037]; iron ion binding [GO:0005506]; oxidoreductase activity, acting on paired donors, with incorporation or reduction of molecular oxygen, NAD(P)H as one donor, and incorporation of one atom of oxygen [GO:0016709]	GO:0005506; GO:0016020; GO:0016021; GO:0016709; GO:0020037	KOG0156;COG2124;
		TRINITY_DN10080_c0_g1_i21	A0A0P0XYV1			sulfotransferase activity [GO:0008146]	sulfotransferase activity [GO:0008146]	GO:0008146
		TRINITY_DN10080_c0_g1_i22	A0A0P0X203		integral component of membrane [GO:0016021]		integral component of membrane [GO:0016021]	GO:0016021
		TRINITY_DN10080_c0_g1_i25	A0A0P0X203		integral component of membrane [GO:0016021]		integral component of membrane [GO:0016021]	GO:0016021
		TRINITY_DN10080_c0_g1_i4	A0A0P0VBA4		integral component of membrane [GO:0016021]		integral component of membrane [GO:0016021]	GO:0016021
		TRINITY_DN10080_c0_g1_i5	A0A0P0V9B0		integral component of membrane [GO:0016021]		integral component of membrane [GO:0016021]	GO:0016021
		TRINITY_DN10080_c0_g1_i6	A0A0P0VBA4		integral component of membrane [GO:0016021]		integral component of membrane [GO:0016021]	GO:0016021
		TRINITY_DN100810_c0_g1_i1	Q2QVB4		cytoplasm [GO:0005737]	metalloaminopeptidase activity [GO:0070006]; zinc ion binding [GO:0008270]	cytoplasm [GO:0005737]; metalloaminopeptidase activity [GO:0070006]; zinc ion binding [GO:0008270]	GO:0005737; GO:0008270; GO:0070006	KOG2596;COG1362;
		TRINITY_DN100811_c0_g1_i1	Q67X53	Lewis a epitope biosynthetic process [GO:0010493]; protein glycosylation [GO:0006486]	Golgi apparatus [GO:0005794]; integral component of membrane [GO:0016021]	carbohydrate binding [GO:0030246]; UDP-galactose:N-glycan beta-1,3-galactosyltransferase activity [GO:0010488]	Golgi apparatus [GO:0005794]; integral component of membrane [GO:0016021]; carbohydrate binding [GO:0030246]; UDP-galactose:N-glycan beta-1,3-galactosyltransferase activity [GO:0010488]; Lewis a epitope biosynthetic process [GO:0010493]; protein glycosylation [GO:0006486]	GO:0005794; GO:0006486; GO:0010488; GO:0010493; GO:0016021; GO:0030246	KOG2287;ENOG410ZZ1B;
		TRINITY_DN100811_c0_g1_i2	Q8GSD9	phosphate ion transport [GO:0006817]	integral component of membrane [GO:0016021]	inorganic phosphate transmembrane transporter activity [GO:0005315]; symporter activity [GO:0015293]	integral component of membrane [GO:0016021]; inorganic phosphate transmembrane transporter activity [GO:0005315]; symporter activity [GO:0015293]; phosphate ion transport [GO:0006817]	GO:0005315; GO:0006817; GO:0015293; GO:0016021	KOG0252;ENOG410ZVN7;
		TRINITY_DN100814_c0_g1_i1	Q5NB70	peptidyl-serine phosphorylation [GO:0018105]	cytoplasm [GO:0005737]; nucleus [GO:0005634]	ATP binding [GO:0005524]; protein serine/threonine kinase activity [GO:0004674]	cytoplasm [GO:0005737]; nucleus [GO:0005634]; ATP binding [GO:0005524]; protein serine/threonine kinase activity [GO:0004674]; peptidyl-serine phosphorylation [GO:0018105]	GO:0004674; GO:0005524; GO:0005634; GO:0005737; GO:0018105	KOG1164;ENOG410XPGP;
		TRINITY_DN100815_c0_g1_i1	Q84S18	cellulose biosynthetic process [GO:0030244]; cell wall organization [GO:0071555]; plant-type primary cell wall biogenesis [GO:0009833]	Golgi apparatus [GO:0005794]; Golgi membrane [GO:0000139]; integral component of membrane [GO:0016021]; plasma membrane [GO:0005886]; trans-Golgi network [GO:0005802]	cellulose synthase (UDP-forming) activity [GO:0016760]; mannan synthase activity [GO:0051753]	Golgi apparatus [GO:0005794]; Golgi membrane [GO:0000139]; integral component of membrane [GO:0016021]; plasma membrane [GO:0005886]; trans-Golgi network [GO:0005802]; cellulose synthase (UDP-forming) activity [GO:0016760]; mannan synthase activity [GO:0051753]; cell wall organization [GO:0071555]; cellulose biosynthetic process [GO:0030244]; plant-type primary cell wall biogenesis [GO:0009833]	GO:0000139; GO:0005794; GO:0005802; GO:0005886; GO:0009833; GO:0016021; GO:0016760; GO:0030244; GO:0051753; GO:0071555	ENOG410JT3B;ENOG4110888;
		TRINITY_DN100817_c0_g1_i1	A0A0P0VDA3	glucose import [GO:0046323]	integral component of plasma membrane [GO:0005887]	carbohydrate:proton symporter activity [GO:0005351]	integral component of plasma membrane [GO:0005887]; carbohydrate:proton symporter activity [GO:0005351]; glucose import [GO:0046323]	GO:0005351; GO:0005887; GO:0046323
		TRINITY_DN100818_c0_g1_i1	Q7XID1	immune response [GO:0006955]; plant-type hypersensitive response [GO:0009626]	plasma membrane [GO:0005886]		plasma membrane [GO:0005886]; immune response [GO:0006955]; plant-type hypersensitive response [GO:0009626]	GO:0005886; GO:0006955; GO:0009626	ENOG410IK3X;ENOG410Y9MJ;
		TRINITY_DN10081_c0_g1_i1	Q0DJA7						ENOG410IT5U;ENOG410XSVE;
		TRINITY_DN100820_c0_g1_i1	A0A0N7KH27
		TRINITY_DN100821_c0_g1_i1	A0A0P0VAE6	transmembrane transport [GO:0055085]	integral component of membrane [GO:0016021]		integral component of membrane [GO:0016021]; transmembrane transport [GO:0055085]	GO:0016021; GO:0055085
		TRINITY_DN100822_c0_g1_i1	Q6K988	peptidyl-serine phosphorylation [GO:0018105]	cytoplasm [GO:0005737]; nucleus [GO:0005634]	ATP binding [GO:0005524]; protein serine/threonine kinase activity [GO:0004674]	cytoplasm [GO:0005737]; nucleus [GO:0005634]; ATP binding [GO:0005524]; protein serine/threonine kinase activity [GO:0004674]; peptidyl-serine phosphorylation [GO:0018105]	GO:0004674; GO:0005524; GO:0005634; GO:0005737; GO:0018105	KOG1164;ENOG410XPGP;
		TRINITY_DN100824_c0_g1_i2	A0A0N7KMN7	folic acid-containing compound biosynthetic process [GO:0009396]			folic acid-containing compound biosynthetic process [GO:0009396]	GO:0009396
		TRINITY_DN100826_c0_g1_i1	A0A0P0WEN1	mRNA export from nucleus [GO:0006406]; protein export from nucleus [GO:0006611]; protein import into nucleus [GO:0006606]; ribosomal large subunit export from nucleus [GO:0000055]; ribosomal small subunit export from nucleus [GO:0000056]; systemic acquired resistance [GO:0009627]	nuclear pore [GO:0005643]	structural constituent of nuclear pore [GO:0017056]	nuclear pore [GO:0005643]; structural constituent of nuclear pore [GO:0017056]; mRNA export from nucleus [GO:0006406]; protein export from nucleus [GO:0006611]; protein import into nucleus [GO:0006606]; ribosomal large subunit export from nucleus [GO:0000055]; ribosomal small subunit export from nucleus [GO:0000056]; systemic acquired resistance [GO:0009627]	GO:0000055; GO:0000056; GO:0005643; GO:0006406; GO:0006606; GO:0006611; GO:0009627; GO:0017056
		TRINITY_DN100826_c0_g1_i2	A0A0P0WEN1	mRNA export from nucleus [GO:0006406]; protein export from nucleus [GO:0006611]; protein import into nucleus [GO:0006606]; ribosomal large subunit export from nucleus [GO:0000055]; ribosomal small subunit export from nucleus [GO:0000056]; systemic acquired resistance [GO:0009627]	nuclear pore [GO:0005643]	structural constituent of nuclear pore [GO:0017056]	nuclear pore [GO:0005643]; structural constituent of nuclear pore [GO:0017056]; mRNA export from nucleus [GO:0006406]; protein export from nucleus [GO:0006611]; protein import into nucleus [GO:0006606]; ribosomal large subunit export from nucleus [GO:0000055]; ribosomal small subunit export from nucleus [GO:0000056]; systemic acquired resistance [GO:0009627]	GO:0000055; GO:0000056; GO:0005643; GO:0006406; GO:0006606; GO:0006611; GO:0009627; GO:0017056
		TRINITY_DN10082_c0_g1_i1	A0A0P0W7K0	DNA integration [GO:0015074]		nucleic acid binding [GO:0003676]	nucleic acid binding [GO:0003676]; DNA integration [GO:0015074]	GO:0003676; GO:0015074
		TRINITY_DN10082_c0_g1_i2	A0A0P0W7K0	DNA integration [GO:0015074]		nucleic acid binding [GO:0003676]	nucleic acid binding [GO:0003676]; DNA integration [GO:0015074]	GO:0003676; GO:0015074
		TRINITY_DN10082_c0_g1_i3	A0A0P0W7K0	DNA integration [GO:0015074]		nucleic acid binding [GO:0003676]	nucleic acid binding [GO:0003676]; DNA integration [GO:0015074]	GO:0003676; GO:0015074
		TRINITY_DN10082_c0_g1_i4	A0A0P0W7K0	DNA integration [GO:0015074]		nucleic acid binding [GO:0003676]	nucleic acid binding [GO:0003676]; DNA integration [GO:0015074]	GO:0003676; GO:0015074
		TRINITY_DN10082_c0_g2_i1	A0A0P0W7K0	DNA integration [GO:0015074]		nucleic acid binding [GO:0003676]	nucleic acid binding [GO:0003676]; DNA integration [GO:0015074]	GO:0003676; GO:0015074
		TRINITY_DN10082_c1_g1_i1	Q53KA2	transmembrane transport [GO:0055085]	integral component of membrane [GO:0016021]; plasma membrane [GO:0005886]	ATPase activity [GO:0016887]; ATPase-coupled transmembrane transporter activity [GO:0042626]; ATP binding [GO:0005524]	integral component of membrane [GO:0016021]; plasma membrane [GO:0005886]; ATP binding [GO:0005524]; ATPase activity [GO:0016887]; ATPase-coupled transmembrane transporter activity [GO:0042626]; transmembrane transport [GO:0055085]	GO:0005524; GO:0005886; GO:0016021; GO:0016887; GO:0042626; GO:0055085	KOG0061;COG1131;
		TRINITY_DN10082_c2_g1_i1	A0A0N7KPF4
		TRINITY_DN100831_c0_g1_i1	Q8S1X0	(1->3)-beta-D-glucan biosynthetic process [GO:0006075]	1,3-beta-D-glucan synthase complex [GO:0000148]; integral component of membrane [GO:0016021]	1,3-beta-D-glucan synthase activity [GO:0003843]	1,3-beta-D-glucan synthase complex [GO:0000148]; integral component of membrane [GO:0016021]; 1,3-beta-D-glucan synthase activity [GO:0003843]; (1->3)-beta-D-glucan biosynthetic process [GO:0006075]	GO:0000148; GO:0003843; GO:0006075; GO:0016021	KOG0916;ENOG410XQ8V;
		TRINITY_DN100833_c0_g1_i1	A0A0P0W7K0	DNA integration [GO:0015074]		nucleic acid binding [GO:0003676]	nucleic acid binding [GO:0003676]; DNA integration [GO:0015074]	GO:0003676; GO:0015074
		TRINITY_DN100836_c0_g1_i2	Q9AUW5		nucleus [GO:0005634]	DNA-binding transcription factor activity [GO:0003700]; sequence-specific DNA binding [GO:0043565]	nucleus [GO:0005634]; DNA-binding transcription factor activity [GO:0003700]; sequence-specific DNA binding [GO:0043565]	GO:0003700; GO:0005634; GO:0043565	ENOG410IEEX;ENOG4110JQH;
		TRINITY_DN100837_c0_g1_i1	A0A0N7KNA1			ADP binding [GO:0043531]	ADP binding [GO:0043531]	GO:0043531
		TRINITY_DN100838_c0_g1_i1	NA	NA	NA	NA	NA	NA
		TRINITY_DN10083_c0_g1_i1	Q10NT0		integral component of membrane [GO:0016021]	myosin binding [GO:0017022]	integral component of membrane [GO:0016021]; myosin binding [GO:0017022]	GO:0016021; GO:0017022	ENOG410IG13;ENOG410YA8U;
		TRINITY_DN10083_c0_g1_i10	C7J5Z5			ADP binding [GO:0043531]	ADP binding [GO:0043531]	GO:0043531	KOG4658;COG4886;
		TRINITY_DN10083_c0_g1_i11	Q10NT0		integral component of membrane [GO:0016021]	myosin binding [GO:0017022]	integral component of membrane [GO:0016021]; myosin binding [GO:0017022]	GO:0016021; GO:0017022	ENOG410IG13;ENOG410YA8U;
		TRINITY_DN10083_c0_g1_i12	Q10NT0		integral component of membrane [GO:0016021]	myosin binding [GO:0017022]	integral component of membrane [GO:0016021]; myosin binding [GO:0017022]	GO:0016021; GO:0017022	ENOG410IG13;ENOG410YA8U;
		TRINITY_DN10083_c0_g1_i14	Q10NT0		integral component of membrane [GO:0016021]	myosin binding [GO:0017022]	integral component of membrane [GO:0016021]; myosin binding [GO:0017022]	GO:0016021; GO:0017022	ENOG410IG13;ENOG410YA8U;
		TRINITY_DN10083_c0_g1_i2	Q10NT0		integral component of membrane [GO:0016021]	myosin binding [GO:0017022]	integral component of membrane [GO:0016021]; myosin binding [GO:0017022]	GO:0016021; GO:0017022	ENOG410IG13;ENOG410YA8U;
		TRINITY_DN10083_c0_g1_i4	Q10NT0		integral component of membrane [GO:0016021]	myosin binding [GO:0017022]	integral component of membrane [GO:0016021]; myosin binding [GO:0017022]	GO:0016021; GO:0017022	ENOG410IG13;ENOG410YA8U;
		TRINITY_DN10083_c0_g1_i5	Q10NT0		integral component of membrane [GO:0016021]	myosin binding [GO:0017022]	integral component of membrane [GO:0016021]; myosin binding [GO:0017022]	GO:0016021; GO:0017022	ENOG410IG13;ENOG410YA8U;
		TRINITY_DN10083_c0_g1_i6	Q10NT0		integral component of membrane [GO:0016021]	myosin binding [GO:0017022]	integral component of membrane [GO:0016021]; myosin binding [GO:0017022]	GO:0016021; GO:0017022	ENOG410IG13;ENOG410YA8U;
		TRINITY_DN10083_c0_g1_i9	Q10NT0		integral component of membrane [GO:0016021]	myosin binding [GO:0017022]	integral component of membrane [GO:0016021]; myosin binding [GO:0017022]	GO:0016021; GO:0017022	ENOG410IG13;ENOG410YA8U;
		TRINITY_DN10083_c0_g2_i1	Q10NT0		integral component of membrane [GO:0016021]	myosin binding [GO:0017022]	integral component of membrane [GO:0016021]; myosin binding [GO:0017022]	GO:0016021; GO:0017022	ENOG410IG13;ENOG410YA8U;
		TRINITY_DN10083_c1_g1_i1	Q10MT2		eukaryotic 48S preinitiation complex [GO:0033290]; eukaryotic translation initiation factor 2B complex [GO:0005851]; eukaryotic translation initiation factor 2 complex [GO:0005850]; multi-eIF complex [GO:0043614]	ribosome binding [GO:0043022]; RNA binding [GO:0003723]; translation initiation factor activity [GO:0003743]	eukaryotic 48S preinitiation complex [GO:0033290]; eukaryotic translation initiation factor 2 complex [GO:0005850]; eukaryotic translation initiation factor 2B complex [GO:0005851]; multi-eIF complex [GO:0043614]; ribosome binding [GO:0043022]; RNA binding [GO:0003723]; translation initiation factor activity [GO:0003743]	GO:0003723; GO:0003743; GO:0005850; GO:0005851; GO:0033290; GO:0043022; GO:0043614	KOG2916;COG1093;
		TRINITY_DN10083_c1_g1_i2	Q10MT2		eukaryotic 48S preinitiation complex [GO:0033290]; eukaryotic translation initiation factor 2B complex [GO:0005851]; eukaryotic translation initiation factor 2 complex [GO:0005850]; multi-eIF complex [GO:0043614]	ribosome binding [GO:0043022]; RNA binding [GO:0003723]; translation initiation factor activity [GO:0003743]	eukaryotic 48S preinitiation complex [GO:0033290]; eukaryotic translation initiation factor 2 complex [GO:0005850]; eukaryotic translation initiation factor 2B complex [GO:0005851]; multi-eIF complex [GO:0043614]; ribosome binding [GO:0043022]; RNA binding [GO:0003723]; translation initiation factor activity [GO:0003743]	GO:0003723; GO:0003743; GO:0005850; GO:0005851; GO:0033290; GO:0043022; GO:0043614	KOG2916;COG1093;
		TRINITY_DN10083_c1_g1_i3	Q10MT2		eukaryotic 48S preinitiation complex [GO:0033290]; eukaryotic translation initiation factor 2B complex [GO:0005851]; eukaryotic translation initiation factor 2 complex [GO:0005850]; multi-eIF complex [GO:0043614]	ribosome binding [GO:0043022]; RNA binding [GO:0003723]; translation initiation factor activity [GO:0003743]	eukaryotic 48S preinitiation complex [GO:0033290]; eukaryotic translation initiation factor 2 complex [GO:0005850]; eukaryotic translation initiation factor 2B complex [GO:0005851]; multi-eIF complex [GO:0043614]; ribosome binding [GO:0043022]; RNA binding [GO:0003723]; translation initiation factor activity [GO:0003743]	GO:0003723; GO:0003743; GO:0005850; GO:0005851; GO:0033290; GO:0043022; GO:0043614	KOG2916;COG1093;
		TRINITY_DN10083_c1_g1_i4	Q10MT2		eukaryotic 48S preinitiation complex [GO:0033290]; eukaryotic translation initiation factor 2B complex [GO:0005851]; eukaryotic translation initiation factor 2 complex [GO:0005850]; multi-eIF complex [GO:0043614]	ribosome binding [GO:0043022]; RNA binding [GO:0003723]; translation initiation factor activity [GO:0003743]	eukaryotic 48S preinitiation complex [GO:0033290]; eukaryotic translation initiation factor 2 complex [GO:0005850]; eukaryotic translation initiation factor 2B complex [GO:0005851]; multi-eIF complex [GO:0043614]; ribosome binding [GO:0043022]; RNA binding [GO:0003723]; translation initiation factor activity [GO:0003743]	GO:0003723; GO:0003743; GO:0005850; GO:0005851; GO:0033290; GO:0043022; GO:0043614	KOG2916;COG1093;
		TRINITY_DN10083_c1_g1_i5	Q10MT2		eukaryotic 48S preinitiation complex [GO:0033290]; eukaryotic translation initiation factor 2B complex [GO:0005851]; eukaryotic translation initiation factor 2 complex [GO:0005850]; multi-eIF complex [GO:0043614]	ribosome binding [GO:0043022]; RNA binding [GO:0003723]; translation initiation factor activity [GO:0003743]	eukaryotic 48S preinitiation complex [GO:0033290]; eukaryotic translation initiation factor 2 complex [GO:0005850]; eukaryotic translation initiation factor 2B complex [GO:0005851]; multi-eIF complex [GO:0043614]; ribosome binding [GO:0043022]; RNA binding [GO:0003723]; translation initiation factor activity [GO:0003743]	GO:0003723; GO:0003743; GO:0005850; GO:0005851; GO:0033290; GO:0043022; GO:0043614	KOG2916;COG1093;
		TRINITY_DN10083_c1_g2_i1	Q651A2			ATP binding [GO:0005524]; protein kinase activity [GO:0004672]	ATP binding [GO:0005524]; protein kinase activity [GO:0004672]	GO:0004672; GO:0005524	KOG1187;COG0515;
		TRINITY_DN100840_c0_g1_i1	Q6ZD35	glycyl-tRNA aminoacylation [GO:0006426]; mitochondrial glycyl-tRNA aminoacylation [GO:0070150]	cytoplasm [GO:0005737]; mitochondrion [GO:0005739]	ATP binding [GO:0005524]; glycine-tRNA ligase activity [GO:0004820]	cytoplasm [GO:0005737]; mitochondrion [GO:0005739]; ATP binding [GO:0005524]; glycine-tRNA ligase activity [GO:0004820]; glycyl-tRNA aminoacylation [GO:0006426]; mitochondrial glycyl-tRNA aminoacylation [GO:0070150]	GO:0004820; GO:0005524; GO:0005737; GO:0005739; GO:0006426; GO:0070150	KOG2298;COG0423;
		TRINITY_DN100842_c0_g1_i1	Q6ZD68	double-strand break repair via nonhomologous end joining [GO:0006303]; interstrand cross-link repair [GO:0036297]; protection from non-homologous end joining at telomere [GO:0031848]	nuclear chromosome, telomeric region [GO:0000784]	5'-3' exodeoxyribonuclease activity [GO:0035312]; damaged DNA binding [GO:0003684]; ligase activity [GO:0016874]	nuclear chromosome, telomeric region [GO:0000784]; 5'-3' exodeoxyribonuclease activity [GO:0035312]; damaged DNA binding [GO:0003684]; ligase activity [GO:0016874]; double-strand break repair via nonhomologous end joining [GO:0006303]; interstrand cross-link repair [GO:0036297]; protection from non-homologous end joining at telomere [GO:0031848]	GO:0000784; GO:0003684; GO:0006303; GO:0016874; GO:0031848; GO:0035312; GO:0036297	KOG1361;COG1236;
		TRINITY_DN100842_c0_g2_i1	Q0JHK4	RNA polymerase II preinitiation complex assembly [GO:0051123]	SAGA complex [GO:0000124]; SLIK (SAGA-like) complex [GO:0046695]; transcription factor TFIID complex [GO:0005669]	DNA binding [GO:0003677]; protein heterodimerization activity [GO:0046982]; TBP-class protein binding [GO:0017025]	SAGA complex [GO:0000124]; SLIK (SAGA-like) complex [GO:0046695]; transcription factor TFIID complex [GO:0005669]; DNA binding [GO:0003677]; protein heterodimerization activity [GO:0046982]; TBP-class protein binding [GO:0017025]; RNA polymerase II preinitiation complex assembly [GO:0051123]	GO:0000124; GO:0003677; GO:0005669; GO:0017025; GO:0046695; GO:0046982; GO:0051123	KOG1142;COG5624;
		TRINITY_DN100846_c0_g1_i1	Q6Z329	signal peptide processing [GO:0006465]	integral component of membrane [GO:0016021]	peptidase activity [GO:0008233]	integral component of membrane [GO:0016021]; peptidase activity [GO:0008233]; signal peptide processing [GO:0006465]	GO:0006465; GO:0008233; GO:0016021	ENOG410IFF4;COG0616;
		TRINITY_DN100848_c0_g1_i1	Q6K8N9		cytoplasm [GO:0005737]	glutathione transferase activity [GO:0004364]	cytoplasm [GO:0005737]; glutathione transferase activity [GO:0004364]	GO:0004364; GO:0005737	KOG2903;COG0435;
[truncated: 368,944+ more rows]
