# Supplementary material for: When genes turn traitor: de novo transcriptomics uncovers pearl millet’s rancidity machinery
Source: Front Plant Sci. 2025 Nov 17;16:1677082. doi: 10.3389/fpls.2025.1677082 (PMC12666563; doi:10.3389/fpls.2025.1677082)
Supplement: Supplementary file 8 [file DataSheet6.xlsx]

## Sheet: Sheet1
		Table S9. Different variants of putative lipase enzymes identifed from landraces, hybrids and composite of pearl millet using de novo transcriptome sequencing.
		Trinity_ID	Trinity_Gene_ID	Rice_TranscriptID_ Based_on_Homology	Transcript_Start_ Based_on_Homology	Transcript_End_ Based_on_Homology	Transcript length	evalue	Chromosome	Transcript_Start	Transcript_End	Description
		TRINITY_DN100592_c0_g1_i1	TRINITY_DN100592_c0_g1	Os05t0363100-01	226	265	351	5.8	5	17336740	17343631	Similar to Monoglyceride lipase
		TRINITY_DN100603_c0_g1_i1	TRINITY_DN100603_c0_g1	Os04t0509100-00	430	509	799	2.11e-24	4	25460247	25467782	Similar to triacylglycerol lipase
		TRINITY_DN100603_c1_g1_i1	TRINITY_DN100603_c1_g1	Os04t0509100-00	503	605	799	3.52e-37	4	25460247	25467782	Similar to triacylglycerol lipase
		TRINITY_DN100854_c0_g1_i1	TRINITY_DN100854_c0_g1	Os01t0738500-01	268	408	591	9.48e-17	1	30828776	30832255	Phospholipase C, phosphatidylinositol-specific, Y domain domain containing protein
		TRINITY_DN100894_c0_g1_i1	TRINITY_DN100894_c0_g1	Os01t0651800-01	268	402	420	1.03e-70	1	26321416	26324769	Lipase, class 3 family protein
		TRINITY_DN10090_c0_g1_i12	TRINITY_DN10090_c0_g1	Os02t0831700-01	66	105	138	1.8	2	35770614	35772124	Similar to Phospholipase A2 precursor (EC 3.1.1.4) (Phosphatidylcholine 2- acylhydrolase) (Group IB phospholipase A2)
		TRINITY_DN100918_c0_g1_i1	TRINITY_DN100918_c0_g1	Os01t0315600-01	12	43	158	2.5	1	11897584	11902407	Similar to Monoglyceride lipase
		TRINITY_DN101171_c0_g1_i1	TRINITY_DN101171_c0_g1	Os04t0669600-01	19	44	235	0.58	4	34150913	34152431	Phospholipase/carboxylesterase domain containing protein
		TRINITY_DN101215_c0_g1_i1	TRINITY_DN101215_c0_g1	Os01t0315600-01	88	113	158	0.25	1	11897584	11902407	Similar to Monoglyceride lipase
		TRINITY_DN101273_c0_g1_i1	TRINITY_DN101273_c0_g1	Os05t0408300-01	6	123	471	1.49e-18	5	19934675	19938244	Similar to Lipase
		TRINITY_DN101932_c0_g1_i1	TRINITY_DN101932_c0_g1	Os06t0609700-01	48	90	502	0.24	6	24277407	24282486	Esterase/lipase/thioesterase domain containing protein
		TRINITY_DN10199_c1_g1_i1	TRINITY_DN10199_c1_g1	Os08t0487900-01	80	409	414	1.81e-135	8	24129929	24134704	Esterase/lipase/thioesterase domain containing protein
		TRINITY_DN10199_c1_g1_i2	TRINITY_DN10199_c1_g1	Os08t0487900-01	1	409	414	0	8	24129929	24134704	Esterase/lipase/thioesterase domain containing protein
		TRINITY_DN10199_c1_g1_i3	TRINITY_DN10199_c1_g1	Os08t0487900-01	1	409	414	0	8	24129929	24134704	Esterase/lipase/thioesterase domain containing protein
		TRINITY_DN102201_c0_g2_i2	TRINITY_DN102201_c0_g2	Os03t0365800-01	243	281	387	3.8	3	14289593	14293249	Lipase, GDSL domain containing protein
		TRINITY_DN102319_c0_g1_i1	TRINITY_DN102319_c0_g1	Os03t0119100-01	732	780	835	1.3	3	1027590	1031440	Similar to Phospholipase D beta 2
		TRINITY_DN102421_c0_g1_i1	TRINITY_DN102421_c0_g1	Os03t0391300-01	400	435	667	4.9	3	15675471	15677773	Similar to Phospholipase D alpha 1 (EC 3.1.4.4) (PLD alpha 1) (Choline phosphatase 1) (Phosphatidylcholine-hydrolyzing phospholipase D 1)
		TRINITY_DN102645_c0_g1_i1	TRINITY_DN102645_c0_g1	Os01t0521400-01	107	158	464	4.9	1	18593290	18597834	Similar to lipase family protein
		TRINITY_DN10321_c1_g2_i1	TRINITY_DN10321_c1_g2	Os05t0506600-00	98	114	370	2.3	5	25025141	25027155	Lipase, GDSL domain containing protein
		TRINITY_DN103245_c0_g1_i1	TRINITY_DN103245_c0_g1	Os01t0651800-01	215	359	420	8.81e-63	1	26321416	26324769	Lipase, class 3 family protein
		TRINITY_DN103245_c0_g1_i2	TRINITY_DN103245_c0_g1	Os01t0651800-01	17	359	420	1.47e-137	1	26321416	26324769	Lipase, class 3 family protein
		TRINITY_DN10352_c0_g1_i1	TRINITY_DN10352_c0_g1	Os01t0521400-01	198	222	464	4.4	1	18593290	18597834	Similar to lipase family protein
		TRINITY_DN103600_c0_g1_i1	TRINITY_DN103600_c0_g1	Os12t0126100-00	225	256	291	1.4	12	1263484	1265342	Similar to GDSL-like Lipase/Acylhydrolase family protein, expressed
		TRINITY_DN10421_c0_g1_i1	TRINITY_DN10421_c0_g1	Os03t0826600-02	284	327	409	2.1	3	34724353	34727241	Similar to Phospholipase (Fragment)
		TRINITY_DN10425_c0_g1_i11	TRINITY_DN10425_c0_g1	Os08t0110700-01	367	937	937	0	8	561002	571309	Phospholipase-like protein homologous to phosphatidic acid-preferring phospholipaseA1, Glycerolipid metabolism, Amyloplast developmen
		TRINITY_DN10425_c0_g1_i12	TRINITY_DN10425_c0_g1	Os08t0110700-01	802	937	937	8.01e-56	8	561002	571309	Phospholipase-like protein homologous to phosphatidic acid-preferring phospholipaseA1, Glycerolipid metabolism, Amyloplast developmen
		TRINITY_DN10425_c0_g1_i13	TRINITY_DN10425_c0_g1	Os08t0110700-01	368	444	937	1.88e-42	8	561002	571309	Phospholipase-like protein homologous to phosphatidic acid-preferring phospholipaseA1, Glycerolipid metabolism, Amyloplast developmen
		TRINITY_DN10425_c0_g1_i14	TRINITY_DN10425_c0_g1	Os08t0110700-01	28	709	937	0	8	561002	571309	Phospholipase-like protein homologous to phosphatidic acid-preferring phospholipaseA1, Glycerolipid metabolism, Amyloplast developmen
		TRINITY_DN10425_c0_g1_i15	TRINITY_DN10425_c0_g1	Os08t0110700-01	802	937	937	8.75e-55	8	561002	571309	Phospholipase-like protein homologous to phosphatidic acid-preferring phospholipaseA1, Glycerolipid metabolism, Amyloplast developmen
		TRINITY_DN10425_c0_g1_i2	TRINITY_DN10425_c0_g1	Os08t0110700-01	28	616	937	0	8	561002	571309	Phospholipase-like protein homologous to phosphatidic acid-preferring phospholipaseA1, Glycerolipid metabolism, Amyloplast developmen
		TRINITY_DN10425_c0_g1_i3	TRINITY_DN10425_c0_g1	Os08t0110700-01	28	616	937	0	8	561002	571309	Phospholipase-like protein homologous to phosphatidic acid-preferring phospholipaseA1, Glycerolipid metabolism, Amyloplast developmen
		TRINITY_DN10425_c0_g1_i4	TRINITY_DN10425_c0_g1	Os08t0110700-01	706	794	937	1.05e-52	8	561002	571309	Phospholipase-like protein homologous to phosphatidic acid-preferring phospholipaseA1, Glycerolipid metabolism, Amyloplast developmen
		TRINITY_DN10425_c0_g1_i5	TRINITY_DN10425_c0_g1	Os08t0110700-01	28	937	937	0	8	561002	571309	Phospholipase-like protein homologous to phosphatidic acid-preferring phospholipaseA1, Glycerolipid metabolism, Amyloplast developmen
		TRINITY_DN10425_c0_g1_i7	TRINITY_DN10425_c0_g1	Os08t0110700-01	28	739	937	0	8	561002	571309	Phospholipase-like protein homologous to phosphatidic acid-preferring phospholipaseA1, Glycerolipid metabolism, Amyloplast developmen
		TRINITY_DN10425_c0_g1_i8	TRINITY_DN10425_c0_g1	Os08t0110700-01	402	937	937	0	8	561002	571309	Phospholipase-like protein homologous to phosphatidic acid-preferring phospholipaseA1, Glycerolipid metabolism, Amyloplast developmen
		TRINITY_DN10425_c0_g1_i9	TRINITY_DN10425_c0_g1	Os08t0110700-01	28	937	937	0	8	561002	571309	Phospholipase-like protein homologous to phosphatidic acid-preferring phospholipaseA1, Glycerolipid metabolism, Amyloplast developmen
		TRINITY_DN10428_c0_g1_i2	TRINITY_DN10428_c0_g1	Os09t0421300-01	615	626	817	8.2	9	15222675	15226444	Phospholipase D lambda
		TRINITY_DN104419_c0_g1_i1	TRINITY_DN104419_c0_g1	Os04t0489100-01	207	226	788	8.1	4	24431489	24440479	Lipase, class 3 family protein
		TRINITY_DN104766_c0_g1_i1	TRINITY_DN104766_c0_g1	Os05t0408300-01	198	271	471	0.03	5	19934675	19938244	Similar to Lipase
		TRINITY_DN104935_c0_g1_i1	TRINITY_DN104935_c0_g1	Os03t0119100-01	657	693	835	0.35	3	1027590	1031440	Similar to Phospholipase D beta 2
		TRINITY_DN104958_c1_g1_i1	TRINITY_DN104958_c1_g1	Os09t0247600-01	238	275	356	1	9	3581289	3586049	Lipase, GDSL domain containing protein
		TRINITY_DN10530_c1_g1_i1	TRINITY_DN10530_c1_g1	Os08t0110700-01	840	858	937	8.18e-05	8	561002	571309	Phospholipase-like protein homologous to phosphatidic acid-preferring phospholipaseA1, Glycerolipid metabolism, Amyloplast developmen
		TRINITY_DN10530_c1_g2_i1	TRINITY_DN10530_c1_g2	Os08t0110700-01	840	858	937	0.000549	8	561002	571309	Phospholipase-like protein homologous to phosphatidic acid-preferring phospholipaseA1, Glycerolipid metabolism, Amyloplast developmen
		TRINITY_DN105376_c0_g1_i1	TRINITY_DN105376_c0_g1	Os12t0554500-00	291	305	610	2.9	12	22530250	22535023	Lipase, class 3 family protein
		TRINITY_DN105817_c0_g1_i1	TRINITY_DN105817_c0_g1	Os06t0163200-01	225	251	376	4.5	6	3186510	3191315	Esterase/lipase/thioesterase domain containing protein
		TRINITY_DN10594_c0_g1_i6	TRINITY_DN10594_c0_g1	Os04t0509100-00	63	92	799	3.7	4	25460247	25467782	Similar to triacylglycerol lipase
		TRINITY_DN10600_c0_g1_i1	TRINITY_DN10600_c0_g1	Os01t0579900-01	124	173	275	2.44e-19	1	22439040	22441966	Esterase/lipase/thioesterase domain containing protein
		TRINITY_DN10600_c0_g1_i2	TRINITY_DN10600_c0_g1	Os01t0579900-01	84	173	275	1.67e-46	1	22439040	22441966	Esterase/lipase/thioesterase domain containing protein
		TRINITY_DN10600_c0_g1_i3	TRINITY_DN10600_c0_g1	Os01t0579900-01	66	173	275	3.9e-60	1	22439040	22441966	Esterase/lipase/thioesterase domain containing protein
		TRINITY_DN10600_c0_g2_i1	TRINITY_DN10600_c0_g2	Os05t0539500-01	59	282	282	2.56e-104	5	26801678	26805058	Esterase/lipase/thioesterase domain containing protein
		TRINITY_DN10600_c0_g2_i2	TRINITY_DN10600_c0_g2	Os05t0539500-01	128	214	282	2.4e-58	5	26801678	26805058	Esterase/lipase/thioesterase domain containing protein
		TRINITY_DN10600_c0_g2_i3	TRINITY_DN10600_c0_g2	Os05t0539500-01	6	282	282	2.33e-135	5	26801678	26805058	Esterase/lipase/thioesterase domain containing protein
		TRINITY_DN10600_c0_g2_i4	TRINITY_DN10600_c0_g2	Os05t0539500-01	59	282	282	1.06e-103	5	26801678	26805058	Esterase/lipase/thioesterase domain containing protein
		TRINITY_DN10600_c0_g3_i1	TRINITY_DN10600_c0_g3	Os05t0539500-01	19	59	282	1.06e-13	5	26801678	26805058	Esterase/lipase/thioesterase domain containing protein
		TRINITY_DN10600_c0_g3_i2	TRINITY_DN10600_c0_g3	Os05t0539500-01	19	59	282	9.09e-14	5	26801678	26805058	Esterase/lipase/thioesterase domain containing protein
		TRINITY_DN10718_c0_g1_i1	TRINITY_DN10718_c0_g1	Os01t0214800-02	274	298	343	7.31e-06	1	6278521	6281742	Lipase, GDSL domain containing protein
		TRINITY_DN10718_c0_g1_i10	TRINITY_DN10718_c0_g1	Os01t0214800-02	274	298	343	3.41e-06	1	6278521	6281742	Lipase, GDSL domain containing protein
		TRINITY_DN10718_c0_g1_i11	TRINITY_DN10718_c0_g1	Os01t0214800-02	274	298	343	7.25e-06	1	6278521	6281742	Lipase, GDSL domain containing protein
		TRINITY_DN10718_c0_g1_i12	TRINITY_DN10718_c0_g1	Os01t0214800-02	274	298	343	3.9e-06	1	6278521	6281742	Lipase, GDSL domain containing protein
		TRINITY_DN10718_c0_g1_i13	TRINITY_DN10718_c0_g1	Os01t0214800-02	274	298	343	3.85e-06	1	6278521	6281742	Lipase, GDSL domain containing protein
		TRINITY_DN10718_c0_g1_i14	TRINITY_DN10718_c0_g1	Os01t0214800-02	274	298	343	6.22e-06	1	6278521	6281742	Lipase, GDSL domain containing protein
		TRINITY_DN10718_c0_g1_i2	TRINITY_DN10718_c0_g1	Os01t0214800-02	274	298	343	6.01e-06	1	6278521	6281742	Lipase, GDSL domain containing protein
		TRINITY_DN10718_c0_g1_i3	TRINITY_DN10718_c0_g1	Os01t0214800-02	274	298	343	6.19e-06	1	6278521	6281742	Lipase, GDSL domain containing protein
		TRINITY_DN10718_c0_g1_i4	TRINITY_DN10718_c0_g1	Os01t0214800-02	274	298	343	5.98e-06	1	6278521	6281742	Lipase, GDSL domain containing protein
		TRINITY_DN10718_c0_g1_i9	TRINITY_DN10718_c0_g1	Os01t0214800-02	274	297	343	4.13e-06	1	6278521	6281742	Lipase, GDSL domain containing protein
		TRINITY_DN107222_c0_g1_i1	TRINITY_DN107222_c0_g1	Os10t0393800-01	350	383	401	3.9	10	13131433	13133327	Lipase, GDSL domain containing protein
		TRINITY_DN107453_c0_g1_i1	TRINITY_DN107453_c0_g1	Os06t0725100-01	251	339	381	4.49e-30	6	30828273	30830398	Lipase, GDSL domain containing protein
		TRINITY_DN10751_c0_g1_i1	TRINITY_DN10751_c0_g1	Os06t0156700-01	93	184	404	0.1	6	2898787	2900606	Lipase, GDSL domain containing protein
		TRINITY_DN10751_c0_g1_i4	TRINITY_DN10751_c0_g1	Os06t0156700-01	93	184	404	0.16	6	2898787	2900606	Lipase, GDSL domain containing protein
		TRINITY_DN107624_c0_g1_i1	TRINITY_DN107624_c0_g1	Os03t0119100-01	109	221	835	1.97e-54	3	1027590	1031440	Similar to Phospholipase D beta 2
		TRINITY_DN10796_c0_g1_i1	TRINITY_DN10796_c0_g1	Os02t0740400-02	32	383	383	0	2	30965666	30967596	Similar to GSDL-motif lipase
		TRINITY_DN10820_c0_g1_i1	TRINITY_DN10820_c0_g1	Os04t0657500-01	347	367	462	0.88	4	33530289	33533734	Lipase, class 3 family protein
		TRINITY_DN108631_c0_g1_i1	TRINITY_DN108631_c0_g1	Os01t0214800-02	71	158	343	3.22e-38	1	6278521	6281742	Lipase, GDSL domain containing protein
		TRINITY_DN108674_c1_g4_i1	TRINITY_DN108674_c1_g4	Os06t0156600-01	120	166	360	0.15	6	2893694	2895804	Lipase, GDSL domain containing protein
		TRINITY_DN108696_c0_g1_i1	TRINITY_DN108696_c0_g1	Os09t0421300-01	711	773	817	0.44	9	15222675	15226444	Phospholipase D lambda
		TRINITY_DN10900_c1_g1_i3	TRINITY_DN10900_c1_g1	Os09t0513100-02	98	183	250	1.8	9	19966919	19970151	Similar to Phospholipase A1
		TRINITY_DN10905_c0_g1_i7	TRINITY_DN10905_c0_g1	Os01t0362100-01	225	251	698	6.2	1	14754835	14764507	Esterase/lipase/thioesterase domain containing protein
		TRINITY_DN10969_c1_g1_i5	TRINITY_DN10969_c1_g1	Os06t0635300-00	149	178	388	5.9	6	25755113	25757948	Similar to gastric triacylglycerol lipase
		TRINITY_DN10994_c0_g1_i2	TRINITY_DN10994_c0_g1	Os07t0162900-01	250	273	399	0.022	7	3360001	3361559	Lipase, GDXG, active site domain containing protein
		TRINITY_DN10994_c0_g1_i3	TRINITY_DN10994_c0_g1	Os07t0162900-01	250	273	399	0.02	7	3360001	3361559	Lipase, GDXG, active site domain containing protein
		TRINITY_DN109952_c0_g1_i1	TRINITY_DN109952_c0_g1	Os12t0554500-00	285	299	610	1.7	12	22530250	22535023	Lipase, class 3 family protein
		TRINITY_DN11001_c0_g3_i1	TRINITY_DN11001_c0_g3	Os05t0210400-00	259	285	434	0.36	5	6838742	6842591	Lipase, GDSL domain containing protein
		TRINITY_DN11061_c0_g1_i5	TRINITY_DN11061_c0_g1	Os01t0651000-01	123	161	370	3.4	1	26290150	26292389	Lipase, GDSL domain containing protein
		TRINITY_DN11062_c0_g2_i1	TRINITY_DN11062_c0_g2	Os04t0669600-01	118	219	235	4.2	4	34150913	34152431	Phospholipase/carboxylesterase domain containing protein
		TRINITY_DN110797_c0_g1_i1	TRINITY_DN110797_c0_g1	Os01t0651800-01	342	415	420	2.15e-27	1	26321416	26324769	Lipase, class 3 family protein
		TRINITY_DN110923_c0_g1_i1	TRINITY_DN110923_c0_g1	Os09t0421300-01	422	461	817	7.6	9	15222675	15226444	Phospholipase D lambda
		TRINITY_DN11124_c1_g1_i6	TRINITY_DN11124_c1_g1	Os05t0127200-01	57	109	598	3.11e-09	5	1535764	1541542	Similar to Phospholipase C (Fragment)
		TRINITY_DN111488_c0_g1_i1	TRINITY_DN111488_c0_g1	Os01t0579900-01	192	230	275	0.000655	1	22439040	22441966	Esterase/lipase/thioesterase domain containing protein
		TRINITY_DN111791_c0_g1_i1	TRINITY_DN111791_c0_g1	Os01t0900400-01	337	361	435	7.3	1	39177169	39178676	Putative triacylglycerol (TAG) lipase, Phospholipase A1, Specification of empty-glume identity, Regulation of spikelet development, Endogenous jasmonic acid (JA) biosynthesi
		TRINITY_DN113210_c0_g1_i1	TRINITY_DN113210_c0_g1	Os03t0708000-01	110	142	163	0.66	3	28548351	28549923	Phospholipase A2 family protein
		TRINITY_DN11326_c0_g1_i1	TRINITY_DN11326_c0_g1	Os01t0315600-01	1	26	158	6.98e-06	1	11897584	11902407	Similar to Monoglyceride lipase
		TRINITY_DN11326_c0_g1_i2	TRINITY_DN11326_c0_g1	Os01t0315600-01	1	26	158	1.59e-07	1	11897584	11902407	Similar to Monoglyceride lipase
		TRINITY_DN113316_c1_g1_i1	TRINITY_DN113316_c1_g1	Os05t0574000-00	1	327	411	2.26e-103	5	28597575	28598915	Lipase, class 3 family protein
		TRINITY_DN113358_c0_g1_i1	TRINITY_DN113358_c0_g1	Os05t0372400-01	234	274	342	4.18e-10	5	17942072	17945667	Lipase, class 3 family protein
		TRINITY_DN113358_c1_g1_i1	TRINITY_DN113358_c1_g1	Os05t0372400-01	236	251	342	0.000136	5	17942072	17945667	Lipase, class 3 family protein
		TRINITY_DN11361_c0_g2_i1	TRINITY_DN11361_c0_g2	Os06t0609700-01	218	244	502	1.3	6	24277407	24282486	Esterase/lipase/thioesterase domain containing protein
		TRINITY_DN113757_c1_g1_i1	TRINITY_DN113757_c1_g1	Os06t0635300-00	357	385	388	1.2	6	25755113	25757948	Similar to gastric triacylglycerol lipase
		TRINITY_DN11385_c0_g1_i5	TRINITY_DN11385_c0_g1	Os01t0223000-01	65	109	384	6.6	1	6718349	6719944	Lipase, GDSL domain containing protein
		TRINITY_DN11401_c0_g2_i1	TRINITY_DN11401_c0_g2	Os01t0612900-01	39	378	408	3.31e-101	1	24312652	24317113	Lipase, GDSL domain containing protein
		TRINITY_DN114324_c0_g1_i1	TRINITY_DN114324_c0_g1	Os07t0520900-01	188	203	486	0.005	7	20115611	20123094	Similar to galactolipase/ phospholipase
		TRINITY_DN114758_c0_g1_i1	TRINITY_DN114758_c0_g1	Os04t0650200-01	208	224	355	0.017	4	33132306	33134251	Lipase, GDSL domain containing protein
		TRINITY_DN114775_c0_g1_i1	TRINITY_DN114775_c0_g1	Os07t0642200-01	74	104	391	1.9	7	26727638	26729979	Lipase, GDSL domain containing protein
		TRINITY_DN1148_c0_g1_i3	TRINITY_DN1148_c0_g1	Os09t0513100-02	124	182	250	8	9	19966919	19970151	Similar to Phospholipase A1
		TRINITY_DN115130_c0_g1_i1	TRINITY_DN115130_c0_g1	Os05t0408300-01	44	81	471	3.6	5	19934675	19938244	Similar to Lipase
		TRINITY_DN115135_c0_g1_i1	TRINITY_DN115135_c0_g1	Os08t0401800-00	74	106	805	0.84	8	19173524	19180857	Similar to Phospholipase D
		TRINITY_DN115562_c0_g1_i1	TRINITY_DN115562_c0_g1	Os01t0243000-01	15	79	359	1.2	1	7880003	7882578	Similar to triacylglycerol lipase
		TRINITY_DN115640_c0_g1_i1	TRINITY_DN115640_c0_g1	Os03t0289300-00	391	445	639	1.7	3	10024083	10027655	Similar to Phosphoinositide-specific phospholipase C
		TRINITY_DN116539_c0_g1_i1	TRINITY_DN116539_c0_g1	Os12t0566700-01	290	312	402	0.13	12	23295081	23299184	Lipase, GDSL domain containing protein
		TRINITY_DN116558_c0_g1_i1	TRINITY_DN116558_c0_g1	Os09t0392100-01	474	497	621	3.5	9	13559548	13563053	Lipase, class 3 family protein
		TRINITY_DN116686_c0_g1_i1	TRINITY_DN116686_c0_g1	Os05t0408300-01	386	471	471	4.85e-24	5	19934675	19938244	Similar to Lipase
		TRINITY_DN11668_c0_g2_i1	TRINITY_DN11668_c0_g2	Os02t0592600-01	98	130	776	0.009	2	22934104	22939899	Phospholipase C, phosphatidylinositol-specific, Y domain domain containing protein
		TRINITY_DN117507_c0_g2_i1	TRINITY_DN117507_c0_g2	Os06t0609700-01	201	247	502	4.6	6	24277407	24282486	Esterase/lipase/thioesterase domain containing protein
		TRINITY_DN117535_c0_g1_i1	TRINITY_DN117535_c0_g1	Os05t0171000-01	625	709	824	3.78e-49	5	4255849	4260122	Phospholipase D2 (EC 3.1.4.4)
		TRINITY_DN11757_c0_g1_i1	TRINITY_DN11757_c0_g1	Os01t0172400-04	96	111	451	2.1	1	3725174	3727006	Similar to Phospholipase D alpha 1
		TRINITY_DN11766_c1_g1_i11	TRINITY_DN11766_c1_g1	Os01t0582600-01	461	522	551	1.8	1	22604528	22606674	Phospholipase A2, active site domain containing protein
		TRINITY_DN11766_c1_g1_i8	TRINITY_DN11766_c1_g1	Os01t0582600-01	461	522	551	1.7	1	22604528	22606674	Phospholipase A2, active site domain containing protein
		TRINITY_DN117888_c0_g1_i1	TRINITY_DN117888_c0_g1	Os02t0207900-01	257	312	343	4	2	6038222	6039551	Similar to esterase/lipase/thioesterase family protein
		TRINITY_DN118190_c0_g1_i1	TRINITY_DN118190_c0_g1	Os02t0101400-01	236	266	282	2.1	2	78461	79533	Lipase, GDSL domain containing protein
		TRINITY_DN11888_c0_g1_i1	TRINITY_DN11888_c0_g1	Os07t0162900-01	74	387	399	1.8e-98	7	3360001	3361559	Lipase, GDXG, active site domain containing protein
		TRINITY_DN118967_c0_g1_i1	TRINITY_DN118967_c0_g1	Os01t0612900-01	83	111	408	0.5	1	24312652	24317113	Lipase, GDSL domain containing protein
		TRINITY_DN11904_c1_g3_i2	TRINITY_DN11904_c1_g3	Os05t0593000-01	248	298	423	0.19	5	29545102	29546639	Phospholipase A2, active site domain containing protein
		TRINITY_DN11908_c0_g1_i4	TRINITY_DN11908_c0_g1	Os12t0554500-00	197	239	610	7.3	12	22530250	22535023	Lipase, class 3 family protein
		TRINITY_DN11908_c0_g1_i5	TRINITY_DN11908_c0_g1	Os12t0554500-00	197	239	610	7.5	12	22530250	22535023	Lipase, class 3 family protein
		TRINITY_DN1192_c5_g1_i9	TRINITY_DN1192_c5_g1	Os01t0651800-01	166	195	420	0.82	1	26321416	26324769	Lipase, class 3 family protein
		TRINITY_DN119422_c0_g1_i1	TRINITY_DN119422_c0_g1	Os04t0489100-01	201	232	788	0.2	4	24431489	24440479	Lipase, class 3 family protein
		TRINITY_DN119531_c0_g1_i1	TRINITY_DN119531_c0_g1	Os06t0560700-01	232	398	407	8.45e-78	6	21447774	21450993	Lipase, GDSL domain containing protein
		TRINITY_DN119531_c0_g2_i1	TRINITY_DN119531_c0_g2	Os06t0560700-01	172	234	407	1.58e-13	6	21447774	21450993	Lipase, GDSL domain containing protein
		TRINITY_DN119563_c0_g1_i1	TRINITY_DN119563_c0_g1	Os05t0127200-01	526	596	598	0.55	5	1535764	1541542	Similar to Phospholipase C (Fragment)
		TRINITY_DN119578_c0_g1_i1	TRINITY_DN119578_c0_g1	Os07t0162900-01	74	148	399	2.49e-24	7	3360001	3361559	Lipase, GDXG, active site domain containing protein
		TRINITY_DN11981_c2_g1_i1	TRINITY_DN11981_c2_g1	Os08t0110700-01	398	421	937	4.6	8	561002	571309	Phospholipase-like protein homologous to phosphatidic acid-preferring phospholipaseA1, Glycerolipid metabolism, Amyloplast developmen
		TRINITY_DN120421_c0_g1_i1	TRINITY_DN120421_c0_g1	Os07t0162900-01	124	369	399	3.52e-06	7	3360001	3361559	Lipase, GDXG, active site domain containing protein
		TRINITY_DN120485_c2_g2_i1	TRINITY_DN120485_c2_g2	Os03t0580800-01	253	300	379	2.8	3	21306705	21313520	Lipase, GDSL domain containing protein
		TRINITY_DN12068_c0_g1_i7	TRINITY_DN12068_c0_g1	Os02t0286200-01	309	325	349	2.2	2	10758967	10762460	Lipase, class 3 family protein
		TRINITY_DN120891_c0_g1_i1	TRINITY_DN120891_c0_g1	Os02t0120200-01	297	394	910	3.73e-24	2	1061877	1066211	Similar to Phospholipase D nu-2 (Fragment)
		TRINITY_DN121000_c0_g1_i1	TRINITY_DN121000_c0_g1	Os04t0577300-01	409	430	430	1.12e-05	4	29110134	29112815	Similar to GDSL-motif lipase/hydrolase-like protein
		TRINITY_DN121133_c0_g1_i1	TRINITY_DN121133_c0_g1	Os10t0562200-00	418	452	584	5.8	10	22180638	22182457	Lipase-like protein
		TRINITY_DN12116_c0_g1_i1	TRINITY_DN12116_c0_g1	Os11t0658900-01	121	164	205	0.4	11	26434011	26438037	Similar to Lipase family protein
		TRINITY_DN121210_c0_g1_i1	TRINITY_DN121210_c0_g1	Os05t0171000-01	171	190	824	6.7	5	4255849	4260122	Phospholipase D2 (EC 3.1.4.4)
		TRINITY_DN121255_c3_g1_i1	TRINITY_DN121255_c3_g1	Os01t0216900-00	346	401	414	0.29	1	6374207	6381837	Lipase, GDSL domain containing protein
		TRINITY_DN121510_c0_g1_i1	TRINITY_DN121510_c0_g1	Os05t0210100-01	34	77	370	1.9	5	6824564	6827293	Lipase, GDSL domain containing protein
		TRINITY_DN121718_c0_g1_i1	TRINITY_DN121718_c0_g1	Os05t0419800-01	333	393	393	1.2	5	20586257	20590851	Lipase, GDSL domain containing protein
		TRINITY_DN12182_c1_g1_i3	TRINITY_DN12182_c1_g1	Os01t0315600-01	1	40	158	1.3e-21	1	11897584	11902407	Similar to Monoglyceride lipase
		TRINITY_DN12182_c1_g1_i4	TRINITY_DN12182_c1_g1	Os01t0315600-01	1	40	158	3.06e-22	1	11897584	11902407	Similar to Monoglyceride lipase
		TRINITY_DN12182_c1_g2_i1	TRINITY_DN12182_c1_g2	Os01t0315600-01	7	36	158	6.2e-13	1	11897584	11902407	Similar to Monoglyceride lipase
		TRINITY_DN12214_c0_g1_i6	TRINITY_DN12214_c0_g1	Os01t0612900-01	266	347	408	0.94	1	24312652	24317113	Lipase, GDSL domain containing protein
		TRINITY_DN12233_c1_g2_i1	TRINITY_DN12233_c1_g2	Os07t0162900-01	329	381	399	0.015	7	3360001	3361559	Lipase, GDXG, active site domain containing protein
		TRINITY_DN122665_c0_g1_i1	TRINITY_DN122665_c0_g1	Os05t0153300-00	309	331	537	5.8	5	3069666	3074392	Lipase, class 3 domain containing protein
		TRINITY_DN1226_c0_g4_i1	TRINITY_DN1226_c0_g4	Os02t0796600-01	1	264	264	7.51e-178	2	33876653	33880507	Esterase/lipase/thioesterase domain containing protein
		TRINITY_DN122783_c0_g1_i1	TRINITY_DN122783_c0_g1	Os02t0617400-01	218	243	367	6.8	2	24516374	24518168	Lipase, GDSL domain containing protein
		TRINITY_DN122870_c0_g1_i1	TRINITY_DN122870_c0_g1	Os09t0571500-02	176	239	379	0.33	9	22811278	22813495	Lipase, class 3 family protein
		TRINITY_DN122922_c0_g1_i1	TRINITY_DN122922_c0_g1	Os01t0521400-01	63	94	464	8.32e-11	1	18593290	18597834	Similar to lipase family protein
		TRINITY_DN12292_c0_g1_i1	TRINITY_DN12292_c0_g1	Os01t0827700-00	23	349	350	0	1	35415682	35417174	Lipase, GDSL domain containing protein
		TRINITY_DN12292_c0_g1_i2	TRINITY_DN12292_c0_g1	Os01t0827700-00	283	349	350	8.83e-31	1	35415682	35417174	Lipase, GDSL domain containing protein
		TRINITY_DN12316_c0_g1_i1	TRINITY_DN12316_c0_g1	Os05t0372400-01	1	342	342	0	5	17942072	17945667	Lipase, class 3 family protein
		TRINITY_DN12316_c0_g1_i2	TRINITY_DN12316_c0_g1	Os05t0372400-01	1	251	342	1.26e-167	5	17942072	17945667	Lipase, class 3 family protein
		TRINITY_DN12316_c0_g3_i1	TRINITY_DN12316_c0_g3	Os01t0936200-01	47	72	194	2.46e-11	1	41100496	41105054	Lipase, class 3 family protein
		TRINITY_DN12323_c0_g3_i1	TRINITY_DN12323_c0_g3	Os10t0521500-01	299	335	353	1.5	10	20181672	20185391	Esterase/lipase/thioesterase domain containing protein
		TRINITY_DN123625_c0_g1_i1	TRINITY_DN123625_c0_g1	Os01t0223200-01	70	102	379	0.6	1	6724946	6728538	Lipase, GDSL domain containing protein
		TRINITY_DN1239_c0_g2_i1	TRINITY_DN1239_c0_g2	Os03t0119100-01	285	321	835	4.3	3	1027590	1031440	Similar to Phospholipase D beta 2
		TRINITY_DN124510_c0_g1_i1	TRINITY_DN124510_c0_g1	Os02t0292600-01	5	45	409	4.9	2	11116177	11120334	Lipase, GDSL domain containing protein
		TRINITY_DN12487_c0_g1_i4	TRINITY_DN12487_c0_g1	Os07t0668300-01	36	175	225	9.7e-69	7	28222585	28224898	Lipase, GDSL domain containing protein
		TRINITY_DN12487_c0_g1_i6	TRINITY_DN12487_c0_g1	Os07t0668300-01	36	175	225	7.29e-69	7	28222585	28224898	Lipase, GDSL domain containing protein
		TRINITY_DN12487_c0_g1_i8	TRINITY_DN12487_c0_g1	Os07t0668300-01	36	175	225	4.18e-71	7	28222585	28224898	Lipase, GDSL domain containing protein
		TRINITY_DN125289_c1_g1_i1	TRINITY_DN125289_c1_g1	Os05t0171000-01	442	489	824	0.51	5	4255849	4260122	Phospholipase D2 (EC 3.1.4.4)
		TRINITY_DN12539_c0_g1_i1	TRINITY_DN12539_c0_g1	Os09t0392100-01	126	140	621	0.057	9	13559548	13563053	Lipase, class 3 family protein
		TRINITY_DN12539_c0_g1_i2	TRINITY_DN12539_c0_g1	Os09t0392100-01	4	23	621	0.000658	9	13559548	13563053	Lipase, class 3 family protein
		TRINITY_DN126248_c0_g1_i1	TRINITY_DN126248_c0_g1	Os01t0651000-01	93	150	370	1.1	1	26290150	26292389	Lipase, GDSL domain containing protein
		TRINITY_DN126248_c0_g1_i2	TRINITY_DN126248_c0_g1	Os01t0651000-01	78	116	370	0.67	1	26290150	26292389	Lipase, GDSL domain containing protein
		TRINITY_DN126385_c0_g1_i1	TRINITY_DN126385_c0_g1	Os06t0163200-01	215	371	376	0.00023	6	3186510	3191315	Esterase/lipase/thioesterase domain containing protein
		TRINITY_DN126524_c0_g1_i1	TRINITY_DN126524_c0_g1	Os02t0286200-01	243	268	349	2.3	2	10758967	10762460	Lipase, class 3 family protein
		TRINITY_DN126842_c0_g1_i1	TRINITY_DN126842_c0_g1	Os02t0592600-01	208	229	776	1.8	2	22934104	22939899	Phospholipase C, phosphatidylinositol-specific, Y domain domain containing protein
		TRINITY_DN12688_c0_g3_i1	TRINITY_DN12688_c0_g3	Os08t0401800-00	732	759	805	1.3	8	19173524	19180857	Similar to Phospholipase D
		TRINITY_DN12715_c0_g1_i1	TRINITY_DN12715_c0_g1	Os01t0728100-01	59	83	110	1.03e-10	1	30361864	30364101	Lipase, GDSL domain containing protein
		TRINITY_DN12715_c0_g2_i1	TRINITY_DN12715_c0_g2	Os05t0518300-01	143	236	365	2.82e-37	5	25682955	25685052	Lipase, GDSL domain containing protein
		TRINITY_DN12715_c0_g2_i2	TRINITY_DN12715_c0_g2	Os05t0518300-01	143	236	365	1.99e-14	5	25682955	25685052	Lipase, GDSL domain containing protein
		TRINITY_DN12715_c0_g2_i3	TRINITY_DN12715_c0_g2	Os05t0518300-01	143	236	365	2.56e-13	5	25682955	25685052	Lipase, GDSL domain containing protein
		TRINITY_DN12715_c0_g3_i1	TRINITY_DN12715_c0_g3	Os08t0112900-01	51	381	381	2.31e-166	8	686288	693733	Lipase, GDSL domain containing protein
		TRINITY_DN12715_c0_g3_i2	TRINITY_DN12715_c0_g3	Os08t0112900-01	292	381	381	3.83e-38	8	686288	693733	Lipase, GDSL domain containing protein
		TRINITY_DN12715_c0_g4_i1	TRINITY_DN12715_c0_g4	Os05t0419800-01	62	393	393	0	5	20586257	20590851	Lipase, GDSL domain containing protein
		TRINITY_DN12715_c0_g5_i2	TRINITY_DN12715_c0_g5	Os05t0518300-01	32	365	365	0	5	25682955	25685052	Lipase, GDSL domain containing protein
		TRINITY_DN127515_c0_g1_i1	TRINITY_DN127515_c0_g1	Os01t0243000-01	66	103	359	0.17	1	7880003	7882578	Similar to triacylglycerol lipase
		TRINITY_DN127774_c0_g1_i1	TRINITY_DN127774_c0_g1	Os09t0571500-02	72	120	379	2.2	9	22811278	22813495	Lipase, class 3 family protein
		TRINITY_DN12818_c0_g2_i1	TRINITY_DN12818_c0_g2	Os03t0580800-01	146	233	379	5.59e-07	3	21306705	21313520	Lipase, GDSL domain containing protein
		TRINITY_DN12820_c0_g1_i4	TRINITY_DN12820_c0_g1	Os08t0401800-00	83	120	805	4	8	19173524	19180857	Similar to Phospholipase D
		TRINITY_DN128521_c0_g1_i2	TRINITY_DN128521_c0_g1	Os02t0481700-01	373	398	506	2.1	2	16602669	16608160	Similar to lipase class 3 family protein
		TRINITY_DN128658_c0_g1_i1	TRINITY_DN128658_c0_g1	Os10t0394000-01	156	203	338	0.5	10	13142398	13144630	Similar to GDSL-like Lipase/Acylhydrolase family protein, expressed
		TRINITY_DN128673_c0_g1_i1	TRINITY_DN128673_c0_g1	Os05t0534500-01	80	109	160	2.39e-09	5	26538000	26541970	Phospholipase C, phosphatidylinositol-specific , X region domain containing protein
		TRINITY_DN128698_c0_g1_i1	TRINITY_DN128698_c0_g1	Os01t0172400-01	287	329	749	3.6	1	3725174	3728791	Similar to Phospholipase D alpha 1
		TRINITY_DN12896_c0_g1_i1	TRINITY_DN12896_c0_g1	Os03t0826600-02	257	305	409	0.34	3	34724353	34727241	Similar to Phospholipase (Fragment)
		TRINITY_DN129158_c0_g1_i1	TRINITY_DN129158_c0_g1	Os05t0419800-01	305	363	393	0.2	5	20586257	20590851	Lipase, GDSL domain containing protein
		TRINITY_DN129219_c0_g1_i2	TRINITY_DN129219_c0_g1	Os12t0554500-00	401	442	610	0.075	12	22530250	22535023	Lipase, class 3 family protein
		TRINITY_DN129458_c0_g2_i1	TRINITY_DN129458_c0_g2	Os05t0171000-01	509	673	824	2.94e-10	5	4255849	4260122	Phospholipase D2 (EC 3.1.4.4)
		TRINITY_DN12950_c0_g1_i1	TRINITY_DN12950_c0_g1	Os06t0604400-01	94	118	817	2.8	6	23928713	23932370	Similar to Phospholipase D
		TRINITY_DN129784_c0_g1_i1	TRINITY_DN129784_c0_g1	Os05t0574100-01	133	203	407	1.54e-28	5	28598933	28603266	Lipase, class 3 family protein
		TRINITY_DN129936_c0_g1_i1	TRINITY_DN129936_c0_g1	Os01t0936200-01	58	157	194	0.088	1	41100496	41105054	Lipase, class 3 family protein
		TRINITY_DN130088_c1_g1_i1	TRINITY_DN130088_c1_g1	Os07t0162900-01	348	396	399	1.7	7	3360001	3361559	Lipase, GDXG, active site domain containing protein
		TRINITY_DN130242_c0_g1_i1	TRINITY_DN130242_c0_g1	Os07t0520900-02	827	845	1226	0.56	7	20115227	20123058	Similar to galactolipase/ phospholipase
		TRINITY_DN1302_c1_g4_i1	TRINITY_DN1302_c1_g4	Os01t0214800-01	76	371	372	0	1	6278520	6283559	Lipase, GDSL domain containing protein
		TRINITY_DN1302_c1_g5_i1	TRINITY_DN1302_c1_g5	Os06t0531600-01	31	113	375	1.63e-40	6	19839394	19842519	Lipase, GDSL domain containing protein
		TRINITY_DN130388_c0_g1_i1	TRINITY_DN130388_c0_g1	Os04t0669500-01	50	181	266	2.99e-27	4	34148182	34150717	Phospholipase/carboxylesterase domain containing protein
		TRINITY_DN130658_c0_g1_i1	TRINITY_DN130658_c0_g1	Os05t0153300-00	423	458	537	6.6	5	3069666	3074392	Lipase, class 3 domain containing protein
		TRINITY_DN13126_c0_g1_i1	TRINITY_DN13126_c0_g1	Os01t0618700-01	73	142	264	0.032	1	24614231	24615465	Lipase, class 3 family protein
		TRINITY_DN13126_c0_g1_i2	TRINITY_DN13126_c0_g1	Os01t0618700-01	73	153	264	0.003	1	24614231	24615465	Lipase, class 3 family protein
		TRINITY_DN131546_c0_g1_i1	TRINITY_DN131546_c0_g1	Os01t0579900-01	155	193	275	2.61e-07	1	22439040	22441966	Esterase/lipase/thioesterase domain containing protein
		TRINITY_DN131587_c0_g1_i1	TRINITY_DN131587_c0_g1	Os07t0668300-01	62	100	225	0.72	7	28222585	28224898	Lipase, GDSL domain containing protein
		TRINITY_DN13206_c0_g1_i1	TRINITY_DN13206_c0_g1	Os06t0531600-01	88	110	375	2.4e-11	6	19839394	19842519	Lipase, GDSL domain containing protein
		TRINITY_DN13221_c0_g4_i1	TRINITY_DN13221_c0_g4	Os05t0557900-01	370	415	482	1.4	5	27759551	27763406	Esterase/lipase/thioesterase domain containing protein
		TRINITY_DN132297_c1_g1_i1	TRINITY_DN132297_c1_g1	Os01t0216500-00	32	65	378	2.92e-13	1	6365063	6367057	Lipase, GDSL domain containing protein
		TRINITY_DN132598_c0_g1_i1	TRINITY_DN132598_c0_g1	Os01t0216500-00	323	374	378	1.1	1	6365063	6367057	Lipase, GDSL domain containing protein
		TRINITY_DN132737_c0_g1_i1	TRINITY_DN132737_c0_g1	Os01t0309900-01	128	169	635	0.1	1	11618335	11622522	Lipase, class 3 family protein
		TRINITY_DN132777_c0_g1_i1	TRINITY_DN132777_c0_g1	Os10t0394000-01	62	105	338	0.2	10	13142398	13144630	Similar to GDSL-like Lipase/Acylhydrolase family protein, expressed
		TRINITY_DN133012_c0_g1_i1	TRINITY_DN133012_c0_g1	Os10t0521500-01	155	199	353	0.32	10	20181672	20185391	Esterase/lipase/thioesterase domain containing protein
		TRINITY_DN133014_c0_g1_i1	TRINITY_DN133014_c0_g1	Os05t0534500-01	67	82	160	0.000732	5	26538000	26541970	Phospholipase C, phosphatidylinositol-specific , X region domain containing protein
		TRINITY_DN133173_c0_g1_i1	TRINITY_DN133173_c0_g1	Os06t0609700-01	256	281	502	0.9	6	24277407	24282486	Esterase/lipase/thioesterase domain containing protein
		TRINITY_DN133179_c0_g1_i2	TRINITY_DN133179_c0_g1	Os01t0521400-01	92	123	464	3.3	1	18593290	18597834	Similar to lipase family protein
		TRINITY_DN133663_c0_g1_i1	TRINITY_DN133663_c0_g1	Os02t0780700-01	108	145	657	3.2	2	33078311	33083556	Lipase, class 3 family protein
		TRINITY_DN13374_c0_g1_i1	TRINITY_DN13374_c0_g1	Os12t0126100-00	99	112	291	2.4	12	1263484	1265342	Similar to GDSL-like Lipase/Acylhydrolase family protein, expressed
		TRINITY_DN133776_c0_g1_i1	TRINITY_DN133776_c0_g1	Os04t0507700-01	68	101	368	1	4	25368373	25372042	Lipase, GDSL domain containing protein
		TRINITY_DN1341_c0_g1_i1	TRINITY_DN1341_c0_g1	Os01t0649900-01	34	391	400	1.25e-173	1	26222617	26225117	Lipase, GDSL domain containing protein
		TRINITY_DN1341_c0_g1_i2	TRINITY_DN1341_c0_g1	Os01t0649900-01	34	395	400	0	1	26222617	26225117	Lipase, GDSL domain containing protein
		TRINITY_DN1341_c0_g1_i3	TRINITY_DN1341_c0_g1	Os01t0649900-01	34	400	400	0	1	26222617	26225117	Lipase, GDSL domain containing protein
		TRINITY_DN1341_c0_g1_i4	TRINITY_DN1341_c0_g1	Os01t0649900-01	34	161	400	1.11e-57	1	26222617	26225117	Lipase, GDSL domain containing protein
		TRINITY_DN1341_c0_g1_i5	TRINITY_DN1341_c0_g1	Os01t0649900-01	214	391	400	4.75e-129	1	26222617	26225117	Lipase, GDSL domain containing protein
		TRINITY_DN1341_c0_g1_i6	TRINITY_DN1341_c0_g1	Os01t0649900-01	34	308	400	1.72e-130	1	26222617	26225117	Lipase, GDSL domain containing protein
		TRINITY_DN1341_c0_g1_i7	TRINITY_DN1341_c0_g1	Os01t0649900-01	214	400	400	2.26e-145	1	26222617	26225117	Lipase, GDSL domain containing protein
		TRINITY_DN1341_c0_g2_i1	TRINITY_DN1341_c0_g2	Os05t0210100-01	24	76	370	2.12e-28	5	6824564	6827293	Lipase, GDSL domain containing protein
		TRINITY_DN1341_c0_g2_i2	TRINITY_DN1341_c0_g2	Os05t0210100-01	26	76	370	1.25e-27	5	6824564	6827293	Lipase, GDSL domain containing protein
		TRINITY_DN1341_c0_g4_i1	TRINITY_DN1341_c0_g4	Os05t0210100-01	71	369	370	0	5	6824564	6827293	Lipase, GDSL domain containing protein
		TRINITY_DN1341_c2_g1_i1	TRINITY_DN1341_c2_g1	Os06t0156700-01	50	404	404	1.2e-173	6	2898787	2900606	Lipase, GDSL domain containing protein
		TRINITY_DN134538_c0_g1_i1	TRINITY_DN134538_c0_g1	Os02t0717100-01	66	94	223	1.1	2	29745546	29747405	Esterase/lipase/thioesterase domain containing protein
		TRINITY_DN134663_c0_g1_i1	TRINITY_DN134663_c0_g1	Os07t0668700-01	209	241	358	0.25	7	28240466	28245407	Lipase, class 3 family protein
		TRINITY_DN13522_c0_g1_i1	TRINITY_DN13522_c0_g1	Os03t0289300-00	49	75	639	7.2	3	10024083	10027655	Similar to Phosphoinositide-specific phospholipase C
		TRINITY_DN135369_c0_g1_i1	TRINITY_DN135369_c0_g1	Os12t0614100-00	370	412	457	3	12	26026407	26027780	Similar to Lipase family protein
		TRINITY_DN135457_c0_g1_i1	TRINITY_DN135457_c0_g1	Os01t0827700-00	193	222	350	3	1	35415682	35417174	Lipase, GDSL domain containing protein
		TRINITY_DN135469_c0_g1_i1	TRINITY_DN135469_c0_g1	Os06t0210900-01	160	204	489	2.6	6	5657850	5661263	Lipase, class 3 family protein
		TRINITY_DN135522_c0_g1_i1	TRINITY_DN135522_c0_g1	Os01t0172400-01	278	311	749	3.1	1	3725174	3728791	Similar to Phospholipase D alpha 1
		TRINITY_DN135538_c0_g1_i1	TRINITY_DN135538_c0_g1	Os05t0153300-00	221	232	537	3.9	5	3069666	3074392	Lipase, class 3 domain containing protein
		TRINITY_DN135619_c1_g1_i1	TRINITY_DN135619_c1_g1	Os07t0260400-01	228	259	838	0.82	7	9105495	9112919	Similar to Phospholipase D nu-2 (Fragment)
		TRINITY_DN135622_c0_g1_i1	TRINITY_DN135622_c0_g1	Os03t0391300-01	201	245	667	0.59	3	15675471	15677773	Similar to Phospholipase D alpha 1 (EC 3.1.4.4) (PLD alpha 1) (Choline phosphatase 1) (Phosphatidylcholine-hydrolyzing phospholipase D 1)
		TRINITY_DN135859_c0_g1_i2	TRINITY_DN135859_c0_g1	Os01t0650900-00	35	76	392	5.3	1	26286441	26287942	Lipase, GDSL domain containing protein
		TRINITY_DN135927_c0_g1_i1	TRINITY_DN135927_c0_g1	Os07t0520900-02	836	853	1226	0.19	7	20115227	20123058	Similar to galactolipase/ phospholipase
		TRINITY_DN135958_c0_g1_i1	TRINITY_DN135958_c0_g1	Os01t0900400-01	345	363	435	9.6	1	39177169	39178676	Putative triacylglycerol (TAG) lipase, Phospholipase A1, Specification of empty-glume identity, Regulation of spikelet development, Endogenous jasmonic acid (JA) biosynthesi
		TRINITY_DN136141_c1_g1_i1	TRINITY_DN136141_c1_g1	Os01t0223000-01	191	215	384	0.22	1	6718349	6719944	Lipase, GDSL domain containing protein
		TRINITY_DN136255_c0_g1_i1	TRINITY_DN136255_c0_g1	Os08t0112900-01	98	119	381	0.75	8	686288	693733	Lipase, GDSL domain containing protein
		TRINITY_DN136466_c0_g1_i1	TRINITY_DN136466_c0_g1	Os11t0655800-01	149	279	366	6.42e-17	11	26263729	26267141	Lipase, class 3 family protein
		TRINITY_DN136576_c0_g1_i1	TRINITY_DN136576_c0_g1	Os07t0520900-02	823	870	1226	3.9	7	20115227	20123058	Similar to galactolipase/ phospholipase
		TRINITY_DN136814_c0_g1_i1	TRINITY_DN136814_c0_g1	Os05t0574000-00	160	224	411	2.96e-10	5	28597575	28598915	Lipase, class 3 family protein
		TRINITY_DN137071_c0_g1_i1	TRINITY_DN137071_c0_g1	Os06t0725200-01	100	126	368	0.000226	6	30838067	30839951	Lipase, GDSL domain containing protein
		TRINITY_DN13729_c0_g2_i1	TRINITY_DN13729_c0_g2	Os01t0751600-01	156	191	411	4.1	1	31524164	31527114	Class III lipase, Regulation of tillering, plant height, and spikelet fertilit
		TRINITY_DN137408_c0_g1_i1	TRINITY_DN137408_c0_g1	Os06t0604400-01	504	529	817	9.1e-05	6	23928713	23932370	Similar to Phospholipase D
		TRINITY_DN137524_c0_g1_i1	TRINITY_DN137524_c0_g1	Os09t0394700-01	142	208	397	0.037	9	13695392	13699818	Similar to Lysophospholipase-like protein
		TRINITY_DN13767_c0_g2_i2	TRINITY_DN13767_c0_g2	Os08t0401800-00	606	628	805	0.61	8	19173524	19180857	Similar to Phospholipase D
		TRINITY_DN13767_c0_g2_i3	TRINITY_DN13767_c0_g2	Os08t0401800-00	606	628	805	0.3	8	19173524	19180857	Similar to Phospholipase D
		TRINITY_DN137937_c0_g1_i1	TRINITY_DN137937_c0_g1	Os01t0521400-01	237	287	464	0.61	1	18593290	18597834	Similar to lipase family protein
		TRINITY_DN138565_c0_g1_i1	TRINITY_DN138565_c0_g1	Os03t0826600-01	156	198	545	0.000752	3	34724328	34727241	Similar to Phospholipase (Fragment)
		TRINITY_DN138941_c0_g1_i1	TRINITY_DN138941_c0_g1	Os03t0289300-00	566	597	639	1.5	3	10024083	10027655	Similar to Phosphoinositide-specific phospholipase C
		TRINITY_DN13949_c0_g1_i3	TRINITY_DN13949_c0_g1	Os01t0837200-01	62	92	119	2.66e-05	1	35894448	35895172	Similar to esterase/lipase/thioesterase family protein
		TRINITY_DN139541_c0_g1_i1	TRINITY_DN139541_c0_g1	Os01t0214800-02	202	263	343	4.2	1	6278521	6281742	Lipase, GDSL domain containing protein
		TRINITY_DN139869_c0_g1_i1	TRINITY_DN139869_c0_g1	Os04t0669600-01	10	44	235	0.31	4	34150913	34152431	Phospholipase/carboxylesterase domain containing protein
		TRINITY_DN140163_c0_g1_i1	TRINITY_DN140163_c0_g1	Os05t0518300-01	228	257	365	0.13	5	25682955	25685052	Lipase, GDSL domain containing protein
		TRINITY_DN14030_c0_g1_i12	TRINITY_DN14030_c0_g1	Os01t0738500-01	80	488	591	4.08e-72	1	30828776	30832255	Phospholipase C, phosphatidylinositol-specific, Y domain domain containing protein
		TRINITY_DN14030_c0_g1_i13	TRINITY_DN14030_c0_g1	Os01t0531200-01	278	491	692	6.27e-25	1	19115283	19122409	Phospholipase C, phosphatidylinositol-specific, Y domain domain containing protein
		TRINITY_DN14030_c0_g1_i3	TRINITY_DN14030_c0_g1	Os01t0738500-01	275	488	591	3.57e-29	1	30828776	30832255	Phospholipase C, phosphatidylinositol-specific, Y domain domain containing protein
		TRINITY_DN14030_c0_g1_i7	TRINITY_DN14030_c0_g1	Os01t0738500-01	347	488	591	2.97e-13	1	30828776	30832255	Phospholipase C, phosphatidylinositol-specific, Y domain domain containing protein
		TRINITY_DN14030_c0_g1_i8	TRINITY_DN14030_c0_g1	Os01t0738500-01	275	488	591	1.09e-24	1	30828776	30832255	Phospholipase C, phosphatidylinositol-specific, Y domain domain containing protein
		TRINITY_DN140411_c0_g1_i1	TRINITY_DN140411_c0_g1	Os05t0408300-01	157	340	471	2.16e-80	5	19934675	19938244	Similar to Lipase
		TRINITY_DN1406_c3_g4_i1	TRINITY_DN1406_c3_g4	Os01t0651000-01	93	116	370	7.7	1	26290150	26292389	Lipase, GDSL domain containing protein
		TRINITY_DN140735_c0_g1_i1	TRINITY_DN140735_c0_g1	Os05t0171050-01	652	684	703	1.5	5	4256062	4258888	Similar to Phospholipase D alpha 1 precursor (EC 3.1.4.4) (PLD alpha 1) (Choline phosphatase 1) (Phosphatidylcholine-hydrolyzing phospholipase D 1)
		TRINITY_DN14098_c1_g1_i1	TRINITY_DN14098_c1_g1	Os11t0299300-01	150	201	460	1.8	11	11110526	11112183	Lipase, class 3 family protein
		TRINITY_DN14098_c1_g1_i2	TRINITY_DN14098_c1_g1	Os11t0299300-01	150	197	460	0.86	11	11110526	11112183	Lipase, class 3 family protein
		TRINITY_DN141082_c0_g1_i1	TRINITY_DN141082_c0_g1	Os01t0309900-01	127	146	635	0.58	1	11618335	11622522	Lipase, class 3 family protein
		TRINITY_DN141136_c0_g1_i1	TRINITY_DN141136_c0_g1	Os01t0318000-00	110	137	170	0.1	1	12074526	12075088	Similar to esterase/lipase/thioesterase family protein
		TRINITY_DN14119_c0_g2_i2	TRINITY_DN14119_c0_g2	Os11t0299300-01	260	288	460	4.4	11	11110526	11112183	Lipase, class 3 family protein
		TRINITY_DN141506_c0_g1_i1	TRINITY_DN141506_c0_g1	Os03t0119100-01	734	765	835	0.68	3	1027590	1031440	Similar to Phospholipase D beta 2
		TRINITY_DN14167_c0_g1_i2	TRINITY_DN14167_c0_g1	Os01t0936200-01	58	131	194	4.56e-15	1	41100496	41105054	Lipase, class 3 family protein
		TRINITY_DN14168_c0_g1_i1	TRINITY_DN14168_c0_g1	Os09t0571500-01	20	514	518	0	9	22811278	22814067	Lipase, class 3 family protein
		TRINITY_DN14168_c0_g1_i2	TRINITY_DN14168_c0_g1	Os09t0571500-01	85	514	518	0	9	22811278	22814067	Lipase, class 3 family protein
		TRINITY_DN14168_c0_g1_i3	TRINITY_DN14168_c0_g1	Os09t0571500-01	164	514	518	0	9	22811278	22814067	Lipase, class 3 family protein
		TRINITY_DN14168_c0_g1_i4	TRINITY_DN14168_c0_g1	Os09t0571500-01	20	372	518	0	9	22811278	22814067	Lipase, class 3 family protein
		TRINITY_DN14168_c0_g1_i5	TRINITY_DN14168_c0_g1	Os09t0571500-01	20	514	518	0	9	22811278	22814067	Lipase, class 3 family protein
		TRINITY_DN14168_c0_g1_i6	TRINITY_DN14168_c0_g1	Os09t0571500-01	20	514	518	0	9	22811278	22814067	Lipase, class 3 family protein
		TRINITY_DN142356_c0_g1_i1	TRINITY_DN142356_c0_g1	Os01t0214800-02	22	72	343	0.91	1	6278521	6281742	Lipase, GDSL domain containing protein
		TRINITY_DN142614_c0_g1_i1	TRINITY_DN142614_c0_g1	Os05t0401000-01	154	171	388	0.039	5	19503109	19507187	Lipase, GDSL domain containing protein
		TRINITY_DN142733_c0_g1_i1	TRINITY_DN142733_c0_g1	Os06t0725100-01	139	181	381	2.4	6	30828273	30830398	Lipase, GDSL domain containing protein
		TRINITY_DN142816_c0_g1_i1	TRINITY_DN142816_c0_g1	Os03t0119100-01	307	345	835	1.08e-22	3	1027590	1031440	Similar to Phospholipase D beta 2
		TRINITY_DN142864_c0_g1_i1	TRINITY_DN142864_c0_g1	Os12t0554500-00	528	565	610	0.67	12	22530250	22535023	Lipase, class 3 family protein
		TRINITY_DN142875_c0_g1_i1	TRINITY_DN142875_c0_g1	Os08t0487900-01	261	311	414	0.4	8	24129929	24134704	Esterase/lipase/thioesterase domain containing protein
		TRINITY_DN142892_c0_g1_i1	TRINITY_DN142892_c0_g1	Os01t0582600-01	368	463	551	2.12e-51	1	22604528	22606674	Phospholipase A2, active site domain containing protein
		TRINITY_DN14290_c0_g1_i2	TRINITY_DN14290_c0_g1	Os02t0110000-01	400	421	453	1.7	2	545700	548055	Lipase, GDSL domain containing protein
		TRINITY_DN143260_c0_g1_i1	TRINITY_DN143260_c0_g1	Os08t0110700-01	466	504	937	5.2	8	561002	571309	Phospholipase-like protein homologous to phosphatidic acid-preferring phospholipaseA1, Glycerolipid metabolism, Amyloplast developmen
		TRINITY_DN143290_c0_g1_i1	TRINITY_DN143290_c0_g1	Os05t0171000-01	89	136	824	1.4	5	4255849	4260122	Phospholipase D2 (EC 3.1.4.4)
		TRINITY_DN143688_c0_g1_i1	TRINITY_DN143688_c0_g1	Os12t0554500-00	389	440	610	0.034	12	22530250	22535023	Lipase, class 3 family protein
		TRINITY_DN143720_c0_g1_i1	TRINITY_DN143720_c0_g1	Os01t0215000-01	326	352	385	2.1	1	6288365	6292301	Lipase, GDSL domain containing protein
		TRINITY_DN143922_c0_g1_i1	TRINITY_DN143922_c0_g1	Os02t0286200-01	286	349	349	0.004	2	10758967	10762460	Lipase, class 3 family protein
		TRINITY_DN144682_c0_g1_i1	TRINITY_DN144682_c0_g1	Os01t0214800-03	74	158	327	1.1	1	6278611	6283559	Lipase, GDSL domain containing protein
		TRINITY_DN14470_c0_g1_i14	TRINITY_DN14470_c0_g1	Os02t0286200-01	23	71	349	1.9	2	10758967	10762460	Lipase, class 3 family protein
		TRINITY_DN14477_c0_g1_i1	TRINITY_DN14477_c0_g1	Os04t0489100-01	175	762	788	0	4	24431489	24440479	Lipase, class 3 family protein
		TRINITY_DN14477_c0_g1_i12	TRINITY_DN14477_c0_g1	Os04t0489100-01	115	774	788	0	4	24431489	24440479	Lipase, class 3 family protein
		TRINITY_DN14477_c0_g1_i13	TRINITY_DN14477_c0_g1	Os01t0900200-01	1	57	369	7.83e-23	1	39162735	39165727	Lipase, class 3 domain containing protein
		TRINITY_DN14477_c0_g1_i14	TRINITY_DN14477_c0_g1	Os04t0489100-01	115	774	788	0	4	24431489	24440479	Lipase, class 3 family protein
		TRINITY_DN14477_c0_g1_i15	TRINITY_DN14477_c0_g1	Os04t0489100-01	115	436	788	2.16e-133	4	24431489	24440479	Lipase, class 3 family protein
		TRINITY_DN14477_c0_g1_i16	TRINITY_DN14477_c0_g1	Os04t0489100-01	119	267	788	1.65e-55	4	24431489	24440479	Lipase, class 3 family protein
		TRINITY_DN14477_c0_g1_i17	TRINITY_DN14477_c0_g1	Os04t0489100-01	434	466	788	1.52e-05	4	24431489	24440479	Lipase, class 3 family protein
		TRINITY_DN14477_c0_g1_i19	TRINITY_DN14477_c0_g1	Os01t0900200-01	56	353	369	2.32e-128	1	39162735	39165727	Lipase, class 3 domain containing protein
		TRINITY_DN14477_c0_g1_i2	TRINITY_DN14477_c0_g1	Os01t0900200-01	77	352	369	4.87e-109	1	39162735	39165727	Lipase, class 3 domain containing protein
		TRINITY_DN14477_c0_g1_i22	TRINITY_DN14477_c0_g1	Os04t0489100-01	115	762	788	0	4	24431489	24440479	Lipase, class 3 family protein
		TRINITY_DN14477_c0_g1_i4	TRINITY_DN14477_c0_g1	Os01t0900200-01	8	352	369	1.59e-165	1	39162735	39165727	Lipase, class 3 domain containing protein
		TRINITY_DN14477_c0_g1_i6	TRINITY_DN14477_c0_g1	Os01t0900200-01	1	367	369	2.39e-173	1	39162735	39165727	Lipase, class 3 domain containing protein
		TRINITY_DN14477_c0_g1_i8	TRINITY_DN14477_c0_g1	Os04t0489100-01	115	166	788	1.39e-14	4	24431489	24440479	Lipase, class 3 family protein
		TRINITY_DN14477_c0_g1_i9	TRINITY_DN14477_c0_g1	Os01t0900200-01	1	353	369	2.82e-166	1	39162735	39165727	Lipase, class 3 domain containing protein
		TRINITY_DN144992_c0_g1_i1	TRINITY_DN144992_c0_g1	Os06t0351500-01	251	278	378	0.65	6	14281547	14290711	Lipase, GDSL domain containing protein
		TRINITY_DN145245_c0_g1_i1	TRINITY_DN145245_c0_g1	Os01t0651300-01	53	99	178	0.42	1	26306238	26307237	Similar to GDSL-motif lipase/hydrolase-like protein
		TRINITY_DN145322_c0_g1_i1	TRINITY_DN145322_c0_g1	Os08t0475000-00	201	259	343	0.3	8	23408421	23409662	Lipase, GDXG, active site domain containing protein
		TRINITY_DN145403_c0_g1_i1	TRINITY_DN145403_c0_g1	Os12t0614500-00	44	56	399	3.5	12	26045658	26046857	Similar to Lipase family protein
		TRINITY_DN14547_c0_g1_i1	TRINITY_DN14547_c0_g1	Os12t0126100-00	81	111	291	3.95e-05	12	1263484	1265342	Similar to GDSL-like Lipase/Acylhydrolase family protein, expressed
		TRINITY_DN145506_c0_g1_i1	TRINITY_DN145506_c0_g1	Os04t0650200-01	189	301	355	5.69e-16	4	33132306	33134251	Lipase, GDSL domain containing protein
		TRINITY_DN145520_c0_g1_i1	TRINITY_DN145520_c0_g1	Os02t0816200-02	244	302	369	3.53e-08	2	34967597	34969261	Lipase, GDSL domain containing protein
		TRINITY_DN14601_c0_g1_i1	TRINITY_DN14601_c0_g1	Os01t0172400-05	133	169	255	9.8	1	3724667	3726228	Similar to Phospholipase D alpha 1
		TRINITY_DN146070_c0_g1_i1	TRINITY_DN146070_c0_g1	Os04t0650200-01	227	249	355	1.5	4	33132306	33134251	Lipase, GDSL domain containing protein
		TRINITY_DN14615_c0_g1_i1	TRINITY_DN14615_c0_g1	Os06t0649900-01	364	511	512	3.96e-79	6	26575128	26579581	Phospholipase D/Transphosphatidylase domain containing protein
		TRINITY_DN14615_c0_g1_i11	TRINITY_DN14615_c0_g1	Os06t0649900-01	33	193	512	6.15e-102	6	26575128	26579581	Phospholipase D/Transphosphatidylase domain containing protein
		TRINITY_DN14615_c0_g1_i2	TRINITY_DN14615_c0_g1	Os06t0649900-01	125	399	512	8.87e-143	6	26575128	26579581	Phospholipase D/Transphosphatidylase domain containing protein
		TRINITY_DN14615_c0_g1_i3	TRINITY_DN14615_c0_g1	Os06t0649900-01	56	399	512	0	6	26575128	26579581	Phospholipase D/Transphosphatidylase domain containing protein
		TRINITY_DN14615_c0_g1_i4	TRINITY_DN14615_c0_g1	Os06t0649900-01	125	511	512	0	6	26575128	26579581	Phospholipase D/Transphosphatidylase domain containing protein
		TRINITY_DN14615_c0_g1_i5	TRINITY_DN14615_c0_g1	Os06t0649900-01	59	399	512	0	6	26575128	26579581	Phospholipase D/Transphosphatidylase domain containing protein
		TRINITY_DN14615_c0_g1_i6	TRINITY_DN14615_c0_g1	Os06t0649900-01	33	137	512	3.28e-51	6	26575128	26579581	Phospholipase D/Transphosphatidylase domain containing protein
		TRINITY_DN14615_c0_g1_i7	TRINITY_DN14615_c0_g1	Os06t0649900-01	59	511	512	0	6	26575128	26579581	Phospholipase D/Transphosphatidylase domain containing protein
		TRINITY_DN14615_c0_g1_i8	TRINITY_DN14615_c0_g1	Os06t0649900-01	56	511	512	0	6	26575128	26579581	Phospholipase D/Transphosphatidylase domain containing protein
		TRINITY_DN14615_c0_g1_i9	TRINITY_DN14615_c0_g1	Os06t0649900-01	364	511	512	3.72e-79	6	26575128	26579581	Phospholipase D/Transphosphatidylase domain containing protein
		TRINITY_DN146208_c0_g1_i1	TRINITY_DN146208_c0_g1	Os04t0650200-01	18	99	355	6.73e-18	4	33132306	33134251	Lipase, GDSL domain containing protein
		TRINITY_DN14624_c0_g1_i12	TRINITY_DN14624_c0_g1	Os09t0132900-02	22	105	352	0.098	9	2501678	2504166	Lipase, GDSL domain containing protein
		TRINITY_DN14624_c0_g1_i6	TRINITY_DN14624_c0_g1	Os09t0132900-01	22	105	344	0.062	9	2501675	2504379	Lipase, GDSL domain containing protein
		TRINITY_DN146266_c0_g1_i1	TRINITY_DN146266_c0_g1	Os01t0362100-01	141	168	698	2.12e-08	1	14754835	14764507	Esterase/lipase/thioesterase domain containing protein
		TRINITY_DN146272_c0_g1_i1	TRINITY_DN146272_c0_g1	Os07t0668700-02	221	257	346	3.03e-24	7	28240545	28245410	Lipase, class 3 family protein
		TRINITY_DN14664_c0_g1_i4	TRINITY_DN14664_c0_g1	Os01t0172400-01	42	92	749	1.4	1	3725174	3728791	Similar to Phospholipase D alpha 1
		TRINITY_DN14664_c0_g1_i5	TRINITY_DN14664_c0_g1	Os01t0172400-01	42	92	749	0.88	1	3725174	3728791	Similar to Phospholipase D alpha 1
		TRINITY_DN146673_c0_g1_i1	TRINITY_DN146673_c0_g1	Os01t0329900-01	384	404	436	2.4	1	12734098	12738081	Similar to Lipase homolog (Fragment)
		TRINITY_DN146772_c0_g1_i1	TRINITY_DN146772_c0_g1	Os05t0153300-00	495	529	537	0.79	5	3069666	3074392	Lipase, class 3 domain containing protein
		TRINITY_DN147166_c0_g1_i1	TRINITY_DN147166_c0_g1	Os05t0184901-01	189	219	468	0.23	5	5187764	5189754	Phospholipase A2, active site domain containing protein
		TRINITY_DN14730_c0_g1_i2	TRINITY_DN14730_c0_g1	Os05t0171000-01	74	92	824	1.2	5	4255849	4260122	Phospholipase D2 (EC 3.1.4.4)
		TRINITY_DN14739_c0_g1_i2	TRINITY_DN14739_c0_g1	Os11t0655800-01	97	143	366	1.3	11	26263729	26267141	Lipase, class 3 family protein
		TRINITY_DN147453_c0_g1_i1	TRINITY_DN147453_c0_g1	Os02t0608801-00	351	381	403	0.15	2	23893258	23894469	Lipase, GDSL domain containing protein
		TRINITY_DN147481_c0_g1_i1	TRINITY_DN147481_c0_g1	Os09t0571500-02	109	167	379	0.88	9	22811278	22813495	Lipase, class 3 family protein
		TRINITY_DN147601_c0_g1_i1	TRINITY_DN147601_c0_g1	Os08t0401800-00	579	613	805	0.46	8	19173524	19180857	Similar to Phospholipase D
		TRINITY_DN14830_c0_g1_i14	TRINITY_DN14830_c0_g1	Os05t0593000-01	97	132	423	2.6	5	29545102	29546639	Phospholipase A2, active site domain containing protein
		TRINITY_DN14830_c0_g1_i4	TRINITY_DN14830_c0_g1	Os05t0593000-01	97	132	423	4.9	5	29545102	29546639	Phospholipase A2, active site domain containing protein
		TRINITY_DN14830_c0_g1_i8	TRINITY_DN14830_c0_g1	Os05t0593000-01	97	132	423	3	5	29545102	29546639	Phospholipase A2, active site domain containing protein
		TRINITY_DN14852_c0_g1_i11	TRINITY_DN14852_c0_g1	Os06t0609700-01	440	502	502	4.15e-10	6	24277407	24282486	Esterase/lipase/thioesterase domain containing protein
		TRINITY_DN14852_c0_g1_i3	TRINITY_DN14852_c0_g1	Os06t0609700-01	1	502	502	0	6	24277407	24282486	Esterase/lipase/thioesterase domain containing protein
		TRINITY_DN14852_c0_g1_i7	TRINITY_DN14852_c0_g1	Os06t0609700-01	1	313	502	0	6	24277407	24282486	Esterase/lipase/thioesterase domain containing protein
		TRINITY_DN14892_c0_g1_i2	TRINITY_DN14892_c0_g1	Os01t0172400-05	28	70	255	8.1	1	3724667	3726228	Similar to Phospholipase D alpha 1
		TRINITY_DN14945_c0_g1_i1	TRINITY_DN14945_c0_g1	Os05t0171000-01	470	824	824	0	5	4255849	4260122	Phospholipase D2 (EC 3.1.4.4)
		TRINITY_DN14945_c0_g1_i2	TRINITY_DN14945_c0_g1	Os03t0391400-01	53	438	438	0	3	15676873	15678725	Similar to Phospholipase D nu-2 (Fragment)
		TRINITY_DN149919_c0_g1_i1	TRINITY_DN149919_c0_g1	Os02t0120200-01	89	163	910	3.95e-25	2	1061877	1066211	Similar to Phospholipase D nu-2 (Fragment)
		TRINITY_DN149994_c0_g1_i1	TRINITY_DN149994_c0_g1	Os12t0274200-01	166	241	281	8.5e-32	12	10070074	10072136	Lipase, GDSL domain containing protein
		TRINITY_DN150003_c0_g1_i1	TRINITY_DN150003_c0_g1	Os01t0223000-01	324	352	384	2.1	1	6718349	6719944	Lipase, GDSL domain containing protein
		TRINITY_DN150145_c0_g1_i1	TRINITY_DN150145_c0_g1	Os09t0394700-01	160	186	397	0.46	9	13695392	13699818	Similar to Lysophospholipase-like protein
		TRINITY_DN150254_c0_g1_i1	TRINITY_DN150254_c0_g1	Os01t0362100-01	67	105	698	1.5	1	14754835	14764507	Esterase/lipase/thioesterase domain containing protein
		TRINITY_DN1503_c0_g4_i1	TRINITY_DN1503_c0_g4	Os01t0710700-01	69	142	465	3.41e-27	1	29529874	29532765	Lipase, class 3 family protein
		TRINITY_DN1503_c0_g5_i1	TRINITY_DN1503_c0_g5	Os01t0710700-01	1	444	465	0	1	29529874	29532765	Lipase, class 3 family protein
		TRINITY_DN150576_c0_g1_i1	TRINITY_DN150576_c0_g1	Os01t0612900-01	354	374	408	1.7	1	24312652	24317113	Lipase, GDSL domain containing protein
		TRINITY_DN15058_c0_g1_i1	TRINITY_DN15058_c0_g1	Os01t0329900-01	97	159	436	3.96e-30	1	12734098	12738081	Similar to Lipase homolog (Fragment)
		TRINITY_DN15058_c0_g1_i2	TRINITY_DN15058_c0_g1	Os01t0329900-01	97	159	436	4.14e-30	1	12734098	12738081	Similar to Lipase homolog (Fragment)
		TRINITY_DN150697_c0_g1_i1	TRINITY_DN150697_c0_g1	Os06t0604400-01	141	179	817	1.89e-05	6	23928713	23932370	Similar to Phospholipase D
		TRINITY_DN15081_c5_g1_i1	TRINITY_DN15081_c5_g1	Os01t0710700-01	64	83	465	0.68	1	29529874	29532765	Lipase, class 3 family protein
		TRINITY_DN151376_c0_g1_i1	TRINITY_DN151376_c0_g1	Os04t0669500-01	178	224	266	0.83	4	34148182	34150717	Phospholipase/carboxylesterase domain containing protein
		TRINITY_DN151473_c0_g1_i1	TRINITY_DN151473_c0_g1	Os12t0566700-02	289	311	313	1.7	12	23295081	23299157	Lipase, GDSL domain containing protein
		TRINITY_DN151517_c0_g1_i1	TRINITY_DN151517_c0_g1	Os01t0738500-01	76	151	591	1.8	1	30828776	30832255	Phospholipase C, phosphatidylinositol-specific, Y domain domain containing protein
		TRINITY_DN151584_c0_g1_i1	TRINITY_DN151584_c0_g1	Os03t0840800-01	255	279	355	3.1	3	35350196	35354897	Similar to Phospholipase D
		TRINITY_DN151934_c0_g1_i1	TRINITY_DN151934_c0_g1	Os05t0408300-01	418	458	471	1.01e-23	5	19934675	19938244	Similar to Lipase
		TRINITY_DN151952_c0_g1_i1	TRINITY_DN151952_c0_g1	Os05t0210400-00	3	71	434	0.73	5	6838742	6842591	Lipase, GDSL domain containing protein
		TRINITY_DN1521_c2_g1_i1	TRINITY_DN1521_c2_g1	Os01t0216500-00	298	373	378	1.08e-22	1	6365063	6367057	Lipase, GDSL domain containing protein
		TRINITY_DN15240_c0_g1_i1	TRINITY_DN15240_c0_g1	Os06t0609700-01	1	436	502	0	6	24277407	24282486	Esterase/lipase/thioesterase domain containing protein
		TRINITY_DN15240_c0_g1_i10	TRINITY_DN15240_c0_g1	Os06t0609700-01	390	502	502	1.17e-51	6	24277407	24282486	Esterase/lipase/thioesterase domain containing protein
		TRINITY_DN15240_c0_g1_i2	TRINITY_DN15240_c0_g1	Os06t0609700-01	1	152	502	6.27e-100	6	24277407	24282486	Esterase/lipase/thioesterase domain containing protein
		TRINITY_DN15240_c0_g1_i3	TRINITY_DN15240_c0_g1	Os06t0609700-01	218	502	502	3.48e-130	6	24277407	24282486	Esterase/lipase/thioesterase domain containing protein
		TRINITY_DN15240_c0_g1_i4	TRINITY_DN15240_c0_g1	Os06t0609700-01	1	502	502	0	6	24277407	24282486	Esterase/lipase/thioesterase domain containing protein
		TRINITY_DN15240_c0_g1_i5	TRINITY_DN15240_c0_g1	Os06t0609700-01	40	502	502	0	6	24277407	24282486	Esterase/lipase/thioesterase domain containing protein
		TRINITY_DN15240_c0_g1_i6	TRINITY_DN15240_c0_g1	Os06t0609700-01	218	502	502	3.68e-136	6	24277407	24282486	Esterase/lipase/thioesterase domain containing protein
		TRINITY_DN15240_c0_g1_i7	TRINITY_DN15240_c0_g1	Os06t0609700-01	150	502	502	0	6	24277407	24282486	Esterase/lipase/thioesterase domain containing protein
		TRINITY_DN15240_c0_g1_i8	TRINITY_DN15240_c0_g1	Os06t0609700-01	438	502	502	1.01e-29	6	24277407	24282486	Esterase/lipase/thioesterase domain containing protein
		TRINITY_DN15240_c0_g1_i9	TRINITY_DN15240_c0_g1	Os06t0609700-01	1	317	502	0	6	24277407	24282486	Esterase/lipase/thioesterase domain containing protein
		TRINITY_DN152459_c0_g1_i1	TRINITY_DN152459_c0_g1	Os01t0309900-01	479	548	635	1.6	1	11618335	11622522	Lipase, class 3 family protein
		TRINITY_DN152475_c0_g1_i1	TRINITY_DN152475_c0_g1	Os01t0580000-01	293	321	324	0.079	1	22446433	22449819	Esterase/lipase/thioesterase domain containing protein
		TRINITY_DN15248_c0_g1_i1	TRINITY_DN15248_c0_g1	Os01t0738500-01	90	316	591	1.01e-42	1	30828776	30832255	Phospholipase C, phosphatidylinositol-specific, Y domain domain containing protein
		TRINITY_DN15248_c0_g1_i10	TRINITY_DN15248_c0_g1	Os01t0738500-01	92	511	591	1.26e-71	1	30828776	30832255	Phospholipase C, phosphatidylinositol-specific, Y domain domain containing protein
		TRINITY_DN15248_c0_g1_i2	TRINITY_DN15248_c0_g1	Os01t0738500-01	92	511	591	1.26e-71	1	30828776	30832255	Phospholipase C, phosphatidylinositol-specific, Y domain domain containing protein
		TRINITY_DN15253_c0_g1_i2	TRINITY_DN15253_c0_g1	Os02t0286200-01	309	326	349	0.21	2	10758967	10762460	Lipase, class 3 family protein
		TRINITY_DN152556_c0_g1_i1	TRINITY_DN152556_c0_g1	Os12t0562400-00	352	418	590	2.87e-10	12	23048705	23053244	Similar to Phospholipase C (Fragment)
		TRINITY_DN152_c0_g1_i14	TRINITY_DN152_c0_g1	Os05t0171000-01	222	276	824	5.1	5	4255849	4260122	Phospholipase D2 (EC 3.1.4.4)
		TRINITY_DN153005_c0_g1_i1	TRINITY_DN153005_c0_g1	Os08t0110700-01	312	447	937	1.83e-09	8	561002	571309	Phospholipase-like protein homologous to phosphatidic acid-preferring phospholipaseA1, Glycerolipid metabolism, Amyloplast developmen
		TRINITY_DN153045_c0_g1_i1	TRINITY_DN153045_c0_g1	Os10t0562200-00	479	495	584	2.9	10	22180638	22182457	Lipase-like protein
		TRINITY_DN153047_c0_g1_i1	TRINITY_DN153047_c0_g1	Os04t0657500-01	1	160	462	3.67e-84	4	33530289	33533734	Lipase, class 3 family protein
		TRINITY_DN153341_c0_g1_i1	TRINITY_DN153341_c0_g1	Os02t0481700-01	198	225	506	1.7	2	16602669	16608160	Similar to lipase class 3 family protein
		TRINITY_DN15342_c0_g2_i1	TRINITY_DN15342_c0_g2	Os06t0649900-01	220	268	512	0.98	6	26575128	26579581	Phospholipase D/Transphosphatidylase domain containing protein
		TRINITY_DN15350_c0_g1_i4	TRINITY_DN15350_c0_g1	Os05t0518300-01	297	341	365	2	5	25682955	25685052	Lipase, GDSL domain containing protein
		TRINITY_DN153610_c0_g1_i1	TRINITY_DN153610_c0_g1	Os10t0524400-01	513	553	1046	0.71	10	20379579	20386096	Similar to Phospholipase D beta 2
		TRINITY_DN154020_c0_g1_i1	TRINITY_DN154020_c0_g1	Os05t0210100-01	315	366	370	4.3	5	6824564	6827293	Lipase, GDSL domain containing protein
		TRINITY_DN154184_c0_g1_i1	TRINITY_DN154184_c0_g1	Os07t0260400-01	472	594	838	7.37e-66	7	9105495	9112919	Similar to Phospholipase D nu-2 (Fragment)
		TRINITY_DN154253_c0_g1_i1	TRINITY_DN154253_c0_g1	Os08t0112900-01	307	338	381	0.51	8	686288	693733	Lipase, GDSL domain containing protein
		TRINITY_DN154276_c0_g1_i1	TRINITY_DN154276_c0_g1	Os02t0796600-01	164	224	264	0.003	2	33876653	33880507	Esterase/lipase/thioesterase domain containing protein
		TRINITY_DN154284_c0_g1_i1	TRINITY_DN154284_c0_g1	Os01t0936200-01	94	188	194	3.57e-05	1	41100496	41105054	Lipase, class 3 family protein
		TRINITY_DN154395_c0_g1_i1	TRINITY_DN154395_c0_g1	Os04t0509100-00	769	792	799	0.46	4	25460247	25467782	Similar to triacylglycerol lipase
		TRINITY_DN154585_c0_g1_i1	TRINITY_DN154585_c0_g1	Os09t0460500-00	242	262	313	3.1	9	17421207	17422414	Lipase, GDXG, active site domain containing protein
		TRINITY_DN154670_c0_g1_i1	TRINITY_DN154670_c0_g1	Os03t0119100-01	509	583	835	0.98	3	1027590	1031440	Similar to Phospholipase D beta 2
		TRINITY_DN15471_c1_g1_i3	TRINITY_DN15471_c1_g1	Os05t0506600-00	220	234	370	1.2	5	25025141	25027155	Lipase, GDSL domain containing protein
		TRINITY_DN154791_c0_g1_i1	TRINITY_DN154791_c0_g1	Os04t0489100-01	716	740	788	1.4	4	24431489	24440479	Lipase, class 3 family protein
		TRINITY_DN1548_c0_g1_i14	TRINITY_DN1548_c0_g1	Os11t0146600-00	126	173	405	7.3	11	2110687	2111904	Similar to Lipase family protein
		TRINITY_DN15491_c0_g1_i1	TRINITY_DN15491_c0_g1	Os01t0253900-02	310	362	596	4.3	1	8404250	8408353	Similar to triacylglycerol lipase
		TRINITY_DN155197_c0_g1_i1	TRINITY_DN155197_c0_g1	Os02t0780700-01	507	560	657	6.96e-19	2	33078311	33083556	Lipase, class 3 family protein
		TRINITY_DN155421_c0_g1_i1	TRINITY_DN155421_c0_g1	Os05t0419800-01	316	341	393	3.3	5	20586257	20590851	Lipase, GDSL domain containing protein
		TRINITY_DN155699_c0_g1_i1	TRINITY_DN155699_c0_g1	Os02t0617400-01	174	223	367	0.18	2	24516374	24518168	Lipase, GDSL domain containing protein
		TRINITY_DN155767_c0_g1_i1	TRINITY_DN155767_c0_g1	Os09t0571500-02	27	43	379	2.9	9	22811278	22813495	Lipase, class 3 family protein
		TRINITY_DN155806_c0_g1_i1	TRINITY_DN155806_c0_g1	Os06t0609700-01	256	281	502	0.081	6	24277407	24282486	Esterase/lipase/thioesterase domain containing protein
		TRINITY_DN15594_c1_g1_i1	TRINITY_DN15594_c1_g1	Os05t0127200-01	559	571	598	4.1	5	1535764	1541542	Similar to Phospholipase C (Fragment)
		TRINITY_DN155952_c0_g1_i1	TRINITY_DN155952_c0_g1	Os02t0110000-01	141	191	453	1.1	2	545700	548055	Lipase, GDSL domain containing protein
		TRINITY_DN156062_c0_g1_i1	TRINITY_DN156062_c0_g1	Os06t0163200-01	191	208	376	2.73e-05	6	3186510	3191315	Esterase/lipase/thioesterase domain containing protein
		TRINITY_DN156203_c0_g1_i1	TRINITY_DN156203_c0_g1	Os06t0148200-01	250	280	351	1	6	2515766	2517632	Lipase, GDSL domain containing protein
		TRINITY_DN156253_c0_g1_i1	TRINITY_DN156253_c0_g1	Os10t0393800-01	107	252	401	3.18e-49	10	13131433	13133327	Lipase, GDSL domain containing protein
		TRINITY_DN156329_c0_g1_i1	TRINITY_DN156329_c0_g1	Os03t0119100-01	268	444	835	2.23e-13	3	1027590	1031440	Similar to Phospholipase D beta 2
		TRINITY_DN156457_c0_g1_i1	TRINITY_DN156457_c0_g1	Os06t0635300-00	68	142	388	0.18	6	25755113	25757948	Similar to gastric triacylglycerol lipase
		TRINITY_DN156810_c0_g1_i1	TRINITY_DN156810_c0_g1	Os02t0292600-01	2	35	409	0.1	2	11116177	11120334	Lipase, GDSL domain containing protein
		TRINITY_DN157086_c0_g1_i1	TRINITY_DN157086_c0_g1	Os05t0214400-00	159	199	235	0.46	5	7087058	7088616	Esterase/lipase/thioesterase domain containing protein
		TRINITY_DN157526_c0_g1_i1	TRINITY_DN157526_c0_g1	Os04t0509100-00	332	365	799	0.47	4	25460247	25467782	Similar to triacylglycerol lipase
		TRINITY_DN157668_c0_g1_i1	TRINITY_DN157668_c0_g1	Os02t0291600-01	312	323	375	2.9	2	11071696	11077522	Lipase, GDSL domain containing protein
		TRINITY_DN157864_c0_g1_i1	TRINITY_DN157864_c0_g1	Os02t0592600-01	211	261	776	1.5	2	22934104	22939899	Phospholipase C, phosphatidylinositol-specific, Y domain domain containing protein
		TRINITY_DN157895_c0_g1_i1	TRINITY_DN157895_c0_g1	Os08t0487900-01	341	397	414	5.1	8	24129929	24134704	Esterase/lipase/thioesterase domain containing protein
		TRINITY_DN157948_c0_g1_i1	TRINITY_DN157948_c0_g1	Os06t0531900-01	115	155	395	0.91	6	19866072	19870004	Lipase, GDSL domain containing protein
		TRINITY_DN157985_c0_g1_i1	TRINITY_DN157985_c0_g1	Os01t0172400-05	34	64	255	2.7	1	3724667	3726228	Similar to Phospholipase D alpha 1
		TRINITY_DN158099_c0_g1_i1	TRINITY_DN158099_c0_g1	Os04t0657500-01	162	255	462	6.2e-50	4	33530289	33533734	Lipase, class 3 family protein
		TRINITY_DN158122_c0_g1_i1	TRINITY_DN158122_c0_g1	Os01t0309900-01	248	295	635	0.68	1	11618335	11622522	Lipase, class 3 family protein
		TRINITY_DN158213_c0_g1_i1	TRINITY_DN158213_c0_g1	Os04t0650200-01	22	51	355	1.2	4	33132306	33134251	Lipase, GDSL domain containing protein
		TRINITY_DN158318_c0_g1_i1	TRINITY_DN158318_c0_g1	Os01t0214800-02	103	134	343	0.13	1	6278521	6281742	Lipase, GDSL domain containing protein
		TRINITY_DN158382_c0_g1_i1	TRINITY_DN158382_c0_g1	Os09t0421300-01	255	295	817	0.31	9	15222675	15226444	Phospholipase D lambda
		TRINITY_DN158555_c0_g1_i1	TRINITY_DN158555_c0_g1	Os01t0216400-00	93	165	382	5.33e-29	1	6361526	6363457	Lipase, GDSL domain containing protein
		TRINITY_DN158800_c0_g1_i1	TRINITY_DN158800_c0_g1	Os03t0830900-01	186	206	594	9.9	3	34896339	34900928	Lipase, class 3 family protein
		TRINITY_DN158898_c0_g1_i1	TRINITY_DN158898_c0_g1	Os02t0207900-01	32	55	343	2.5	2	6038222	6039551	Similar to esterase/lipase/thioesterase family protein
		TRINITY_DN158929_c0_g1_i1	TRINITY_DN158929_c0_g1	Os05t0159200-01	371	385	431	2.1	5	3492717	3496759	Lipase, GDSL domain containing protein
		TRINITY_DN159034_c0_g1_i1	TRINITY_DN159034_c0_g1	Os04t0669500-01	86	189	266	6.53e-20	4	34148182	34150717	Phospholipase/carboxylesterase domain containing protein
		TRINITY_DN159126_c0_g1_i1	TRINITY_DN159126_c0_g1	Os01t0223000-01	186	229	384	2.3	1	6718349	6719944	Lipase, GDSL domain containing protein
		TRINITY_DN159169_c0_g1_i1	TRINITY_DN159169_c0_g1	Os06t0351500-01	251	268	378	0.62	6	14281547	14290711	Lipase, GDSL domain containing protein
		TRINITY_DN159185_c0_g1_i1	TRINITY_DN159185_c0_g1	Os11t0146600-00	157	211	405	0.073	11	2110687	2111904	Similar to Lipase family protein
		TRINITY_DN159256_c0_g1_i1	TRINITY_DN159256_c0_g1	Os05t0210100-01	104	141	370	1.6	5	6824564	6827293	Lipase, GDSL domain containing protein
		TRINITY_DN159408_c0_g1_i1	TRINITY_DN159408_c0_g1	Os02t0816200-02	309	344	369	0.001	2	34967597	34969261	Lipase, GDSL domain containing protein
		TRINITY_DN15949_c0_g1_i1	TRINITY_DN15949_c0_g1	Os01t0738500-01	80	235	591	3.63e-22	1	30828776	30832255	Phospholipase C, phosphatidylinositol-specific, Y domain domain containing protein
		TRINITY_DN159542_c0_g1_i1	TRINITY_DN159542_c0_g1	Os02t0286200-01	24	56	349	2.1	2	10758967	10762460	Lipase, class 3 family protein
		TRINITY_DN159658_c0_g1_i1	TRINITY_DN159658_c0_g1	Os01t0329900-01	136	177	436	0.69	1	12734098	12738081	Similar to Lipase homolog (Fragment)
		TRINITY_DN159767_c0_g1_i1	TRINITY_DN159767_c0_g1	Os07t0520900-01	441	467	486	2.3	7	20115611	20123094	Similar to galactolipase/ phospholipase
		TRINITY_DN160039_c0_g1_i1	TRINITY_DN160039_c0_g1	Os08t0110700-01	792	828	937	3.1	8	561002	571309	Phospholipase-like protein homologous to phosphatidic acid-preferring phospholipaseA1, Glycerolipid metabolism, Amyloplast developmen
		TRINITY_DN160363_c0_g1_i1	TRINITY_DN160363_c0_g1	Os01t0214600-01	45	66	349	6.3	1	6267440	6270770	Lipase, GDSL domain containing protein
		TRINITY_DN160522_c0_g1_i1	TRINITY_DN160522_c0_g1	Os01t0531200-01	250	280	692	0.4	1	19115283	19122409	Phospholipase C, phosphatidylinositol-specific, Y domain domain containing protein
		TRINITY_DN160527_c0_g1_i1	TRINITY_DN160527_c0_g1	Os01t0172400-02	131	169	812	1.3	1	3724710	3728731	Similar to Phospholipase D alpha 1
		TRINITY_DN16055_c2_g2_i1	TRINITY_DN16055_c2_g2	Os09t0421300-01	388	419	817	0.054	9	15222675	15226444	Phospholipase D lambda
		TRINITY_DN160637_c0_g1_i1	TRINITY_DN160637_c0_g1	Os01t0216500-00	68	165	378	8.94e-35	1	6365063	6367057	Lipase, GDSL domain containing protein
		TRINITY_DN160698_c0_g1_i1	TRINITY_DN160698_c0_g1	Os09t0421300-01	677	710	817	9.9	9	15222675	15226444	Phospholipase D lambda
		TRINITY_DN161260_c0_g1_i1	TRINITY_DN161260_c0_g1	Os03t0840800-01	193	295	355	5.17e-57	3	35350196	35354897	Similar to Phospholipase D
		TRINITY_DN161267_c0_g1_i1	TRINITY_DN161267_c0_g1	Os06t0649900-01	432	467	512	4.7	6	26575128	26579581	Phospholipase D/Transphosphatidylase domain containing protein
		TRINITY_DN16143_c0_g2_i1	TRINITY_DN16143_c0_g2	Os02t0110000-01	287	326	453	4.43e-09	2	545700	548055	Lipase, GDSL domain containing protein
		TRINITY_DN16143_c0_g3_i2	TRINITY_DN16143_c0_g3	Os02t0110000-01	118	319	453	2.32e-79	2	545700	548055	Lipase, GDSL domain containing protein
		TRINITY_DN16143_c0_g3_i3	TRINITY_DN16143_c0_g3	Os02t0110000-01	118	453	453	2.25e-150	2	545700	548055	Lipase, GDSL domain containing protein
		TRINITY_DN16143_c0_g3_i4	TRINITY_DN16143_c0_g3	Os02t0110000-01	230	453	453	4.26e-89	2	545700	548055	Lipase, GDSL domain containing protein
		TRINITY_DN161440_c0_g1_i1	TRINITY_DN161440_c0_g1	Os01t0214600-01	205	258	349	0.31	1	6267440	6270770	Lipase, GDSL domain containing protein
		TRINITY_DN161563_c0_g1_i1	TRINITY_DN161563_c0_g1	Os07t0162900-01	162	190	399	2.3	7	3360001	3361559	Lipase, GDXG, active site domain containing protein
		TRINITY_DN161673_c0_g1_i1	TRINITY_DN161673_c0_g1	Os12t0554500-00	179	222	610	2.55e-25	12	22530250	22535023	Lipase, class 3 family protein
		TRINITY_DN161740_c0_g1_i1	TRINITY_DN161740_c0_g1	Os01t0223000-01	240	279	384	1.3	1	6718349	6719944	Lipase, GDSL domain containing protein
		TRINITY_DN16178_c0_g1_i2	TRINITY_DN16178_c0_g1	Os03t0708000-01	38	89	163	5.2	3	28548351	28549923	Phospholipase A2 family protein
		TRINITY_DN16178_c0_g1_i4	TRINITY_DN16178_c0_g1	Os03t0708000-01	38	89	163	4.8	3	28548351	28549923	Phospholipase A2 family protein
		TRINITY_DN16178_c0_g1_i5	TRINITY_DN16178_c0_g1	Os03t0708000-01	38	89	163	5	3	28548351	28549923	Phospholipase A2 family protein
		TRINITY_DN16178_c0_g1_i6	TRINITY_DN16178_c0_g1	Os03t0708000-01	38	89	163	3.4	3	28548351	28549923	Phospholipase A2 family protein
		TRINITY_DN161814_c0_g1_i1	TRINITY_DN161814_c0_g1	Os09t0132900-02	126	242	352	4.46e-60	9	2501678	2504166	Lipase, GDSL domain containing protein
		TRINITY_DN161882_c0_g1_i1	TRINITY_DN161882_c0_g1	Os08t0565900-01	272	376	387	1.92e-54	8	28346377	28348010	Lipase, GDSL domain containing protein
		TRINITY_DN161894_c0_g1_i1	TRINITY_DN161894_c0_g1	Os06t0531900-01	105	130	395	6.5e-05	6	19866072	19870004	Lipase, GDSL domain containing protein
		TRINITY_DN161905_c0_g1_i1	TRINITY_DN161905_c0_g1	Os01t0214800-03	124	167	327	2.8	1	6278611	6283559	Lipase, GDSL domain containing protein
		TRINITY_DN16212_c0_g3_i1	TRINITY_DN16212_c0_g3	Os05t0419800-01	229	271	393	8	5	20586257	20590851	Lipase, GDSL domain containing protein
		TRINITY_DN16212_c0_g3_i2	TRINITY_DN16212_c0_g3	Os05t0419800-01	229	271	393	6.5	5	20586257	20590851	Lipase, GDSL domain containing protein
		TRINITY_DN162202_c0_g1_i1	TRINITY_DN162202_c0_g1	Os12t0274200-01	142	214	281	0.17	12	10070074	10072136	Lipase, GDSL domain containing protein
		TRINITY_DN1624_c0_g1_i5	TRINITY_DN1624_c0_g1	Os06t0560700-01	262	290	407	5.5	6	21447774	21450993	Lipase, GDSL domain containing protein
		TRINITY_DN1624_c0_g1_i6	TRINITY_DN1624_c0_g1	Os06t0560700-01	262	290	407	6.2	6	21447774	21450993	Lipase, GDSL domain containing protein
		TRINITY_DN162644_c0_g1_i1	TRINITY_DN162644_c0_g1	Os03t0365900-01	190	227	229	3.92e-15	3	14295600	14297898	Similar to GDSL-like Lipase/Acylhydrolase family protein
		TRINITY_DN162660_c0_g1_i1	TRINITY_DN162660_c0_g1	Os06t0725200-01	218	234	368	5.8	6	30838067	30839951	Lipase, GDSL domain containing protein
		TRINITY_DN162907_c0_g1_i1	TRINITY_DN162907_c0_g1	Os02t0608801-00	49	84	403	1.1	2	23893258	23894469	Lipase, GDSL domain containing protein
		TRINITY_DN16307_c0_g1_i6	TRINITY_DN16307_c0_g1	Os06t0156700-01	113	138	404	1.2	6	2898787	2900606	Lipase, GDSL domain containing protein
		TRINITY_DN163309_c0_g1_i1	TRINITY_DN163309_c0_g1	Os03t0119100-01	397	562	835	8.54e-106	3	1027590	1031440	Similar to Phospholipase D beta 2
		TRINITY_DN163348_c0_g1_i1	TRINITY_DN163348_c0_g1	Os05t0574100-01	345	363	407	0.41	5	28598933	28603266	Lipase, class 3 family protein
		TRINITY_DN163465_c0_g1_i1	TRINITY_DN163465_c0_g1	Os01t0362100-01	235	254	698	3.34e-05	1	14754835	14764507	Esterase/lipase/thioesterase domain containing protein
		TRINITY_DN163537_c0_g1_i1	TRINITY_DN163537_c0_g1	Os06t0609700-01	399	433	502	1.6	6	24277407	24282486	Esterase/lipase/thioesterase domain containing protein
		TRINITY_DN163744_c0_g1_i1	TRINITY_DN163744_c0_g1	Os03t0119100-01	808	835	835	7.78e-13	3	1027590	1031440	Similar to Phospholipase D beta 2
		TRINITY_DN163836_c0_g1_i1	TRINITY_DN163836_c0_g1	Os04t0509100-00	218	233	799	0.035	4	25460247	25467782	Similar to triacylglycerol lipase
		TRINITY_DN163971_c0_g1_i1	TRINITY_DN163971_c0_g1	Os06t0725200-01	261	329	368	8.1e-19	6	30838067	30839951	Lipase, GDSL domain containing protein
		TRINITY_DN164077_c0_g1_i1	TRINITY_DN164077_c0_g1	Os08t0110700-01	604	641	937	1.7	8	561002	571309	Phospholipase-like protein homologous to phosphatidic acid-preferring phospholipaseA1, Glycerolipid metabolism, Amyloplast developmen
		TRINITY_DN164190_c0_g1_i1	TRINITY_DN164190_c0_g1	Os01t0215000-01	224	272	385	0.29	1	6288365	6292301	Lipase, GDSL domain containing protein
		TRINITY_DN164200_c0_g1_i1	TRINITY_DN164200_c0_g1	Os01t0751600-01	98	126	411	6.5	1	31524164	31527114	Class III lipase, Regulation of tillering, plant height, and spikelet fertilit
		TRINITY_DN16427_c0_g1_i3	TRINITY_DN16427_c0_g1	Os01t0612900-01	314	349	408	0.031	1	24312652	24317113	Lipase, GDSL domain containing protein
		TRINITY_DN164440_c0_g1_i1	TRINITY_DN164440_c0_g1	Os04t0577300-01	243	327	430	1.68e-45	4	29110134	29112815	Similar to GDSL-motif lipase/hydrolase-like protein
		TRINITY_DN164521_c0_g1_i1	TRINITY_DN164521_c0_g1	Os07t0668700-02	164	218	346	7.71e-05	7	28240545	28245410	Lipase, class 3 family protein
		TRINITY_DN16466_c0_g1_i1	TRINITY_DN16466_c0_g1	Os06t0351500-01	260	296	378	1.6	6	14281547	14290711	Lipase, GDSL domain containing protein
		TRINITY_DN164925_c0_g1_i1	TRINITY_DN164925_c0_g1	Os09t0394700-01	353	397	397	0.002	9	13695392	13699818	Similar to Lysophospholipase-like protein
		TRINITY_DN165133_c0_g1_i1	TRINITY_DN165133_c0_g1	Os03t0365850-00	68	96	188	0.13	3	14294560	14295336	Lipase, GDSL domain containing protein
		TRINITY_DN165177_c0_g1_i1	TRINITY_DN165177_c0_g1	Os01t0650900-00	182	222	392	0.52	1	26286441	26287942	Lipase, GDSL domain containing protein
		TRINITY_DN16523_c0_g1_i5	TRINITY_DN16523_c0_g1	Os05t0153300-00	397	462	537	2	5	3069666	3074392	Lipase, class 3 domain containing protein
		TRINITY_DN165373_c0_g1_i1	TRINITY_DN165373_c0_g1	Os08t0475000-00	146	176	343	1.02e-07	8	23408421	23409662	Lipase, GDXG, active site domain containing protein
		TRINITY_DN165565_c0_g1_i1	TRINITY_DN165565_c0_g1	Os01t0329900-01	210	263	436	3.4	1	12734098	12738081	Similar to Lipase homolog (Fragment)
		TRINITY_DN165797_c0_g1_i1	TRINITY_DN165797_c0_g1	Os05t0127200-01	193	263	598	0.017	5	1535764	1541542	Similar to Phospholipase C (Fragment)
		TRINITY_DN165819_c0_g1_i1	TRINITY_DN165819_c0_g1	Os01t0172400-01	313	386	749	3.83e-21	1	3725174	3728791	Similar to Phospholipase D alpha 1
		TRINITY_DN16587_c0_g1_i1	TRINITY_DN16587_c0_g1	Os04t0507700-01	32	366	368	0	4	25368373	25372042	Lipase, GDSL domain containing protein
		TRINITY_DN16587_c0_g1_i2	TRINITY_DN16587_c0_g1	Os04t0507700-01	32	366	368	0	4	25368373	25372042	Lipase, GDSL domain containing protein
		TRINITY_DN16587_c0_g1_i3	TRINITY_DN16587_c0_g1	Os04t0507700-01	32	366	368	0	4	25368373	25372042	Lipase, GDSL domain containing protein
		TRINITY_DN16587_c0_g1_i4	TRINITY_DN16587_c0_g1	Os04t0507700-01	32	366	368	0	4	25368373	25372042	Lipase, GDSL domain containing protein
		TRINITY_DN16587_c0_g1_i5	TRINITY_DN16587_c0_g1	Os04t0507700-01	32	366	368	0	4	25368373	25372042	Lipase, GDSL domain containing protein
		TRINITY_DN166069_c0_g1_i1	TRINITY_DN166069_c0_g1	Os11t0146600-00	44	65	405	0.003	11	2110687	2111904	Similar to Lipase family protein
		TRINITY_DN166314_c0_g1_i1	TRINITY_DN166314_c0_g1	Os01t0317500-00	36	54	94	3.4	1	12031970	12032254	Similar to esterase/lipase/thioesterase family protein
		TRINITY_DN16651_c1_g3_i1	TRINITY_DN16651_c1_g3	Os05t0408300-01	427	452	471	1.6	5	19934675	19938244	Similar to Lipase
		TRINITY_DN16773_c0_g1_i1	TRINITY_DN16773_c0_g1	Os05t0127200-01	1	597	598	0	5	1535764	1541542	Similar to Phospholipase C (Fragment)
		TRINITY_DN16773_c0_g1_i2	TRINITY_DN16773_c0_g1	Os05t0127200-01	181	597	598	0	5	1535764	1541542	Similar to Phospholipase C (Fragment)
		TRINITY_DN168035_c0_g1_i1	TRINITY_DN168035_c0_g1	Os04t0577300-01	183	353	430	2.15e-101	4	29110134	29112815	Similar to GDSL-motif lipase/hydrolase-like protein
		TRINITY_DN168151_c0_g1_i1	TRINITY_DN168151_c0_g1	Os10t0524400-01	241	351	1046	1.13e-29	10	20379579	20386096	Similar to Phospholipase D beta 2
		TRINITY_DN168165_c0_g1_i1	TRINITY_DN168165_c0_g1	Os06t0609700-01	233	298	502	2	6	24277407	24282486	Esterase/lipase/thioesterase domain containing protein
		TRINITY_DN168259_c0_g1_i1	TRINITY_DN168259_c0_g1	Os12t0614100-00	406	426	457	0.007	12	26026407	26027780	Similar to Lipase family protein
		TRINITY_DN168323_c0_g1_i1	TRINITY_DN168323_c0_g1	Os11t0146600-00	298	403	405	2.33e-37	11	2110687	2111904	Similar to Lipase family protein
		TRINITY_DN168575_c0_g1_i1	TRINITY_DN168575_c0_g1	Os05t0574000-00	364	401	411	0.73	5	28597575	28598915	Lipase, class 3 family protein
		TRINITY_DN168616_c0_g1_i1	TRINITY_DN168616_c0_g1	Os07t0260400-01	587	645	838	7.2	7	9105495	9112919	Similar to Phospholipase D nu-2 (Fragment)
		TRINITY_DN169108_c0_g1_i1	TRINITY_DN169108_c0_g1	Os02t0796600-01	141	222	264	1.2	2	33876653	33880507	Esterase/lipase/thioesterase domain containing protein
		TRINITY_DN169109_c0_g1_i1	TRINITY_DN169109_c0_g1	Os02t0592600-01	190	226	776	6.8	2	22934104	22939899	Phospholipase C, phosphatidylinositol-specific, Y domain domain containing protein
		TRINITY_DN169116_c0_g1_i1	TRINITY_DN169116_c0_g1	Os03t0708000-01	122	142	163	5.4	3	28548351	28549923	Phospholipase A2 family protein
		TRINITY_DN169143_c0_g1_i1	TRINITY_DN169143_c0_g1	Os09t0392100-01	184	323	621	3.9e-78	9	13559548	13563053	Lipase, class 3 family protein
		TRINITY_DN16934_c0_g1_i1	TRINITY_DN16934_c0_g1	Os01t0216500-00	19	159	378	3.65e-66	1	6365063	6367057	Lipase, GDSL domain containing protein
		TRINITY_DN16934_c0_g1_i2	TRINITY_DN16934_c0_g1	Os01t0216500-00	19	301	378	1.85e-133	1	6365063	6367057	Lipase, GDSL domain containing protein
		TRINITY_DN16934_c0_g1_i3	TRINITY_DN16934_c0_g1	Os01t0216500-00	19	372	378	2.32e-165	1	6365063	6367057	Lipase, GDSL domain containing protein
		TRINITY_DN169438_c0_g1_i1	TRINITY_DN169438_c0_g1	Os07t0260400-01	367	421	838	1	7	9105495	9112919	Similar to Phospholipase D nu-2 (Fragment)
		TRINITY_DN169452_c0_g1_i1	TRINITY_DN169452_c0_g1	Os03t0310000-01	60	123	367	9.5	3	11059852	11062156	Lipase, GDSL domain containing protein
		TRINITY_DN16955_c0_g1_i1	TRINITY_DN16955_c0_g1	Os05t0153300-00	20	530	537	0	5	3069666	3074392	Lipase, class 3 domain containing protein
		TRINITY_DN169648_c0_g1_i1	TRINITY_DN169648_c0_g1	Os01t0651300-01	90	120	178	0.67	1	26306238	26307237	Similar to GDSL-motif lipase/hydrolase-like protein
		TRINITY_DN169852_c0_g1_i1	TRINITY_DN169852_c0_g1	Os01t0582600-01	275	399	551	9.02e-72	1	22604528	22606674	Phospholipase A2, active site domain containing protein
		TRINITY_DN169888_c0_g1_i1	TRINITY_DN169888_c0_g1	Os04t0489100-01	427	465	788	3	4	24431489	24440479	Lipase, class 3 family protein
		TRINITY_DN170091_c0_g1_i1	TRINITY_DN170091_c0_g1	Os12t0274200-01	141	178	281	0.24	12	10070074	10072136	Lipase, GDSL domain containing protein
		TRINITY_DN17024_c0_g1_i4	TRINITY_DN17024_c0_g1	Os01t0651800-01	166	196	420	6.3	1	26321416	26324769	Lipase, class 3 family protein
		TRINITY_DN170528_c0_g1_i1	TRINITY_DN170528_c0_g1	Os05t0574100-01	179	194	407	6.8	5	28598933	28603266	Lipase, class 3 family protein
		TRINITY_DN170694_c0_g1_i1	TRINITY_DN170694_c0_g1	Os03t0580800-01	144	181	379	0.38	3	21306705	21313520	Lipase, GDSL domain containing protein
		TRINITY_DN170846_c0_g1_i1	TRINITY_DN170846_c0_g1	Os05t0210100-01	278	292	370	0.02	5	6824564	6827293	Lipase, GDSL domain containing protein
		TRINITY_DN170972_c0_g1_i1	TRINITY_DN170972_c0_g1	Os01t0521400-01	277	299	464	2.7	1	18593290	18597834	Similar to lipase family protein
		TRINITY_DN17101_c0_g4_i1	TRINITY_DN17101_c0_g4	Os01t0827700-00	305	324	350	4.8	1	35415682	35417174	Lipase, GDSL domain containing protein
		TRINITY_DN171105_c0_g1_i1	TRINITY_DN171105_c0_g1	Os01t0216500-00	339	377	378	6.2	1	6365063	6367057	Lipase, GDSL domain containing protein
		TRINITY_DN171178_c0_g1_i1	TRINITY_DN171178_c0_g1	Os04t0577300-01	353	430	430	3.75e-40	4	29110134	29112815	Similar to GDSL-motif lipase/hydrolase-like protein
		TRINITY_DN17136_c0_g1_i1	TRINITY_DN17136_c0_g1	Os02t0592600-01	9	769	776	0	2	22934104	22939899	Phospholipase C, phosphatidylinositol-specific, Y domain domain containing protein
		TRINITY_DN17136_c0_g1_i2	TRINITY_DN17136_c0_g1	Os02t0592600-02	7	780	787	0	2	22934811	22938359	Phospholipase C, phosphatidylinositol-specific, Y domain domain containing protein
		TRINITY_DN17136_c0_g1_i3	TRINITY_DN17136_c0_g1	Os02t0592600-02	7	780	787	0	2	22934811	22938359	Phospholipase C, phosphatidylinositol-specific, Y domain domain containing protein
		TRINITY_DN17136_c0_g1_i4	TRINITY_DN17136_c0_g1	Os02t0592600-01	9	769	776	0	2	22934104	22939899	Phospholipase C, phosphatidylinositol-specific, Y domain domain containing protein
		TRINITY_DN17136_c0_g1_i5	TRINITY_DN17136_c0_g1	Os01t0531200-01	29	93	692	1.24e-14	1	19115283	19122409	Phospholipase C, phosphatidylinositol-specific, Y domain domain containing protein
		TRINITY_DN171481_c0_g1_i1	TRINITY_DN171481_c0_g1	Os05t0401000-01	285	301	388	0.14	5	19503109	19507187	Lipase, GDSL domain containing protein
		TRINITY_DN171491_c0_g1_i1	TRINITY_DN171491_c0_g1	Os12t0554500-00	163	184	610	2.8	12	22530250	22535023	Lipase, class 3 family protein
		TRINITY_DN171854_c0_g1_i1	TRINITY_DN171854_c0_g1	Os03t0708000-01	70	97	163	1	3	28548351	28549923	Phospholipase A2 family protein
		TRINITY_DN172334_c0_g1_i1	TRINITY_DN172334_c0_g1	Os03t0580800-01	159	181	379	0.57	3	21306705	21313520	Lipase, GDSL domain containing protein
		TRINITY_DN172804_c0_g1_i1	TRINITY_DN172804_c0_g1	Os09t0392100-01	586	615	621	0.2	9	13559548	13563053	Lipase, class 3 family protein
		TRINITY_DN172847_c0_g1_i1	TRINITY_DN172847_c0_g1	Os05t0363100-01	271	291	351	8.1	5	17336740	17343631	Similar to Monoglyceride lipase
		TRINITY_DN173076_c0_g1_i1	TRINITY_DN173076_c0_g1	Os03t0310000-01	300	320	367	0.065	3	11059852	11062156	Lipase, GDSL domain containing protein
		TRINITY_DN17338_c0_g1_i3	TRINITY_DN17338_c0_g1	Os12t0566700-01	235	254	402	1.2	12	23295081	23299184	Lipase, GDSL domain containing protein
		TRINITY_DN173425_c0_g1_i1	TRINITY_DN173425_c0_g1	Os05t0153300-00	77	117	537	1.1	5	3069666	3074392	Lipase, class 3 domain containing protein
		TRINITY_DN17350_c1_g1_i1	TRINITY_DN17350_c1_g1	Os03t0310000-01	218	240	367	6.1	3	11059852	11062156	Lipase, GDSL domain containing protein
		TRINITY_DN17350_c1_g1_i9	TRINITY_DN17350_c1_g1	Os03t0310000-01	218	240	367	1.2	3	11059852	11062156	Lipase, GDSL domain containing protein
		TRINITY_DN173715_c0_g1_i1	TRINITY_DN173715_c0_g1	Os07t0668700-02	148	206	346	0.08	7	28240545	28245410	Lipase, class 3 family protein
		TRINITY_DN173768_c0_g1_i1	TRINITY_DN173768_c0_g1	Os09t0394700-01	329	391	397	4.55e-12	9	13695392	13699818	Similar to Lysophospholipase-like protein
		TRINITY_DN174093_c0_g1_i1	TRINITY_DN174093_c0_g1	Os11t0299300-01	3	31	460	4.7	11	11110526	11112183	Lipase, class 3 family protein
		TRINITY_DN174444_c0_g1_i1	TRINITY_DN174444_c0_g1	Os09t0132900-02	230	249	352	5.2	9	2501678	2504166	Lipase, GDSL domain containing protein
		TRINITY_DN17445_c0_g2_i1	TRINITY_DN17445_c0_g2	Os12t0614500-00	192	227	399	0.4	12	26045658	26046857	Similar to Lipase family protein
		TRINITY_DN174479_c0_g1_i1	TRINITY_DN174479_c0_g1	Os08t0401800-00	317	384	805	4	8	19173524	19180857	Similar to Phospholipase D
		TRINITY_DN174527_c0_g1_i1	TRINITY_DN174527_c0_g1	Os03t0830900-01	516	533	594	4	3	34896339	34900928	Lipase, class 3 family protein
		TRINITY_DN1745_c2_g1_i1	TRINITY_DN1745_c2_g1	Os01t0612900-01	301	345	408	4.9	1	24312652	24317113	Lipase, GDSL domain containing protein
		TRINITY_DN174635_c0_g1_i1	TRINITY_DN174635_c0_g1	Os03t0840800-01	256	309	355	1.4	3	35350196	35354897	Similar to Phospholipase D
		TRINITY_DN174669_c0_g1_i1	TRINITY_DN174669_c0_g1	Os07t0668700-01	126	149	358	7.4	7	28240466	28245407	Lipase, class 3 family protein
		TRINITY_DN17470_c0_g1_i2	TRINITY_DN17470_c0_g1	Os08t0487900-01	237	330	414	1.8	8	24129929	24134704	Esterase/lipase/thioesterase domain containing protein
		TRINITY_DN174754_c0_g1_i1	TRINITY_DN174754_c0_g1	Os07t0260400-01	538	697	838	4.8e-13	7	9105495	9112919	Similar to Phospholipase D nu-2 (Fragment)
		TRINITY_DN174798_c0_g1_i1	TRINITY_DN174798_c0_g1	Os02t0740400-02	92	117	383	0.1	2	30965666	30967596	Similar to GSDL-motif lipase
		TRINITY_DN174862_c0_g1_i1	TRINITY_DN174862_c0_g1	Os02t0717100-01	85	105	223	1	2	29745546	29747405	Esterase/lipase/thioesterase domain containing protein
		TRINITY_DN175205_c0_g1_i1	TRINITY_DN175205_c0_g1	Os08t0565900-01	329	372	387	0.068	8	28346377	28348010	Lipase, GDSL domain containing protein
		TRINITY_DN175401_c0_g1_i1	TRINITY_DN175401_c0_g1	Os03t0391400-01	291	336	438	0.029	3	15676873	15678725	Similar to Phospholipase D nu-2 (Fragment)
		TRINITY_DN175439_c0_g1_i1	TRINITY_DN175439_c0_g1	Os05t0408300-01	311	330	471	6.1	5	19934675	19938244	Similar to Lipase
		TRINITY_DN17546_c0_g2_i3	TRINITY_DN17546_c0_g2	Os04t0577300-01	358	371	430	1.2	4	29110134	29112815	Similar to GDSL-motif lipase/hydrolase-like protein
		TRINITY_DN175483_c0_g1_i1	TRINITY_DN175483_c0_g1	Os01t0582600-01	386	421	551	1.1	1	22604528	22606674	Phospholipase A2, active site domain containing protein
		TRINITY_DN175486_c0_g1_i1	TRINITY_DN175486_c0_g1	Os12t0614100-00	150	167	457	1.5	12	26026407	26027780	Similar to Lipase family protein
		TRINITY_DN17555_c0_g2_i1	TRINITY_DN17555_c0_g2	Os11t0299300-01	394	411	460	9	11	11110526	11112183	Lipase, class 3 family protein
		TRINITY_DN176194_c0_g1_i1	TRINITY_DN176194_c0_g1	Os12t0562400-00	322	369	590	0.12	12	23048705	23053244	Similar to Phospholipase C (Fragment)
		TRINITY_DN176570_c0_g1_i1	TRINITY_DN176570_c0_g1	Os05t0593000-01	97	132	423	0.078	5	29545102	29546639	Phospholipase A2, active site domain containing protein
		TRINITY_DN1765_c2_g1_i1	TRINITY_DN1765_c2_g1	Os02t0291600-01	331	345	375	2.3	2	11071696	11077522	Lipase, GDSL domain containing protein
		TRINITY_DN1765_c2_g1_i2	TRINITY_DN1765_c2_g1	Os02t0291600-01	331	345	375	1.6	2	11071696	11077522	Lipase, GDSL domain containing protein
		TRINITY_DN176685_c0_g1_i1	TRINITY_DN176685_c0_g1	Os04t0509100-00	451	473	799	3.6	4	25460247	25467782	Similar to triacylglycerol lipase
		TRINITY_DN17670_c0_g2_i2	TRINITY_DN17670_c0_g2	Os05t0171000-01	169	220	824	5.3	5	4255849	4260122	Phospholipase D2 (EC 3.1.4.4)
		TRINITY_DN177100_c0_g1_i1	TRINITY_DN177100_c0_g1	Os05t0574000-00	331	407	411	7e-17	5	28597575	28598915	Lipase, class 3 family protein
		TRINITY_DN177140_c0_g1_i1	TRINITY_DN177140_c0_g1	Os05t0184901-01	174	218	468	0.67	5	5187764	5189754	Phospholipase A2, active site domain containing protein
		TRINITY_DN177408_c0_g1_i1	TRINITY_DN177408_c0_g1	Os07t0520900-02	1137	1171	1226	1.4	7	20115227	20123058	Similar to galactolipase/ phospholipase
		TRINITY_DN177561_c0_g1_i1	TRINITY_DN177561_c0_g1	Os03t0830900-01	358	390	594	6.6	3	34896339	34900928	Lipase, class 3 family protein
		TRINITY_DN178912_c0_g1_i1	TRINITY_DN178912_c0_g1	Os05t0171000-01	416	444	824	2	5	4255849	4260122	Phospholipase D2 (EC 3.1.4.4)
		TRINITY_DN178914_c0_g1_i1	TRINITY_DN178914_c0_g1	Os01t0223000-01	58	303	384	5.03e-109	1	6718349	6719944	Lipase, GDSL domain containing protein
		TRINITY_DN179133_c0_g1_i1	TRINITY_DN179133_c0_g1	Os09t0571500-01	155	193	518	3.2	9	22811278	22814067	Lipase, class 3 family protein
		TRINITY_DN179176_c0_g1_i1	TRINITY_DN179176_c0_g1	Os02t0101400-01	9	65	282	2.26e-24	2	78461	79533	Lipase, GDSL domain containing protein
		TRINITY_DN179325_c0_g1_i1	TRINITY_DN179325_c0_g1	Os01t0651800-01	89	118	420	0.24	1	26321416	26324769	Lipase, class 3 family protein
		TRINITY_DN17959_c0_g1_i4	TRINITY_DN17959_c0_g1	Os01t0216400-00	91	377	382	5.79e-90	1	6361526	6363457	Lipase, GDSL domain containing protein
		TRINITY_DN179852_c0_g1_i1	TRINITY_DN179852_c0_g1	Os07t0162900-01	202	231	399	1.8	7	3360001	3361559	Lipase, GDXG, active site domain containing protein
		TRINITY_DN180098_c0_g1_i1	TRINITY_DN180098_c0_g1	Os04t0669500-01	206	225	266	1.1	4	34148182	34150717	Phospholipase/carboxylesterase domain containing protein
		TRINITY_DN180203_c0_g1_i1	TRINITY_DN180203_c0_g1	Os02t0120200-01	358	381	910	0.77	2	1061877	1066211	Similar to Phospholipase D nu-2 (Fragment)
		TRINITY_DN180221_c0_g1_i1	TRINITY_DN180221_c0_g1	Os03t0310000-01	281	306	367	3.8	3	11059852	11062156	Lipase, GDSL domain containing protein
		TRINITY_DN180354_c0_g1_i1	TRINITY_DN180354_c0_g1	Os03t0840800-01	222	261	355	0.7	3	35350196	35354897	Similar to Phospholipase D
		TRINITY_DN18038_c0_g2_i1	TRINITY_DN18038_c0_g2	Os07t0586800-01	59	128	253	0.55	7	23851371	23852411	Similar to triacylglycerol lipase
		TRINITY_DN180409_c0_g1_i1	TRINITY_DN180409_c0_g1	Os01t0216300-01	238	266	386	0.46	1	6352582	6358355	Lipase, GDSL domain containing protein
		TRINITY_DN180495_c0_g1_i1	TRINITY_DN180495_c0_g1	Os05t0372400-01	107	126	342	4.87e-09	5	17942072	17945667	Lipase, class 3 family protein
		TRINITY_DN180559_c0_g1_i1	TRINITY_DN180559_c0_g1	Os04t0650200-01	204	237	355	2.4	4	33132306	33134251	Lipase, GDSL domain containing protein
		TRINITY_DN18082_c0_g1_i1	TRINITY_DN18082_c0_g1	Os11t0546600-00	61	104	164	5.63e-21	11	20174656	20176341	Similar to phospholipase A2
		TRINITY_DN18082_c0_g1_i2	TRINITY_DN18082_c0_g1	Os11t0546600-00	43	105	164	4.59e-28	11	20174656	20176341	Similar to phospholipase A2
		TRINITY_DN18082_c0_g1_i3	TRINITY_DN18082_c0_g1	Os11t0546600-00	43	163	164	5.07e-57	11	20174656	20176341	Similar to phospholipase A2
		TRINITY_DN180966_c0_g1_i1	TRINITY_DN180966_c0_g1	Os01t0521400-01	409	430	464	3.9	1	18593290	18597834	Similar to lipase family protein
		TRINITY_DN181104_c0_g1_i1	TRINITY_DN181104_c0_g1	Os02t0101400-01	1	65	282	8.26e-31	2	78461	79533	Lipase, GDSL domain containing protein
		TRINITY_DN181281_c0_g1_i1	TRINITY_DN181281_c0_g1	Os03t0119100-01	28	113	835	1.35e-30	3	1027590	1031440	Similar to Phospholipase D beta 2
		TRINITY_DN181453_c0_g1_i1	TRINITY_DN181453_c0_g1	Os02t0608801-00	86	167	403	2.68e-33	2	23893258	23894469	Lipase, GDSL domain containing protein
		TRINITY_DN181732_c0_g1_i1	TRINITY_DN181732_c0_g1	Os03t0830900-01	508	529	594	0.25	3	34896339	34900928	Lipase, class 3 family protein
		TRINITY_DN182003_c0_g1_i1	TRINITY_DN182003_c0_g1	Os01t0827700-00	268	288	350	6.7	1	35415682	35417174	Lipase, GDSL domain containing protein
		TRINITY_DN182032_c0_g1_i1	TRINITY_DN182032_c0_g1	Os03t0826600-01	182	255	545	1.24e-43	3	34724328	34727241	Similar to Phospholipase (Fragment)
		TRINITY_DN182080_c0_g1_i1	TRINITY_DN182080_c0_g1	Os09t0392100-01	463	494	621	5.5	9	13559548	13563053	Lipase, class 3 family protein
		TRINITY_DN18310_c0_g4_i1	TRINITY_DN18310_c0_g4	Os12t0566700-02	185	271	313	1.3	12	23295081	23299157	Lipase, GDSL domain containing protein
		TRINITY_DN183188_c0_g1_i1	TRINITY_DN183188_c0_g1	Os05t0171000-01	634	660	824	0.41	5	4255849	4260122	Phospholipase D2 (EC 3.1.4.4)
		TRINITY_DN183318_c0_g1_i1	TRINITY_DN183318_c0_g1	Os07t0668300-01	58	163	225	4.64e-69	7	28222585	28224898	Lipase, GDSL domain containing protein
		TRINITY_DN18331_c0_g1_i1	TRINITY_DN18331_c0_g1	Os12t0562400-00	357	413	590	5.13e-33	12	23048705	23053244	Similar to Phospholipase C (Fragment)
		TRINITY_DN183359_c0_g1_i1	TRINITY_DN183359_c0_g1	Os02t0286200-01	130	168	349	0.001	2	10758967	10762460	Lipase, class 3 family protein
		TRINITY_DN183383_c0_g1_i1	TRINITY_DN183383_c0_g1	Os06t0351500-01	57	135	378	1.4	6	14281547	14290711	Lipase, GDSL domain containing protein
		TRINITY_DN183470_c0_g1_i1	TRINITY_DN183470_c0_g1	Os05t0518300-01	282	310	365	7.1	5	25682955	25685052	Lipase, GDSL domain containing protein
		TRINITY_DN183546_c0_g1_i1	TRINITY_DN183546_c0_g1	Os04t0489100-01	620	648	788	0.8	4	24431489	24440479	Lipase, class 3 family protein
		TRINITY_DN183639_c0_g1_i1	TRINITY_DN183639_c0_g1	Os03t0365000-00	27	58	329	0.13	3	14249197	14271743	Similar to GDSL-like Lipase/Acylhydrolase family protein
		TRINITY_DN184296_c0_g1_i1	TRINITY_DN184296_c0_g1	Os02t0481700-01	334	406	506	1.4	2	16602669	16608160	Similar to lipase class 3 family protein
		TRINITY_DN184568_c0_g1_i1	TRINITY_DN184568_c0_g1	Os10t0521500-01	142	184	353	0.099	10	20181672	20185391	Esterase/lipase/thioesterase domain containing protein
		TRINITY_DN18487_c0_g1_i2	TRINITY_DN18487_c0_g1	Os05t0372400-01	57	98	342	3.9	5	17942072	17945667	Lipase, class 3 family protein
		TRINITY_DN185281_c0_g1_i1	TRINITY_DN185281_c0_g1	Os07t0162900-01	316	366	399	0.1	7	3360001	3361559	Lipase, GDXG, active site domain containing protein
		TRINITY_DN185297_c0_g1_i1	TRINITY_DN185297_c0_g1	Os12t0566700-02	54	105	313	1	12	23295081	23299157	Lipase, GDSL domain containing protein
		TRINITY_DN185377_c0_g1_i1	TRINITY_DN185377_c0_g1	Os02t0767200-01	126	156	482	0.15	2	32300533	32303982	Lipase, class 3 family protein
		TRINITY_DN1853_c0_g1_i1	TRINITY_DN1853_c0_g1	Os01t0580000-01	88	140	324	1.03e-10	1	22446433	22449819	Esterase/lipase/thioesterase domain containing protein
		TRINITY_DN1853_c0_g1_i10	TRINITY_DN1853_c0_g1	Os01t0580000-01	88	140	324	5.93e-11	1	22446433	22449819	Esterase/lipase/thioesterase domain containing protein
		TRINITY_DN1853_c0_g1_i11	TRINITY_DN1853_c0_g1	Os01t0580000-01	88	140	324	6.45e-11	1	22446433	22449819	Esterase/lipase/thioesterase domain containing protein
		TRINITY_DN1853_c0_g1_i12	TRINITY_DN1853_c0_g1	Os01t0580000-01	88	140	324	9.63e-11	1	22446433	22449819	Esterase/lipase/thioesterase domain containing protein
		TRINITY_DN1853_c0_g1_i13	TRINITY_DN1853_c0_g1	Os01t0580000-02	88	140	140	1.7e-12	1	22446210	22449792	Esterase/lipase/thioesterase domain containing protein
		TRINITY_DN1853_c0_g1_i14	TRINITY_DN1853_c0_g1	Os01t0580000-01	88	140	324	9.84e-11	1	22446433	22449819	Esterase/lipase/thioesterase domain containing protein
		TRINITY_DN1853_c0_g1_i2	TRINITY_DN1853_c0_g1	Os05t0539500-01	4	87	282	0.004	5	26801678	26805058	Esterase/lipase/thioesterase domain containing protein
		TRINITY_DN1853_c0_g1_i3	TRINITY_DN1853_c0_g1	Os05t0539500-01	59	87	282	0.004	5	26801678	26805058	Esterase/lipase/thioesterase domain containing protein
		TRINITY_DN1853_c0_g1_i4	TRINITY_DN1853_c0_g1	Os01t0580000-01	88	140	324	1.05e-10	1	22446433	22449819	Esterase/lipase/thioesterase domain containing protein
		TRINITY_DN1853_c0_g1_i5	TRINITY_DN1853_c0_g1	Os01t0580000-01	88	140	324	5.46e-11	1	22446433	22449819	Esterase/lipase/thioesterase domain containing protein
		TRINITY_DN1853_c0_g1_i6	TRINITY_DN1853_c0_g1	Os05t0539500-01	59	87	282	0.004	5	26801678	26805058	Esterase/lipase/thioesterase domain containing protein
		TRINITY_DN1853_c0_g1_i7	TRINITY_DN1853_c0_g1	Os01t0580000-02	88	140	140	2.25e-13	1	22446210	22449792	Esterase/lipase/thioesterase domain containing protein
		TRINITY_DN1853_c0_g1_i9	TRINITY_DN1853_c0_g1	Os01t0580000-01	88	140	324	1e-10	1	22446433	22449819	Esterase/lipase/thioesterase domain containing protein
		TRINITY_DN1853_c0_g2_i1	TRINITY_DN1853_c0_g2	Os01t0580000-02	73	112	140	0.29	1	22446210	22449792	Esterase/lipase/thioesterase domain containing protein
		TRINITY_DN1853_c0_g2_i3	TRINITY_DN1853_c0_g2	Os01t0580000-02	73	112	140	0.3	1	22446210	22449792	Esterase/lipase/thioesterase domain containing protein
		TRINITY_DN1853_c0_g2_i4	TRINITY_DN1853_c0_g2	Os01t0580000-02	73	112	140	0.29	1	22446210	22449792	Esterase/lipase/thioesterase domain containing protein
		TRINITY_DN1853_c0_g2_i5	TRINITY_DN1853_c0_g2	Os01t0580000-02	73	112	140	0.3	1	22446210	22449792	Esterase/lipase/thioesterase domain containing protein
		TRINITY_DN185499_c0_g1_i1	TRINITY_DN185499_c0_g1	Os09t0513100-02	23	62	250	0.64	9	19966919	19970151	Similar to Phospholipase A1
		TRINITY_DN18581_c0_g2_i1	TRINITY_DN18581_c0_g2	Os02t0592600-01	410	476	776	1.6	2	22934104	22939899	Phospholipase C, phosphatidylinositol-specific, Y domain domain containing protein
		TRINITY_DN185829_c0_g1_i1	TRINITY_DN185829_c0_g1	Os03t0826600-02	246	270	409	1.48e-05	3	34724353	34727241	Similar to Phospholipase (Fragment)
		TRINITY_DN185879_c0_g1_i1	TRINITY_DN185879_c0_g1	Os03t0289300-00	197	220	639	9.2	3	10024083	10027655	Similar to Phosphoinositide-specific phospholipase C
		TRINITY_DN185991_c0_g1_i1	TRINITY_DN185991_c0_g1	Os03t0310000-01	163	331	367	1.74e-58	3	11059852	11062156	Lipase, GDSL domain containing protein
		TRINITY_DN186113_c0_g1_i1	TRINITY_DN186113_c0_g1	Os04t0489100-01	636	730	788	4.4	4	24431489	24440479	Lipase, class 3 family protein
		TRINITY_DN18622_c0_g1_i10	TRINITY_DN18622_c0_g1	Os10t0524400-01	559	730	1046	2.01e-47	10	20379579	20386096	Similar to Phospholipase D beta 2
		TRINITY_DN18622_c0_g1_i11	TRINITY_DN18622_c0_g1	Os03t0119100-01	738	835	835	2.32e-79	3	1027590	1031440	Similar to Phospholipase D beta 2
		TRINITY_DN18622_c0_g1_i4	TRINITY_DN18622_c0_g1	Os03t0119100-01	738	827	835	6.38e-76	3	1027590	1031440	Similar to Phospholipase D beta 2
		TRINITY_DN18622_c0_g1_i6	TRINITY_DN18622_c0_g1	Os03t0119100-01	738	835	835	3e-79	3	1027590	1031440	Similar to Phospholipase D beta 2
		TRINITY_DN18622_c0_g1_i7	TRINITY_DN18622_c0_g1	Os03t0119100-01	411	516	835	9.4e-49	3	1027590	1031440	Similar to Phospholipase D beta 2
		TRINITY_DN18622_c0_g1_i9	TRINITY_DN18622_c0_g1	Os03t0119100-01	411	516	835	1.74e-48	3	1027590	1031440	Similar to Phospholipase D beta 2
		TRINITY_DN18622_c1_g1_i1	TRINITY_DN18622_c1_g1	Os03t0119100-01	710	812	835	7.45e-58	3	1027590	1031440	Similar to Phospholipase D beta 2
		TRINITY_DN186268_c0_g1_i1	TRINITY_DN186268_c0_g1	Os06t0531600-01	231	268	375	6.9	6	19839394	19842519	Lipase, GDSL domain containing protein
		TRINITY_DN186364_c0_g1_i1	TRINITY_DN186364_c0_g1	Os01t0618700-01	117	197	264	4.24e-35	1	24614231	24615465	Lipase, class 3 family protein
		TRINITY_DN18643_c0_g1_i1	TRINITY_DN18643_c0_g1	Os06t0609700-01	101	118	502	0.003	6	24277407	24282486	Esterase/lipase/thioesterase domain containing protein
		TRINITY_DN186448_c0_g1_i1	TRINITY_DN186448_c0_g1	Os07t0260400-01	539	561	838	3.2	7	9105495	9112919	Similar to Phospholipase D nu-2 (Fragment)
		TRINITY_DN186874_c0_g1_i1	TRINITY_DN186874_c0_g1	Os01t0216300-01	211	256	386	2	1	6352582	6358355	Lipase, GDSL domain containing protein
		TRINITY_DN186_c10_g1_i1	TRINITY_DN186_c10_g1	Os07t0586800-01	8	253	253	4.08e-110	7	23851371	23852411	Similar to triacylglycerol lipase
		TRINITY_DN187125_c0_g1_i1	TRINITY_DN187125_c0_g1	Os04t0657500-01	1	160	462	1.23e-60	4	33530289	33533734	Lipase, class 3 family protein
		TRINITY_DN18714_c0_g1_i1	TRINITY_DN18714_c0_g1	Os05t0159200-01	279	302	431	2.6	5	3492717	3496759	Lipase, GDSL domain containing protein
		TRINITY_DN187436_c0_g1_i1	TRINITY_DN187436_c0_g1	Os05t0171000-01	323	526	824	3.26e-117	5	4255849	4260122	Phospholipase D2 (EC 3.1.4.4)
		TRINITY_DN187528_c0_g1_i1	TRINITY_DN187528_c0_g1	Os08t0475000-00	131	156	343	0.61	8	23408421	23409662	Lipase, GDXG, active site domain containing protein
		TRINITY_DN187556_c0_g1_i1	TRINITY_DN187556_c0_g1	Os05t0574100-01	347	407	407	1.96e-29	5	28598933	28603266	Lipase, class 3 family protein
		TRINITY_DN187680_c0_g1_i1	TRINITY_DN187680_c0_g1	Os01t0214800-03	20	61	327	4.9	1	6278611	6283559	Lipase, GDSL domain containing protein
		TRINITY_DN187711_c0_g1_i1	TRINITY_DN187711_c0_g1	Os02t0633000-00	5	31	337	0.037	2	25361374	25365608	Lipase, class 3 domain containing protein
		TRINITY_DN187857_c0_g1_i1	TRINITY_DN187857_c0_g1	Os02t0481700-01	88	104	506	0.27	2	16602669	16608160	Similar to lipase class 3 family protein
		TRINITY_DN188005_c0_g1_i1	TRINITY_DN188005_c0_g1	Os03t0365900-01	188	226	229	1.8	3	14295600	14297898	Similar to GDSL-like Lipase/Acylhydrolase family protein
		TRINITY_DN188092_c0_g1_i1	TRINITY_DN188092_c0_g1	Os10t0524400-01	731	764	1046	0.49	10	20379579	20386096	Similar to Phospholipase D beta 2
		TRINITY_DN188483_c0_g1_i1	TRINITY_DN188483_c0_g1	Os06t0531900-01	310	324	395	0.086	6	19866072	19870004	Lipase, GDSL domain containing protein
		TRINITY_DN188741_c0_g1_i1	TRINITY_DN188741_c0_g1	Os12t0126100-00	25	83	291	1.1	12	1263484	1265342	Similar to GDSL-like Lipase/Acylhydrolase family protein, expressed
		TRINITY_DN189021_c0_g1_i1	TRINITY_DN189021_c0_g1	Os01t0216500-00	341	365	378	1.9	1	6365063	6367057	Lipase, GDSL domain containing protein
		TRINITY_DN18934_c0_g1_i1	TRINITY_DN18934_c0_g1	Os01t0649900-01	105	161	400	5.82e-20	1	26222617	26225117	Lipase, GDSL domain containing protein
		TRINITY_DN18934_c0_g1_i4	TRINITY_DN18934_c0_g1	Os01t0649900-01	105	167	400	6.56e-35	1	26222617	26225117	Lipase, GDSL domain containing protein
		TRINITY_DN18934_c0_g1_i6	TRINITY_DN18934_c0_g1	Os01t0649900-01	105	167	400	6.7e-35	1	26222617	26225117	Lipase, GDSL domain containing protein
		TRINITY_DN18938_c0_g1_i1	TRINITY_DN18938_c0_g1	Os12t0566700-02	137	296	313	1.82e-90	12	23295081	23299157	Lipase, GDSL domain containing protein
		TRINITY_DN18938_c0_g1_i3	TRINITY_DN18938_c0_g1	Os12t0566700-01	75	385	402	4.3e-119	12	23295081	23299184	Lipase, GDSL domain containing protein
		TRINITY_DN18938_c0_g1_i4	TRINITY_DN18938_c0_g1	Os12t0566700-01	75	385	402	5.37e-120	12	23295081	23299184	Lipase, GDSL domain containing protein
		TRINITY_DN18938_c0_g1_i5	TRINITY_DN18938_c0_g1	Os12t0566700-02	218	296	313	2.38e-29	12	23295081	23299157	Lipase, GDSL domain containing protein
		TRINITY_DN18938_c0_g1_i6	TRINITY_DN18938_c0_g1	Os12t0566700-01	298	385	402	1.44e-29	12	23295081	23299184	Lipase, GDSL domain containing protein
		TRINITY_DN189608_c0_g1_i1	TRINITY_DN189608_c0_g1	Os07t0586800-01	214	239	253	0.7	7	23851371	23852411	Similar to triacylglycerol lipase
		TRINITY_DN189626_c0_g1_i1	TRINITY_DN189626_c0_g1	Os05t0534500-01	83	105	160	7.1	5	26538000	26541970	Phospholipase C, phosphatidylinositol-specific , X region domain containing protein
		TRINITY_DN18966_c0_g1_i1	TRINITY_DN18966_c0_g1	Os04t0509100-00	361	399	799	2.8	4	25460247	25467782	Similar to triacylglycerol lipase
		TRINITY_DN189760_c0_g1_i1	TRINITY_DN189760_c0_g1	Os02t0780700-01	557	635	657	2.12e-37	2	33078311	33083556	Lipase, class 3 family protein
		TRINITY_DN190060_c0_g1_i1	TRINITY_DN190060_c0_g1	Os03t0119100-01	539	685	835	8.73e-92	3	1027590	1031440	Similar to Phospholipase D beta 2
		TRINITY_DN19013_c0_g4_i1	TRINITY_DN19013_c0_g4	Os01t0216400-00	150	168	382	2.4	1	6361526	6363457	Lipase, GDSL domain containing protein
		TRINITY_DN190913_c0_g1_i1	TRINITY_DN190913_c0_g1	Os01t0651800-01	39	101	420	1.6	1	26321416	26324769	Lipase, class 3 family protein
		TRINITY_DN190938_c0_g1_i1	TRINITY_DN190938_c0_g1	Os02t0767200-01	103	131	482	0.001	2	32300533	32303982	Lipase, class 3 family protein
		TRINITY_DN19101_c1_g4_i1	TRINITY_DN19101_c1_g4	Os03t0712000-00	46	91	247	2.5	3	28766711	28767454	Similar to Lipase family protein
		TRINITY_DN19101_c1_g4_i3	TRINITY_DN19101_c1_g4	Os03t0712000-00	46	91	247	2.4	3	28766711	28767454	Similar to Lipase family protein
		TRINITY_DN191334_c0_g1_i1	TRINITY_DN191334_c0_g1	Os01t0650900-00	258	294	392	0.15	1	26286441	26287942	Lipase, GDSL domain containing protein
		TRINITY_DN191335_c0_g1_i1	TRINITY_DN191335_c0_g1	Os03t0365800-01	272	305	387	0.15	3	14289593	14293249	Lipase, GDSL domain containing protein
		TRINITY_DN19149_c2_g1_i1	TRINITY_DN19149_c2_g1	Os09t0132900-02	266	294	352	5.64e-05	9	2501678	2504166	Lipase, GDSL domain containing protein
		TRINITY_DN191510_c0_g1_i1	TRINITY_DN191510_c0_g1	Os12t0110100-01	1	121	484	6.53e-33	12	555086	558636	Esterase/lipase/thioesterase domain containing protein
		TRINITY_DN191630_c0_g1_i1	TRINITY_DN191630_c0_g1	Os02t0101400-01	143	182	282	0.94	2	78461	79533	Lipase, GDSL domain containing protein
		TRINITY_DN191837_c0_g1_i1	TRINITY_DN191837_c0_g1	Os02t0816200-02	226	295	369	1.89e-16	2	34967597	34969261	Lipase, GDSL domain containing protein
		TRINITY_DN192021_c0_g1_i1	TRINITY_DN192021_c0_g1	Os01t0651000-01	211	252	370	0.77	1	26290150	26292389	Lipase, GDSL domain containing protein
		TRINITY_DN192121_c0_g1_i1	TRINITY_DN192121_c0_g1	Os07t0520900-01	1	25	486	0.21	7	20115611	20123094	Similar to galactolipase/ phospholipase
		TRINITY_DN192621_c0_g1_i1	TRINITY_DN192621_c0_g1	Os01t0172400-01	187	211	749	0.29	1	3725174	3728791	Similar to Phospholipase D alpha 1
		TRINITY_DN192742_c0_g1_i1	TRINITY_DN192742_c0_g1	Os07t0520900-02	1138	1194	1226	0.43	7	20115227	20123058	Similar to galactolipase/ phospholipase
		TRINITY_DN192974_c0_g1_i1	TRINITY_DN192974_c0_g1	Os07t0520900-02	1074	1089	1226	2	7	20115227	20123058	Similar to galactolipase/ phospholipase
		TRINITY_DN193008_c0_g1_i1	TRINITY_DN193008_c0_g1	Os03t0119100-01	516	570	835	7.93e-30	3	1027590	1031440	Similar to Phospholipase D beta 2
		TRINITY_DN193219_c0_g1_i1	TRINITY_DN193219_c0_g1	Os02t0286200-01	23	56	349	0.9	2	10758967	10762460	Lipase, class 3 family protein
		TRINITY_DN193256_c0_g1_i1	TRINITY_DN193256_c0_g1	Os07t0162900-01	245	329	399	7.27e-39	7	3360001	3361559	Lipase, GDXG, active site domain containing protein
		TRINITY_DN193372_c0_g1_i1	TRINITY_DN193372_c0_g1	Os03t0119100-01	341	376	835	0.018	3	1027590	1031440	Similar to Phospholipase D beta 2
		TRINITY_DN1934_c2_g1_i1	TRINITY_DN1934_c2_g1	Os01t0521400-01	324	384	464	1.3	1	18593290	18597834	Similar to lipase family protein
		TRINITY_DN1934_c2_g1_i2	TRINITY_DN1934_c2_g1	Os01t0521400-01	324	384	464	1.3	1	18593290	18597834	Similar to lipase family protein
		TRINITY_DN193618_c0_g1_i1	TRINITY_DN193618_c0_g1	Os01t0650200-01	227	288	295	2.6	1	26249386	26273949	Lipase, GDSL domain containing protein
		TRINITY_DN193706_c0_g1_i1	TRINITY_DN193706_c0_g1	Os07t0642200-01	197	215	391	1.3	7	26727638	26729979	Lipase, GDSL domain containing protein
		TRINITY_DN193782_c0_g1_i1	TRINITY_DN193782_c0_g1	Os05t0171000-01	190	219	824	9	5	4255849	4260122	Phospholipase D2 (EC 3.1.4.4)
		TRINITY_DN194004_c0_g1_i1	TRINITY_DN194004_c0_g1	Os02t0207900-01	277	321	343	0.000123	2	6038222	6039551	Similar to esterase/lipase/thioesterase family protein
		TRINITY_DN194336_c0_g1_i1	TRINITY_DN194336_c0_g1	Os01t0651800-01	31	71	420	7	1	26321416	26324769	Lipase, class 3 family protein
		TRINITY_DN19448_c0_g1_i1	TRINITY_DN19448_c0_g1	Os01t0738500-01	51	86	591	5	1	30828776	30832255	Phospholipase C, phosphatidylinositol-specific, Y domain domain containing protein
		TRINITY_DN194520_c0_g1_i1	TRINITY_DN194520_c0_g1	Os05t0171000-01	169	200	824	0.007	5	4255849	4260122	Phospholipase D2 (EC 3.1.4.4)
		TRINITY_DN194697_c0_g1_i1	TRINITY_DN194697_c0_g1	Os09t0392100-01	417	584	621	2.09e-99	9	13559548	13563053	Lipase, class 3 family protein
		TRINITY_DN194713_c0_g1_i1	TRINITY_DN194713_c0_g1	Os05t0127200-01	225	369	598	6.02e-40	5	1535764	1541542	Similar to Phospholipase C (Fragment)
		TRINITY_DN194918_c0_g1_i1	TRINITY_DN194918_c0_g1	Os06t0609700-01	244	323	502	1.1	6	24277407	24282486	Esterase/lipase/thioesterase domain containing protein
		TRINITY_DN194926_c0_g1_i1	TRINITY_DN194926_c0_g1	Os04t0650200-01	272	347	355	3.82e-17	4	33132306	33134251	Lipase, GDSL domain containing protein
		TRINITY_DN195001_c0_g1_i1	TRINITY_DN195001_c0_g1	Os01t0253900-02	106	162	596	4.6	1	8404250	8408353	Similar to triacylglycerol lipase
		TRINITY_DN19514_c0_g1_i1	TRINITY_DN19514_c0_g1	Os05t0408300-01	159	471	471	0	5	19934675	19938244	Similar to Lipase
		TRINITY_DN19514_c0_g1_i10	TRINITY_DN19514_c0_g1	Os05t0408300-01	1	417	471	0	5	19934675	19938244	Similar to Lipase
		TRINITY_DN19514_c0_g1_i2	TRINITY_DN19514_c0_g1	Os05t0408300-01	1	387	471	0	5	19934675	19938244	Similar to Lipase
		TRINITY_DN19514_c0_g1_i3	TRINITY_DN19514_c0_g1	Os05t0408300-01	193	417	471	1.13e-151	5	19934675	19938244	Similar to Lipase
		TRINITY_DN19514_c0_g1_i4	TRINITY_DN19514_c0_g1	Os05t0408300-01	215	471	471	2.5e-162	5	19934675	19938244	Similar to Lipase
		TRINITY_DN19514_c0_g1_i5	TRINITY_DN19514_c0_g1	Os05t0408300-01	1	160	471	1.09e-65	5	19934675	19938244	Similar to Lipase
		TRINITY_DN19514_c0_g1_i6	TRINITY_DN19514_c0_g1	Os05t0408300-01	1	471	471	0	5	19934675	19938244	Similar to Lipase
		TRINITY_DN19514_c0_g1_i7	TRINITY_DN19514_c0_g1	Os05t0408300-01	1	93	471	1.33e-23	5	19934675	19938244	Similar to Lipase
		TRINITY_DN19514_c0_g1_i8	TRINITY_DN19514_c0_g1	Os05t0408300-01	193	471	471	0	5	19934675	19938244	Similar to Lipase
		TRINITY_DN19514_c0_g1_i9	TRINITY_DN19514_c0_g1	Os05t0408300-01	125	471	471	0	5	19934675	19938244	Similar to Lipase
		TRINITY_DN19514_c0_g2_i1	TRINITY_DN19514_c0_g2	Os05t0408300-01	125	160	471	3.07e-16	5	19934675	19938244	Similar to Lipase
		TRINITY_DN195335_c0_g1_i1	TRINITY_DN195335_c0_g1	Os04t0489100-01	682	730	788	0.16	4	24431489	24440479	Lipase, class 3 family protein
		TRINITY_DN195388_c0_g1_i1	TRINITY_DN195388_c0_g1	Os02t0481700-01	317	382	506	1.4	2	16602669	16608160	Similar to lipase class 3 family protein
		TRINITY_DN1953_c1_g1_i11	TRINITY_DN1953_c1_g1	Os12t0110100-01	7	484	484	0	12	555086	558636	Esterase/lipase/thioesterase domain containing protein
		TRINITY_DN1953_c1_g1_i13	TRINITY_DN1953_c1_g1	Os12t0110100-01	24	196	484	2.93e-80	12	555086	558636	Esterase/lipase/thioesterase domain containing protein
		TRINITY_DN1953_c1_g1_i2	TRINITY_DN1953_c1_g1	Os12t0110100-01	7	136	484	9.17e-40	12	555086	558636	Esterase/lipase/thioesterase domain containing protein
		TRINITY_DN1953_c1_g1_i3	TRINITY_DN1953_c1_g1	Os12t0110100-01	7	484	484	0	12	555086	558636	Esterase/lipase/thioesterase domain containing protein
		TRINITY_DN1953_c1_g1_i4	TRINITY_DN1953_c1_g1	Os12t0110100-01	7	484	484	0	12	555086	558636	Esterase/lipase/thioesterase domain containing protein
		TRINITY_DN1953_c1_g1_i6	TRINITY_DN1953_c1_g1	Os12t0110100-01	7	136	484	1.95e-39	12	555086	558636	Esterase/lipase/thioesterase domain containing protein
		TRINITY_DN1953_c1_g1_i7	TRINITY_DN1953_c1_g1	Os12t0110100-01	58	135	484	5.36e-14	12	555086	558636	Esterase/lipase/thioesterase domain containing protein
		TRINITY_DN1953_c1_g1_i8	TRINITY_DN1953_c1_g1	Os12t0110100-01	7	136	484	3.42e-43	12	555086	558636	Esterase/lipase/thioesterase domain containing protein
		TRINITY_DN1953_c1_g1_i9	TRINITY_DN1953_c1_g1	Os12t0110100-01	24	135	484	2.96e-36	12	555086	558636	Esterase/lipase/thioesterase domain containing protein
		TRINITY_DN19546_c0_g1_i1	TRINITY_DN19546_c0_g1	Os01t0215000-01	273	346	385	1.8	1	6288365	6292301	Lipase, GDSL domain containing protein
		TRINITY_DN196280_c0_g1_i1	TRINITY_DN196280_c0_g1	Os01t0216500-00	200	244	378	0.39	1	6365063	6367057	Lipase, GDSL domain containing protein
		TRINITY_DN196340_c0_g1_i1	TRINITY_DN196340_c0_g1	Os01t0309900-01	254	272	635	4.35e-05	1	11618335	11622522	Lipase, class 3 family protein
		TRINITY_DN196406_c0_g1_i1	TRINITY_DN196406_c0_g1	Os01t0223000-01	24	58	384	6.55e-16	1	6718349	6719944	Lipase, GDSL domain containing protein
		TRINITY_DN196467_c0_g1_i1	TRINITY_DN196467_c0_g1	Os01t0651800-01	329	358	420	4.3	1	26321416	26324769	Lipase, class 3 family protein
		TRINITY_DN196517_c0_g1_i1	TRINITY_DN196517_c0_g1	Os09t0392100-01	267	298	621	4.7	9	13559548	13563053	Lipase, class 3 family protein
		TRINITY_DN19652_c2_g1_i1	TRINITY_DN19652_c2_g1	Os07t0260400-01	78	101	838	5.7	7	9105495	9112919	Similar to Phospholipase D nu-2 (Fragment)
		TRINITY_DN196759_c0_g1_i1	TRINITY_DN196759_c0_g1	Os03t0119100-01	572	615	835	5.29e-25	3	1027590	1031440	Similar to Phospholipase D beta 2
		TRINITY_DN196834_c0_g1_i1	TRINITY_DN196834_c0_g1	Os01t0531200-01	344	394	692	0.08	1	19115283	19122409	Phospholipase C, phosphatidylinositol-specific, Y domain domain containing protein
		TRINITY_DN197045_c0_g1_i1	TRINITY_DN197045_c0_g1	Os03t0840800-01	98	159	355	2.1	3	35350196	35354897	Similar to Phospholipase D
		TRINITY_DN197798_c0_g1_i1	TRINITY_DN197798_c0_g1	Os03t0119100-01	307	402	835	6.07e-61	3	1027590	1031440	Similar to Phospholipase D beta 2
		TRINITY_DN19779_c0_g1_i1	TRINITY_DN19779_c0_g1	Os03t0708000-01	50	162	163	1.67e-67	3	28548351	28549923	Phospholipase A2 family protein
		TRINITY_DN19779_c0_g1_i2	TRINITY_DN19779_c0_g1	Os03t0708000-01	50	162	163	8.78e-68	3	28548351	28549923	Phospholipase A2 family protein
		TRINITY_DN19779_c0_g1_i3	TRINITY_DN19779_c0_g1	Os03t0708000-01	39	162	163	1.43e-73	3	28548351	28549923	Phospholipase A2 family protein
		TRINITY_DN198154_c0_g1_i1	TRINITY_DN198154_c0_g1	Os02t0207900-01	209	276	343	1.4	2	6038222	6039551	Similar to esterase/lipase/thioesterase family protein
		TRINITY_DN19828_c0_g1_i1	TRINITY_DN19828_c0_g1	Os03t0580800-01	49	100	379	9.72e-17	3	21306705	21313520	Lipase, GDSL domain containing protein
		TRINITY_DN198533_c0_g1_i1	TRINITY_DN198533_c0_g1	Os07t0520900-02	681	738	1226	0.56	7	20115227	20123058	Similar to galactolipase/ phospholipase
		TRINITY_DN198539_c0_g1_i1	TRINITY_DN198539_c0_g1	Os04t0650200-01	201	236	355	3.1	4	33132306	33134251	Lipase, GDSL domain containing protein
		TRINITY_DN198795_c0_g1_i1	TRINITY_DN198795_c0_g1	Os03t0365800-01	301	354	387	3.6	3	14289593	14293249	Lipase, GDSL domain containing protein
		TRINITY_DN198947_c0_g1_i1	TRINITY_DN198947_c0_g1	Os01t0582600-01	87	134	551	4.97e-07	1	22604528	22606674	Phospholipase A2, active site domain containing protein
		TRINITY_DN19916_c1_g1_i1	TRINITY_DN19916_c1_g1	Os05t0408300-01	215	301	471	1.24e-41	5	19934675	19938244	Similar to Lipase
		TRINITY_DN199615_c0_g1_i1	TRINITY_DN199615_c0_g1	Os05t0408300-01	315	371	471	0.21	5	19934675	19938244	Similar to Lipase
		TRINITY_DN20019_c0_g1_i1	TRINITY_DN20019_c0_g1	Os02t0292600-01	350	366	409	3.8	2	11116177	11120334	Lipase, GDSL domain containing protein
		TRINITY_DN200480_c0_g1_i1	TRINITY_DN200480_c0_g1	Os07t0520900-02	1021	1067	1226	0.48	7	20115227	20123058	Similar to galactolipase/ phospholipase
		TRINITY_DN200674_c0_g1_i1	TRINITY_DN200674_c0_g1	Os01t0362100-01	145	207	698	1.02e-26	1	14754835	14764507	Esterase/lipase/thioesterase domain containing protein
		TRINITY_DN200947_c0_g1_i1	TRINITY_DN200947_c0_g1	Os01t0650900-00	132	184	392	3.4	1	26286441	26287942	Lipase, GDSL domain containing protein
		TRINITY_DN201091_c0_g1_i1	TRINITY_DN201091_c0_g1	Os02t0767200-01	208	343	482	1.23e-08	2	32300533	32303982	Lipase, class 3 family protein
		TRINITY_DN201157_c0_g1_i1	TRINITY_DN201157_c0_g1	Os06t0560700-01	187	216	407	1.3	6	21447774	21450993	Lipase, GDSL domain containing protein
		TRINITY_DN201174_c0_g1_i1	TRINITY_DN201174_c0_g1	Os09t0571500-02	178	203	379	0.77	9	22811278	22813495	Lipase, class 3 family protein
		TRINITY_DN20132_c0_g1_i4	TRINITY_DN20132_c0_g1	Os04t0657500-01	94	159	462	2.2	4	33530289	33533734	Lipase, class 3 family protein
		TRINITY_DN201337_c0_g1_i1	TRINITY_DN201337_c0_g1	Os04t0650200-01	233	317	355	2.2	4	33132306	33134251	Lipase, GDSL domain containing protein
		TRINITY_DN20178_c1_g1_i1	TRINITY_DN20178_c1_g1	Os10t0562200-00	33	53	584	5.4	10	22180638	22182457	Lipase-like protein
		TRINITY_DN20181_c0_g1_i1	TRINITY_DN20181_c0_g1	Os05t0210100-01	342	367	370	6.1	5	6824564	6827293	Lipase, GDSL domain containing protein
		TRINITY_DN201977_c0_g1_i1	TRINITY_DN201977_c0_g1	Os04t0489100-01	470	505	788	0.007	4	24431489	24440479	Lipase, class 3 family protein
		TRINITY_DN201_c0_g1_i2	TRINITY_DN201_c0_g1	Os01t0582600-01	201	551	551	1.58e-180	1	22604528	22606674	Phospholipase A2, active site domain containing protein
		TRINITY_DN201_c0_g3_i1	TRINITY_DN201_c0_g3	Os01t0582600-01	256	534	551	6.5e-167	1	22604528	22606674	Phospholipase A2, active site domain containing protein
		TRINITY_DN201_c0_g4_i1	TRINITY_DN201_c0_g4	Os01t0582600-01	20	551	551	0	1	22604528	22606674	Phospholipase A2, active site domain containing protein
		TRINITY_DN201_c0_g4_i2	TRINITY_DN201_c0_g4	Os01t0582600-01	20	551	551	0	1	22604528	22606674	Phospholipase A2, active site domain containing protein
		TRINITY_DN202495_c0_g1_i1	TRINITY_DN202495_c0_g1	Os05t0408300-01	451	463	471	1.2	5	19934675	19938244	Similar to Lipase
		TRINITY_DN20296_c0_g1_i1	TRINITY_DN20296_c0_g1	Os01t0309900-01	368	387	635	0.003	1	11618335	11622522	Lipase, class 3 family protein
		TRINITY_DN203276_c0_g1_i1	TRINITY_DN203276_c0_g1	Os05t0171000-01	587	626	824	0.12	5	4255849	4260122	Phospholipase D2 (EC 3.1.4.4)
		TRINITY_DN203513_c0_g1_i1	TRINITY_DN203513_c0_g1	Os06t0725200-01	77	126	368	0.04	6	30838067	30839951	Lipase, GDSL domain containing protein
		TRINITY_DN203562_c0_g1_i1	TRINITY_DN203562_c0_g1	Os03t0365800-01	33	98	387	1.56e-21	3	14289593	14293249	Lipase, GDSL domain containing protein
		TRINITY_DN20384_c0_g1_i3	TRINITY_DN20384_c0_g1	Os11t0521000-01	210	252	373	2.6	11	18770070	18772676	Lipase, GDSL domain containing protein
		TRINITY_DN204186_c0_g1_i1	TRINITY_DN204186_c0_g1	Os05t0159200-01	379	423	431	0.38	5	3492717	3496759	Lipase, GDSL domain containing protein
		TRINITY_DN204193_c0_g1_i1	TRINITY_DN204193_c0_g1	Os03t0119100-01	738	780	835	0.55	3	1027590	1031440	Similar to Phospholipase D beta 2
		TRINITY_DN204198_c0_g1_i1	TRINITY_DN204198_c0_g1	Os02t0780700-01	341	401	657	1.3	2	33078311	33083556	Lipase, class 3 family protein
		TRINITY_DN204217_c0_g1_i1	TRINITY_DN204217_c0_g1	Os06t0725100-01	174	230	381	0.48	6	30828273	30830398	Lipase, GDSL domain containing protein
		TRINITY_DN20446_c0_g1_i1	TRINITY_DN20446_c0_g1	Os06t0609700-01	50	72	502	0.49	6	24277407	24282486	Esterase/lipase/thioesterase domain containing protein
		TRINITY_DN204817_c0_g1_i1	TRINITY_DN204817_c0_g1	Os05t0574100-01	2	72	407	9.52e-26	5	28598933	28603266	Lipase, class 3 family protein
		TRINITY_DN204834_c0_g1_i1	TRINITY_DN204834_c0_g1	Os01t0214600-01	35	141	349	0.12	1	6267440	6270770	Lipase, GDSL domain containing protein
		TRINITY_DN204969_c0_g1_i1	TRINITY_DN204969_c0_g1	Os12t0614500-00	303	353	399	1	12	26045658	26046857	Similar to Lipase family protein
		TRINITY_DN205067_c0_g1_i1	TRINITY_DN205067_c0_g1	Os05t0372400-01	169	209	342	3.1	5	17942072	17945667	Lipase, class 3 family protein
		TRINITY_DN205087_c0_g1_i1	TRINITY_DN205087_c0_g1	Os02t0780700-01	262	296	657	1.25e-15	2	33078311	33083556	Lipase, class 3 family protein
		TRINITY_DN205473_c0_g1_i1	TRINITY_DN205473_c0_g1	Os05t0171000-01	529	577	824	1.5	5	4255849	4260122	Phospholipase D2 (EC 3.1.4.4)
		TRINITY_DN205483_c0_g1_i1	TRINITY_DN205483_c0_g1	Os11t0299300-01	66	95	460	2.3	11	11110526	11112183	Lipase, class 3 family protein
		TRINITY_DN205506_c0_g1_i1	TRINITY_DN205506_c0_g1	Os11t0655800-01	114	193	366	0.37	11	26263729	26267141	Lipase, class 3 family protein
		TRINITY_DN20569_c0_g1_i5	TRINITY_DN20569_c0_g1	Os02t0291600-01	331	345	375	2.4	2	11071696	11077522	Lipase, GDSL domain containing protein
		TRINITY_DN20635_c1_g2_i2	TRINITY_DN20635_c1_g2	Os06t0649900-01	245	263	512	2.7	6	26575128	26579581	Phospholipase D/Transphosphatidylase domain containing protein
		TRINITY_DN206477_c0_g1_i1	TRINITY_DN206477_c0_g1	Os11t0658900-01	90	114	205	0.00012	11	26434011	26438037	Similar to Lipase family protein
		TRINITY_DN20652_c1_g1_i1	TRINITY_DN20652_c1_g1	Os01t0309900-01	212	248	635	0.44	1	11618335	11622522	Lipase, class 3 family protein
		TRINITY_DN20709_c0_g2_i1	TRINITY_DN20709_c0_g2	Os02t0286200-01	22	342	349	0	2	10758967	10762460	Lipase, class 3 family protein
		TRINITY_DN20709_c0_g2_i2	TRINITY_DN20709_c0_g2	Os02t0286200-01	19	342	349	0	2	10758967	10762460	Lipase, class 3 family protein
		TRINITY_DN20709_c0_g2_i3	TRINITY_DN20709_c0_g2	Os02t0286200-01	22	342	349	0	2	10758967	10762460	Lipase, class 3 family protein
		TRINITY_DN20709_c0_g2_i7	TRINITY_DN20709_c0_g2	Os02t0286200-01	22	342	349	0	2	10758967	10762460	Lipase, class 3 family protein
		TRINITY_DN20709_c0_g2_i8	TRINITY_DN20709_c0_g2	Os02t0286200-01	1	342	349	0	2	10758967	10762460	Lipase, class 3 family protein
		TRINITY_DN20709_c0_g2_i9	TRINITY_DN20709_c0_g2	Os02t0286200-01	19	342	349	0	2	10758967	10762460	Lipase, class 3 family protein
		TRINITY_DN207345_c0_g1_i1	TRINITY_DN207345_c0_g1	Os01t0900200-01	136	168	369	3.5	1	39162735	39165727	Lipase, class 3 domain containing protein
		TRINITY_DN207390_c0_g1_i1	TRINITY_DN207390_c0_g1	Os03t0289300-00	567	607	639	0.044	3	10024083	10027655	Similar to Phosphoinositide-specific phospholipase C
		TRINITY_DN20765_c0_g1_i1	TRINITY_DN20765_c0_g1	Os01t0618700-01	39	264	264	4.79e-117	1	24614231	24615465	Lipase, class 3 family protein
		TRINITY_DN20765_c0_g1_i2	TRINITY_DN20765_c0_g1	Os01t0618700-01	39	264	264	1.72e-114	1	24614231	24615465	Lipase, class 3 family protein
		TRINITY_DN20765_c0_g1_i3	TRINITY_DN20765_c0_g1	Os01t0253900-01	167	423	707	1.2e-44	1	8404247	8408348	Similar to triacylglycerol lipase
		TRINITY_DN207953_c0_g1_i1	TRINITY_DN207953_c0_g1	Os05t0171000-01	39	161	824	1.84e-57	5	4255849	4260122	Phospholipase D2 (EC 3.1.4.4)
		TRINITY_DN20798_c0_g1_i1	TRINITY_DN20798_c0_g1	Os02t0669000-01	140	375	376	2.05e-134	2	27158353	27162721	Lipase, GDSL domain containing protein
		TRINITY_DN20798_c0_g1_i2	TRINITY_DN20798_c0_g1	Os02t0669000-01	39	375	376	0	2	27158353	27162721	Lipase, GDSL domain containing protein
		TRINITY_DN208021_c0_g1_i1	TRINITY_DN208021_c0_g1	Os05t0171000-01	719	820	824	6.08e-60	5	4255849	4260122	Phospholipase D2 (EC 3.1.4.4)
		TRINITY_DN20802_c0_g1_i1	TRINITY_DN20802_c0_g1	Os01t0531200-01	30	65	692	2.9	1	19115283	19122409	Phospholipase C, phosphatidylinositol-specific, Y domain domain containing protein
		TRINITY_DN20802_c0_g1_i8	TRINITY_DN20802_c0_g1	Os01t0531200-01	30	65	692	1.8	1	19115283	19122409	Phospholipase C, phosphatidylinositol-specific, Y domain domain containing protein
		TRINITY_DN208146_c0_g1_i1	TRINITY_DN208146_c0_g1	Os02t0780700-01	387	426	657	0.34	2	33078311	33083556	Lipase, class 3 family protein
		TRINITY_DN208157_c0_g1_i1	TRINITY_DN208157_c0_g1	Os07t0162900-01	92	205	399	7.85e-07	7	3360001	3361559	Lipase, GDXG, active site domain containing protein
		TRINITY_DN208231_c0_g1_i1	TRINITY_DN208231_c0_g1	Os07t0668700-02	80	147	346	0.69	7	28240545	28245410	Lipase, class 3 family protein
		TRINITY_DN208278_c0_g1_i1	TRINITY_DN208278_c0_g1	Os03t0840800-01	135	163	355	3.4	3	35350196	35354897	Similar to Phospholipase D
		TRINITY_DN208326_c0_g1_i1	TRINITY_DN208326_c0_g1	Os05t0153300-00	276	311	537	4.1	5	3069666	3074392	Lipase, class 3 domain containing protein
		TRINITY_DN208579_c0_g1_i1	TRINITY_DN208579_c0_g1	Os03t0826600-02	143	218	409	0.029	3	34724353	34727241	Similar to Phospholipase (Fragment)
		TRINITY_DN208606_c0_g1_i1	TRINITY_DN208606_c0_g1	Os03t0826600-02	351	406	409	0.14	3	34724353	34727241	Similar to Phospholipase (Fragment)
		TRINITY_DN208618_c0_g1_i1	TRINITY_DN208618_c0_g1	Os10t0562200-00	30	56	584	1.4	10	22180638	22182457	Lipase-like protein
		TRINITY_DN209339_c0_g1_i1	TRINITY_DN209339_c0_g1	Os01t0315700-01	1	31	128	1.28e-14	1	11906167	11906868	Similar to Monoglyceride lipase
		TRINITY_DN209453_c0_g1_i1	TRINITY_DN209453_c0_g1	Os03t0580800-01	78	129	379	1.5	3	21306705	21313520	Lipase, GDSL domain containing protein
		TRINITY_DN209621_c0_g1_i1	TRINITY_DN209621_c0_g1	Os06t0531900-01	91	109	395	0.000513	6	19866072	19870004	Lipase, GDSL domain containing protein
		TRINITY_DN209785_c0_g1_i1	TRINITY_DN209785_c0_g1	Os07t0260400-01	303	328	838	1.9	7	9105495	9112919	Similar to Phospholipase D nu-2 (Fragment)
		TRINITY_DN20994_c1_g1_i1	TRINITY_DN20994_c1_g1	Os01t0521400-01	396	425	464	3	1	18593290	18597834	Similar to lipase family protein
		TRINITY_DN210070_c0_g1_i1	TRINITY_DN210070_c0_g1	Os10t0393800-01	79	96	401	0.21	10	13131433	13133327	Lipase, GDSL domain containing protein
		TRINITY_DN210205_c0_g1_i1	TRINITY_DN210205_c0_g1	Os11t0521000-01	126	145	373	7.4	11	18770070	18772676	Lipase, GDSL domain containing protein
		TRINITY_DN210297_c0_g1_i1	TRINITY_DN210297_c0_g1	Os06t0635300-00	81	149	388	7.48e-15	6	25755113	25757948	Similar to gastric triacylglycerol lipase
		TRINITY_DN210560_c0_g1_i1	TRINITY_DN210560_c0_g1	Os01t0215000-01	326	352	385	2.3	1	6288365	6292301	Lipase, GDSL domain containing protein
		TRINITY_DN210640_c0_g1_i1	TRINITY_DN210640_c0_g1	Os07t0668700-02	294	324	346	1.9	7	28240545	28245410	Lipase, class 3 family protein
		TRINITY_DN210748_c0_g1_i1	TRINITY_DN210748_c0_g1	Os01t0651800-01	316	410	420	2.27e-23	1	26321416	26324769	Lipase, class 3 family protein
		TRINITY_DN210828_c0_g1_i1	TRINITY_DN210828_c0_g1	Os08t0401800-00	538	566	805	2.1	8	19173524	19180857	Similar to Phospholipase D
		TRINITY_DN210852_c0_g1_i1	TRINITY_DN210852_c0_g1	Os12t0562400-00	105	138	590	0.92	12	23048705	23053244	Similar to Phospholipase C (Fragment)
		TRINITY_DN210862_c0_g1_i1	TRINITY_DN210862_c0_g1	Os05t0401000-01	227	254	388	3.6	5	19503109	19507187	Lipase, GDSL domain containing protein
		TRINITY_DN21119_c0_g1_i1	TRINITY_DN21119_c0_g1	Os09t0421300-01	132	240	817	0.18	9	15222675	15226444	Phospholipase D lambda
		TRINITY_DN211251_c0_g1_i1	TRINITY_DN211251_c0_g1	Os05t0506600-00	203	246	370	0.24	5	25025141	25027155	Lipase, GDSL domain containing protein
		TRINITY_DN211320_c0_g1_i1	TRINITY_DN211320_c0_g1	Os05t0593000-01	2	84	423	7.67e-12	5	29545102	29546639	Phospholipase A2, active site domain containing protein
		TRINITY_DN211466_c0_g1_i1	TRINITY_DN211466_c0_g1	Os01t0582600-01	233	274	551	1.2	1	22604528	22606674	Phospholipase A2, active site domain containing protein
		TRINITY_DN21153_c0_g1_i1	TRINITY_DN21153_c0_g1	Os05t0363100-01	53	351	351	6.72e-155	5	17336740	17343631	Similar to Monoglyceride lipase
		TRINITY_DN21153_c0_g1_i2	TRINITY_DN21153_c0_g1	Os05t0363100-01	99	231	351	2.23e-73	5	17336740	17343631	Similar to Monoglyceride lipase
		TRINITY_DN21153_c0_g1_i4	TRINITY_DN21153_c0_g1	Os05t0363100-01	8	206	351	4.43e-121	5	17336740	17343631	Similar to Monoglyceride lipase
		TRINITY_DN21153_c0_g1_i5	TRINITY_DN21153_c0_g1	Os05t0363100-01	8	104	351	2.61e-49	5	17336740	17343631	Similar to Monoglyceride lipase
		TRINITY_DN21153_c0_g1_i6	TRINITY_DN21153_c0_g1	Os05t0363100-01	7	45	351	4.05e-15	5	17336740	17343631	Similar to Monoglyceride lipase
		TRINITY_DN21153_c0_g1_i7	TRINITY_DN21153_c0_g1	Os05t0363100-01	8	351	351	0	5	17336740	17343631	Similar to Monoglyceride lipase
		TRINITY_DN21153_c0_g1_i8	TRINITY_DN21153_c0_g1	Os05t0363100-01	99	231	351	1.37e-67	5	17336740	17343631	Similar to Monoglyceride lipase
		TRINITY_DN21153_c0_g1_i9	TRINITY_DN21153_c0_g1	Os05t0363100-01	53	231	351	2.59e-128	5	17336740	17343631	Similar to Monoglyceride lipase
		TRINITY_DN211568_c0_g1_i1	TRINITY_DN211568_c0_g1	Os01t0309900-01	280	309	635	2	1	11618335	11622522	Lipase, class 3 family protein
		TRINITY_DN211696_c0_g1_i1	TRINITY_DN211696_c0_g1	Os06t0163200-01	35	78	376	3.5	6	3186510	3191315	Esterase/lipase/thioesterase domain containing protein
		TRINITY_DN211795_c0_g1_i1	TRINITY_DN211795_c0_g1	Os01t0362100-01	464	483	698	2	1	14754835	14764507	Esterase/lipase/thioesterase domain containing protein
		TRINITY_DN21183_c0_g1_i6	TRINITY_DN21183_c0_g1	Os05t0506600-00	184	240	370	1.4	5	25025141	25027155	Lipase, GDSL domain containing protein
		TRINITY_DN21194_c0_g1_i1	TRINITY_DN21194_c0_g1	Os06t0156600-01	16	89	360	1.37e-43	6	2893694	2895804	Lipase, GDSL domain containing protein
		TRINITY_DN21194_c0_g1_i2	TRINITY_DN21194_c0_g1	Os06t0156600-01	16	89	360	5.81e-43	6	2893694	2895804	Lipase, GDSL domain containing protein
		TRINITY_DN211988_c0_g1_i1	TRINITY_DN211988_c0_g1	Os04t0657500-01	238	305	462	0.31	4	33530289	33533734	Lipase, class 3 family protein
		TRINITY_DN211998_c0_g1_i1	TRINITY_DN211998_c0_g1	Os07t0668700-01	153	186	358	6.2	7	28240466	28245407	Lipase, class 3 family protein
		TRINITY_DN212031_c0_g1_i1	TRINITY_DN212031_c0_g1	Os01t0172400-04	90	155	451	2.8	1	3725174	3727006	Similar to Phospholipase D alpha 1
		TRINITY_DN212171_c0_g1_i1	TRINITY_DN212171_c0_g1	Os01t0309900-01	540	572	635	3	1	11618335	11622522	Lipase, class 3 family protein
		TRINITY_DN212229_c0_g1_i1	TRINITY_DN212229_c0_g1	Os12t0126100-00	251	279	291	4.5	12	1263484	1265342	Similar to GDSL-like Lipase/Acylhydrolase family protein, expressed
		TRINITY_DN212241_c0_g1_i1	TRINITY_DN212241_c0_g1	Os03t0365900-01	151	196	229	1.4	3	14295600	14297898	Similar to GDSL-like Lipase/Acylhydrolase family protein
		TRINITY_DN212269_c0_g1_i1	TRINITY_DN212269_c0_g1	Os04t0650200-01	222	261	355	0.61	4	33132306	33134251	Lipase, GDSL domain containing protein
		TRINITY_DN212436_c0_g1_i1	TRINITY_DN212436_c0_g1	Os06t0163200-01	92	116	376	0.055	6	3186510	3191315	Esterase/lipase/thioesterase domain containing protein
		TRINITY_DN212466_c0_g1_i1	TRINITY_DN212466_c0_g1	Os06t0148200-01	203	220	351	3.8	6	2515766	2517632	Lipase, GDSL domain containing protein
		TRINITY_DN212606_c0_g1_i1	TRINITY_DN212606_c0_g1	Os07t0260400-01	535	557	838	0.013	7	9105495	9112919	Similar to Phospholipase D nu-2 (Fragment)
		TRINITY_DN212703_c0_g1_i1	TRINITY_DN212703_c0_g1	Os11t0655800-01	249	304	366	0.099	11	26263729	26267141	Lipase, class 3 family protein
		TRINITY_DN212712_c0_g1_i1	TRINITY_DN212712_c0_g1	Os06t0604400-01	456	485	817	2.8	6	23928713	23932370	Similar to Phospholipase D
		TRINITY_DN212760_c0_g1_i1	TRINITY_DN212760_c0_g1	Os05t0184901-01	317	347	468	2	5	5187764	5189754	Phospholipase A2, active site domain containing protein
		TRINITY_DN212932_c0_g1_i1	TRINITY_DN212932_c0_g1	Os01t0362100-01	288	327	698	3.04e-11	1	14754835	14764507	Esterase/lipase/thioesterase domain containing protein
		TRINITY_DN212979_c0_g1_i1	TRINITY_DN212979_c0_g1	Os10t0394000-01	44	95	338	1	10	13142398	13144630	Similar to GDSL-like Lipase/Acylhydrolase family protein, expressed
		TRINITY_DN213377_c0_g1_i1	TRINITY_DN213377_c0_g1	Os06t0649900-01	236	312	512	4.4	6	26575128	26579581	Phospholipase D/Transphosphatidylase domain containing protein
		TRINITY_DN213505_c0_g1_i1	TRINITY_DN213505_c0_g1	Os06t0725100-01	194	244	381	1.5	6	30828273	30830398	Lipase, GDSL domain containing protein
		TRINITY_DN213821_c0_g1_i1	TRINITY_DN213821_c0_g1	Os09t0421300-01	655	672	817	2.3	9	15222675	15226444	Phospholipase D lambda
		TRINITY_DN213846_c0_g1_i1	TRINITY_DN213846_c0_g1	Os02t0120200-01	320	351	910	0.52	2	1061877	1066211	Similar to Phospholipase D nu-2 (Fragment)
		TRINITY_DN214147_c0_g1_i1	TRINITY_DN214147_c0_g1	Os02t0110000-01	410	434	453	2.3	2	545700	548055	Lipase, GDSL domain containing protein
		TRINITY_DN214568_c0_g1_i1	TRINITY_DN214568_c0_g1	Os01t0216900-00	144	190	414	0.26	1	6374207	6381837	Lipase, GDSL domain containing protein
		TRINITY_DN215085_c0_g1_i1	TRINITY_DN215085_c0_g1	Os06t0609700-01	434	453	502	3.5	6	24277407	24282486	Esterase/lipase/thioesterase domain containing protein
		TRINITY_DN215113_c0_g1_i1	TRINITY_DN215113_c0_g1	Os01t0172400-01	495	537	749	4.4	1	3725174	3728791	Similar to Phospholipase D alpha 1
		TRINITY_DN215203_c0_g1_i1	TRINITY_DN215203_c0_g1	Os08t0401800-00	687	710	805	1.5	8	19173524	19180857	Similar to Phospholipase D
		TRINITY_DN215243_c0_g1_i1	TRINITY_DN215243_c0_g1	Os06t0649900-01	355	382	512	0.97	6	26575128	26579581	Phospholipase D/Transphosphatidylase domain containing protein
		TRINITY_DN2156_c0_g2_i2	TRINITY_DN2156_c0_g2	Os03t0289300-00	383	432	639	3.5	3	10024083	10027655	Similar to Phosphoinositide-specific phospholipase C
		TRINITY_DN2156_c0_g2_i7	TRINITY_DN2156_c0_g2	Os03t0289300-00	383	432	639	8.9	3	10024083	10027655	Similar to Phosphoinositide-specific phospholipase C
		TRINITY_DN2156_c0_g2_i9	TRINITY_DN2156_c0_g2	Os03t0289300-00	383	432	639	3.4	3	10024083	10027655	Similar to Phosphoinositide-specific phospholipase C
		TRINITY_DN21735_c1_g2_i1	TRINITY_DN21735_c1_g2	Os07t0520900-02	350	365	1226	9.4	7	20115227	20123058	Similar to galactolipase/ phospholipase
		TRINITY_DN2174_c1_g1_i2	TRINITY_DN2174_c1_g1	Os02t0592600-02	209	240	787	0.69	2	22934811	22938359	Phospholipase C, phosphatidylinositol-specific, Y domain domain containing protein
		TRINITY_DN21803_c0_g3_i1	TRINITY_DN21803_c0_g3	Os11t0521000-01	257	314	373	4.4	11	18770070	18772676	Lipase, GDSL domain containing protein
		TRINITY_DN2183_c1_g1_i1	TRINITY_DN2183_c1_g1	Os02t0481700-01	262	506	506	4.83e-111	2	16602669	16608160	Similar to lipase class 3 family protein
		TRINITY_DN2183_c1_g1_i10	TRINITY_DN2183_c1_g1	Os02t0481700-01	262	506	506	4.98e-111	2	16602669	16608160	Similar to lipase class 3 family protein
		TRINITY_DN2183_c1_g1_i11	TRINITY_DN2183_c1_g1	Os02t0481700-01	1	506	506	0	2	16602669	16608160	Similar to lipase class 3 family protein
		TRINITY_DN2183_c1_g1_i12	TRINITY_DN2183_c1_g1	Os02t0481700-01	16	110	506	4.12e-49	2	16602669	16608160	Similar to lipase class 3 family protein
		TRINITY_DN2183_c1_g1_i15	TRINITY_DN2183_c1_g1	Os02t0481700-01	1	215	506	2.97e-104	2	16602669	16608160	Similar to lipase class 3 family protein
		TRINITY_DN2183_c1_g1_i17	TRINITY_DN2183_c1_g1	Os02t0481700-01	216	506	506	7.74e-143	2	16602669	16608160	Similar to lipase class 3 family protein
		TRINITY_DN2183_c1_g1_i18	TRINITY_DN2183_c1_g1	Os02t0481700-01	262	506	506	4.89e-111	2	16602669	16608160	Similar to lipase class 3 family protein
		TRINITY_DN2183_c1_g1_i19	TRINITY_DN2183_c1_g1	Os09t0392100-01	71	216	621	2.12e-05	9	13559548	13563053	Lipase, class 3 family protein
		TRINITY_DN2183_c1_g1_i20	TRINITY_DN2183_c1_g1	Os02t0481700-01	1	506	506	0	2	16602669	16608160	Similar to lipase class 3 family protein
		TRINITY_DN2183_c1_g1_i21	TRINITY_DN2183_c1_g1	Os09t0392100-01	70	216	621	1.69e-05	9	13559548	13563053	Lipase, class 3 family protein
		TRINITY_DN2183_c1_g1_i22	TRINITY_DN2183_c1_g1	Os09t0392100-01	71	216	621	5.81e-05	9	13559548	13563053	Lipase, class 3 family protein
		TRINITY_DN2183_c1_g1_i3	TRINITY_DN2183_c1_g1	Os09t0392100-01	167	216	621	0.000198	9	13559548	13563053	Lipase, class 3 family protein
		TRINITY_DN2183_c1_g1_i4	TRINITY_DN2183_c1_g1	Os02t0481700-01	262	506	506	5.34e-111	2	16602669	16608160	Similar to lipase class 3 family protein
		TRINITY_DN2183_c1_g1_i5	TRINITY_DN2183_c1_g1	Os02t0481700-01	262	506	506	4.81e-111	2	16602669	16608160	Similar to lipase class 3 family protein
		TRINITY_DN2183_c1_g1_i6	TRINITY_DN2183_c1_g1	Os02t0481700-01	1	110	506	1.48e-56	2	16602669	16608160	Similar to lipase class 3 family protein
		TRINITY_DN2183_c1_g1_i7	TRINITY_DN2183_c1_g1	Os09t0392100-01	71	216	621	2.2e-05	9	13559548	13563053	Lipase, class 3 family protein
		TRINITY_DN2183_c1_g1_i8	TRINITY_DN2183_c1_g1	Os02t0481700-01	262	506	506	5.02e-111	2	16602669	16608160	Similar to lipase class 3 family protein
		TRINITY_DN2183_c1_g1_i9	TRINITY_DN2183_c1_g1	Os02t0481700-01	1	506	506	0	2	16602669	16608160	Similar to lipase class 3 family protein
		TRINITY_DN21848_c0_g1_i7	TRINITY_DN21848_c0_g1	Os05t0518300-01	245	278	365	2.4	5	25682955	25685052	Lipase, GDSL domain containing protein
		TRINITY_DN21876_c0_g1_i1	TRINITY_DN21876_c0_g1	Os06t0649900-01	448	479	512	0.57	6	26575128	26579581	Phospholipase D/Transphosphatidylase domain containing protein
		TRINITY_DN21887_c0_g1_i1	TRINITY_DN21887_c0_g1	Os07t0642200-01	43	391	391	0	7	26727638	26729979	Lipase, GDSL domain containing protein
		TRINITY_DN22087_c0_g2_i1	TRINITY_DN22087_c0_g2	Os06t0156600-01	266	300	360	2.3	6	2893694	2895804	Lipase, GDSL domain containing protein
		TRINITY_DN2212_c0_g1_i1	TRINITY_DN2212_c0_g1	Os06t0604400-01	9	817	817	0	6	23928713	23932370	Similar to Phospholipase D
		TRINITY_DN2212_c0_g1_i2	TRINITY_DN2212_c0_g1	Os06t0604400-01	29	817	817	0	6	23928713	23932370	Similar to Phospholipase D
		TRINITY_DN2212_c0_g1_i3	TRINITY_DN2212_c0_g1	Os06t0604400-01	9	673	817	0	6	23928713	23932370	Similar to Phospholipase D
		TRINITY_DN2212_c0_g1_i4	TRINITY_DN2212_c0_g1	Os06t0604400-01	29	673	817	0	6	23928713	23932370	Similar to Phospholipase D
		TRINITY_DN2212_c0_g2_i1	TRINITY_DN2212_c0_g2	Os09t0421300-01	35	817	817	0	9	15222675	15226444	Phospholipase D lambda
		TRINITY_DN2212_c0_g2_i2	TRINITY_DN2212_c0_g2	Os06t0604400-01	1	802	817	0	6	23928713	23932370	Similar to Phospholipase D
		TRINITY_DN2212_c0_g2_i3	TRINITY_DN2212_c0_g2	Os06t0604400-01	1	673	817	0	6	23928713	23932370	Similar to Phospholipase D
		TRINITY_DN2212_c0_g2_i4	TRINITY_DN2212_c0_g2	Os06t0604400-01	1	802	817	0	6	23928713	23932370	Similar to Phospholipase D
		TRINITY_DN2212_c0_g2_i5	TRINITY_DN2212_c0_g2	Os09t0421300-01	10	817	817	0	9	15222675	15226444	Phospholipase D lambda
		TRINITY_DN2212_c0_g2_i6	TRINITY_DN2212_c0_g2	Os06t0604400-01	1	673	817	0	6	23928713	23932370	Similar to Phospholipase D
		TRINITY_DN2212_c0_g3_i1	TRINITY_DN2212_c0_g3	Os05t0171000-01	450	824	824	0	5	4255849	4260122	Phospholipase D2 (EC 3.1.4.4)
		TRINITY_DN22136_c0_g2_i1	TRINITY_DN22136_c0_g2	Os04t0669600-01	57	74	235	0.04	4	34150913	34152431	Phospholipase/carboxylesterase domain containing protein
		TRINITY_DN2213_c0_g6_i1	TRINITY_DN2213_c0_g6	Os01t0738500-01	197	232	591	1.7	1	30828776	30832255	Phospholipase C, phosphatidylinositol-specific, Y domain domain containing protein
		TRINITY_DN22153_c0_g3_i1	TRINITY_DN22153_c0_g3	Os06t0531600-01	195	232	375	1.1	6	19839394	19842519	Lipase, GDSL domain containing protein
		TRINITY_DN22173_c0_g1_i1	TRINITY_DN22173_c0_g1	Os02t0767200-01	20	481	482	0	2	32300533	32303982	Lipase, class 3 family protein
		TRINITY_DN22173_c0_g1_i2	TRINITY_DN22173_c0_g1	Os02t0767200-01	20	400	482	2.95e-174	2	32300533	32303982	Lipase, class 3 family protein
		TRINITY_DN22173_c0_g1_i3	TRINITY_DN22173_c0_g1	Os02t0767200-01	20	400	482	8.2e-175	2	32300533	32303982	Lipase, class 3 family protein
		TRINITY_DN22173_c0_g1_i4	TRINITY_DN22173_c0_g1	Os02t0767200-01	190	400	482	5.35e-94	2	32300533	32303982	Lipase, class 3 family protein
		TRINITY_DN22173_c0_g2_i1	TRINITY_DN22173_c0_g2	Os02t0767200-01	20	469	482	0	2	32300533	32303982	Lipase, class 3 family protein
		TRINITY_DN22385_c0_g1_i5	TRINITY_DN22385_c0_g1	Os05t0419800-01	338	362	393	7.2	5	20586257	20590851	Lipase, GDSL domain containing protein
		TRINITY_DN22433_c0_g1_i2	TRINITY_DN22433_c0_g1	Os02t0189200-01	98	120	377	2.6	2	4942762	4944255	Lipase, GDSL domain containing protein
		TRINITY_DN22433_c0_g1_i3	TRINITY_DN22433_c0_g1	Os02t0189200-01	98	120	377	3.2	2	4942762	4944255	Lipase, GDSL domain containing protein
		TRINITY_DN22433_c0_g1_i4	TRINITY_DN22433_c0_g1	Os02t0189200-01	98	120	377	2.4	2	4942762	4944255	Lipase, GDSL domain containing protein
		TRINITY_DN224_c1_g1_i2	TRINITY_DN224_c1_g1	Os01t0214800-02	31	109	343	1.02e-49	1	6278521	6281742	Lipase, GDSL domain containing protein
		TRINITY_DN224_c1_g3_i1	TRINITY_DN224_c1_g3	Os06t0531600-01	82	375	375	0	6	19839394	19842519	Lipase, GDSL domain containing protein
		TRINITY_DN224_c1_g3_i2	TRINITY_DN224_c1_g3	Os06t0531600-01	31	375	375	0	6	19839394	19842519	Lipase, GDSL domain containing protein
		TRINITY_DN22662_c0_g1_i1	TRINITY_DN22662_c0_g1	Os01t0362100-01	288	305	698	0.001	1	14754835	14764507	Esterase/lipase/thioesterase domain containing protein
		TRINITY_DN22755_c2_g2_i1	TRINITY_DN22755_c2_g2	Os01t0827700-00	48	78	350	0.49	1	35415682	35417174	Lipase, GDSL domain containing protein
		TRINITY_DN22760_c0_g1_i1	TRINITY_DN22760_c0_g1	Os05t0363100-01	145	162	351	8.9	5	17336740	17343631	Similar to Monoglyceride lipase
		TRINITY_DN22899_c0_g1_i1	TRINITY_DN22899_c0_g1	Os03t0826600-01	422	440	545	5.86e-07	3	34724328	34727241	Similar to Phospholipase (Fragment)
		TRINITY_DN23027_c0_g2_i1	TRINITY_DN23027_c0_g2	Os05t0171050-01	661	701	703	2.5	5	4256062	4258888	Similar to Phospholipase D alpha 1 precursor (EC 3.1.4.4) (PLD alpha 1) (Choline phosphatase 1) (Phosphatidylcholine-hydrolyzing phospholipase D 1)
		TRINITY_DN23085_c0_g3_i1	TRINITY_DN23085_c0_g3	Os01t0650900-00	145	192	392	5.9	1	26286441	26287942	Lipase, GDSL domain containing protein
		TRINITY_DN2323_c0_g1_i1	TRINITY_DN2323_c0_g1	Os08t0487900-01	265	324	414	0.26	8	24129929	24134704	Esterase/lipase/thioesterase domain containing protein
		TRINITY_DN2323_c0_g1_i2	TRINITY_DN2323_c0_g1	Os08t0487900-01	265	324	414	0.26	8	24129929	24134704	Esterase/lipase/thioesterase domain containing protein
		TRINITY_DN2323_c0_g1_i3	TRINITY_DN2323_c0_g1	Os08t0487900-01	265	317	414	0.31	8	24129929	24134704	Esterase/lipase/thioesterase domain containing protein
		TRINITY_DN23310_c0_g1_i1	TRINITY_DN23310_c0_g1	Os09t0392100-01	190	272	621	3.5	9	13559548	13563053	Lipase, class 3 family protein
		TRINITY_DN2339_c1_g1_i1	TRINITY_DN2339_c1_g1	Os11t0655800-01	41	304	366	1.76e-166	11	26263729	26267141	Lipase, class 3 family protein
		TRINITY_DN2339_c1_g1_i10	TRINITY_DN2339_c1_g1	Os11t0655800-01	41	304	366	2.57e-166	11	26263729	26267141	Lipase, class 3 family protein
		TRINITY_DN2339_c1_g1_i11	TRINITY_DN2339_c1_g1	Os11t0655800-01	55	130	366	8.25e-30	11	26263729	26267141	Lipase, class 3 family protein
		TRINITY_DN2339_c1_g1_i13	TRINITY_DN2339_c1_g1	Os11t0655800-01	41	134	366	1.63e-48	11	26263729	26267141	Lipase, class 3 family protein
		TRINITY_DN2339_c1_g1_i14	TRINITY_DN2339_c1_g1	Os11t0655800-01	41	366	366	0	11	26263729	26267141	Lipase, class 3 family protein
		TRINITY_DN2339_c1_g1_i2	TRINITY_DN2339_c1_g1	Os11t0655800-01	208	304	366	3.07e-53	11	26263729	26267141	Lipase, class 3 family protein
		TRINITY_DN2339_c1_g1_i3	TRINITY_DN2339_c1_g1	Os11t0655800-01	41	366	366	0	11	26263729	26267141	Lipase, class 3 family protein
		TRINITY_DN2339_c1_g1_i7	TRINITY_DN2339_c1_g1	Os11t0655800-01	55	130	366	7.41e-30	11	26263729	26267141	Lipase, class 3 family protein
		TRINITY_DN2339_c1_g1_i8	TRINITY_DN2339_c1_g1	Os11t0655800-01	156	304	366	4.1e-95	11	26263729	26267141	Lipase, class 3 family protein
		TRINITY_DN2339_c1_g1_i9	TRINITY_DN2339_c1_g1	Os11t0655800-01	157	293	366	8.84e-77	11	26263729	26267141	Lipase, class 3 family protein
		TRINITY_DN23424_c0_g1_i1	TRINITY_DN23424_c0_g1	Os04t0489100-01	115	141	788	9.7	4	24431489	24440479	Lipase, class 3 family protein
		TRINITY_DN23462_c0_g1_i1	TRINITY_DN23462_c0_g1	Os06t0531600-01	282	301	375	0.000435	6	19839394	19842519	Lipase, GDSL domain containing protein
		TRINITY_DN23558_c0_g1_i1	TRINITY_DN23558_c0_g1	Os02t0717100-01	1	115	223	1.83e-51	2	29745546	29747405	Esterase/lipase/thioesterase domain containing protein
		TRINITY_DN23558_c0_g1_i2	TRINITY_DN23558_c0_g1	Os02t0717100-01	1	223	223	6.47e-120	2	29745546	29747405	Esterase/lipase/thioesterase domain containing protein
		TRINITY_DN23558_c0_g1_i3	TRINITY_DN23558_c0_g1	Os02t0717100-01	113	223	223	4.89e-68	2	29745546	29747405	Esterase/lipase/thioesterase domain containing protein
		TRINITY_DN23567_c0_g1_i6	TRINITY_DN23567_c0_g1	Os01t0214800-01	240	263	372	0.16	1	6278520	6283559	Lipase, GDSL domain containing protein
		TRINITY_DN23731_c0_g1_i1	TRINITY_DN23731_c0_g1	Os05t0184901-01	259	284	468	2.9	5	5187764	5189754	Phospholipase A2, active site domain containing protein
		TRINITY_DN23761_c0_g1_i1	TRINITY_DN23761_c0_g1	Os05t0506600-00	142	370	370	4.54e-130	5	25025141	25027155	Lipase, GDSL domain containing protein
		TRINITY_DN23761_c0_g1_i3	TRINITY_DN23761_c0_g1	Os05t0506600-00	1	126	370	3.17e-67	5	25025141	25027155	Lipase, GDSL domain containing protein
		TRINITY_DN23761_c0_g1_i4	TRINITY_DN23761_c0_g1	Os05t0506600-00	142	370	370	5.84e-130	5	25025141	25027155	Lipase, GDSL domain containing protein
		TRINITY_DN23761_c0_g1_i5	TRINITY_DN23761_c0_g1	Os05t0506600-00	142	370	370	5.77e-130	5	25025141	25027155	Lipase, GDSL domain containing protein
		TRINITY_DN23921_c0_g1_i1	TRINITY_DN23921_c0_g1	Os01t0329900-01	94	423	436	7.55e-136	1	12734098	12738081	Similar to Lipase homolog (Fragment)
		TRINITY_DN23921_c0_g1_i2	TRINITY_DN23921_c0_g1	Os01t0329900-01	209	423	436	1.08e-83	1	12734098	12738081	Similar to Lipase homolog (Fragment)
		TRINITY_DN23921_c0_g2_i2	TRINITY_DN23921_c0_g2	Os01t0329900-01	128	421	436	1.02e-176	1	12734098	12738081	Similar to Lipase homolog (Fragment)
		TRINITY_DN23921_c0_g2_i3	TRINITY_DN23921_c0_g2	Os01t0329900-01	147	421	436	2.64e-159	1	12734098	12738081	Similar to Lipase homolog (Fragment)
		TRINITY_DN23921_c0_g2_i5	TRINITY_DN23921_c0_g2	Os01t0329900-01	206	421	436	1.26e-118	1	12734098	12738081	Similar to Lipase homolog (Fragment)
		TRINITY_DN23921_c0_g3_i1	TRINITY_DN23921_c0_g3	Os05t0401000-01	29	388	388	0	5	19503109	19507187	Lipase, GDSL domain containing protein
		TRINITY_DN23921_c1_g2_i1	TRINITY_DN23921_c1_g2	Os01t0329900-01	396	436	436	1.49e-12	1	12734098	12738081	Similar to Lipase homolog (Fragment)
		TRINITY_DN23995_c0_g1_i2	TRINITY_DN23995_c0_g1	Os01t0223000-01	126	147	384	0.59	1	6718349	6719944	Lipase, GDSL domain containing protein
		TRINITY_DN23995_c0_g1_i5	TRINITY_DN23995_c0_g1	Os01t0223000-01	126	147	384	0.8	1	6718349	6719944	Lipase, GDSL domain containing protein
		TRINITY_DN24034_c2_g1_i6	TRINITY_DN24034_c2_g1	Os11t0655800-01	88	115	366	5.2	11	26263729	26267141	Lipase, class 3 family protein
		TRINITY_DN24035_c0_g1_i1	TRINITY_DN24035_c0_g1	Os03t0310000-01	222	246	367	3.5	3	11059852	11062156	Lipase, GDSL domain containing protein
		TRINITY_DN24075_c0_g1_i1	TRINITY_DN24075_c0_g1	Os02t0189200-01	241	262	377	1.3	2	4942762	4944255	Lipase, GDSL domain containing protein
		TRINITY_DN24125_c0_g1_i2	TRINITY_DN24125_c0_g1	Os12t0562400-00	521	553	590	1.6	12	23048705	23053244	Similar to Phospholipase C (Fragment)
		TRINITY_DN24158_c0_g1_i5	TRINITY_DN24158_c0_g1	Os03t0365800-01	241	287	387	1.8	3	14289593	14293249	Lipase, GDSL domain containing protein
		TRINITY_DN24222_c0_g1_i8	TRINITY_DN24222_c0_g1	Os02t0101400-01	230	257	282	8.2	2	78461	79533	Lipase, GDSL domain containing protein
		TRINITY_DN24234_c0_g2_i1	TRINITY_DN24234_c0_g2	Os05t0401000-01	260	273	388	3.5	5	19503109	19507187	Lipase, GDSL domain containing protein
		TRINITY_DN24286_c0_g1_i1	TRINITY_DN24286_c0_g1	Os01t0216500-00	107	162	378	0.52	1	6365063	6367057	Lipase, GDSL domain containing protein
		TRINITY_DN24286_c0_g1_i2	TRINITY_DN24286_c0_g1	Os01t0216500-00	107	162	378	1.3	1	6365063	6367057	Lipase, GDSL domain containing protein
		TRINITY_DN2433_c0_g1_i1	TRINITY_DN2433_c0_g1	Os01t0223200-01	36	369	379	1.16e-149	1	6724946	6728538	Lipase, GDSL domain containing protein
		TRINITY_DN2433_c0_g1_i10	TRINITY_DN2433_c0_g1	Os01t0223000-01	26	226	384	3.12e-88	1	6718349	6719944	Lipase, GDSL domain containing protein
		TRINITY_DN2433_c0_g1_i13	TRINITY_DN2433_c0_g1	Os01t0223200-01	36	369	379	3.39e-160	1	6724946	6728538	Lipase, GDSL domain containing protein
		TRINITY_DN2433_c0_g1_i15	TRINITY_DN2433_c0_g1	Os01t0223000-01	188	277	384	3.64e-23	1	6718349	6719944	Lipase, GDSL domain containing protein
		TRINITY_DN2433_c0_g1_i16	TRINITY_DN2433_c0_g1	Os01t0223200-01	36	369	379	3.65e-157	1	6724946	6728538	Lipase, GDSL domain containing protein
		TRINITY_DN2433_c0_g1_i17	TRINITY_DN2433_c0_g1	Os01t0223000-01	26	300	384	1.61e-126	1	6718349	6719944	Lipase, GDSL domain containing protein
		TRINITY_DN2433_c0_g1_i18	TRINITY_DN2433_c0_g1	Os01t0223000-01	26	300	384	2.36e-129	1	6718349	6719944	Lipase, GDSL domain containing protein
		TRINITY_DN2433_c0_g1_i3	TRINITY_DN2433_c0_g1	Os01t0223200-01	36	169	379	3.59e-64	1	6724946	6728538	Lipase, GDSL domain containing protein
		TRINITY_DN2433_c0_g1_i6	TRINITY_DN2433_c0_g1	Os01t0223200-01	36	369	379	1.09e-152	1	6724946	6728538	Lipase, GDSL domain containing protein
		TRINITY_DN2433_c0_g1_i7	TRINITY_DN2433_c0_g1	Os01t0223200-01	36	369	379	4.9e-157	1	6724946	6728538	Lipase, GDSL domain containing protein
		TRINITY_DN2433_c0_g1_i9	TRINITY_DN2433_c0_g1	Os01t0223200-01	34	167	379	1.43e-63	1	6724946	6728538	Lipase, GDSL domain containing protein
		TRINITY_DN2433_c0_g2_i1	TRINITY_DN2433_c0_g2	Os01t0223000-01	89	106	384	0.000193	1	6718349	6719944	Lipase, GDSL domain containing protein
		TRINITY_DN2433_c0_g3_i1	TRINITY_DN2433_c0_g3	Os01t0223200-01	309	338	379	3.82e-08	1	6724946	6728538	Lipase, GDSL domain containing protein
		TRINITY_DN24419_c1_g2_i4	TRINITY_DN24419_c1_g2	Os05t0210400-00	87	105	434	3.9	5	6838742	6842591	Lipase, GDSL domain containing protein
		TRINITY_DN24518_c0_g1_i3	TRINITY_DN24518_c0_g1	Os07t0520900-02	1129	1169	1226	1	7	20115227	20123058	Similar to galactolipase/ phospholipase
		TRINITY_DN24535_c0_g1_i5	TRINITY_DN24535_c0_g1	Os01t0738500-01	454	513	591	0.33	1	30828776	30832255	Phospholipase C, phosphatidylinositol-specific, Y domain domain containing protein
		TRINITY_DN24644_c0_g1_i1	TRINITY_DN24644_c0_g1	Os04t0509100-00	586	652	799	2.2	4	25460247	25467782	Similar to triacylglycerol lipase
		TRINITY_DN24644_c0_g1_i3	TRINITY_DN24644_c0_g1	Os04t0509100-00	586	652	799	2	4	25460247	25467782	Similar to triacylglycerol lipase
		TRINITY_DN24721_c0_g1_i2	TRINITY_DN24721_c0_g1	Os06t0604400-01	160	176	817	3.7	6	23928713	23932370	Similar to Phospholipase D
		TRINITY_DN24721_c0_g1_i5	TRINITY_DN24721_c0_g1	Os06t0604400-01	160	176	817	2.7	6	23928713	23932370	Similar to Phospholipase D
		TRINITY_DN24721_c0_g1_i6	TRINITY_DN24721_c0_g1	Os06t0604400-01	160	176	817	4.4	6	23928713	23932370	Similar to Phospholipase D
		TRINITY_DN24721_c0_g1_i8	TRINITY_DN24721_c0_g1	Os06t0604400-01	160	176	817	4.1	6	23928713	23932370	Similar to Phospholipase D
		TRINITY_DN24769_c0_g1_i7	TRINITY_DN24769_c0_g1	Os06t0156600-01	275	326	360	6.6	6	2893694	2895804	Lipase, GDSL domain containing protein
		TRINITY_DN24893_c2_g1_i1	TRINITY_DN24893_c2_g1	Os02t0291600-01	331	345	375	3.1	2	11071696	11077522	Lipase, GDSL domain containing protein
		TRINITY_DN25080_c0_g1_i1	TRINITY_DN25080_c0_g1	Os12t0562400-00	90	110	590	0.00071	12	23048705	23053244	Similar to Phospholipase C (Fragment)
		TRINITY_DN25097_c2_g1_i2	TRINITY_DN25097_c2_g1	Os05t0557900-01	129	176	482	2.9	5	27759551	27763406	Esterase/lipase/thioesterase domain containing protein
		TRINITY_DN25141_c0_g2_i1	TRINITY_DN25141_c0_g2	Os03t0310000-01	222	246	367	1.1	3	11059852	11062156	Lipase, GDSL domain containing protein
		TRINITY_DN25141_c0_g2_i3	TRINITY_DN25141_c0_g2	Os03t0310000-01	222	246	367	0.98	3	11059852	11062156	Lipase, GDSL domain containing protein
		TRINITY_DN25141_c0_g2_i4	TRINITY_DN25141_c0_g2	Os03t0310000-01	222	246	367	0.91	3	11059852	11062156	Lipase, GDSL domain containing protein
		TRINITY_DN25259_c1_g2_i1	TRINITY_DN25259_c1_g2	Os06t0604400-01	259	298	817	3.8	6	23928713	23932370	Similar to Phospholipase D
		TRINITY_DN25275_c3_g1_i1	TRINITY_DN25275_c3_g1	Os04t0669600-01	89	118	235	6.6	4	34150913	34152431	Phospholipase/carboxylesterase domain containing protein
		TRINITY_DN25299_c0_g1_i1	TRINITY_DN25299_c0_g1	Os09t0571500-02	284	320	379	3.7	9	22811278	22813495	Lipase, class 3 family protein
		TRINITY_DN25324_c0_g1_i1	TRINITY_DN25324_c0_g1	Os06t0351500-01	197	224	378	0.16	6	14281547	14290711	Lipase, GDSL domain containing protein
		TRINITY_DN25353_c0_g1_i1	TRINITY_DN25353_c0_g1	Os01t0579900-01	41	55	275	0.21	1	22439040	22441966	Esterase/lipase/thioesterase domain containing protein
		TRINITY_DN25361_c0_g3_i1	TRINITY_DN25361_c0_g3	Os06t0649900-01	448	479	512	1.5	6	26575128	26579581	Phospholipase D/Transphosphatidylase domain containing protein
		TRINITY_DN25393_c0_g1_i1	TRINITY_DN25393_c0_g1	Os06t0725100-01	41	181	381	2.1e-42	6	30828273	30830398	Lipase, GDSL domain containing protein
		TRINITY_DN25393_c0_g1_i2	TRINITY_DN25393_c0_g1	Os06t0725100-01	41	238	381	1.91e-62	6	30828273	30830398	Lipase, GDSL domain containing protein
		TRINITY_DN25414_c0_g1_i1	TRINITY_DN25414_c0_g1	Os01t0651800-01	191	211	420	1.6	1	26321416	26324769	Lipase, class 3 family protein
		TRINITY_DN2550_c0_g1_i1	TRINITY_DN2550_c0_g1	Os01t0612900-01	39	308	408	1.26e-176	1	24312652	24317113	Lipase, GDSL domain containing protein
		TRINITY_DN2550_c0_g1_i2	TRINITY_DN2550_c0_g1	Os01t0612900-01	145	308	408	3.6e-82	1	24312652	24317113	Lipase, GDSL domain containing protein
		TRINITY_DN2550_c0_g1_i3	TRINITY_DN2550_c0_g1	Os01t0612900-01	145	408	408	3.07e-147	1	24312652	24317113	Lipase, GDSL domain containing protein
		TRINITY_DN2550_c0_g1_i4	TRINITY_DN2550_c0_g1	Os01t0612900-01	216	307	408	1.02e-63	1	24312652	24317113	Lipase, GDSL domain containing protein
		TRINITY_DN2550_c0_g1_i5	TRINITY_DN2550_c0_g1	Os01t0612900-01	39	408	408	0	1	24312652	24317113	Lipase, GDSL domain containing protein
		TRINITY_DN2550_c0_g1_i6	TRINITY_DN2550_c0_g1	Os01t0612900-01	39	168	408	7.04e-73	1	24312652	24317113	Lipase, GDSL domain containing protein
		TRINITY_DN2550_c0_g1_i7	TRINITY_DN2550_c0_g1	Os01t0612900-01	278	408	408	1.37e-57	1	24312652	24317113	Lipase, GDSL domain containing protein
		TRINITY_DN2550_c0_g1_i8	TRINITY_DN2550_c0_g1	Os01t0612900-01	145	408	408	1.53e-151	1	24312652	24317113	Lipase, GDSL domain containing protein
		TRINITY_DN25663_c0_g3_i1	TRINITY_DN25663_c0_g3	Os06t0156700-01	76	114	404	0.75	6	2898787	2900606	Lipase, GDSL domain containing protein
		TRINITY_DN25706_c0_g1_i2	TRINITY_DN25706_c0_g1	Os02t0291600-01	331	345	375	2.3	2	11071696	11077522	Lipase, GDSL domain containing protein
		TRINITY_DN25736_c1_g1_i1	TRINITY_DN25736_c1_g1	Os05t0127200-01	566	594	598	5	5	1535764	1541542	Similar to Phospholipase C (Fragment)
		TRINITY_DN25742_c0_g1_i1	TRINITY_DN25742_c0_g1	Os01t0362100-01	217	698	698	5.45e-173	1	14754835	14764507	Esterase/lipase/thioesterase domain containing protein
		TRINITY_DN25742_c0_g1_i11	TRINITY_DN25742_c0_g1	Os01t0362100-01	100	698	698	0	1	14754835	14764507	Esterase/lipase/thioesterase domain containing protein
		TRINITY_DN25742_c0_g1_i2	TRINITY_DN25742_c0_g1	Os01t0362100-01	217	698	698	2.77e-176	1	14754835	14764507	Esterase/lipase/thioesterase domain containing protein
		TRINITY_DN25742_c0_g1_i4	TRINITY_DN25742_c0_g1	Os01t0362100-01	145	698	698	0	1	14754835	14764507	Esterase/lipase/thioesterase domain containing protein
		TRINITY_DN2583_c0_g1_i1	TRINITY_DN2583_c0_g1	Os01t0936200-01	51	88	194	1.35e-15	1	41100496	41105054	Lipase, class 3 family protein
		TRINITY_DN2583_c0_g1_i11	TRINITY_DN2583_c0_g1	Os05t0372400-01	18	342	342	0	5	17942072	17945667	Lipase, class 3 family protein
		TRINITY_DN2583_c0_g1_i12	TRINITY_DN2583_c0_g1	Os05t0372400-01	102	342	342	1.87e-127	5	17942072	17945667	Lipase, class 3 family protein
		TRINITY_DN2583_c0_g1_i13	TRINITY_DN2583_c0_g1	Os01t0936200-01	51	90	194	2.08e-18	1	41100496	41105054	Lipase, class 3 family protein
		TRINITY_DN2583_c0_g1_i14	TRINITY_DN2583_c0_g1	Os01t0936200-01	18	194	194	1.75e-107	1	41100496	41105054	Lipase, class 3 family protein
		TRINITY_DN2583_c0_g1_i15	TRINITY_DN2583_c0_g1	Os05t0372400-01	186	342	342	2.58e-104	5	17942072	17945667	Lipase, class 3 family protein
		TRINITY_DN2583_c0_g1_i16	TRINITY_DN2583_c0_g1	Os01t0936200-01	51	110	194	1.23e-25	1	41100496	41105054	Lipase, class 3 family protein
		TRINITY_DN2583_c0_g1_i2	TRINITY_DN2583_c0_g1	Os01t0936200-01	18	110	194	2.19e-49	1	41100496	41105054	Lipase, class 3 family protein
		TRINITY_DN2583_c0_g1_i3	TRINITY_DN2583_c0_g1	Os01t0936200-01	18	110	194	1.75e-49	1	41100496	41105054	Lipase, class 3 family protein
		TRINITY_DN2583_c0_g1_i4	TRINITY_DN2583_c0_g1	Os01t0936200-01	106	189	194	1.43e-48	1	41100496	41105054	Lipase, class 3 family protein
		TRINITY_DN2583_c0_g1_i5	TRINITY_DN2583_c0_g1	Os05t0372400-01	102	342	342	2.01e-130	5	17942072	17945667	Lipase, class 3 family protein
		TRINITY_DN2583_c0_g1_i6	TRINITY_DN2583_c0_g1	Os01t0936200-01	106	189	194	3.94e-47	1	41100496	41105054	Lipase, class 3 family protein
		TRINITY_DN2583_c0_g1_i7	TRINITY_DN2583_c0_g1	Os01t0936200-01	18	110	194	4.16e-49	1	41100496	41105054	Lipase, class 3 family protein
		TRINITY_DN2583_c0_g1_i8	TRINITY_DN2583_c0_g1	Os01t0936200-01	18	90	194	3.01e-36	1	41100496	41105054	Lipase, class 3 family protein
		TRINITY_DN2583_c0_g2_i1	TRINITY_DN2583_c0_g2	Os01t0936200-01	136	194	194	1.05e-37	1	41100496	41105054	Lipase, class 3 family protein
		TRINITY_DN26040_c0_g1_i1	TRINITY_DN26040_c0_g1	Os06t0156600-01	293	358	360	1.33e-22	6	2893694	2895804	Lipase, GDSL domain containing protein
		TRINITY_DN26040_c0_g1_i2	TRINITY_DN26040_c0_g1	Os06t0156600-01	293	358	360	1.11e-22	6	2893694	2895804	Lipase, GDSL domain containing protein
		TRINITY_DN26268_c0_g1_i1	TRINITY_DN26268_c0_g1	Os01t0837200-01	83	117	119	0.22	1	35894448	35895172	Similar to esterase/lipase/thioesterase family protein
		TRINITY_DN26268_c0_g1_i2	TRINITY_DN26268_c0_g1	Os01t0837200-01	83	117	119	0.2	1	35894448	35895172	Similar to esterase/lipase/thioesterase family protein
		TRINITY_DN26268_c0_g1_i5	TRINITY_DN26268_c0_g1	Os01t0837200-01	83	117	119	0.22	1	35894448	35895172	Similar to esterase/lipase/thioesterase family protein
		TRINITY_DN26268_c0_g1_i6	TRINITY_DN26268_c0_g1	Os01t0837200-01	83	117	119	0.21	1	35894448	35895172	Similar to esterase/lipase/thioesterase family protein
		TRINITY_DN2650_c0_g1_i1	TRINITY_DN2650_c0_g1	Os07t0668700-02	44	345	346	1.7e-175	7	28240545	28245410	Lipase, class 3 family protein
		TRINITY_DN2650_c0_g1_i13	TRINITY_DN2650_c0_g1	Os07t0668700-02	44	152	346	5.89e-31	7	28240545	28245410	Lipase, class 3 family protein
		TRINITY_DN2650_c0_g1_i14	TRINITY_DN2650_c0_g1	Os07t0668700-02	44	345	346	3.31e-176	7	28240545	28245410	Lipase, class 3 family protein
		TRINITY_DN2650_c0_g1_i3	TRINITY_DN2650_c0_g1	Os07t0668700-02	44	280	346	1e-141	7	28240545	28245410	Lipase, class 3 family protein
		TRINITY_DN2650_c0_g1_i4	TRINITY_DN2650_c0_g1	Os07t0668700-02	254	345	346	3.24e-63	7	28240545	28245410	Lipase, class 3 family protein
		TRINITY_DN2650_c0_g1_i5	TRINITY_DN2650_c0_g1	Os07t0668700-02	1	72	346	3.64e-22	7	28240545	28245410	Lipase, class 3 family protein
		TRINITY_DN2650_c0_g1_i6	TRINITY_DN2650_c0_g1	Os07t0668700-02	44	345	346	0	7	28240545	28245410	Lipase, class 3 family protein
		TRINITY_DN2650_c0_g1_i7	TRINITY_DN2650_c0_g1	Os07t0668700-01	9	84	358	5.48e-23	7	28240466	28245407	Lipase, class 3 family protein
		TRINITY_DN2650_c0_g1_i8	TRINITY_DN2650_c0_g1	Os07t0668700-02	44	345	346	0	7	28240545	28245410	Lipase, class 3 family protein
		TRINITY_DN2650_c0_g1_i9	TRINITY_DN2650_c0_g1	Os07t0668700-02	1	88	346	1.44e-33	7	28240545	28245410	Lipase, class 3 family protein
		TRINITY_DN2650_c0_g2_i1	TRINITY_DN2650_c0_g2	Os07t0668700-02	111	139	346	6.79e-16	7	28240545	28245410	Lipase, class 3 family protein
		TRINITY_DN2650_c1_g1_i1	TRINITY_DN2650_c1_g1	Os07t0668700-01	325	357	358	3.05e-06	7	28240466	28245407	Lipase, class 3 family protein
		TRINITY_DN2650_c1_g1_i2	TRINITY_DN2650_c1_g1	Os07t0668700-01	325	357	358	2.69e-06	7	28240466	28245407	Lipase, class 3 family protein
		TRINITY_DN26540_c0_g1_i1	TRINITY_DN26540_c0_g1	Os01t0362100-01	145	163	698	2.92e-05	1	14754835	14764507	Esterase/lipase/thioesterase domain containing protein
		TRINITY_DN26540_c1_g1_i1	TRINITY_DN26540_c1_g1	Os01t0362100-01	145	168	698	3.54e-08	1	14754835	14764507	Esterase/lipase/thioesterase domain containing protein
		TRINITY_DN2681_c0_g2_i1	TRINITY_DN2681_c0_g2	Os04t0509100-00	66	796	799	0	4	25460247	25467782	Similar to triacylglycerol lipase
		TRINITY_DN2681_c0_g2_i11	TRINITY_DN2681_c0_g2	Os04t0509100-00	181	796	799	0	4	25460247	25467782	Similar to triacylglycerol lipase
		TRINITY_DN2681_c0_g2_i12	TRINITY_DN2681_c0_g2	Os04t0509100-00	181	629	799	6.76e-174	4	25460247	25467782	Similar to triacylglycerol lipase
		TRINITY_DN2681_c0_g2_i13	TRINITY_DN2681_c0_g2	Os04t0509100-00	66	646	799	0	4	25460247	25467782	Similar to triacylglycerol lipase
		TRINITY_DN2681_c0_g2_i14	TRINITY_DN2681_c0_g2	Os04t0509100-00	181	703	799	0	4	25460247	25467782	Similar to triacylglycerol lipase
		TRINITY_DN2681_c0_g2_i15	TRINITY_DN2681_c0_g2	Os04t0509100-00	66	646	799	0	4	25460247	25467782	Similar to triacylglycerol lipase
		TRINITY_DN2681_c0_g2_i17	TRINITY_DN2681_c0_g2	Os04t0509100-00	66	796	799	0	4	25460247	25467782	Similar to triacylglycerol lipase
		TRINITY_DN2681_c0_g2_i18	TRINITY_DN2681_c0_g2	Os04t0509100-00	181	796	799	0	4	25460247	25467782	Similar to triacylglycerol lipase
		TRINITY_DN2681_c0_g2_i19	TRINITY_DN2681_c0_g2	Os04t0509100-00	66	687	799	0	4	25460247	25467782	Similar to triacylglycerol lipase
		TRINITY_DN2681_c0_g2_i2	TRINITY_DN2681_c0_g2	Os04t0509100-00	204	644	799	2.85e-177	4	25460247	25467782	Similar to triacylglycerol lipase
		TRINITY_DN2681_c0_g2_i21	TRINITY_DN2681_c0_g2	Os04t0509100-00	66	629	799	0	4	25460247	25467782	Similar to triacylglycerol lipase
		TRINITY_DN2681_c0_g2_i23	TRINITY_DN2681_c0_g2	Os04t0509100-00	181	796	799	0	4	25460247	25467782	Similar to triacylglycerol lipase
		TRINITY_DN2681_c0_g2_i24	TRINITY_DN2681_c0_g2	Os04t0509100-00	181	796	799	0	4	25460247	25467782	Similar to triacylglycerol lipase
		TRINITY_DN2681_c0_g2_i3	TRINITY_DN2681_c0_g2	Os04t0509100-00	249	644	799	1.09e-154	4	25460247	25467782	Similar to triacylglycerol lipase
		TRINITY_DN2681_c0_g2_i4	TRINITY_DN2681_c0_g2	Os04t0509100-00	66	703	799	0	4	25460247	25467782	Similar to triacylglycerol lipase
		TRINITY_DN2681_c0_g2_i5	TRINITY_DN2681_c0_g2	Os04t0509100-00	66	796	799	0	4	25460247	25467782	Similar to triacylglycerol lipase
		TRINITY_DN2681_c0_g2_i6	TRINITY_DN2681_c0_g2	Os04t0509100-00	181	629	799	4.31e-176	4	25460247	25467782	Similar to triacylglycerol lipase
		TRINITY_DN2681_c0_g2_i7	TRINITY_DN2681_c0_g2	Os04t0509100-00	66	796	799	0	4	25460247	25467782	Similar to triacylglycerol lipase
		TRINITY_DN26943_c0_g1_i1	TRINITY_DN26943_c0_g1	Os01t0223200-01	270	372	379	1.72e-38	1	6724946	6728538	Lipase, GDSL domain containing protein
		TRINITY_DN27206_c0_g1_i1	TRINITY_DN27206_c0_g1	Os06t0635300-00	63	84	388	0.79	6	25755113	25757948	Similar to gastric triacylglycerol lipase
		TRINITY_DN27206_c0_g1_i3	TRINITY_DN27206_c0_g1	Os06t0635300-00	63	84	388	0.75	6	25755113	25757948	Similar to gastric triacylglycerol lipase
		TRINITY_DN27226_c0_g1_i13	TRINITY_DN27226_c0_g1	Os02t0291600-01	331	345	375	2.8	2	11071696	11077522	Lipase, GDSL domain containing protein
		TRINITY_DN27381_c0_g2_i6	TRINITY_DN27381_c0_g2	Os02t0796600-01	68	112	264	0.39	2	33876653	33880507	Esterase/lipase/thioesterase domain containing protein
		TRINITY_DN27396_c1_g6_i1	TRINITY_DN27396_c1_g6	Os09t0247600-01	229	281	356	1	9	3581289	3586049	Lipase, GDSL domain containing protein
		TRINITY_DN27469_c0_g1_i1	TRINITY_DN27469_c0_g1	Os12t0110100-01	304	327	484	2.4	12	555086	558636	Esterase/lipase/thioesterase domain containing protein
		TRINITY_DN27777_c0_g1_i2	TRINITY_DN27777_c0_g1	Os12t0554500-00	408	428	610	1	12	22530250	22535023	Lipase, class 3 family protein
		TRINITY_DN28050_c0_g1_i2	TRINITY_DN28050_c0_g1	Os01t0172400-04	132	155	451	1	1	3725174	3727006	Similar to Phospholipase D alpha 1
		TRINITY_DN28106_c0_g1_i1	TRINITY_DN28106_c0_g1	Os10t0393800-01	139	390	401	1.14e-70	10	13131433	13133327	Lipase, GDSL domain containing protein
		TRINITY_DN2817_c0_g2_i2	TRINITY_DN2817_c0_g2	Os06t0163200-01	30	222	376	2.2e-159	6	3186510	3191315	Esterase/lipase/thioesterase domain containing protein
		TRINITY_DN2817_c0_g2_i3	TRINITY_DN2817_c0_g2	Os06t0163200-01	30	376	376	0	6	3186510	3191315	Esterase/lipase/thioesterase domain containing protein
		TRINITY_DN2817_c0_g2_i4	TRINITY_DN2817_c0_g2	Os06t0163200-01	173	376	376	1.16e-158	6	3186510	3191315	Esterase/lipase/thioesterase domain containing protein
		TRINITY_DN2817_c0_g2_i5	TRINITY_DN2817_c0_g2	Os06t0163200-01	277	376	376	1.51e-36	6	3186510	3191315	Esterase/lipase/thioesterase domain containing protein
		TRINITY_DN2817_c0_g2_i7	TRINITY_DN2817_c0_g2	Os06t0163200-01	74	376	376	0	6	3186510	3191315	Esterase/lipase/thioesterase domain containing protein
		TRINITY_DN2822_c1_g1_i1	TRINITY_DN2822_c1_g1	Os01t0172400-01	362	384	749	0.38	1	3725174	3728791	Similar to Phospholipase D alpha 1
		TRINITY_DN28233_c0_g1_i2	TRINITY_DN28233_c0_g1	Os01t0253900-01	389	409	707	5.6	1	8404247	8408348	Similar to triacylglycerol lipase
		TRINITY_DN28291_c0_g1_i1	TRINITY_DN28291_c0_g1	Os03t0708000-01	65	124	163	1.7	3	28548351	28549923	Phospholipase A2 family protein
		TRINITY_DN28362_c1_g1_i4	TRINITY_DN28362_c1_g1	Os06t0604400-01	181	217	817	2.4	6	23928713	23932370	Similar to Phospholipase D
		TRINITY_DN28362_c1_g1_i5	TRINITY_DN28362_c1_g1	Os06t0604400-01	181	217	817	3.3	6	23928713	23932370	Similar to Phospholipase D
		TRINITY_DN28580_c0_g1_i1	TRINITY_DN28580_c0_g1	Os11t0521000-01	311	373	373	4.18e-30	11	18770070	18772676	Lipase, GDSL domain containing protein
		TRINITY_DN28704_c0_g1_i3	TRINITY_DN28704_c0_g1	Os07t0520900-02	1079	1095	1226	7	7	20115227	20123058	Similar to galactolipase/ phospholipase
		TRINITY_DN28877_c0_g1_i15	TRINITY_DN28877_c0_g1	Os01t0309900-01	264	306	635	2.7	1	11618335	11622522	Lipase, class 3 family protein
		TRINITY_DN28877_c0_g1_i9	TRINITY_DN28877_c0_g1	Os01t0309900-01	264	306	635	2.3	1	11618335	11622522	Lipase, class 3 family protein
		TRINITY_DN29050_c1_g2_i1	TRINITY_DN29050_c1_g2	Os09t0394700-01	104	132	397	4.63e-08	9	13695392	13699818	Similar to Lysophospholipase-like protein
		TRINITY_DN292_c0_g5_i1	TRINITY_DN292_c0_g5	Os01t0618700-01	109	130	264	2.6	1	24614231	24615465	Lipase, class 3 family protein
		TRINITY_DN29338_c0_g3_i1	TRINITY_DN29338_c0_g3	Os10t0521500-01	144	154	353	2.7	10	20181672	20185391	Esterase/lipase/thioesterase domain containing protein
		TRINITY_DN29477_c0_g1_i2	TRINITY_DN29477_c0_g1	Os08t0110700-01	904	929	937	7.41e-06	8	561002	571309	Phospholipase-like protein homologous to phosphatidic acid-preferring phospholipaseA1, Glycerolipid metabolism, Amyloplast developmen
		TRINITY_DN29608_c0_g1_i2	TRINITY_DN29608_c0_g1	Os05t0210100-01	45	71	370	2.7	5	6824564	6827293	Lipase, GDSL domain containing protein
		TRINITY_DN29608_c0_g1_i3	TRINITY_DN29608_c0_g1	Os05t0210100-01	45	71	370	2.7	5	6824564	6827293	Lipase, GDSL domain containing protein
		TRINITY_DN29740_c0_g1_i2	TRINITY_DN29740_c0_g1	Os01t0618700-01	108	143	264	0.84	1	24614231	24615465	Lipase, class 3 family protein
		TRINITY_DN29826_c0_g1_i1	TRINITY_DN29826_c0_g1	Os02t0669000-01	142	286	376	2.27e-46	2	27158353	27162721	Lipase, GDSL domain containing protein
		TRINITY_DN29826_c0_g1_i2	TRINITY_DN29826_c0_g1	Os02t0669000-01	142	218	376	9.65e-15	2	27158353	27162721	Lipase, GDSL domain containing protein
		TRINITY_DN29919_c1_g1_i1	TRINITY_DN29919_c1_g1	Os01t0531200-01	310	371	692	4	1	19115283	19122409	Phospholipase C, phosphatidylinositol-specific, Y domain domain containing protein
		TRINITY_DN3018_c0_g1_i1	TRINITY_DN3018_c0_g1	Os01t0837200-01	19	118	119	1.29e-27	1	35894448	35895172	Similar to esterase/lipase/thioesterase family protein
		TRINITY_DN3018_c0_g1_i10	TRINITY_DN3018_c0_g1	Os01t0837200-01	19	118	119	1.25e-27	1	35894448	35895172	Similar to esterase/lipase/thioesterase family protein
		TRINITY_DN3018_c0_g1_i13	TRINITY_DN3018_c0_g1	Os01t0837200-01	8	116	119	1.07e-45	1	35894448	35895172	Similar to esterase/lipase/thioesterase family protein
		TRINITY_DN3018_c0_g1_i15	TRINITY_DN3018_c0_g1	Os01t0837200-01	8	116	119	1.19e-45	1	35894448	35895172	Similar to esterase/lipase/thioesterase family protein
		TRINITY_DN3018_c0_g1_i4	TRINITY_DN3018_c0_g1	Os01t0837200-01	19	118	119	1.38e-27	1	35894448	35895172	Similar to esterase/lipase/thioesterase family protein
		TRINITY_DN3018_c0_g1_i6	TRINITY_DN3018_c0_g1	Os01t0837200-01	8	116	119	9.81e-46	1	35894448	35895172	Similar to esterase/lipase/thioesterase family protein
		TRINITY_DN30206_c0_g1_i1	TRINITY_DN30206_c0_g1	Os02t0816200-02	20	369	369	0	2	34967597	34969261	Lipase, GDSL domain containing protein
		TRINITY_DN30304_c1_g1_i1	TRINITY_DN30304_c1_g1	Os01t0216300-01	86	111	386	0.81	1	6352582	6358355	Lipase, GDSL domain containing protein
		TRINITY_DN30332_c0_g2_i1	TRINITY_DN30332_c0_g2	Os04t0650200-01	270	294	355	1.7	4	33132306	33134251	Lipase, GDSL domain containing protein
		TRINITY_DN30536_c0_g1_i2	TRINITY_DN30536_c0_g1	Os09t0421300-01	334	360	817	5.8	9	15222675	15226444	Phospholipase D lambda
		TRINITY_DN30568_c0_g1_i1	TRINITY_DN30568_c0_g1	Os05t0506600-00	49	114	370	2.7	5	25025141	25027155	Lipase, GDSL domain containing protein
		TRINITY_DN30669_c0_g1_i1	TRINITY_DN30669_c0_g1	Os02t0207900-01	117	157	343	0.55	2	6038222	6039551	Similar to esterase/lipase/thioesterase family protein
		TRINITY_DN30883_c2_g1_i1	TRINITY_DN30883_c2_g1	Os06t0560700-01	237	283	407	2.8	6	21447774	21450993	Lipase, GDSL domain containing protein
		TRINITY_DN31029_c0_g1_i2	TRINITY_DN31029_c0_g1	Os09t0134400-01	92	157	260	2.8	9	2597219	2600725	Phospholipase A2, active site domain containing protein
		TRINITY_DN31469_c1_g1_i1	TRINITY_DN31469_c1_g1	Os04t0657500-01	158	193	462	1.5	4	33530289	33533734	Lipase, class 3 family protein
		TRINITY_DN31631_c0_g1_i2	TRINITY_DN31631_c0_g1	Os01t0223000-01	311	341	384	1.3	1	6718349	6719944	Lipase, GDSL domain containing protein
		TRINITY_DN31693_c0_g1_i1	TRINITY_DN31693_c0_g1	Os11t0521000-01	26	311	373	3.94e-176	11	18770070	18772676	Lipase, GDSL domain containing protein
		TRINITY_DN31693_c0_g1_i2	TRINITY_DN31693_c0_g1	Os11t0521000-01	26	204	373	8.86e-109	11	18770070	18772676	Lipase, GDSL domain containing protein
		TRINITY_DN3175_c0_g1_i11	TRINITY_DN3175_c0_g1	Os01t0172400-01	201	220	749	4.5	1	3725174	3728791	Similar to Phospholipase D alpha 1
		TRINITY_DN3176_c0_g2_i1	TRINITY_DN3176_c0_g2	Os05t0539500-01	166	244	282	0.13	5	26801678	26805058	Esterase/lipase/thioesterase domain containing protein
		TRINITY_DN31878_c0_g1_i1	TRINITY_DN31878_c0_g1	Os09t0132900-02	17	352	352	0	9	2501678	2504166	Lipase, GDSL domain containing protein
		TRINITY_DN31930_c0_g2_i1	TRINITY_DN31930_c0_g2	Os06t0531900-01	286	311	395	0.79	6	19866072	19870004	Lipase, GDSL domain containing protein
		TRINITY_DN31985_c0_g1_i1	TRINITY_DN31985_c0_g1	Os01t0738500-01	103	316	591	2.54e-38	1	30828776	30832255	Phospholipase C, phosphatidylinositol-specific, Y domain domain containing protein
		TRINITY_DN31985_c0_g1_i2	TRINITY_DN31985_c0_g1	Os01t0738500-01	103	316	591	2.31e-39	1	30828776	30832255	Phospholipase C, phosphatidylinositol-specific, Y domain domain containing protein
		TRINITY_DN31985_c0_g2_i1	TRINITY_DN31985_c0_g2	Os02t0592600-02	122	200	787	3.7e-21	2	22934811	22938359	Phospholipase C, phosphatidylinositol-specific, Y domain domain containing protein
		TRINITY_DN31985_c0_g2_i2	TRINITY_DN31985_c0_g2	Os02t0592600-02	122	200	787	3.38e-21	2	22934811	22938359	Phospholipase C, phosphatidylinositol-specific, Y domain domain containing protein
		TRINITY_DN32031_c0_g1_i1	TRINITY_DN32031_c0_g1	Os01t0223000-01	256	274	384	4.8	1	6718349	6719944	Lipase, GDSL domain containing protein
		TRINITY_DN32088_c3_g5_i1	TRINITY_DN32088_c3_g5	Os12t0614500-00	334	365	399	0.049	12	26045658	26046857	Similar to Lipase family protein
		TRINITY_DN32124_c0_g1_i7	TRINITY_DN32124_c0_g1	Os02t0592600-02	340	371	787	0.61	2	22934811	22938359	Phospholipase C, phosphatidylinositol-specific, Y domain domain containing protein
		TRINITY_DN32191_c1_g1_i1	TRINITY_DN32191_c1_g1	Os04t0489100-01	357	408	788	0.16	4	24431489	24440479	Lipase, class 3 family protein
		TRINITY_DN32191_c1_g1_i6	TRINITY_DN32191_c1_g1	Os04t0489100-01	357	408	788	0.15	4	24431489	24440479	Lipase, class 3 family protein
		TRINITY_DN32236_c0_g1_i1	TRINITY_DN32236_c0_g1	Os02t0608801-00	21	285	403	4.7e-119	2	23893258	23894469	Lipase, GDSL domain containing protein
		TRINITY_DN3256_c0_g1_i13	TRINITY_DN3256_c0_g1	Os01t0650900-00	229	279	392	2.3	1	26286441	26287942	Lipase, GDSL domain containing protein
		TRINITY_DN3256_c0_g1_i19	TRINITY_DN3256_c0_g1	Os01t0650900-00	229	279	392	0.17	1	26286441	26287942	Lipase, GDSL domain containing protein
		TRINITY_DN3256_c0_g1_i20	TRINITY_DN3256_c0_g1	Os01t0650900-00	229	279	392	3.2	1	26286441	26287942	Lipase, GDSL domain containing protein
		TRINITY_DN3256_c0_g1_i5	TRINITY_DN3256_c0_g1	Os01t0650900-00	229	279	392	1.6	1	26286441	26287942	Lipase, GDSL domain containing protein
		TRINITY_DN3256_c0_g1_i7	TRINITY_DN3256_c0_g1	Os01t0650900-00	229	279	392	1	1	26286441	26287942	Lipase, GDSL domain containing protein
		TRINITY_DN32668_c0_g1_i2	TRINITY_DN32668_c0_g1	Os03t0830900-01	439	494	594	5.2	3	34896339	34900928	Lipase, class 3 family protein
		TRINITY_DN32707_c1_g1_i1	TRINITY_DN32707_c1_g1	Os04t0509100-00	754	771	799	0.000168	4	25460247	25467782	Similar to triacylglycerol lipase
		TRINITY_DN32707_c1_g2_i1	TRINITY_DN32707_c1_g2	Os08t0110700-01	823	860	937	3.25e-07	8	561002	571309	Phospholipase-like protein homologous to phosphatidic acid-preferring phospholipaseA1, Glycerolipid metabolism, Amyloplast developmen
		TRINITY_DN32735_c0_g1_i1	TRINITY_DN32735_c0_g1	Os01t0582600-01	21	140	551	1.03e-10	1	22604528	22606674	Phospholipase A2, active site domain containing protein
		TRINITY_DN3275_c0_g1_i2	TRINITY_DN3275_c0_g1	Os10t0562200-00	87	584	584	0	10	22180638	22182457	Lipase-like protein
		TRINITY_DN3275_c0_g1_i4	TRINITY_DN3275_c0_g1	Os10t0562200-00	87	584	584	0	10	22180638	22182457	Lipase-like protein
		TRINITY_DN3275_c0_g1_i5	TRINITY_DN3275_c0_g1	Os10t0562200-00	87	584	584	0	10	22180638	22182457	Lipase-like protein
		TRINITY_DN3275_c0_g1_i6	TRINITY_DN3275_c0_g1	Os10t0562200-00	87	584	584	0	10	22180638	22182457	Lipase-like protein
		TRINITY_DN3275_c0_g1_i7	TRINITY_DN3275_c0_g1	Os10t0562200-00	87	584	584	0	10	22180638	22182457	Lipase-like protein
		TRINITY_DN3282_c0_g1_i1	TRINITY_DN3282_c0_g1	Os04t0489100-01	379	430	788	5.03e-27	4	24431489	24440479	Lipase, class 3 family protein
		TRINITY_DN3282_c0_g1_i10	TRINITY_DN3282_c0_g1	Os04t0489100-01	27	431	788	0	4	24431489	24440479	Lipase, class 3 family protein
		TRINITY_DN3282_c0_g1_i11	TRINITY_DN3282_c0_g1	Os04t0489100-01	27	615	788	0	4	24431489	24440479	Lipase, class 3 family protein
		TRINITY_DN3282_c0_g1_i12	TRINITY_DN3282_c0_g1	Os04t0489100-01	165	431	788	9.79e-151	4	24431489	24440479	Lipase, class 3 family protein
		TRINITY_DN3282_c0_g1_i13	TRINITY_DN3282_c0_g1	Os04t0489100-01	410	788	788	1.37e-150	4	24431489	24440479	Lipase, class 3 family protein
		TRINITY_DN3282_c0_g1_i15	TRINITY_DN3282_c0_g1	Os04t0489100-01	27	516	788	0	4	24431489	24440479	Lipase, class 3 family protein
		TRINITY_DN3282_c0_g1_i16	TRINITY_DN3282_c0_g1	Os04t0489100-01	314	515	788	1.06e-121	4	24431489	24440479	Lipase, class 3 family protein
		TRINITY_DN3282_c0_g1_i17	TRINITY_DN3282_c0_g1	Os04t0489100-01	27	239	788	1.34e-86	4	24431489	24440479	Lipase, class 3 family protein
		TRINITY_DN3282_c0_g1_i18	TRINITY_DN3282_c0_g1	Os04t0489100-01	314	344	788	3.11e-21	4	24431489	24440479	Lipase, class 3 family protein
		TRINITY_DN3282_c0_g1_i19	TRINITY_DN3282_c0_g1	Os04t0489100-01	27	516	788	0	4	24431489	24440479	Lipase, class 3 family protein
		TRINITY_DN3282_c0_g1_i2	TRINITY_DN3282_c0_g1	Os04t0489100-01	27	516	788	0	4	24431489	24440479	Lipase, class 3 family protein
		TRINITY_DN3282_c0_g1_i21	TRINITY_DN3282_c0_g1	Os04t0489100-01	27	615	788	0	4	24431489	24440479	Lipase, class 3 family protein
		TRINITY_DN3282_c0_g1_i3	TRINITY_DN3282_c0_g1	Os04t0489100-01	314	515	788	8.97e-118	4	24431489	24440479	Lipase, class 3 family protein
		TRINITY_DN3282_c0_g1_i4	TRINITY_DN3282_c0_g1	Os04t0489100-01	761	788	788	1	4	24431489	24440479	Lipase, class 3 family protein
		TRINITY_DN3282_c0_g1_i5	TRINITY_DN3282_c0_g1	Os04t0489100-01	168	238	788	1.72e-64	4	24431489	24440479	Lipase, class 3 family protein
		TRINITY_DN3282_c0_g1_i6	TRINITY_DN3282_c0_g1	Os04t0489100-01	27	239	788	1.28e-86	4	24431489	24440479	Lipase, class 3 family protein
		TRINITY_DN3282_c0_g1_i8	TRINITY_DN3282_c0_g1	Os04t0489100-01	410	788	788	1.75e-150	4	24431489	24440479	Lipase, class 3 family protein
		TRINITY_DN3282_c0_g1_i9	TRINITY_DN3282_c0_g1	Os04t0489100-01	410	788	788	3.57e-157	4	24431489	24440479	Lipase, class 3 family protein
		TRINITY_DN32843_c0_g1_i1	TRINITY_DN32843_c0_g1	Os04t0669600-01	12	40	235	1.24e-08	4	34150913	34152431	Phospholipase/carboxylesterase domain containing protein
		TRINITY_DN32843_c0_g2_i1	TRINITY_DN32843_c0_g2	Os04t0669600-01	12	40	235	5.81e-06	4	34150913	34152431	Phospholipase/carboxylesterase domain containing protein
		TRINITY_DN32843_c0_g2_i2	TRINITY_DN32843_c0_g2	Os04t0669600-01	12	40	235	5.8e-06	4	34150913	34152431	Phospholipase/carboxylesterase domain containing protein
		TRINITY_DN32905_c0_g1_i1	TRINITY_DN32905_c0_g1	Os06t0156700-01	91	144	404	0.18	6	2898787	2900606	Lipase, GDSL domain containing protein
		TRINITY_DN32938_c2_g1_i1	TRINITY_DN32938_c2_g1	Os02t0592600-01	237	336	776	4.09e-16	2	22934104	22939899	Phospholipase C, phosphatidylinositol-specific, Y domain domain containing protein
		TRINITY_DN3294_c0_g1_i4	TRINITY_DN3294_c0_g1	Os01t0650900-00	262	295	392	2.4	1	26286441	26287942	Lipase, GDSL domain containing protein
		TRINITY_DN3294_c0_g1_i6	TRINITY_DN3294_c0_g1	Os01t0650900-00	262	295	392	3.6	1	26286441	26287942	Lipase, GDSL domain containing protein
		TRINITY_DN33008_c0_g2_i1	TRINITY_DN33008_c0_g2	Os06t0531900-01	43	84	395	3.9	6	19866072	19870004	Lipase, GDSL domain containing protein
		TRINITY_DN3308_c0_g3_i1	TRINITY_DN3308_c0_g3	Os01t0579900-01	1	271	275	1.41e-148	1	22439040	22441966	Esterase/lipase/thioesterase domain containing protein
		TRINITY_DN3308_c0_g4_i1	TRINITY_DN3308_c0_g4	Os01t0579900-01	1	271	275	6.48e-137	1	22439040	22441966	Esterase/lipase/thioesterase domain containing protein
		TRINITY_DN33116_c0_g1_i1	TRINITY_DN33116_c0_g1	Os01t0531200-01	224	318	692	7.73e-15	1	19115283	19122409	Phospholipase C, phosphatidylinositol-specific, Y domain domain containing protein
		TRINITY_DN33488_c0_g1_i3	TRINITY_DN33488_c0_g1	Os06t0649900-01	241	287	512	0.085	6	26575128	26579581	Phospholipase D/Transphosphatidylase domain containing protein
		TRINITY_DN33639_c0_g1_i1	TRINITY_DN33639_c0_g1	Os01t0649900-01	308	331	400	0.000822	1	26222617	26225117	Lipase, GDSL domain containing protein
		TRINITY_DN33743_c0_g1_i1	TRINITY_DN33743_c0_g1	Os06t0560700-01	54	161	407	1.29e-49	6	21447774	21450993	Lipase, GDSL domain containing protein
		TRINITY_DN33743_c0_g1_i2	TRINITY_DN33743_c0_g1	Os12t0274200-01	38	165	281	2.3e-53	12	10070074	10072136	Lipase, GDSL domain containing protein
		TRINITY_DN33923_c0_g1_i1	TRINITY_DN33923_c0_g1	Os05t0539500-01	214	282	282	1.94e-29	5	26801678	26805058	Esterase/lipase/thioesterase domain containing protein
		TRINITY_DN33947_c0_g3_i1	TRINITY_DN33947_c0_g3	Os05t0127200-01	9	35	598	2	5	1535764	1541542	Similar to Phospholipase C (Fragment)
		TRINITY_DN34089_c1_g1_i1	TRINITY_DN34089_c1_g1	Os01t0309900-01	224	279	635	4.6	1	11618335	11622522	Lipase, class 3 family protein
		TRINITY_DN34201_c2_g1_i1	TRINITY_DN34201_c2_g1	Os01t0216500-00	348	368	378	2.36e-05	1	6365063	6367057	Lipase, GDSL domain containing protein
		TRINITY_DN3431_c0_g2_i12	TRINITY_DN3431_c0_g2	Os01t0315700-01	1	128	128	1.07e-47	1	11906167	11906868	Similar to Monoglyceride lipase
		TRINITY_DN34353_c0_g1_i1	TRINITY_DN34353_c0_g1	Os02t0189200-01	337	350	377	0.28	2	4942762	4944255	Lipase, GDSL domain containing protein
		TRINITY_DN34482_c0_g1_i1	TRINITY_DN34482_c0_g1	Os06t0609700-01	101	153	502	0.49	6	24277407	24282486	Esterase/lipase/thioesterase domain containing protein
		TRINITY_DN35018_c0_g2_i1	TRINITY_DN35018_c0_g2	Os05t0518300-01	289	365	365	2.2e-32	5	25682955	25685052	Lipase, GDSL domain containing protein
		TRINITY_DN35209_c0_g1_i2	TRINITY_DN35209_c0_g1	Os01t0521400-01	311	382	464	2.1	1	18593290	18597834	Similar to lipase family protein
		TRINITY_DN35381_c0_g1_i3	TRINITY_DN35381_c0_g1	Os09t0132900-01	46	91	344	0.2	9	2501675	2504379	Lipase, GDSL domain containing protein
		TRINITY_DN35518_c0_g1_i7	TRINITY_DN35518_c0_g1	Os12t0562400-00	504	554	590	6	12	23048705	23053244	Similar to Phospholipase C (Fragment)
		TRINITY_DN3592_c1_g1_i3	TRINITY_DN3592_c1_g1	Os12t0562400-00	1	27	590	1.34e-11	12	23048705	23053244	Similar to Phospholipase C (Fragment)
		TRINITY_DN36079_c0_g1_i1	TRINITY_DN36079_c0_g1	Os07t0520900-01	260	306	486	1.7	7	20115611	20123094	Similar to galactolipase/ phospholipase
		TRINITY_DN36092_c0_g2_i1	TRINITY_DN36092_c0_g2	Os12t0614200-00	96	113	398	0.31	12	26034041	26035237	Similar to Lipase family protein
		TRINITY_DN3609_c0_g1_i10	TRINITY_DN3609_c0_g1	Os07t0668700-02	72	344	346	1.49e-142	7	28240545	28245410	Lipase, class 3 family protein
		TRINITY_DN3609_c0_g1_i13	TRINITY_DN3609_c0_g1	Os07t0668700-02	80	264	346	5.97e-92	7	28240545	28245410	Lipase, class 3 family protein
		TRINITY_DN3609_c0_g1_i17	TRINITY_DN3609_c0_g1	Os07t0668700-02	80	294	346	5.66e-107	7	28240545	28245410	Lipase, class 3 family protein
		TRINITY_DN3609_c0_g1_i19	TRINITY_DN3609_c0_g1	Os07t0668700-02	111	294	346	4.84e-90	7	28240545	28245410	Lipase, class 3 family protein
		TRINITY_DN3609_c0_g1_i24	TRINITY_DN3609_c0_g1	Os07t0668700-02	184	264	346	2.23e-67	7	28240545	28245410	Lipase, class 3 family protein
		TRINITY_DN3609_c0_g1_i25	TRINITY_DN3609_c0_g1	Os07t0668700-02	72	264	346	8.78e-103	7	28240545	28245410	Lipase, class 3 family protein
		TRINITY_DN3609_c0_g1_i26	TRINITY_DN3609_c0_g1	Os07t0668700-02	111	344	346	2.57e-115	7	28240545	28245410	Lipase, class 3 family protein
		TRINITY_DN3609_c0_g1_i27	TRINITY_DN3609_c0_g1	Os07t0668700-02	184	344	346	2.78e-96	7	28240545	28245410	Lipase, class 3 family protein
		TRINITY_DN3609_c0_g1_i28	TRINITY_DN3609_c0_g1	Os07t0668700-02	80	344	346	3.16e-132	7	28240545	28245410	Lipase, class 3 family protein
		TRINITY_DN3609_c0_g1_i5	TRINITY_DN3609_c0_g1	Os07t0668700-02	80	344	346	2.98e-132	7	28240545	28245410	Lipase, class 3 family protein
		TRINITY_DN36123_c0_g2_i1	TRINITY_DN36123_c0_g2	Os07t0260400-01	669	699	838	4	7	9105495	9112919	Similar to Phospholipase D nu-2 (Fragment)
		TRINITY_DN36312_c0_g2_i2	TRINITY_DN36312_c0_g2	Os04t0509100-00	373	412	799	2	4	25460247	25467782	Similar to triacylglycerol lipase
		TRINITY_DN36312_c0_g2_i4	TRINITY_DN36312_c0_g2	Os04t0509100-00	373	412	799	2	4	25460247	25467782	Similar to triacylglycerol lipase
		TRINITY_DN36312_c0_g2_i6	TRINITY_DN36312_c0_g2	Os04t0509100-00	373	412	799	2.3	4	25460247	25467782	Similar to triacylglycerol lipase
		TRINITY_DN36312_c0_g2_i7	TRINITY_DN36312_c0_g2	Os04t0509100-00	373	412	799	2.3	4	25460247	25467782	Similar to triacylglycerol lipase
		TRINITY_DN36390_c0_g1_i1	TRINITY_DN36390_c0_g1	Os03t0840800-01	282	333	355	2.6	3	35350196	35354897	Similar to Phospholipase D
		TRINITY_DN36411_c0_g1_i1	TRINITY_DN36411_c0_g1	Os06t0604400-01	537	576	817	6.6	6	23928713	23932370	Similar to Phospholipase D
		TRINITY_DN36416_c0_g1_i1	TRINITY_DN36416_c0_g1	Os05t0574100-01	13	407	407	1.57e-173	5	28598933	28603266	Lipase, class 3 family protein
		TRINITY_DN36429_c0_g1_i1	TRINITY_DN36429_c0_g1	Os01t0216500-00	241	278	378	0.19	1	6365063	6367057	Lipase, GDSL domain containing protein
		TRINITY_DN36516_c1_g1_i2	TRINITY_DN36516_c1_g1	Os07t0520900-02	846	897	1226	6.1	7	20115227	20123058	Similar to galactolipase/ phospholipase
		TRINITY_DN36518_c0_g1_i1	TRINITY_DN36518_c0_g1	Os01t0651800-01	338	420	420	1.51e-45	1	26321416	26324769	Lipase, class 3 family protein
		TRINITY_DN36608_c0_g1_i1	TRINITY_DN36608_c0_g1	Os07t0260400-01	305	355	838	7.6	7	9105495	9112919	Similar to Phospholipase D nu-2 (Fragment)
		TRINITY_DN36650_c0_g1_i1	TRINITY_DN36650_c0_g1	Os01t0214600-01	306	331	349	1	1	6267440	6270770	Lipase, GDSL domain containing protein
		TRINITY_DN36703_c0_g1_i1	TRINITY_DN36703_c0_g1	Os01t0362100-01	94	113	698	1	1	14754835	14764507	Esterase/lipase/thioesterase domain containing protein
		TRINITY_DN36723_c1_g2_i4	TRINITY_DN36723_c1_g2	Os08t0110700-01	212	246	937	6.9	8	561002	571309	Phospholipase-like protein homologous to phosphatidic acid-preferring phospholipaseA1, Glycerolipid metabolism, Amyloplast developmen
		TRINITY_DN36734_c1_g1_i1	TRINITY_DN36734_c1_g1	Os01t0531200-01	386	433	692	3.35e-05	1	19115283	19122409	Phospholipase C, phosphatidylinositol-specific, Y domain domain containing protein
		TRINITY_DN36781_c1_g3_i2	TRINITY_DN36781_c1_g3	Os03t0289300-00	420	434	639	4.5	3	10024083	10027655	Similar to Phosphoinositide-specific phospholipase C
		TRINITY_DN3678_c1_g1_i3	TRINITY_DN3678_c1_g1	Os04t0669600-01	75	135	235	2.82e-15	4	34150913	34152431	Phospholipase/carboxylesterase domain containing protein
		TRINITY_DN3683_c0_g1_i10	TRINITY_DN3683_c0_g1	Os09t0513100-02	1	184	250	1.24e-103	9	19966919	19970151	Similar to Phospholipase A1
		TRINITY_DN3683_c0_g1_i13	TRINITY_DN3683_c0_g1	Os09t0513100-02	1	13	250	0.009	9	19966919	19970151	Similar to Phospholipase A1
		TRINITY_DN3683_c0_g1_i2	TRINITY_DN3683_c0_g1	Os09t0513100-02	1	184	250	1.49e-107	9	19966919	19970151	Similar to Phospholipase A1
		TRINITY_DN3683_c0_g1_i5	TRINITY_DN3683_c0_g1	Os09t0513100-02	1	194	250	2.17e-128	9	19966919	19970151	Similar to Phospholipase A1
		TRINITY_DN3683_c0_g1_i6	TRINITY_DN3683_c0_g1	Os09t0513100-02	1	241	250	1.11e-143	9	19966919	19970151	Similar to Phospholipase A1
		TRINITY_DN3683_c0_g1_i9	TRINITY_DN3683_c0_g1	Os09t0513100-01	49	181	181	5.75e-79	9	19965263	19970151	Similar to Phospholipase A1
		TRINITY_DN3683_c0_g2_i1	TRINITY_DN3683_c0_g2	Os09t0513100-01	67	98	181	5.36e-10	9	19965263	19970151	Similar to Phospholipase A1
		TRINITY_DN3683_c0_g3_i2	TRINITY_DN3683_c0_g3	Os09t0513100-02	44	101	250	2.14e-19	9	19966919	19970151	Similar to Phospholipase A1
		TRINITY_DN3683_c0_g4_i1	TRINITY_DN3683_c0_g4	Os09t0513100-01	66	104	181	4.55e-14	9	19965263	19970151	Similar to Phospholipase A1
		TRINITY_DN3683_c0_g5_i1	TRINITY_DN3683_c0_g5	Os09t0513100-02	106	135	250	2.88e-09	9	19966919	19970151	Similar to Phospholipase A1
		TRINITY_DN36844_c0_g1_i4	TRINITY_DN36844_c0_g1	Os10t0562200-00	407	461	584	3.2	10	22180638	22182457	Lipase-like protein
		TRINITY_DN36844_c0_g1_i5	TRINITY_DN36844_c0_g1	Os10t0562200-00	407	461	584	3.3	10	22180638	22182457	Lipase-like protein
		TRINITY_DN36844_c0_g1_i7	TRINITY_DN36844_c0_g1	Os10t0562200-00	407	461	584	3.2	10	22180638	22182457	Lipase-like protein
		TRINITY_DN36844_c0_g1_i8	TRINITY_DN36844_c0_g1	Os10t0562200-00	407	461	584	1.7	10	22180638	22182457	Lipase-like protein
		TRINITY_DN3695_c0_g1_i3	TRINITY_DN3695_c0_g1	Os01t0612500-01	160	210	243	2.3	1	24277095	24280999	Phospholipase/carboxylesterase domain containing protein
		TRINITY_DN37014_c0_g1_i1	TRINITY_DN37014_c0_g1	Os01t0651000-01	80	140	370	0.35	1	26290150	26292389	Lipase, GDSL domain containing protein
		TRINITY_DN3701_c0_g1_i1	TRINITY_DN3701_c0_g1	Os10t0524400-01	623	1046	1046	0	10	20379579	20386096	Similar to Phospholipase D beta 2
		TRINITY_DN3701_c0_g1_i11	TRINITY_DN3701_c0_g1	Os10t0524400-01	145	519	1046	2.32e-160	10	20379579	20386096	Similar to Phospholipase D beta 2
		TRINITY_DN3701_c0_g1_i13	TRINITY_DN3701_c0_g1	Os10t0524400-01	145	709	1046	0	10	20379579	20386096	Similar to Phospholipase D beta 2
		TRINITY_DN3701_c0_g1_i14	TRINITY_DN3701_c0_g1	Os10t0524400-01	145	829	1046	0	10	20379579	20386096	Similar to Phospholipase D beta 2
		TRINITY_DN3701_c0_g1_i2	TRINITY_DN3701_c0_g1	Os10t0524400-01	559	1046	1046	0	10	20379579	20386096	Similar to Phospholipase D beta 2
		TRINITY_DN3701_c0_g1_i3	TRINITY_DN3701_c0_g1	Os10t0524400-01	559	829	1046	3.28e-171	10	20379579	20386096	Similar to Phospholipase D beta 2
		TRINITY_DN3701_c0_g1_i4	TRINITY_DN3701_c0_g1	Os10t0524400-01	145	1046	1046	0	10	20379579	20386096	Similar to Phospholipase D beta 2
		TRINITY_DN3701_c0_g1_i6	TRINITY_DN3701_c0_g1	Os10t0524400-01	145	519	1046	2.48e-161	10	20379579	20386096	Similar to Phospholipase D beta 2
		TRINITY_DN3701_c0_g1_i7	TRINITY_DN3701_c0_g1	Os10t0524400-01	145	519	1046	3.76e-161	10	20379579	20386096	Similar to Phospholipase D beta 2
		TRINITY_DN37036_c0_g1_i1	TRINITY_DN37036_c0_g1	Os03t0826600-01	369	381	545	4.1	3	34724328	34727241	Similar to Phospholipase (Fragment)
		TRINITY_DN37277_c0_g1_i1	TRINITY_DN37277_c0_g1	Os05t0506600-00	291	347	370	0.23	5	25025141	25027155	Lipase, GDSL domain containing protein
		TRINITY_DN37277_c0_g1_i2	TRINITY_DN37277_c0_g1	Os05t0506600-00	299	347	370	1.5	5	25025141	25027155	Lipase, GDSL domain containing protein
		TRINITY_DN37380_c0_g1_i1	TRINITY_DN37380_c0_g1	Os02t0592600-01	61	90	776	5.4	2	22934104	22939899	Phospholipase C, phosphatidylinositol-specific, Y domain domain containing protein
		TRINITY_DN3757_c1_g1_i14	TRINITY_DN3757_c1_g1	Os05t0419800-01	306	354	393	0.39	5	20586257	20590851	Lipase, GDSL domain containing protein
		TRINITY_DN3769_c0_g1_i3	TRINITY_DN3769_c0_g1	Os04t0489100-01	614	662	788	1.1	4	24431489	24440479	Lipase, class 3 family protein
		TRINITY_DN3770_c0_g3_i1	TRINITY_DN3770_c0_g3	Os08t0112900-01	258	331	381	3.5	8	686288	693733	Lipase, GDSL domain containing protein
		TRINITY_DN38227_c0_g2_i1	TRINITY_DN38227_c0_g2	Os05t0401000-01	62	108	388	0.002	5	19503109	19507187	Lipase, GDSL domain containing protein
		TRINITY_DN38227_c0_g2_i2	TRINITY_DN38227_c0_g2	Os05t0401000-01	62	108	388	0.000805	5	19503109	19507187	Lipase, GDSL domain containing protein
		TRINITY_DN38227_c0_g2_i3	TRINITY_DN38227_c0_g2	Os05t0401000-01	62	108	388	0.002	5	19503109	19507187	Lipase, GDSL domain containing protein
		TRINITY_DN3822_c3_g1_i1	TRINITY_DN3822_c3_g1	Os03t0365800-01	283	309	387	3.6	3	14289593	14293249	Lipase, GDSL domain containing protein
		TRINITY_DN38275_c0_g1_i1	TRINITY_DN38275_c0_g1	Os08t0110700-01	532	569	937	0.11	8	561002	571309	Phospholipase-like protein homologous to phosphatidic acid-preferring phospholipaseA1, Glycerolipid metabolism, Amyloplast developmen
		TRINITY_DN38307_c0_g2_i1	TRINITY_DN38307_c0_g2	Os06t0351500-01	329	349	378	4.7	6	14281547	14290711	Lipase, GDSL domain containing protein
		TRINITY_DN38320_c2_g1_i2	TRINITY_DN38320_c2_g1	Os09t0571500-01	338	355	518	2.9	9	22811278	22814067	Lipase, class 3 family protein
		TRINITY_DN38397_c0_g1_i2	TRINITY_DN38397_c0_g1	Os01t0309900-01	558	581	635	5.7	1	11618335	11622522	Lipase, class 3 family protein
		TRINITY_DN38619_c0_g2_i1	TRINITY_DN38619_c0_g2	Os06t0210900-01	109	132	489	1.9	6	5657850	5661263	Lipase, class 3 family protein
		TRINITY_DN38754_c0_g1_i2	TRINITY_DN38754_c0_g1	Os04t0657500-01	339	357	462	0.69	4	33530289	33533734	Lipase, class 3 family protein
		TRINITY_DN3875_c0_g1_i1	TRINITY_DN3875_c0_g1	Os01t0618700-01	62	95	264	0.56	1	24614231	24615465	Lipase, class 3 family protein
		TRINITY_DN38761_c0_g1_i1	TRINITY_DN38761_c0_g1	Os10t0393800-01	163	400	401	9.01e-120	10	13131433	13133327	Lipase, GDSL domain containing protein
		TRINITY_DN38761_c0_g1_i3	TRINITY_DN38761_c0_g1	Os10t0393800-01	27	400	401	7.69e-154	10	13131433	13133327	Lipase, GDSL domain containing protein
		TRINITY_DN38887_c0_g1_i1	TRINITY_DN38887_c0_g1	Os12t0614500-00	343	376	399	0.4	12	26045658	26046857	Similar to Lipase family protein
		TRINITY_DN3890_c1_g1_i1	TRINITY_DN3890_c1_g1	Os01t0521400-01	178	208	464	1.7	1	18593290	18597834	Similar to lipase family protein
		TRINITY_DN38966_c0_g1_i1	TRINITY_DN38966_c0_g1	Os01t0223200-01	142	374	379	1.34e-100	1	6724946	6728538	Lipase, GDSL domain containing protein
		TRINITY_DN39176_c0_g6_i1	TRINITY_DN39176_c0_g6	Os03t0840800-01	103	119	355	4.3	3	35350196	35354897	Similar to Phospholipase D
		TRINITY_DN39290_c0_g2_i1	TRINITY_DN39290_c0_g2	Os01t0243000-01	160	205	359	7.8	1	7880003	7882578	Similar to triacylglycerol lipase
		TRINITY_DN39422_c0_g1_i1	TRINITY_DN39422_c0_g1	Os01t0837200-01	53	104	119	5.5	1	35894448	35895172	Similar to esterase/lipase/thioesterase family protein
		TRINITY_DN3960_c0_g1_i1	TRINITY_DN3960_c0_g1	Os01t0309900-01	386	635	635	5.48e-84	1	11618335	11622522	Lipase, class 3 family protein
		TRINITY_DN3960_c0_g1_i10	TRINITY_DN3960_c0_g1	Os01t0309900-01	16	165	635	3.83e-72	1	11618335	11622522	Lipase, class 3 family protein
		TRINITY_DN3960_c0_g1_i11	TRINITY_DN3960_c0_g1	Os01t0309900-01	327	635	635	7.69e-125	1	11618335	11622522	Lipase, class 3 family protein
		TRINITY_DN3960_c0_g1_i2	TRINITY_DN3960_c0_g1	Os01t0309900-01	254	635	635	0	1	11618335	11622522	Lipase, class 3 family protein
		TRINITY_DN3960_c0_g1_i3	TRINITY_DN3960_c0_g1	Os01t0309900-01	163	635	635	0	1	11618335	11622522	Lipase, class 3 family protein
		TRINITY_DN3960_c0_g1_i4	TRINITY_DN3960_c0_g1	Os01t0309900-01	16	635	635	0	1	11618335	11622522	Lipase, class 3 family protein
		TRINITY_DN3960_c0_g1_i5	TRINITY_DN3960_c0_g1	Os01t0309900-01	96	162	635	2.43e-32	1	11618335	11622522	Lipase, class 3 family protein
		TRINITY_DN3960_c0_g1_i6	TRINITY_DN3960_c0_g1	Os01t0309900-01	16	635	635	0	1	11618335	11622522	Lipase, class 3 family protein
		TRINITY_DN3960_c0_g1_i7	TRINITY_DN3960_c0_g1	Os01t0309900-01	386	635	635	2.71e-83	1	11618335	11622522	Lipase, class 3 family protein
		TRINITY_DN3960_c0_g1_i9	TRINITY_DN3960_c0_g1	Os01t0309900-01	16	288	635	7.76e-156	1	11618335	11622522	Lipase, class 3 family protein
		TRINITY_DN39613_c0_g1_i1	TRINITY_DN39613_c0_g1	Os11t0299300-01	147	171	460	1.9	11	11110526	11112183	Lipase, class 3 family protein
		TRINITY_DN3977_c1_g1_i1	TRINITY_DN3977_c1_g1	Os05t0518300-01	236	320	365	5.14e-32	5	25682955	25685052	Lipase, GDSL domain containing protein
		TRINITY_DN39787_c1_g3_i1	TRINITY_DN39787_c1_g3	Os05t0401000-01	188	227	388	0.95	5	19503109	19507187	Lipase, GDSL domain containing protein
		TRINITY_DN39787_c1_g3_i2	TRINITY_DN39787_c1_g3	Os05t0401000-01	188	236	388	0.35	5	19503109	19507187	Lipase, GDSL domain containing protein
		TRINITY_DN3979_c0_g1_i1	TRINITY_DN3979_c0_g1	Os01t0738500-01	106	482	591	1.99e-34	1	30828776	30832255	Phospholipase C, phosphatidylinositol-specific, Y domain domain containing protein
		TRINITY_DN3979_c0_g1_i11	TRINITY_DN3979_c0_g1	Os01t0738500-01	106	482	591	1.1e-34	1	30828776	30832255	Phospholipase C, phosphatidylinositol-specific, Y domain domain containing protein
		TRINITY_DN3979_c0_g1_i6	TRINITY_DN3979_c0_g1	Os01t0738500-01	106	482	591	3.08e-34	1	30828776	30832255	Phospholipase C, phosphatidylinositol-specific, Y domain domain containing protein
		TRINITY_DN3979_c0_g1_i8	TRINITY_DN3979_c0_g1	Os01t0738500-01	141	482	591	2.13e-27	1	30828776	30832255	Phospholipase C, phosphatidylinositol-specific, Y domain domain containing protein
		TRINITY_DN3979_c0_g3_i1	TRINITY_DN3979_c0_g3	Os02t0592600-01	449	490	776	0.37	2	22934104	22939899	Phospholipase C, phosphatidylinositol-specific, Y domain domain containing protein
		TRINITY_DN39952_c0_g2_i1	TRINITY_DN39952_c0_g2	Os08t0110700-01	81	105	937	3.91e-07	8	561002	571309	Phospholipase-like protein homologous to phosphatidic acid-preferring phospholipaseA1, Glycerolipid metabolism, Amyloplast developmen
		TRINITY_DN40138_c1_g1_i1	TRINITY_DN40138_c1_g1	Os07t0260400-01	42	74	838	3.1	7	9105495	9112919	Similar to Phospholipase D nu-2 (Fragment)
		TRINITY_DN40259_c2_g1_i1	TRINITY_DN40259_c2_g1	Os02t0101400-01	58	111	282	4.8	2	78461	79533	Lipase, GDSL domain containing protein
		TRINITY_DN40291_c1_g1_i1	TRINITY_DN40291_c1_g1	Os09t0394700-01	199	225	397	0.43	9	13695392	13699818	Similar to Lysophospholipase-like protein
		TRINITY_DN40608_c0_g1_i1	TRINITY_DN40608_c0_g1	Os04t0657500-01	253	461	462	6.07e-92	4	33530289	33533734	Lipase, class 3 family protein
		TRINITY_DN40608_c0_g1_i3	TRINITY_DN40608_c0_g1	Os04t0657500-01	233	461	462	1.74e-109	4	33530289	33533734	Lipase, class 3 family protein
		TRINITY_DN40608_c0_g1_i4	TRINITY_DN40608_c0_g1	Os04t0657500-01	248	461	462	9.23e-93	4	33530289	33533734	Lipase, class 3 family protein
		TRINITY_DN40608_c0_g1_i6	TRINITY_DN40608_c0_g1	Os04t0657500-01	253	379	462	3.57e-68	4	33530289	33533734	Lipase, class 3 family protein
		TRINITY_DN40608_c0_g1_i8	TRINITY_DN40608_c0_g1	Os04t0657500-01	248	379	462	1.49e-69	4	33530289	33533734	Lipase, class 3 family protein
		TRINITY_DN40794_c0_g1_i1	TRINITY_DN40794_c0_g1	Os04t0509100-00	615	632	799	4.6	4	25460247	25467782	Similar to triacylglycerol lipase
		TRINITY_DN40919_c0_g1_i1	TRINITY_DN40919_c0_g1	Os06t0156700-01	371	395	404	5.7	6	2898787	2900606	Lipase, GDSL domain containing protein
		TRINITY_DN41004_c0_g1_i2	TRINITY_DN41004_c0_g1	Os01t0968500-00	13	32	241	5.3	1	42712943	42714451	Similar to triacylglycerol lipase
		TRINITY_DN4101_c0_g1_i1	TRINITY_DN4101_c0_g1	Os12t0554500-00	18	603	610	0	12	22530250	22535023	Lipase, class 3 family protein
		TRINITY_DN4101_c0_g1_i10	TRINITY_DN4101_c0_g1	Os12t0554500-00	179	603	610	0	12	22530250	22535023	Lipase, class 3 family protein
		TRINITY_DN4101_c0_g1_i11	TRINITY_DN4101_c0_g1	Os12t0554500-00	402	593	610	3.83e-66	12	22530250	22535023	Lipase, class 3 family protein
		TRINITY_DN4101_c0_g1_i12	TRINITY_DN4101_c0_g1	Os11t0658900-01	45	106	205	1.72e-08	11	26434011	26438037	Similar to Lipase family protein
		TRINITY_DN4101_c0_g1_i2	TRINITY_DN4101_c0_g1	Os12t0554500-00	18	603	610	0	12	22530250	22535023	Lipase, class 3 family protein
		TRINITY_DN4101_c0_g1_i4	TRINITY_DN4101_c0_g1	Os12t0554500-00	18	602	610	0	12	22530250	22535023	Lipase, class 3 family protein
		TRINITY_DN4101_c0_g1_i5	TRINITY_DN4101_c0_g1	Os12t0554500-00	18	349	610	2.9e-151	12	22530250	22535023	Lipase, class 3 family protein
		TRINITY_DN4101_c0_g1_i6	TRINITY_DN4101_c0_g1	Os12t0554500-00	179	603	610	0	12	22530250	22535023	Lipase, class 3 family protein
		TRINITY_DN4101_c0_g1_i7	TRINITY_DN4101_c0_g1	Os12t0554500-00	18	305	610	4.46e-120	12	22530250	22535023	Lipase, class 3 family protein
		TRINITY_DN4101_c0_g1_i8	TRINITY_DN4101_c0_g1	Os12t0554500-00	271	593	610	1.38e-134	12	22530250	22535023	Lipase, class 3 family protein
		TRINITY_DN4101_c0_g2_i1	TRINITY_DN4101_c0_g2	Os12t0554500-00	115	179	610	2.9e-27	12	22530250	22535023	Lipase, class 3 family protein
		TRINITY_DN4101_c0_g2_i2	TRINITY_DN4101_c0_g2	Os12t0554500-00	115	179	610	2.9e-27	12	22530250	22535023	Lipase, class 3 family protein
		TRINITY_DN41078_c0_g1_i1	TRINITY_DN41078_c0_g1	Os01t0650200-03	23	42	84	0.000132	1	26270036	26273929	Lipase, GDSL domain containing protein
		TRINITY_DN41078_c0_g1_i2	TRINITY_DN41078_c0_g1	Os01t0650200-03	23	42	84	0.00016	1	26270036	26273929	Lipase, GDSL domain containing protein
		TRINITY_DN41166_c0_g2_i1	TRINITY_DN41166_c0_g2	Os05t0557900-01	30	58	482	1.7	5	27759551	27763406	Esterase/lipase/thioesterase domain containing protein
		TRINITY_DN41290_c2_g1_i1	TRINITY_DN41290_c2_g1	Os12t0274200-01	115	148	281	3.7	12	10070074	10072136	Lipase, GDSL domain containing protein
		TRINITY_DN41312_c0_g1_i1	TRINITY_DN41312_c0_g1	Os10t0394000-01	143	191	338	4.3	10	13142398	13144630	Similar to GDSL-like Lipase/Acylhydrolase family protein, expressed
		TRINITY_DN41516_c0_g1_i1	TRINITY_DN41516_c0_g1	Os01t0650900-00	151	164	392	3.8	1	26286441	26287942	Lipase, GDSL domain containing protein
		TRINITY_DN41518_c0_g3_i1	TRINITY_DN41518_c0_g3	Os12t0126100-00	244	271	291	6.3	12	1263484	1265342	Similar to GDSL-like Lipase/Acylhydrolase family protein, expressed
		TRINITY_DN4196_c0_g1_i5	TRINITY_DN4196_c0_g1	Os05t0127200-01	205	254	598	0.47	5	1535764	1541542	Similar to Phospholipase C (Fragment)
		TRINITY_DN42137_c0_g1_i1	TRINITY_DN42137_c0_g1	Os05t0372400-01	272	294	342	0.89	5	17942072	17945667	Lipase, class 3 family protein
		TRINITY_DN42410_c0_g1_i1	TRINITY_DN42410_c0_g1	Os01t0751600-01	77	123	411	5.58e-19	1	31524164	31527114	Class III lipase, Regulation of tillering, plant height, and spikelet fertilit
		TRINITY_DN42410_c0_g2_i1	TRINITY_DN42410_c0_g2	Os01t0751600-01	77	319	411	1.56e-88	1	31524164	31527114	Class III lipase, Regulation of tillering, plant height, and spikelet fertilit
		TRINITY_DN42410_c0_g2_i2	TRINITY_DN42410_c0_g2	Os01t0751600-01	53	319	411	4.9e-102	1	31524164	31527114	Class III lipase, Regulation of tillering, plant height, and spikelet fertilit
		TRINITY_DN42485_c1_g1_i1	TRINITY_DN42485_c1_g1	Os01t0214800-01	284	327	372	5.63e-14	1	6278520	6283559	Lipase, GDSL domain containing protein
		TRINITY_DN42485_c1_g1_i2	TRINITY_DN42485_c1_g1	Os01t0214800-01	284	327	372	2.17e-16	1	6278520	6283559	Lipase, GDSL domain containing protein
		TRINITY_DN42485_c1_g1_i3	TRINITY_DN42485_c1_g1	Os01t0214800-03	239	282	327	4.43e-14	1	6278611	6283559	Lipase, GDSL domain containing protein
		TRINITY_DN42654_c0_g1_i1	TRINITY_DN42654_c0_g1	Os05t0363100-01	29	44	351	5.6	5	17336740	17343631	Similar to Monoglyceride lipase
		TRINITY_DN42681_c0_g1_i1	TRINITY_DN42681_c0_g1	Os08t0401800-00	13	74	805	1.6	8	19173524	19180857	Similar to Phospholipase D
		TRINITY_DN42834_c0_g1_i1	TRINITY_DN42834_c0_g1	Os05t0153300-00	229	275	537	0.49	5	3069666	3074392	Lipase, class 3 domain containing protein
		TRINITY_DN4286_c0_g2_i1	TRINITY_DN4286_c0_g2	Os11t0146600-00	161	218	405	0.4	11	2110687	2111904	Similar to Lipase family protein
		TRINITY_DN43339_c0_g3_i3	TRINITY_DN43339_c0_g3	Os12t0614100-00	391	423	457	2.5	12	26026407	26027780	Similar to Lipase family protein
		TRINITY_DN4334_c0_g1_i2	TRINITY_DN4334_c0_g1	Os12t0566700-01	35	382	402	2.86e-118	12	23295081	23299184	Lipase, GDSL domain containing protein
		TRINITY_DN4334_c0_g1_i3	TRINITY_DN4334_c0_g1	Os12t0566700-01	35	382	402	1.08e-119	12	23295081	23299184	Lipase, GDSL domain containing protein
		TRINITY_DN4334_c0_g1_i4	TRINITY_DN4334_c0_g1	Os12t0566700-01	35	382	402	5.78e-120	12	23295081	23299184	Lipase, GDSL domain containing protein
		TRINITY_DN43442_c0_g1_i1	TRINITY_DN43442_c0_g1	Os09t0132900-01	270	324	344	0.88	9	2501675	2504379	Lipase, GDSL domain containing protein
		TRINITY_DN4344_c0_g1_i1	TRINITY_DN4344_c0_g1	Os11t0655800-01	247	276	366	3.72e-08	11	26263729	26267141	Lipase, class 3 family protein
		TRINITY_DN4344_c0_g1_i2	TRINITY_DN4344_c0_g1	Os11t0655800-01	247	288	366	1.44e-09	11	26263729	26267141	Lipase, class 3 family protein
		TRINITY_DN43497_c0_g1_i1	TRINITY_DN43497_c0_g1	Os06t0649900-01	273	303	512	4.7	6	26575128	26579581	Phospholipase D/Transphosphatidylase domain containing protein
		TRINITY_DN43503_c1_g1_i1	TRINITY_DN43503_c1_g1	Os06t0649900-01	267	293	512	5	6	26575128	26579581	Phospholipase D/Transphosphatidylase domain containing protein
		TRINITY_DN43518_c1_g3_i1	TRINITY_DN43518_c1_g3	Os05t0214400-00	61	104	235	0.87	5	7087058	7088616	Esterase/lipase/thioesterase domain containing protein
		TRINITY_DN43550_c0_g2_i1	TRINITY_DN43550_c0_g2	Os09t0421300-01	165	196	817	0.027	9	15222675	15226444	Phospholipase D lambda
		TRINITY_DN43554_c0_g3_i1	TRINITY_DN43554_c0_g3	Os03t0310000-01	218	240	367	0.66	3	11059852	11062156	Lipase, GDSL domain containing protein
		TRINITY_DN4357_c0_g2_i1	TRINITY_DN4357_c0_g2	Os07t0520900-02	767	803	1226	1.8	7	20115227	20123058	Similar to galactolipase/ phospholipase
		TRINITY_DN43655_c0_g1_i2	TRINITY_DN43655_c0_g1	Os01t0612900-01	239	288	408	2.3	1	24312652	24317113	Lipase, GDSL domain containing protein
		TRINITY_DN43715_c0_g1_i1	TRINITY_DN43715_c0_g1	Os08t0110700-01	119	137	937	0.000126	8	561002	571309	Phospholipase-like protein homologous to phosphatidic acid-preferring phospholipaseA1, Glycerolipid metabolism, Amyloplast developmen
		TRINITY_DN43774_c0_g1_i1	TRINITY_DN43774_c0_g1	Os03t0391400-01	96	201	438	3.68e-08	3	15676873	15678725	Similar to Phospholipase D nu-2 (Fragment)
		TRINITY_DN4377_c0_g3_i1	TRINITY_DN4377_c0_g3	Os03t0119100-01	157	191	835	8.2	3	1027590	1031440	Similar to Phospholipase D beta 2
		TRINITY_DN43896_c0_g2_i1	TRINITY_DN43896_c0_g2	Os01t0309900-01	131	147	635	4	1	11618335	11622522	Lipase, class 3 family protein
		TRINITY_DN43984_c0_g1_i1	TRINITY_DN43984_c0_g1	Os01t0362100-01	362	394	698	2.8	1	14754835	14764507	Esterase/lipase/thioesterase domain containing protein
		TRINITY_DN43984_c0_g2_i1	TRINITY_DN43984_c0_g2	Os01t0362100-01	362	396	698	0.37	1	14754835	14764507	Esterase/lipase/thioesterase domain containing protein
		TRINITY_DN44040_c0_g1_i1	TRINITY_DN44040_c0_g1	Os02t0767200-02	195	267	290	0.82	2	32300535	32302267	Lipase, class 3 family protein
		TRINITY_DN44170_c0_g1_i2	TRINITY_DN44170_c0_g1	Os06t0156700-01	255	299	404	1.8	6	2898787	2900606	Lipase, GDSL domain containing protein
		TRINITY_DN44399_c0_g5_i1	TRINITY_DN44399_c0_g5	Os04t0489100-01	408	421	788	8.1	4	24431489	24440479	Lipase, class 3 family protein
		TRINITY_DN44495_c1_g1_i1	TRINITY_DN44495_c1_g1	Os02t0189200-01	105	167	377	3.8	2	4942762	4944255	Lipase, GDSL domain containing protein
		TRINITY_DN44729_c0_g1_i1	TRINITY_DN44729_c0_g1	Os05t0539500-01	168	182	282	2.1	5	26801678	26805058	Esterase/lipase/thioesterase domain containing protein
		TRINITY_DN44835_c0_g1_i1	TRINITY_DN44835_c0_g1	Os06t0725200-01	306	365	368	1.83e-20	6	30838067	30839951	Lipase, GDSL domain containing protein
		TRINITY_DN44835_c0_g1_i2	TRINITY_DN44835_c0_g1	Os06t0725200-01	306	366	368	9.75e-21	6	30838067	30839951	Lipase, GDSL domain containing protein
		TRINITY_DN4489_c1_g1_i10	TRINITY_DN4489_c1_g1	Os09t0394700-01	55	138	397	1.32e-10	9	13695392	13699818	Similar to Lysophospholipase-like protein
		TRINITY_DN4489_c1_g1_i12	TRINITY_DN4489_c1_g1	Os09t0394700-01	189	395	397	2.39e-122	9	13695392	13699818	Similar to Lysophospholipase-like protein
		TRINITY_DN4489_c1_g1_i14	TRINITY_DN4489_c1_g1	Os09t0394700-01	197	395	397	2.28e-117	9	13695392	13699818	Similar to Lysophospholipase-like protein
		TRINITY_DN4489_c1_g1_i2	TRINITY_DN4489_c1_g1	Os09t0394700-01	55	138	397	1.44e-10	9	13695392	13699818	Similar to Lysophospholipase-like protein
		TRINITY_DN4489_c1_g1_i5	TRINITY_DN4489_c1_g1	Os09t0394700-01	197	395	397	2.46e-117	9	13695392	13699818	Similar to Lysophospholipase-like protein
		TRINITY_DN4489_c1_g1_i6	TRINITY_DN4489_c1_g1	Os09t0394700-01	55	395	397	3.12e-180	9	13695392	13699818	Similar to Lysophospholipase-like protein
		TRINITY_DN4489_c1_g1_i7	TRINITY_DN4489_c1_g1	Os09t0394700-01	151	395	397	7.95e-149	9	13695392	13699818	Similar to Lysophospholipase-like protein
		TRINITY_DN45016_c0_g1_i1	TRINITY_DN45016_c0_g1	Os09t0460500-00	30	57	313	8.9	9	17421207	17422414	Lipase, GDXG, active site domain containing protein
		TRINITY_DN45038_c0_g1_i1	TRINITY_DN45038_c0_g1	Os05t0363100-01	54	194	351	1.26e-116	5	17336740	17343631	Similar to Monoglyceride lipase
		TRINITY_DN45038_c0_g1_i2	TRINITY_DN45038_c0_g1	Os05t0363100-01	23	194	351	1.15e-133	5	17336740	17343631	Similar to Monoglyceride lipase
		TRINITY_DN45038_c0_g2_i1	TRINITY_DN45038_c0_g2	Os01t0315700-01	1	128	128	1.26e-56	1	11906167	11906868	Similar to Monoglyceride lipase
		TRINITY_DN45038_c0_g2_i2	TRINITY_DN45038_c0_g2	Os05t0363100-01	16	345	351	0	5	17336740	17343631	Similar to Monoglyceride lipase
		TRINITY_DN45038_c0_g2_i3	TRINITY_DN45038_c0_g2	Os05t0363100-01	65	345	351	9.14e-155	5	17336740	17343631	Similar to Monoglyceride lipase
		TRINITY_DN45038_c1_g1_i1	TRINITY_DN45038_c1_g1	Os01t0315600-01	1	39	158	1.46e-12	1	11897584	11902407	Similar to Monoglyceride lipase
		TRINITY_DN45038_c1_g1_i2	TRINITY_DN45038_c1_g1	Os01t0315600-01	1	39	158	8.65e-13	1	11897584	11902407	Similar to Monoglyceride lipase
		TRINITY_DN45038_c2_g1_i1	TRINITY_DN45038_c2_g1	Os05t0363100-01	148	195	351	3.92e-24	5	17336740	17343631	Similar to Monoglyceride lipase
		TRINITY_DN45072_c0_g1_i1	TRINITY_DN45072_c0_g1	Os04t0650200-01	283	354	355	1.85e-21	4	33132306	33134251	Lipase, GDSL domain containing protein
		TRINITY_DN4545_c0_g3_i1	TRINITY_DN4545_c0_g3	Os01t0223000-01	256	274	384	1.6	1	6718349	6719944	Lipase, GDSL domain containing protein
		TRINITY_DN45489_c0_g1_i1	TRINITY_DN45489_c0_g1	Os05t0518300-01	304	329	365	0.26	5	25682955	25685052	Lipase, GDSL domain containing protein
		TRINITY_DN45628_c1_g1_i1	TRINITY_DN45628_c1_g1	Os01t0215000-01	251	324	385	2	1	6288365	6292301	Lipase, GDSL domain containing protein
		TRINITY_DN45628_c1_g1_i5	TRINITY_DN45628_c1_g1	Os01t0215000-01	251	326	385	0.74	1	6288365	6292301	Lipase, GDSL domain containing protein
		TRINITY_DN4575_c0_g2_i1	TRINITY_DN4575_c0_g2	Os06t0649900-01	237	269	512	0.2	6	26575128	26579581	Phospholipase D/Transphosphatidylase domain containing protein
		TRINITY_DN45863_c0_g1_i1	TRINITY_DN45863_c0_g1	Os12t0566700-02	45	78	313	0.23	12	23295081	23299157	Lipase, GDSL domain containing protein
		TRINITY_DN45928_c3_g1_i1	TRINITY_DN45928_c3_g1	Os05t0574000-00	20	60	411	8.47e-09	5	28597575	28598915	Lipase, class 3 family protein
		TRINITY_DN45928_c3_g2_i1	TRINITY_DN45928_c3_g2	Os01t0710700-01	93	157	465	5.18e-06	1	29529874	29532765	Lipase, class 3 family protein
		TRINITY_DN45962_c0_g1_i1	TRINITY_DN45962_c0_g1	Os05t0534500-01	82	141	160	0.003	5	26538000	26541970	Phospholipase C, phosphatidylinositol-specific , X region domain containing protein
		TRINITY_DN45962_c0_g1_i2	TRINITY_DN45962_c0_g1	Os05t0534500-01	82	124	160	0.023	5	26538000	26541970	Phospholipase C, phosphatidylinositol-specific , X region domain containing protein
		TRINITY_DN46353_c0_g1_i1	TRINITY_DN46353_c0_g1	Os11t0658900-01	67	114	205	0.65	11	26434011	26438037	Similar to Lipase family protein
		TRINITY_DN46585_c0_g1_i1	TRINITY_DN46585_c0_g1	Os03t0289300-00	329	347	639	0.041	3	10024083	10027655	Similar to Phosphoinositide-specific phospholipase C
		TRINITY_DN47072_c0_g1_i1	TRINITY_DN47072_c0_g1	Os05t0401000-01	209	271	388	1.52e-33	5	19503109	19507187	Lipase, GDSL domain containing protein
		TRINITY_DN47096_c0_g2_i1	TRINITY_DN47096_c0_g2	Os02t0110000-01	343	417	453	0.87	2	545700	548055	Lipase, GDSL domain containing protein
		TRINITY_DN47102_c0_g1_i2	TRINITY_DN47102_c0_g1	Os02t0816200-02	49	111	369	0.096	2	34967597	34969261	Lipase, GDSL domain containing protein
		TRINITY_DN47122_c0_g1_i1	TRINITY_DN47122_c0_g1	Os02t0669000-01	82	105	376	0.2	2	27158353	27162721	Lipase, GDSL domain containing protein
		TRINITY_DN47545_c0_g1_i1	TRINITY_DN47545_c0_g1	Os03t0261100-01	57	114	153	5.2	3	8487523	8489366	Phospholipase A2 family protein
		TRINITY_DN47645_c0_g1_i1	TRINITY_DN47645_c0_g1	Os09t0571500-01	166	222	518	5.3	9	22811278	22814067	Lipase, class 3 family protein
		TRINITY_DN47645_c0_g1_i2	TRINITY_DN47645_c0_g1	Os09t0571500-01	166	222	518	1.7	9	22811278	22814067	Lipase, class 3 family protein
		TRINITY_DN47901_c0_g1_i1	TRINITY_DN47901_c0_g1	Os03t0826600-01	392	410	545	0.00016	3	34724328	34727241	Similar to Phospholipase (Fragment)
		TRINITY_DN47901_c0_g1_i2	TRINITY_DN47901_c0_g1	Os03t0826600-01	392	410	545	0.000136	3	34724328	34727241	Similar to Phospholipase (Fragment)
		TRINITY_DN47926_c0_g1_i1	TRINITY_DN47926_c0_g1	Os01t0362100-01	570	628	698	0.008	1	14754835	14764507	Esterase/lipase/thioesterase domain containing protein
		TRINITY_DN47993_c0_g1_i1	TRINITY_DN47993_c0_g1	Os06t0531600-02	37	72	96	0.64	6	19838860	19840122	Lipase, GDSL domain containing protein
		TRINITY_DN47993_c0_g1_i2	TRINITY_DN47993_c0_g1	Os06t0531600-02	37	72	96	0.64	6	19838860	19840122	Lipase, GDSL domain containing protein
		TRINITY_DN48019_c1_g1_i1	TRINITY_DN48019_c1_g1	Os05t0171000-01	2	52	824	1.3	5	4255849	4260122	Phospholipase D2 (EC 3.1.4.4)
		TRINITY_DN48028_c0_g1_i1	TRINITY_DN48028_c0_g1	Os05t0214400-00	75	233	235	4.89e-96	5	7087058	7088616	Esterase/lipase/thioesterase domain containing protein
		TRINITY_DN48028_c0_g1_i2	TRINITY_DN48028_c0_g1	Os05t0214400-00	135	233	235	3.51e-51	5	7087058	7088616	Esterase/lipase/thioesterase domain containing protein
		TRINITY_DN48028_c0_g1_i3	TRINITY_DN48028_c0_g1	Os05t0214400-00	1	232	235	1.74e-129	5	7087058	7088616	Esterase/lipase/thioesterase domain containing protein
		TRINITY_DN48028_c0_g1_i4	TRINITY_DN48028_c0_g1	Os05t0214400-00	1	142	235	1.47e-69	5	7087058	7088616	Esterase/lipase/thioesterase domain containing protein
		TRINITY_DN48088_c0_g1_i1	TRINITY_DN48088_c0_g1	Os01t0223000-01	136	156	384	0.74	1	6718349	6719944	Lipase, GDSL domain containing protein
		TRINITY_DN48088_c0_g1_i4	TRINITY_DN48088_c0_g1	Os01t0223000-01	134	156	384	0.15	1	6718349	6719944	Lipase, GDSL domain containing protein
		TRINITY_DN48178_c0_g1_i1	TRINITY_DN48178_c0_g1	Os04t0489100-01	466	483	788	5.9	4	24431489	24440479	Lipase, class 3 family protein
		TRINITY_DN48178_c0_g1_i3	TRINITY_DN48178_c0_g1	Os04t0489100-01	466	483	788	5.9	4	24431489	24440479	Lipase, class 3 family protein
		TRINITY_DN48327_c0_g1_i1	TRINITY_DN48327_c0_g1	Os04t0669500-01	68	104	266	0.53	4	34148182	34150717	Phospholipase/carboxylesterase domain containing protein
		TRINITY_DN48490_c0_g1_i1	TRINITY_DN48490_c0_g1	Os12t0110100-01	24	136	484	9.06e-30	12	555086	558636	Esterase/lipase/thioesterase domain containing protein
		TRINITY_DN48490_c1_g1_i1	TRINITY_DN48490_c1_g1	Os12t0110100-01	105	136	484	3.82e-07	12	555086	558636	Esterase/lipase/thioesterase domain containing protein
		TRINITY_DN48494_c0_g1_i2	TRINITY_DN48494_c0_g1	Os09t0392100-01	280	328	621	0.23	9	13559548	13563053	Lipase, class 3 family protein
		TRINITY_DN4856_c0_g2_i1	TRINITY_DN4856_c0_g2	Os02t0780700-01	15	296	657	1.5e-161	2	33078311	33083556	Lipase, class 3 family protein
		TRINITY_DN4856_c0_g2_i10	TRINITY_DN4856_c0_g2	Os02t0780700-01	171	426	657	0	2	33078311	33083556	Lipase, class 3 family protein
		TRINITY_DN4856_c0_g2_i2	TRINITY_DN4856_c0_g2	Os02t0780700-01	104	170	657	3.03e-34	2	33078311	33083556	Lipase, class 3 family protein
		TRINITY_DN4856_c0_g2_i3	TRINITY_DN4856_c0_g2	Os02t0780700-01	15	426	657	0	2	33078311	33083556	Lipase, class 3 family protein
		TRINITY_DN4856_c0_g2_i4	TRINITY_DN4856_c0_g2	Os02t0780700-01	171	426	657	9.03e-161	2	33078311	33083556	Lipase, class 3 family protein
		TRINITY_DN4856_c0_g2_i5	TRINITY_DN4856_c0_g2	Os02t0780700-01	15	426	657	0	2	33078311	33083556	Lipase, class 3 family protein
		TRINITY_DN4856_c0_g2_i6	TRINITY_DN4856_c0_g2	Os02t0780700-01	15	171	657	6.31e-135	2	33078311	33083556	Lipase, class 3 family protein
		TRINITY_DN4856_c0_g2_i7	TRINITY_DN4856_c0_g2	Os02t0780700-01	171	426	657	1.87e-159	2	33078311	33083556	Lipase, class 3 family protein
		TRINITY_DN4856_c0_g2_i8	TRINITY_DN4856_c0_g2	Os02t0780700-01	171	426	657	0	2	33078311	33083556	Lipase, class 3 family protein
		TRINITY_DN4856_c0_g2_i9	TRINITY_DN4856_c0_g2	Os02t0780700-01	15	296	657	1e-162	2	33078311	33083556	Lipase, class 3 family protein
		TRINITY_DN48669_c0_g2_i9	TRINITY_DN48669_c0_g2	Os01t0253900-01	268	294	707	2.3	1	8404247	8408348	Similar to triacylglycerol lipase
		TRINITY_DN48814_c0_g2_i3	TRINITY_DN48814_c0_g2	Os04t0669600-01	154	220	235	2.7	4	34150913	34152431	Phospholipase/carboxylesterase domain containing protein
		TRINITY_DN48934_c0_g1_i1	TRINITY_DN48934_c0_g1	Os01t0651800-01	302	331	420	9.3	1	26321416	26324769	Lipase, class 3 family protein
		TRINITY_DN4897_c0_g4_i1	TRINITY_DN4897_c0_g4	Os03t0840800-01	92	121	355	1	3	35350196	35354897	Similar to Phospholipase D
		TRINITY_DN49136_c0_g1_i1	TRINITY_DN49136_c0_g1	Os08t0110700-01	198	227	937	2.3	8	561002	571309	Phospholipase-like protein homologous to phosphatidic acid-preferring phospholipaseA1, Glycerolipid metabolism, Amyloplast developmen
		TRINITY_DN49177_c0_g1_i1	TRINITY_DN49177_c0_g1	Os06t0163200-01	344	368	376	0.000111	6	3186510	3191315	Esterase/lipase/thioesterase domain containing protein
		TRINITY_DN49177_c0_g1_i2	TRINITY_DN49177_c0_g1	Os06t0163200-01	344	368	376	7.07e-05	6	3186510	3191315	Esterase/lipase/thioesterase domain containing protein
		TRINITY_DN49198_c2_g1_i2	TRINITY_DN49198_c2_g1	Os08t0565900-01	184	248	387	9.3	8	28346377	28348010	Lipase, GDSL domain containing protein
		TRINITY_DN49351_c0_g1_i1	TRINITY_DN49351_c0_g1	Os05t0593000-01	130	167	423	0.15	5	29545102	29546639	Phospholipase A2, active site domain containing protein
		TRINITY_DN49600_c0_g1_i1	TRINITY_DN49600_c0_g1	Os02t0767200-01	346	390	482	0.69	2	32300533	32303982	Lipase, class 3 family protein
		TRINITY_DN49667_c0_g1_i1	TRINITY_DN49667_c0_g1	Os03t0289300-00	216	463	639	1.27e-24	3	10024083	10027655	Similar to Phosphoinositide-specific phospholipase C
		TRINITY_DN49667_c0_g1_i2	TRINITY_DN49667_c0_g1	Os12t0562400-00	89	421	590	1.77e-29	12	23048705	23053244	Similar to Phospholipase C (Fragment)
		TRINITY_DN49804_c0_g1_i2	TRINITY_DN49804_c0_g1	Os01t0215000-01	307	333	385	1.1	1	6288365	6292301	Lipase, GDSL domain containing protein
		TRINITY_DN49901_c0_g1_i1	TRINITY_DN49901_c0_g1	Os04t0507700-01	252	286	368	0.12	4	25368373	25372042	Lipase, GDSL domain containing protein
		TRINITY_DN50191_c0_g2_i1	TRINITY_DN50191_c0_g2	Os02t0780700-01	135	153	657	3.8	2	33078311	33083556	Lipase, class 3 family protein
		TRINITY_DN50216_c0_g2_i1	TRINITY_DN50216_c0_g2	Os01t0900200-01	172	205	369	5.3	1	39162735	39165727	Lipase, class 3 domain containing protein
		TRINITY_DN50219_c2_g1_i1	TRINITY_DN50219_c2_g1	Os04t0509100-00	739	763	799	0.000679	4	25460247	25467782	Similar to triacylglycerol lipase
		TRINITY_DN50377_c2_g1_i1	TRINITY_DN50377_c2_g1	Os10t0562200-00	387	430	584	1.8	10	22180638	22182457	Lipase-like protein
		TRINITY_DN50444_c0_g2_i1	TRINITY_DN50444_c0_g2	Os12t0566700-02	59	124	313	0.62	12	23295081	23299157	Lipase, GDSL domain containing protein
		TRINITY_DN50444_c0_g2_i2	TRINITY_DN50444_c0_g2	Os12t0566700-02	59	124	313	0.22	12	23295081	23299157	Lipase, GDSL domain containing protein
		TRINITY_DN50673_c0_g1_i2	TRINITY_DN50673_c0_g1	Os12t0126100-00	133	163	291	1.2	12	1263484	1265342	Similar to GDSL-like Lipase/Acylhydrolase family protein, expressed
		TRINITY_DN5069_c0_g1_i1	TRINITY_DN5069_c0_g1	Os09t0392100-01	48	619	621	0	9	13559548	13563053	Lipase, class 3 family protein
		TRINITY_DN5069_c0_g1_i2	TRINITY_DN5069_c0_g1	Os09t0392100-01	123	619	621	0	9	13559548	13563053	Lipase, class 3 family protein
		TRINITY_DN5069_c0_g1_i3	TRINITY_DN5069_c0_g1	Os09t0392100-01	48	619	621	0	9	13559548	13563053	Lipase, class 3 family protein
		TRINITY_DN5069_c0_g1_i4	TRINITY_DN5069_c0_g1	Os09t0392100-01	123	619	621	0	9	13559548	13563053	Lipase, class 3 family protein
		TRINITY_DN5069_c0_g1_i5	TRINITY_DN5069_c0_g1	Os09t0392100-01	383	619	621	3.46e-133	9	13559548	13563053	Lipase, class 3 family protein
		TRINITY_DN5069_c0_g1_i6	TRINITY_DN5069_c0_g1	Os09t0392100-01	123	619	621	0	9	13559548	13563053	Lipase, class 3 family protein
		TRINITY_DN50703_c1_g1_i1	TRINITY_DN50703_c1_g1	Os08t0487900-01	121	169	414	1.1	8	24129929	24134704	Esterase/lipase/thioesterase domain containing protein
		TRINITY_DN50703_c2_g1_i1	TRINITY_DN50703_c2_g1	Os08t0110700-01	112	129	937	1.1	8	561002	571309	Phospholipase-like protein homologous to phosphatidic acid-preferring phospholipaseA1, Glycerolipid metabolism, Amyloplast developmen
		TRINITY_DN50914_c0_g1_i1	TRINITY_DN50914_c0_g1	Os03t0580800-01	125	158	379	0.83	3	21306705	21313520	Lipase, GDSL domain containing protein
		TRINITY_DN51091_c0_g1_i1	TRINITY_DN51091_c0_g1	Os03t0840800-01	85	139	355	2.7	3	35350196	35354897	Similar to Phospholipase D
		TRINITY_DN51144_c0_g1_i1	TRINITY_DN51144_c0_g1	Os02t0608801-00	272	401	403	1.23e-69	2	23893258	23894469	Lipase, GDSL domain containing protein
		TRINITY_DN5134_c0_g2_i1	TRINITY_DN5134_c0_g2	Os01t0900200-01	203	244	369	1.6	1	39162735	39165727	Lipase, class 3 domain containing protein
		TRINITY_DN51665_c0_g1_i1	TRINITY_DN51665_c0_g1	Os04t0509100-00	188	205	799	0.35	4	25460247	25467782	Similar to triacylglycerol lipase
		TRINITY_DN51665_c0_g1_i2	TRINITY_DN51665_c0_g1	Os04t0509100-00	188	205	799	0.33	4	25460247	25467782	Similar to triacylglycerol lipase
		TRINITY_DN51665_c1_g1_i1	TRINITY_DN51665_c1_g1	Os04t0509100-00	204	233	799	4.78e-13	4	25460247	25467782	Similar to triacylglycerol lipase
		TRINITY_DN52039_c0_g1_i1	TRINITY_DN52039_c0_g1	Os04t0669600-01	192	207	235	0.006	4	34150913	34152431	Phospholipase/carboxylesterase domain containing protein
		TRINITY_DN5214_c0_g1_i2	TRINITY_DN5214_c0_g1	Os07t0260400-01	414	461	838	2.2	7	9105495	9112919	Similar to Phospholipase D nu-2 (Fragment)
		TRINITY_DN5214_c0_g1_i3	TRINITY_DN5214_c0_g1	Os07t0260400-01	414	461	838	1.9	7	9105495	9112919	Similar to Phospholipase D nu-2 (Fragment)
		TRINITY_DN5214_c0_g1_i4	TRINITY_DN5214_c0_g1	Os07t0260400-01	414	461	838	2.2	7	9105495	9112919	Similar to Phospholipase D nu-2 (Fragment)
		TRINITY_DN52293_c1_g1_i6	TRINITY_DN52293_c1_g1	Os01t0362100-01	94	113	698	0.31	1	14754835	14764507	Esterase/lipase/thioesterase domain containing protein
		TRINITY_DN52387_c0_g1_i1	TRINITY_DN52387_c0_g1	Os03t0391400-01	62	90	438	7.9	3	15676873	15678725	Similar to Phospholipase D nu-2 (Fragment)
		TRINITY_DN52551_c2_g1_i1	TRINITY_DN52551_c2_g1	Os01t0172400-02	773	808	812	4.9	1	3724710	3728731	Similar to Phospholipase D alpha 1
		TRINITY_DN5260_c0_g1_i1	TRINITY_DN5260_c0_g1	Os01t0362100-01	54	397	698	3.49e-175	1	14754835	14764507	Esterase/lipase/thioesterase domain containing protein
		TRINITY_DN5260_c0_g1_i2	TRINITY_DN5260_c0_g1	Os01t0362100-01	54	145	698	3.29e-37	1	14754835	14764507	Esterase/lipase/thioesterase domain containing protein
		TRINITY_DN5260_c0_g1_i3	TRINITY_DN5260_c0_g1	Os01t0362100-01	54	698	698	0	1	14754835	14764507	Esterase/lipase/thioesterase domain containing protein
		TRINITY_DN5260_c0_g1_i4	TRINITY_DN5260_c0_g1	Os01t0362100-01	288	698	698	0	1	14754835	14764507	Esterase/lipase/thioesterase domain containing protein
		TRINITY_DN5260_c0_g1_i5	TRINITY_DN5260_c0_g1	Os01t0362100-01	54	216	698	7.62e-89	1	14754835	14764507	Esterase/lipase/thioesterase domain containing protein
		TRINITY_DN5260_c0_g1_i6	TRINITY_DN5260_c0_g1	Os01t0362100-01	328	698	698	0	1	14754835	14764507	Esterase/lipase/thioesterase domain containing protein
		TRINITY_DN5260_c0_g1_i7	TRINITY_DN5260_c0_g1	Os01t0362100-01	288	532	698	1.11e-140	1	14754835	14764507	Esterase/lipase/thioesterase domain containing protein
		TRINITY_DN5260_c0_g1_i8	TRINITY_DN5260_c0_g1	Os01t0362100-01	54	532	698	0	1	14754835	14764507	Esterase/lipase/thioesterase domain containing protein
		TRINITY_DN5260_c0_g1_i9	TRINITY_DN5260_c0_g1	Os01t0362100-01	599	698	698	2.57e-57	1	14754835	14764507	Esterase/lipase/thioesterase domain containing protein
		TRINITY_DN52795_c0_g1_i1	TRINITY_DN52795_c0_g1	Os03t0826600-01	285	298	545	3.8	3	34724328	34727241	Similar to Phospholipase (Fragment)
		TRINITY_DN52910_c0_g3_i1	TRINITY_DN52910_c0_g3	Os02t0120200-01	366	424	910	3.7	2	1061877	1066211	Similar to Phospholipase D nu-2 (Fragment)
		TRINITY_DN5326_c0_g1_i5	TRINITY_DN5326_c0_g1	Os01t0223000-01	197	240	384	1.2	1	6718349	6719944	Lipase, GDSL domain containing protein
		TRINITY_DN5326_c0_g1_i6	TRINITY_DN5326_c0_g1	Os01t0223000-01	197	240	384	0.87	1	6718349	6719944	Lipase, GDSL domain containing protein
		TRINITY_DN53276_c0_g1_i7	TRINITY_DN53276_c0_g1	Os02t0292600-01	61	88	409	8.8	2	11116177	11120334	Lipase, GDSL domain containing protein
		TRINITY_DN53297_c0_g1_i1	TRINITY_DN53297_c0_g1	Os05t0153300-00	215	301	537	3.6	5	3069666	3074392	Lipase, class 3 domain containing protein
		TRINITY_DN53345_c0_g1_i1	TRINITY_DN53345_c0_g1	Os01t0900400-01	414	435	435	1.4	1	39177169	39178676	Putative triacylglycerol (TAG) lipase, Phospholipase A1, Specification of empty-glume identity, Regulation of spikelet development, Endogenous jasmonic acid (JA) biosynthesi
		TRINITY_DN53345_c0_g2_i1	TRINITY_DN53345_c0_g2	Os01t0900400-01	334	382	435	2.52e-11	1	39177169	39178676	Putative triacylglycerol (TAG) lipase, Phospholipase A1, Specification of empty-glume identity, Regulation of spikelet development, Endogenous jasmonic acid (JA) biosynthesi
		TRINITY_DN53370_c0_g1_i1	TRINITY_DN53370_c0_g1	Os02t0207900-01	247	318	343	0.01	2	6038222	6039551	Similar to esterase/lipase/thioesterase family protein
		TRINITY_DN53475_c1_g1_i1	TRINITY_DN53475_c1_g1	Os12t0566700-02	200	219	313	8.3	12	23295081	23299157	Lipase, GDSL domain containing protein
		TRINITY_DN53578_c1_g1_i2	TRINITY_DN53578_c1_g1	Os01t0223200-01	152	179	379	7.2	1	6724946	6728538	Lipase, GDSL domain containing protein
		TRINITY_DN53593_c1_g2_i1	TRINITY_DN53593_c1_g2	Os07t0260400-01	418	456	838	1.4	7	9105495	9112919	Similar to Phospholipase D nu-2 (Fragment)
		TRINITY_DN53599_c0_g1_i1	TRINITY_DN53599_c0_g1	Os01t0362100-01	398	532	698	3.89e-33	1	14754835	14764507	Esterase/lipase/thioesterase domain containing protein
		TRINITY_DN53674_c0_g1_i3	TRINITY_DN53674_c0_g1	Os12t0562400-00	421	446	590	1.5	12	23048705	23053244	Similar to Phospholipase C (Fragment)
		TRINITY_DN53727_c0_g1_i1	TRINITY_DN53727_c0_g1	Os11t0146600-00	314	347	405	1.1	11	2110687	2111904	Similar to Lipase family protein
		TRINITY_DN54144_c0_g1_i1	TRINITY_DN54144_c0_g1	Os12t0614100-00	366	418	457	0.004	12	26026407	26027780	Similar to Lipase family protein
		TRINITY_DN54229_c0_g1_i1	TRINITY_DN54229_c0_g1	Os02t0767200-01	59	81	482	4.5	2	32300533	32303982	Lipase, class 3 family protein
		TRINITY_DN5434_c6_g1_i1	TRINITY_DN5434_c6_g1	Os02t0592600-02	151	199	787	8.63e-14	2	22934811	22938359	Phospholipase C, phosphatidylinositol-specific, Y domain domain containing protein
		TRINITY_DN54428_c2_g1_i2	TRINITY_DN54428_c2_g1	Os06t0635300-00	125	174	388	5.9	6	25755113	25757948	Similar to gastric triacylglycerol lipase
		TRINITY_DN54550_c1_g1_i2	TRINITY_DN54550_c1_g1	Os09t0460500-00	217	272	313	0.71	9	17421207	17422414	Lipase, GDXG, active site domain containing protein
		TRINITY_DN5460_c0_g1_i1	TRINITY_DN5460_c0_g1	Os02t0717100-01	162	223	223	1.1	2	29745546	29747405	Esterase/lipase/thioesterase domain containing protein
		TRINITY_DN54968_c0_g1_i1	TRINITY_DN54968_c0_g1	Os06t0725200-01	119	153	368	3.9	6	30838067	30839951	Lipase, GDSL domain containing protein
		TRINITY_DN55011_c0_g1_i1	TRINITY_DN55011_c0_g1	Os05t0401000-01	62	105	388	0.003	5	19503109	19507187	Lipase, GDSL domain containing protein
		TRINITY_DN55144_c1_g1_i1	TRINITY_DN55144_c1_g1	Os12t0614500-00	136	165	399	0.72	12	26045658	26046857	Similar to Lipase family protein
		TRINITY_DN55234_c0_g1_i1	TRINITY_DN55234_c0_g1	Os01t0253900-01	544	560	707	2.8	1	8404247	8408348	Similar to triacylglycerol lipase
		TRINITY_DN55248_c1_g1_i1	TRINITY_DN55248_c1_g1	Os01t0936200-01	51	89	194	9.82e-10	1	41100496	41105054	Lipase, class 3 family protein
		TRINITY_DN55248_c1_g2_i1	TRINITY_DN55248_c1_g2	Os05t0372400-01	84	101	342	5.3e-07	5	17942072	17945667	Lipase, class 3 family protein
		TRINITY_DN55248_c2_g1_i1	TRINITY_DN55248_c2_g1	Os01t0936200-01	44	72	194	1.29e-08	1	41100496	41105054	Lipase, class 3 family protein
		TRINITY_DN55248_c2_g1_i2	TRINITY_DN55248_c2_g1	Os01t0936200-01	44	73	194	2.4e-08	1	41100496	41105054	Lipase, class 3 family protein
		TRINITY_DN55415_c0_g1_i1	TRINITY_DN55415_c0_g1	Os05t0534500-01	92	145	160	4.25e-15	5	26538000	26541970	Phospholipase C, phosphatidylinositol-specific , X region domain containing protein
		TRINITY_DN5551_c0_g2_i8	TRINITY_DN5551_c0_g2	Os01t0580000-01	109	150	324	2.8	1	22446433	22449819	Esterase/lipase/thioesterase domain containing protein
		TRINITY_DN55654_c0_g1_i1	TRINITY_DN55654_c0_g1	Os06t0163200-01	312	334	376	0.000598	6	3186510	3191315	Esterase/lipase/thioesterase domain containing protein
		TRINITY_DN55654_c0_g1_i2	TRINITY_DN55654_c0_g1	Os06t0163200-01	312	334	376	0.000241	6	3186510	3191315	Esterase/lipase/thioesterase domain containing protein
		TRINITY_DN55711_c0_g1_i1	TRINITY_DN55711_c0_g1	Os01t0900200-01	276	310	369	1.5	1	39162735	39165727	Lipase, class 3 domain containing protein
		TRINITY_DN55894_c0_g1_i1	TRINITY_DN55894_c0_g1	Os01t0837200-01	2	43	119	1.2	1	35894448	35895172	Similar to esterase/lipase/thioesterase family protein
		TRINITY_DN55912_c0_g1_i4	TRINITY_DN55912_c0_g1	Os09t0394700-01	145	176	397	6.2	9	13695392	13699818	Similar to Lysophospholipase-like protein
		TRINITY_DN5634_c0_g1_i1	TRINITY_DN5634_c0_g1	Os03t0830900-01	113	394	594	2.97e-151	3	34896339	34900928	Lipase, class 3 family protein
		TRINITY_DN5634_c0_g1_i2	TRINITY_DN5634_c0_g1	Os03t0830900-01	152	270	594	5.55e-49	3	34896339	34900928	Lipase, class 3 family protein
		TRINITY_DN5634_c0_g1_i3	TRINITY_DN5634_c0_g1	Os03t0830900-01	67	270	594	3.09e-108	3	34896339	34900928	Lipase, class 3 family protein
		TRINITY_DN5634_c0_g1_i4	TRINITY_DN5634_c0_g1	Os03t0830900-01	67	270	594	1.95e-102	3	34896339	34900928	Lipase, class 3 family protein
		TRINITY_DN5634_c0_g1_i5	TRINITY_DN5634_c0_g1	Os03t0830900-01	113	394	594	4.82e-151	3	34896339	34900928	Lipase, class 3 family protein
		TRINITY_DN5634_c0_g1_i6	TRINITY_DN5634_c0_g1	Os03t0830900-01	113	594	594	0	3	34896339	34900928	Lipase, class 3 family protein
		TRINITY_DN5634_c0_g1_i7	TRINITY_DN5634_c0_g1	Os03t0830900-01	113	270	594	2.13e-76	3	34896339	34900928	Lipase, class 3 family protein
		TRINITY_DN5642_c0_g1_i1	TRINITY_DN5642_c0_g1	Os01t0531200-01	98	501	692	1.15e-74	1	19115283	19122409	Phospholipase C, phosphatidylinositol-specific, Y domain domain containing protein
		TRINITY_DN5642_c0_g1_i10	TRINITY_DN5642_c0_g1	Os01t0531200-01	98	438	692	1.81e-61	1	19115283	19122409	Phospholipase C, phosphatidylinositol-specific, Y domain domain containing protein
		TRINITY_DN5642_c0_g1_i11	TRINITY_DN5642_c0_g1	Os01t0531200-01	98	438	692	3.09e-66	1	19115283	19122409	Phospholipase C, phosphatidylinositol-specific, Y domain domain containing protein
		TRINITY_DN5642_c0_g1_i13	TRINITY_DN5642_c0_g1	Os01t0531200-01	98	501	692	4.92e-70	1	19115283	19122409	Phospholipase C, phosphatidylinositol-specific, Y domain domain containing protein
		TRINITY_DN5642_c0_g1_i14	TRINITY_DN5642_c0_g1	Os01t0531200-01	98	501	692	1.15e-74	1	19115283	19122409	Phospholipase C, phosphatidylinositol-specific, Y domain domain containing protein
		TRINITY_DN5642_c0_g1_i15	TRINITY_DN5642_c0_g1	Os01t0738500-01	95	498	591	6.62e-75	1	30828776	30832255	Phospholipase C, phosphatidylinositol-specific, Y domain domain containing protein
		TRINITY_DN5642_c0_g1_i16	TRINITY_DN5642_c0_g1	Os01t0531200-01	98	444	692	7.11e-63	1	19115283	19122409	Phospholipase C, phosphatidylinositol-specific, Y domain domain containing protein
		TRINITY_DN5642_c0_g1_i17	TRINITY_DN5642_c0_g1	Os01t0531200-01	98	438	692	1.63e-61	1	19115283	19122409	Phospholipase C, phosphatidylinositol-specific, Y domain domain containing protein
		TRINITY_DN5642_c0_g1_i18	TRINITY_DN5642_c0_g1	Os01t0531200-01	98	438	692	1.42e-64	1	19115283	19122409	Phospholipase C, phosphatidylinositol-specific, Y domain domain containing protein
		TRINITY_DN5642_c0_g1_i19	TRINITY_DN5642_c0_g1	Os01t0531200-01	98	444	692	5.23e-64	1	19115283	19122409	Phospholipase C, phosphatidylinositol-specific, Y domain domain containing protein
		TRINITY_DN5642_c0_g1_i2	TRINITY_DN5642_c0_g1	Os01t0531200-01	98	501	692	1.67e-74	1	19115283	19122409	Phospholipase C, phosphatidylinositol-specific, Y domain domain containing protein
		TRINITY_DN5642_c0_g1_i3	TRINITY_DN5642_c0_g1	Os01t0531200-01	98	438	692	1.46e-61	1	19115283	19122409	Phospholipase C, phosphatidylinositol-specific, Y domain domain containing protein
		TRINITY_DN5642_c0_g1_i4	TRINITY_DN5642_c0_g1	Os01t0738500-01	95	498	591	5e-76	1	30828776	30832255	Phospholipase C, phosphatidylinositol-specific, Y domain domain containing protein
		TRINITY_DN5642_c0_g1_i5	TRINITY_DN5642_c0_g1	Os01t0531200-01	98	501	692	8.03e-75	1	19115283	19122409	Phospholipase C, phosphatidylinositol-specific, Y domain domain containing protein
		TRINITY_DN5642_c0_g1_i6	TRINITY_DN5642_c0_g1	Os01t0531200-01	98	444	692	2.89e-64	1	19115283	19122409	Phospholipase C, phosphatidylinositol-specific, Y domain domain containing protein
		TRINITY_DN5642_c0_g1_i8	TRINITY_DN5642_c0_g1	Os01t0531200-01	98	438	692	3.17e-66	1	19115283	19122409	Phospholipase C, phosphatidylinositol-specific, Y domain domain containing protein
		TRINITY_DN5642_c0_g1_i9	TRINITY_DN5642_c0_g1	Os01t0531200-01	98	501	692	1.02e-74	1	19115283	19122409	Phospholipase C, phosphatidylinositol-specific, Y domain domain containing protein
		TRINITY_DN5642_c0_g2_i1	TRINITY_DN5642_c0_g2	Os01t0738500-01	387	435	591	3.28e-11	1	30828776	30832255	Phospholipase C, phosphatidylinositol-specific, Y domain domain containing protein
		TRINITY_DN56769_c0_g1_i1	TRINITY_DN56769_c0_g1	Os02t0481700-01	86	171	506	4.7	2	16602669	16608160	Similar to lipase class 3 family protein
		TRINITY_DN56773_c0_g1_i1	TRINITY_DN56773_c0_g1	Os01t0362100-01	4	26	698	7.2	1	14754835	14764507	Esterase/lipase/thioesterase domain containing protein
		TRINITY_DN56835_c0_g1_i1	TRINITY_DN56835_c0_g1	Os12t0274200-01	105	151	281	1.7	12	10070074	10072136	Lipase, GDSL domain containing protein
		TRINITY_DN56935_c1_g2_i1	TRINITY_DN56935_c1_g2	Os03t0826600-02	289	318	409	0.16	3	34724353	34727241	Similar to Phospholipase (Fragment)
		TRINITY_DN5730_c0_g2_i1	TRINITY_DN5730_c0_g2	Os01t0223000-01	257	319	384	1.5	1	6718349	6719944	Lipase, GDSL domain containing protein
		TRINITY_DN57415_c0_g1_i1	TRINITY_DN57415_c0_g1	Os01t0309900-01	405	456	635	2.5	1	11618335	11622522	Lipase, class 3 family protein
		TRINITY_DN57415_c0_g1_i2	TRINITY_DN57415_c0_g1	Os01t0309900-01	388	451	635	0.57	1	11618335	11622522	Lipase, class 3 family protein
		TRINITY_DN5754_c0_g2_i1	TRINITY_DN5754_c0_g2	Os01t0579900-01	19	266	275	3.58e-96	1	22439040	22441966	Esterase/lipase/thioesterase domain containing protein
		TRINITY_DN5754_c0_g2_i3	TRINITY_DN5754_c0_g2	Os01t0579900-01	19	266	275	5.41e-99	1	22439040	22441966	Esterase/lipase/thioesterase domain containing protein
		TRINITY_DN5754_c0_g2_i4	TRINITY_DN5754_c0_g2	Os01t0579900-01	19	266	275	1.12e-96	1	22439040	22441966	Esterase/lipase/thioesterase domain containing protein
		TRINITY_DN57750_c0_g1_i1	TRINITY_DN57750_c0_g1	Os11t0299300-01	171	229	460	0.18	11	11110526	11112183	Lipase, class 3 family protein
		TRINITY_DN57773_c0_g1_i1	TRINITY_DN57773_c0_g1	Os12t0614200-00	19	51	398	0.034	12	26034041	26035237	Similar to Lipase family protein
		TRINITY_DN57804_c0_g1_i1	TRINITY_DN57804_c0_g1	Os01t0214800-02	191	297	343	7.75e-51	1	6278521	6281742	Lipase, GDSL domain containing protein
		TRINITY_DN57804_c0_g1_i2	TRINITY_DN57804_c0_g1	Os01t0214800-02	191	295	343	3.92e-51	1	6278521	6281742	Lipase, GDSL domain containing protein
		TRINITY_DN58044_c0_g1_i1	TRINITY_DN58044_c0_g1	Os06t0604400-01	664	735	817	1.34e-08	6	23928713	23932370	Similar to Phospholipase D
		TRINITY_DN58215_c1_g1_i1	TRINITY_DN58215_c1_g1	Os09t0460500-00	242	276	313	0.57	9	17421207	17422414	Lipase, GDXG, active site domain containing protein
		TRINITY_DN58254_c0_g1_i1	TRINITY_DN58254_c0_g1	Os06t0351500-01	7	20	378	4.2	6	14281547	14290711	Lipase, GDSL domain containing protein
		TRINITY_DN58282_c0_g1_i1	TRINITY_DN58282_c0_g1	Os12t0562400-00	1	64	590	2.06e-16	12	23048705	23053244	Similar to Phospholipase C (Fragment)
		TRINITY_DN58282_c0_g1_i2	TRINITY_DN58282_c0_g1	Os12t0562400-00	1	64	590	2.36e-16	12	23048705	23053244	Similar to Phospholipase C (Fragment)
		TRINITY_DN58282_c0_g1_i3	TRINITY_DN58282_c0_g1	Os12t0562400-00	1	64	590	2.12e-16	12	23048705	23053244	Similar to Phospholipase C (Fragment)
		TRINITY_DN58282_c0_g1_i4	TRINITY_DN58282_c0_g1	Os12t0562400-00	1	64	590	6.32e-15	12	23048705	23053244	Similar to Phospholipase C (Fragment)
		TRINITY_DN58282_c0_g1_i5	TRINITY_DN58282_c0_g1	Os12t0562400-00	1	64	590	1.87e-15	12	23048705	23053244	Similar to Phospholipase C (Fragment)
		TRINITY_DN58282_c0_g2_i1	TRINITY_DN58282_c0_g2	Os12t0562400-00	1	60	590	2e-14	12	23048705	23053244	Similar to Phospholipase C (Fragment)
		TRINITY_DN58282_c0_g2_i2	TRINITY_DN58282_c0_g2	Os12t0562400-00	1	60	590	1.36e-15	12	23048705	23053244	Similar to Phospholipase C (Fragment)
		TRINITY_DN58797_c0_g2_i1	TRINITY_DN58797_c0_g2	Os05t0348900-00	84	141	204	0.57	5	16466164	16466954	Similar to triacylglycerol lipase
		TRINITY_DN58844_c0_g1_i2	TRINITY_DN58844_c0_g1	Os05t0153300-00	423	458	537	8.3	5	3069666	3074392	Lipase, class 3 domain containing protein
		TRINITY_DN58875_c0_g1_i1	TRINITY_DN58875_c0_g1	Os07t0520900-02	1207	1220	1226	0.089	7	20115227	20123058	Similar to galactolipase/ phospholipase
		TRINITY_DN5896_c1_g3_i1	TRINITY_DN5896_c1_g3	Os01t0172400-01	421	460	749	0.56	1	3725174	3728791	Similar to Phospholipase D alpha 1
		TRINITY_DN59060_c0_g1_i1	TRINITY_DN59060_c0_g1	Os05t0401000-01	208	230	388	6.53e-10	5	19503109	19507187	Lipase, GDSL domain containing protein
		TRINITY_DN59290_c0_g1_i1	TRINITY_DN59290_c0_g1	Os01t0827700-00	23	202	350	5.57e-125	1	35415682	35417174	Lipase, GDSL domain containing protein
		TRINITY_DN59290_c0_g1_i2	TRINITY_DN59290_c0_g1	Os01t0827700-00	23	202	350	5.5e-125	1	35415682	35417174	Lipase, GDSL domain containing protein
		TRINITY_DN5929_c1_g1_i1	TRINITY_DN5929_c1_g1	Os01t0172400-01	183	227	749	0.5	1	3725174	3728791	Similar to Phospholipase D alpha 1
		TRINITY_DN59348_c0_g1_i1	TRINITY_DN59348_c0_g1	Os06t0156700-01	50	402	404	1.91e-126	6	2898787	2900606	Lipase, GDSL domain containing protein
		TRINITY_DN59351_c0_g1_i1	TRINITY_DN59351_c0_g1	Os02t0286200-01	145	184	349	0.27	2	10758967	10762460	Lipase, class 3 family protein
		TRINITY_DN59351_c0_g1_i2	TRINITY_DN59351_c0_g1	Os02t0286200-01	138	184	349	0.038	2	10758967	10762460	Lipase, class 3 family protein
		TRINITY_DN59351_c0_g1_i3	TRINITY_DN59351_c0_g1	Os02t0286200-01	138	184	349	0.059	2	10758967	10762460	Lipase, class 3 family protein
		TRINITY_DN59549_c1_g1_i1	TRINITY_DN59549_c1_g1	Os03t0289300-00	410	450	639	7.1	3	10024083	10027655	Similar to Phosphoinositide-specific phospholipase C
		TRINITY_DN5967_c1_g1_i1	TRINITY_DN5967_c1_g1	Os03t0310000-01	325	352	367	0.49	3	11059852	11062156	Lipase, GDSL domain containing protein
		TRINITY_DN59880_c0_g1_i1	TRINITY_DN59880_c0_g1	Os03t0580800-01	45	100	379	9.33e-23	3	21306705	21313520	Lipase, GDSL domain containing protein
		TRINITY_DN60033_c0_g1_i1	TRINITY_DN60033_c0_g1	Os01t0362100-01	81	112	698	0.53	1	14754835	14764507	Esterase/lipase/thioesterase domain containing protein
		TRINITY_DN60072_c0_g1_i1	TRINITY_DN60072_c0_g1	Os06t0531900-01	343	370	395	1.4	6	19866072	19870004	Lipase, GDSL domain containing protein
		TRINITY_DN60195_c0_g1_i1	TRINITY_DN60195_c0_g1	Os02t0286200-01	145	184	349	0.002	2	10758967	10762460	Lipase, class 3 family protein
		TRINITY_DN60313_c0_g1_i1	TRINITY_DN60313_c0_g1	Os03t0289300-00	590	636	639	1	3	10024083	10027655	Similar to Phosphoinositide-specific phospholipase C
		TRINITY_DN60313_c0_g1_i2	TRINITY_DN60313_c0_g1	Os03t0289300-00	590	636	639	0.98	3	10024083	10027655	Similar to Phosphoinositide-specific phospholipase C
		TRINITY_DN604_c2_g1_i20	TRINITY_DN604_c2_g1	Os04t0489100-01	306	353	788	0.61	4	24431489	24440479	Lipase, class 3 family protein
		TRINITY_DN604_c2_g1_i8	TRINITY_DN604_c2_g1	Os04t0489100-01	306	353	788	1.3	4	24431489	24440479	Lipase, class 3 family protein
		TRINITY_DN60902_c0_g1_i1	TRINITY_DN60902_c0_g1	Os01t0362100-01	326	364	698	1.45e-07	1	14754835	14764507	Esterase/lipase/thioesterase domain containing protein
		TRINITY_DN61001_c0_g1_i1	TRINITY_DN61001_c0_g1	Os04t0489100-01	315	332	788	3.1	4	24431489	24440479	Lipase, class 3 family protein
		TRINITY_DN61010_c0_g2_i1	TRINITY_DN61010_c0_g2	Os11t0299300-01	377	415	460	0.11	11	11110526	11112183	Lipase, class 3 family protein
		TRINITY_DN61010_c0_g2_i4	TRINITY_DN61010_c0_g2	Os11t0299300-01	377	405	460	0.2	11	11110526	11112183	Lipase, class 3 family protein
		TRINITY_DN61079_c0_g1_i1	TRINITY_DN61079_c0_g1	Os07t0260400-01	289	416	838	1.01e-83	7	9105495	9112919	Similar to Phospholipase D nu-2 (Fragment)
		TRINITY_DN61243_c0_g1_i1	TRINITY_DN61243_c0_g1	Os01t0253900-01	510	545	707	0.43	1	8404247	8408348	Similar to triacylglycerol lipase
		TRINITY_DN61284_c0_g2_i1	TRINITY_DN61284_c0_g2	Os05t0408300-01	441	465	471	2	5	19934675	19938244	Similar to Lipase
		TRINITY_DN61371_c0_g1_i1	TRINITY_DN61371_c0_g1	Os01t0751600-01	77	402	411	0	1	31524164	31527114	Class III lipase, Regulation of tillering, plant height, and spikelet fertilit
		TRINITY_DN61371_c0_g1_i2	TRINITY_DN61371_c0_g1	Os01t0751600-01	51	402	411	0	1	31524164	31527114	Class III lipase, Regulation of tillering, plant height, and spikelet fertilit
		TRINITY_DN61371_c0_g2_i1	TRINITY_DN61371_c0_g2	Os01t0751600-01	56	76	411	3.37e-08	1	31524164	31527114	Class III lipase, Regulation of tillering, plant height, and spikelet fertilit
		TRINITY_DN61595_c1_g1_i1	TRINITY_DN61595_c1_g1	Os09t0394700-01	241	259	397	0.001	9	13695392	13699818	Similar to Lysophospholipase-like protein
		TRINITY_DN61595_c1_g1_i2	TRINITY_DN61595_c1_g1	Os09t0394700-01	241	259	397	0.002	9	13695392	13699818	Similar to Lysophospholipase-like protein
		TRINITY_DN61595_c1_g1_i3	TRINITY_DN61595_c1_g1	Os09t0394700-01	241	258	397	0.000765	9	13695392	13699818	Similar to Lysophospholipase-like protein
		TRINITY_DN61595_c2_g1_i1	TRINITY_DN61595_c2_g1	Os09t0394700-01	209	227	397	4.95e-07	9	13695392	13699818	Similar to Lysophospholipase-like protein
		TRINITY_DN61746_c0_g1_i1	TRINITY_DN61746_c0_g1	Os05t0557900-01	97	480	482	0	5	27759551	27763406	Esterase/lipase/thioesterase domain containing protein
		TRINITY_DN61746_c0_g1_i11	TRINITY_DN61746_c0_g1	Os05t0557900-01	1	480	482	0	5	27759551	27763406	Esterase/lipase/thioesterase domain containing protein
		TRINITY_DN61746_c0_g1_i12	TRINITY_DN61746_c0_g1	Os05t0557900-01	22	170	482	1.33e-40	5	27759551	27763406	Esterase/lipase/thioesterase domain containing protein
		TRINITY_DN61746_c0_g1_i13	TRINITY_DN61746_c0_g1	Os05t0557900-01	97	480	482	0	5	27759551	27763406	Esterase/lipase/thioesterase domain containing protein
		TRINITY_DN61746_c0_g1_i16	TRINITY_DN61746_c0_g1	Os05t0557900-01	24	315	482	0	5	27759551	27763406	Esterase/lipase/thioesterase domain containing protein
		TRINITY_DN61746_c0_g1_i18	TRINITY_DN61746_c0_g1	Os05t0557900-01	221	315	482	2.2e-56	5	27759551	27763406	Esterase/lipase/thioesterase domain containing protein
		TRINITY_DN61746_c0_g1_i5	TRINITY_DN61746_c0_g1	Os05t0557900-01	24	133	482	4.61e-18	5	27759551	27763406	Esterase/lipase/thioesterase domain containing protein
		TRINITY_DN61746_c0_g1_i6	TRINITY_DN61746_c0_g1	Os05t0557900-01	170	315	482	4.34e-87	5	27759551	27763406	Esterase/lipase/thioesterase domain containing protein
		TRINITY_DN61961_c0_g1_i1	TRINITY_DN61961_c0_g1	Os01t0827700-00	229	349	350	4.3	1	35415682	35417174	Lipase, GDSL domain containing protein
		TRINITY_DN6208_c0_g2_i1	TRINITY_DN6208_c0_g2	Os06t0560700-01	350	389	407	1.3	6	21447774	21450993	Lipase, GDSL domain containing protein
		TRINITY_DN62374_c1_g1_i1	TRINITY_DN62374_c1_g1	Os01t0329900-01	142	228	436	1.1	1	12734098	12738081	Similar to Lipase homolog (Fragment)
		TRINITY_DN62527_c0_g1_i1	TRINITY_DN62527_c0_g1	Os03t0365850-00	72	97	188	2.9	3	14294560	14295336	Lipase, GDSL domain containing protein
		TRINITY_DN62767_c0_g1_i1	TRINITY_DN62767_c0_g1	Os06t0163200-01	114	156	376	1.5	6	3186510	3191315	Esterase/lipase/thioesterase domain containing protein
		TRINITY_DN62991_c0_g1_i2	TRINITY_DN62991_c0_g1	Os11t0146600-00	70	270	405	2.7e-86	11	2110687	2111904	Similar to Lipase family protein
		TRINITY_DN63167_c0_g1_i1	TRINITY_DN63167_c0_g1	Os02t0780700-01	595	632	657	1.2	2	33078311	33083556	Lipase, class 3 family protein
		TRINITY_DN63274_c0_g1_i1	TRINITY_DN63274_c0_g1	Os06t0725100-01	41	317	381	7.41e-87	6	30828273	30830398	Lipase, GDSL domain containing protein
		TRINITY_DN63274_c0_g1_i2	TRINITY_DN63274_c0_g1	Os06t0725100-01	41	347	381	3.95e-100	6	30828273	30830398	Lipase, GDSL domain containing protein
		TRINITY_DN63500_c0_g1_i1	TRINITY_DN63500_c0_g1	Os08t0401800-00	618	676	805	3	8	19173524	19180857	Similar to Phospholipase D
		TRINITY_DN638_c0_g1_i10	TRINITY_DN638_c0_g1	Os12t0562400-00	372	589	590	3.56e-134	12	23048705	23053244	Similar to Phospholipase C (Fragment)
		TRINITY_DN638_c0_g1_i11	TRINITY_DN638_c0_g1	Os12t0562400-00	176	464	590	3.47e-167	12	23048705	23053244	Similar to Phospholipase C (Fragment)
		TRINITY_DN638_c0_g1_i12	TRINITY_DN638_c0_g1	Os12t0562400-00	16	221	590	2.97e-104	12	23048705	23053244	Similar to Phospholipase C (Fragment)
		TRINITY_DN638_c0_g1_i15	TRINITY_DN638_c0_g1	Os12t0562400-00	372	589	590	1.08e-137	12	23048705	23053244	Similar to Phospholipase C (Fragment)
		TRINITY_DN638_c0_g1_i16	TRINITY_DN638_c0_g1	Os12t0562400-00	176	374	590	9.08e-92	12	23048705	23053244	Similar to Phospholipase C (Fragment)
		TRINITY_DN638_c0_g1_i17	TRINITY_DN638_c0_g1	Os12t0562400-00	372	589	590	1.35e-128	12	23048705	23053244	Similar to Phospholipase C (Fragment)
		TRINITY_DN638_c0_g1_i21	TRINITY_DN638_c0_g1	Os12t0562400-00	176	374	590	8.2e-92	12	23048705	23053244	Similar to Phospholipase C (Fragment)
		TRINITY_DN638_c0_g1_i24	TRINITY_DN638_c0_g1	Os12t0562400-00	16	299	590	6.15e-135	12	23048705	23053244	Similar to Phospholipase C (Fragment)
		TRINITY_DN638_c0_g1_i25	TRINITY_DN638_c0_g1	Os12t0562400-00	176	374	590	9.24e-92	12	23048705	23053244	Similar to Phospholipase C (Fragment)
		TRINITY_DN638_c0_g1_i26	TRINITY_DN638_c0_g1	Os12t0562400-00	176	464	590	3.98e-167	12	23048705	23053244	Similar to Phospholipase C (Fragment)
		TRINITY_DN638_c0_g1_i28	TRINITY_DN638_c0_g1	Os12t0562400-00	495	589	590	1.95e-53	12	23048705	23053244	Similar to Phospholipase C (Fragment)
		TRINITY_DN638_c0_g1_i29	TRINITY_DN638_c0_g1	Os12t0562400-00	372	589	590	3.75e-134	12	23048705	23053244	Similar to Phospholipase C (Fragment)
		TRINITY_DN638_c0_g1_i5	TRINITY_DN638_c0_g1	Os12t0562400-00	16	221	590	5.96e-104	12	23048705	23053244	Similar to Phospholipase C (Fragment)
		TRINITY_DN638_c0_g1_i7	TRINITY_DN638_c0_g1	Os12t0562400-00	372	590	590	1.78e-134	12	23048705	23053244	Similar to Phospholipase C (Fragment)
		TRINITY_DN638_c0_g1_i8	TRINITY_DN638_c0_g1	Os12t0562400-00	372	590	590	1.88e-134	12	23048705	23053244	Similar to Phospholipase C (Fragment)
		TRINITY_DN63949_c0_g1_i2	TRINITY_DN63949_c0_g1	Os05t0574100-01	331	378	407	0.91	5	28598933	28603266	Lipase, class 3 family protein
		TRINITY_DN63949_c0_g3_i2	TRINITY_DN63949_c0_g3	Os05t0574100-01	331	376	407	0.058	5	28598933	28603266	Lipase, class 3 family protein
		TRINITY_DN63949_c0_g3_i3	TRINITY_DN63949_c0_g3	Os05t0574100-01	331	376	407	0.058	5	28598933	28603266	Lipase, class 3 family protein
		TRINITY_DN63949_c0_g3_i4	TRINITY_DN63949_c0_g3	Os05t0574100-01	331	376	407	1.8	5	28598933	28603266	Lipase, class 3 family protein
		TRINITY_DN63967_c0_g1_i1	TRINITY_DN63967_c0_g1	Os10t0394000-01	103	134	338	0.21	10	13142398	13144630	Similar to GDSL-like Lipase/Acylhydrolase family protein, expressed
		TRINITY_DN64139_c0_g1_i1	TRINITY_DN64139_c0_g1	Os03t0119100-01	243	392	835	8e-13	3	1027590	1031440	Similar to Phospholipase D beta 2
		TRINITY_DN64484_c0_g1_i2	TRINITY_DN64484_c0_g1	Os01t0362100-01	113	128	698	0.000846	1	14754835	14764507	Esterase/lipase/thioesterase domain containing protein
		TRINITY_DN64782_c0_g1_i15	TRINITY_DN64782_c0_g1	Os04t0669500-01	145	208	266	9.72e-12	4	34148182	34150717	Phospholipase/carboxylesterase domain containing protein
		TRINITY_DN64782_c0_g1_i3	TRINITY_DN64782_c0_g1	Os04t0669500-01	145	208	266	3.83e-17	4	34148182	34150717	Phospholipase/carboxylesterase domain containing protein
		TRINITY_DN64782_c0_g1_i7	TRINITY_DN64782_c0_g1	Os04t0669500-01	157	208	266	6.78e-11	4	34148182	34150717	Phospholipase/carboxylesterase domain containing protein
		TRINITY_DN64782_c0_g2_i1	TRINITY_DN64782_c0_g2	Os04t0669600-01	93	144	235	1.96e-08	4	34150913	34152431	Phospholipase/carboxylesterase domain containing protein
		TRINITY_DN64921_c0_g1_i1	TRINITY_DN64921_c0_g1	Os02t0110000-01	409	441	453	5.2	2	545700	548055	Lipase, GDSL domain containing protein
		TRINITY_DN65048_c1_g1_i1	TRINITY_DN65048_c1_g1	Os08t0475000-00	160	313	343	9.13e-65	8	23408421	23409662	Lipase, GDXG, active site domain containing protein
		TRINITY_DN65226_c0_g1_i1	TRINITY_DN65226_c0_g1	Os06t0531900-01	274	322	395	0.26	6	19866072	19870004	Lipase, GDSL domain containing protein
		TRINITY_DN65613_c0_g1_i1	TRINITY_DN65613_c0_g1	Os03t0119100-01	74	95	835	1.5	3	1027590	1031440	Similar to Phospholipase D beta 2
		TRINITY_DN65669_c0_g2_i1	TRINITY_DN65669_c0_g2	Os01t0243000-01	271	287	359	4.1	1	7880003	7882578	Similar to triacylglycerol lipase
		TRINITY_DN66091_c0_g1_i2	TRINITY_DN66091_c0_g1	Os03t0826600-01	97	185	545	0.2	3	34724328	34727241	Similar to Phospholipase (Fragment)
		TRINITY_DN66109_c0_g2_i1	TRINITY_DN66109_c0_g2	Os06t0609700-01	247	298	502	8.2	6	24277407	24282486	Esterase/lipase/thioesterase domain containing protein
		TRINITY_DN66189_c0_g1_i1	TRINITY_DN66189_c0_g1	Os09t0571500-02	338	378	379	0.47	9	22811278	22813495	Lipase, class 3 family protein
		TRINITY_DN66457_c0_g1_i1	TRINITY_DN66457_c0_g1	Os06t0351500-01	49	90	378	6.1	6	14281547	14290711	Lipase, GDSL domain containing protein
		TRINITY_DN66513_c1_g1_i1	TRINITY_DN66513_c1_g1	Os06t0148200-01	19	350	351	2.65e-140	6	2515766	2517632	Lipase, GDSL domain containing protein
		TRINITY_DN66513_c1_g1_i2	TRINITY_DN66513_c1_g1	Os06t0148200-01	19	350	351	5.59e-141	6	2515766	2517632	Lipase, GDSL domain containing protein
		TRINITY_DN66513_c1_g1_i3	TRINITY_DN66513_c1_g1	Os06t0148200-01	191	350	351	3.75e-60	6	2515766	2517632	Lipase, GDSL domain containing protein
		TRINITY_DN66513_c2_g1_i1	TRINITY_DN66513_c2_g1	Os02t0617400-01	36	123	367	9.56e-55	2	24516374	24518168	Lipase, GDSL domain containing protein
		TRINITY_DN6653_c0_g1_i1	TRINITY_DN6653_c0_g1	Os01t0650200-03	8	39	84	1.6	1	26270036	26273929	Lipase, GDSL domain containing protein
		TRINITY_DN6653_c0_g1_i4	TRINITY_DN6653_c0_g1	Os01t0650200-03	8	39	84	4.9	1	26270036	26273929	Lipase, GDSL domain containing protein
		TRINITY_DN66620_c2_g1_i1	TRINITY_DN66620_c2_g1	Os11t0299300-01	73	108	460	6.9	11	11110526	11112183	Lipase, class 3 family protein
		TRINITY_DN66667_c2_g1_i1	TRINITY_DN66667_c2_g1	Os09t0394700-01	144	201	397	0.014	9	13695392	13699818	Similar to Lysophospholipase-like protein
		TRINITY_DN66673_c0_g1_i1	TRINITY_DN66673_c0_g1	Os07t0668300-01	98	191	225	1.73e-48	7	28222585	28224898	Lipase, GDSL domain containing protein
		TRINITY_DN66673_c0_g2_i1	TRINITY_DN66673_c0_g2	Os07t0668300-01	186	199	225	0.009	7	28222585	28224898	Lipase, GDSL domain containing protein
		TRINITY_DN66739_c0_g1_i3	TRINITY_DN66739_c0_g1	Os12t0566700-01	106	118	402	0.42	12	23295081	23299184	Lipase, GDSL domain containing protein
		TRINITY_DN67089_c0_g1_i1	TRINITY_DN67089_c0_g1	Os06t0609700-01	244	269	502	1.2	6	24277407	24282486	Esterase/lipase/thioesterase domain containing protein
		TRINITY_DN67094_c1_g1_i1	TRINITY_DN67094_c1_g1	Os06t0210900-01	242	305	489	2.6	6	5657850	5661263	Lipase, class 3 family protein
		TRINITY_DN67149_c0_g1_i1	TRINITY_DN67149_c0_g1	Os07t0668700-01	147	178	358	1.3	7	28240466	28245407	Lipase, class 3 family protein
		TRINITY_DN67363_c0_g1_i1	TRINITY_DN67363_c0_g1	Os07t0668300-01	167	221	225	0.041	7	28222585	28224898	Lipase, GDSL domain containing protein
		TRINITY_DN6762_c0_g2_i1	TRINITY_DN6762_c0_g2	Os01t0172400-01	1	486	749	0	1	3725174	3728791	Similar to Phospholipase D alpha 1
		TRINITY_DN67868_c0_g1_i1	TRINITY_DN67868_c0_g1	Os05t0159200-01	2	48	431	0.048	5	3492717	3496759	Lipase, GDSL domain containing protein
		TRINITY_DN67896_c0_g1_i1	TRINITY_DN67896_c0_g1	Os07t0162900-01	263	346	399	5.81e-11	7	3360001	3361559	Lipase, GDXG, active site domain containing protein
		TRINITY_DN68317_c1_g2_i2	TRINITY_DN68317_c1_g2	Os01t0521400-01	331	370	464	0.26	1	18593290	18597834	Similar to lipase family protein
		TRINITY_DN68384_c0_g1_i1	TRINITY_DN68384_c0_g1	Os02t0292600-01	2	24	409	2.8	2	11116177	11120334	Lipase, GDSL domain containing protein
		TRINITY_DN68483_c0_g1_i1	TRINITY_DN68483_c0_g1	Os06t0725100-01	313	337	381	0.55	6	30828273	30830398	Lipase, GDSL domain containing protein
		TRINITY_DN68540_c0_g1_i1	TRINITY_DN68540_c0_g1	Os05t0171000-01	1	21	824	0.001	5	4255849	4260122	Phospholipase D2 (EC 3.1.4.4)
		TRINITY_DN68579_c0_g1_i1	TRINITY_DN68579_c0_g1	Os06t0604400-01	73	103	817	2.4	6	23928713	23932370	Similar to Phospholipase D
		TRINITY_DN6875_c0_g2_i1	TRINITY_DN6875_c0_g2	Os08t0401800-00	679	701	805	0.76	8	19173524	19180857	Similar to Phospholipase D
		TRINITY_DN68830_c0_g1_i1	TRINITY_DN68830_c0_g1	Os06t0531600-01	237	283	375	0.005	6	19839394	19842519	Lipase, GDSL domain containing protein
		TRINITY_DN68985_c0_g1_i1	TRINITY_DN68985_c0_g1	Os02t0189200-01	140	163	377	3.1	2	4942762	4944255	Lipase, GDSL domain containing protein
		TRINITY_DN6900_c1_g1_i1	TRINITY_DN6900_c1_g1	Os01t0618700-01	153	189	264	1.5	1	24614231	24615465	Lipase, class 3 family protein
		TRINITY_DN6911_c0_g1_i1	TRINITY_DN6911_c0_g1	Os02t0831700-01	36	138	138	6.5e-66	2	35770614	35772124	Similar to Phospholipase A2 precursor (EC 3.1.1.4) (Phosphatidylcholine 2- acylhydrolase) (Group IB phospholipase A2)
		TRINITY_DN6911_c0_g1_i2	TRINITY_DN6911_c0_g1	Os02t0831700-01	41	138	138	1.32e-61	2	35770614	35772124	Similar to Phospholipase A2 precursor (EC 3.1.1.4) (Phosphatidylcholine 2- acylhydrolase) (Group IB phospholipase A2)
		TRINITY_DN69473_c0_g1_i1	TRINITY_DN69473_c0_g1	Os01t0214800-01	126	162	372	0.33	1	6278520	6283559	Lipase, GDSL domain containing protein
		TRINITY_DN69536_c0_g1_i1	TRINITY_DN69536_c0_g1	Os01t0650900-00	179	251	392	1.6	1	26286441	26287942	Lipase, GDSL domain containing protein
		TRINITY_DN69857_c0_g1_i1	TRINITY_DN69857_c0_g1	Os12t0554500-00	268	305	610	0.84	12	22530250	22535023	Lipase, class 3 family protein
		TRINITY_DN70277_c0_g1_i1	TRINITY_DN70277_c0_g1	Os09t0247600-01	214	228	356	6.6	9	3581289	3586049	Lipase, GDSL domain containing protein
		TRINITY_DN70287_c0_g1_i1	TRINITY_DN70287_c0_g1	Os06t0649900-01	279	305	512	4.5	6	26575128	26579581	Phospholipase D/Transphosphatidylase domain containing protein
		TRINITY_DN70497_c0_g1_i1	TRINITY_DN70497_c0_g1	Os07t0520900-02	908	940	1226	4.6	7	20115227	20123058	Similar to galactolipase/ phospholipase
		TRINITY_DN7058_c2_g1_i1	TRINITY_DN7058_c2_g1	Os03t0826600-02	216	276	409	2.7	3	34724353	34727241	Similar to Phospholipase (Fragment)
		TRINITY_DN70937_c0_g1_i1	TRINITY_DN70937_c0_g1	Os02t0292600-01	3	26	409	2.3	2	11116177	11120334	Lipase, GDSL domain containing protein
		TRINITY_DN71025_c0_g1_i1	TRINITY_DN71025_c0_g1	Os05t0574100-01	306	329	407	0.73	5	28598933	28603266	Lipase, class 3 family protein
		TRINITY_DN71213_c0_g1_i1	TRINITY_DN71213_c0_g1	Os05t0127200-01	374	397	598	0.14	5	1535764	1541542	Similar to Phospholipase C (Fragment)
		TRINITY_DN71286_c0_g1_i5	TRINITY_DN71286_c0_g1	Os12t0274200-01	148	164	281	3	12	10070074	10072136	Lipase, GDSL domain containing protein
		TRINITY_DN7183_c1_g1_i1	TRINITY_DN7183_c1_g1	Os02t0831700-01	68	107	138	0.3	2	35770614	35772124	Similar to Phospholipase A2 precursor (EC 3.1.1.4) (Phosphatidylcholine 2- acylhydrolase) (Group IB phospholipase A2)
		TRINITY_DN7215_c1_g2_i2	TRINITY_DN7215_c1_g2	Os02t0291600-01	331	345	375	2.8	2	11071696	11077522	Lipase, GDSL domain containing protein
		TRINITY_DN72231_c0_g1_i1	TRINITY_DN72231_c0_g1	Os03t0289300-00	153	222	639	4.72e-39	3	10024083	10027655	Similar to Phosphoinositide-specific phospholipase C
		TRINITY_DN72231_c0_g2_i1	TRINITY_DN72231_c0_g2	Os03t0289300-00	218	269	639	9.42e-38	3	10024083	10027655	Similar to Phosphoinositide-specific phospholipase C
		TRINITY_DN72472_c0_g2_i1	TRINITY_DN72472_c0_g2	Os09t0134400-01	142	168	260	8.2	9	2597219	2600725	Phospholipase A2, active site domain containing protein
		TRINITY_DN7259_c0_g2_i1	TRINITY_DN7259_c0_g2	Os02t0481700-01	322	343	506	5	2	16602669	16608160	Similar to lipase class 3 family protein
		TRINITY_DN72794_c0_g1_i1	TRINITY_DN72794_c0_g1	Os01t0936200-01	62	110	194	0.049	1	41100496	41105054	Lipase, class 3 family protein
		TRINITY_DN72821_c0_g1_i1	TRINITY_DN72821_c0_g1	Os12t0554500-00	271	295	610	4.88e-07	12	22530250	22535023	Lipase, class 3 family protein
		TRINITY_DN72972_c0_g1_i1	TRINITY_DN72972_c0_g1	Os02t0717100-01	172	201	223	8.4	2	29745546	29747405	Esterase/lipase/thioesterase domain containing protein
		TRINITY_DN73291_c0_g1_i1	TRINITY_DN73291_c0_g1	Os03t0289300-00	513	638	639	1.35e-75	3	10024083	10027655	Similar to Phosphoinositide-specific phospholipase C
		TRINITY_DN73342_c0_g1_i1	TRINITY_DN73342_c0_g1	Os03t0365900-01	156	227	229	9.51e-24	3	14295600	14297898	Similar to GDSL-like Lipase/Acylhydrolase family protein
		TRINITY_DN7350_c0_g2_i1	TRINITY_DN7350_c0_g2	Os06t0635300-00	155	186	388	0.88	6	25755113	25757948	Similar to gastric triacylglycerol lipase
		TRINITY_DN73590_c1_g1_i1	TRINITY_DN73590_c1_g1	Os04t0650200-01	255	294	355	6.6	4	33132306	33134251	Lipase, GDSL domain containing protein
		TRINITY_DN7361_c0_g1_i1	TRINITY_DN7361_c0_g1	Os03t0840800-01	295	331	355	0.29	3	35350196	35354897	Similar to Phospholipase D
		TRINITY_DN73713_c0_g1_i1	TRINITY_DN73713_c0_g1	Os03t0119100-01	612	635	835	0.29	3	1027590	1031440	Similar to Phospholipase D beta 2
		TRINITY_DN73947_c1_g1_i1	TRINITY_DN73947_c1_g1	Os04t0509100-00	687	705	799	6.44e-06	4	25460247	25467782	Similar to triacylglycerol lipase
		TRINITY_DN74258_c0_g1_i2	TRINITY_DN74258_c0_g1	Os10t0562200-00	464	487	584	2.7	10	22180638	22182457	Lipase-like protein
		TRINITY_DN7513_c0_g1_i1	TRINITY_DN7513_c0_g1	Os04t0489100-01	700	753	788	0.34	4	24431489	24440479	Lipase, class 3 family protein
		TRINITY_DN7532_c0_g1_i1	TRINITY_DN7532_c0_g1	Os06t0148200-01	16	351	351	0	6	2515766	2517632	Lipase, GDSL domain containing protein
		TRINITY_DN7560_c0_g1_i1	TRINITY_DN7560_c0_g1	Os03t0289300-00	303	321	639	4.1	3	10024083	10027655	Similar to Phosphoinositide-specific phospholipase C
		TRINITY_DN75859_c0_g1_i1	TRINITY_DN75859_c0_g1	Os01t0531200-01	28	65	692	0.02	1	19115283	19122409	Phospholipase C, phosphatidylinositol-specific, Y domain domain containing protein
		TRINITY_DN7601_c0_g1_i3	TRINITY_DN7601_c0_g1	Os03t0830900-01	253	303	594	1.8	3	34896339	34900928	Lipase, class 3 family protein
		TRINITY_DN7601_c0_g1_i4	TRINITY_DN7601_c0_g1	Os03t0830900-01	253	303	594	1.7	3	34896339	34900928	Lipase, class 3 family protein
		TRINITY_DN76169_c0_g1_i1	TRINITY_DN76169_c0_g1	Os03t0840800-01	190	226	355	0.33	3	35350196	35354897	Similar to Phospholipase D
		TRINITY_DN76422_c0_g1_i1	TRINITY_DN76422_c0_g1	Os07t0260400-01	486	521	838	1.3	7	9105495	9112919	Similar to Phospholipase D nu-2 (Fragment)
		TRINITY_DN76523_c0_g1_i1	TRINITY_DN76523_c0_g1	Os12t0614200-00	119	171	398	0.53	12	26034041	26035237	Similar to Lipase family protein
		TRINITY_DN76882_c0_g1_i1	TRINITY_DN76882_c0_g1	Os01t0751600-01	198	235	411	0.75	1	31524164	31527114	Class III lipase, Regulation of tillering, plant height, and spikelet fertilit
		TRINITY_DN768_c1_g1_i2	TRINITY_DN768_c1_g1	Os05t0372400-01	272	342	342	7.98e-19	5	17942072	17945667	Lipase, class 3 family protein
		TRINITY_DN7691_c0_g1_i1	TRINITY_DN7691_c0_g1	Os03t0261100-01	27	153	153	3.6e-73	3	8487523	8489366	Phospholipase A2 family protein
		TRINITY_DN7691_c0_g1_i2	TRINITY_DN7691_c0_g1	Os03t0261100-01	47	153	153	1.1e-57	3	8487523	8489366	Phospholipase A2 family protein
		TRINITY_DN7691_c0_g1_i3	TRINITY_DN7691_c0_g1	Os03t0261100-01	27	153	153	8.23e-33	3	8487523	8489366	Phospholipase A2 family protein
		TRINITY_DN7691_c0_g1_i4	TRINITY_DN7691_c0_g1	Os03t0261100-01	95	153	153	2.12e-26	3	8487523	8489366	Phospholipase A2 family protein
		TRINITY_DN7691_c0_g1_i5	TRINITY_DN7691_c0_g1	Os03t0261100-01	97	153	153	4.82e-24	3	8487523	8489366	Phospholipase A2 family protein
		TRINITY_DN7691_c0_g1_i6	TRINITY_DN7691_c0_g1	Os03t0261100-01	47	153	153	2.61e-57	3	8487523	8489366	Phospholipase A2 family protein
		TRINITY_DN7691_c0_g1_i7	TRINITY_DN7691_c0_g1	Os03t0261100-01	97	153	153	5.11e-24	3	8487523	8489366	Phospholipase A2 family protein
		TRINITY_DN77201_c0_g1_i1	TRINITY_DN77201_c0_g1	Os04t0650200-01	96	236	355	1.02e-21	4	33132306	33134251	Lipase, GDSL domain containing protein
		TRINITY_DN77329_c0_g1_i1	TRINITY_DN77329_c0_g1	Os01t0531200-01	359	427	692	2.74e-12	1	19115283	19122409	Phospholipase C, phosphatidylinositol-specific, Y domain domain containing protein
		TRINITY_DN77329_c1_g1_i1	TRINITY_DN77329_c1_g1	Os02t0592600-01	458	499	776	0.17	2	22934104	22939899	Phospholipase C, phosphatidylinositol-specific, Y domain domain containing protein
		TRINITY_DN77335_c0_g1_i1	TRINITY_DN77335_c0_g1	Os03t0365850-00	93	158	188	0.99	3	14294560	14295336	Lipase, GDSL domain containing protein
		TRINITY_DN77581_c0_g1_i1	TRINITY_DN77581_c0_g1	Os03t0261100-01	66	91	153	6	3	8487523	8489366	Phospholipase A2 family protein
		TRINITY_DN77629_c0_g1_i1	TRINITY_DN77629_c0_g1	Os06t0604400-01	666	676	817	1.6	6	23928713	23932370	Similar to Phospholipase D
		TRINITY_DN77676_c0_g1_i1	TRINITY_DN77676_c0_g1	Os03t0365800-01	127	194	387	1.37e-22	3	14289593	14293249	Lipase, GDSL domain containing protein
		TRINITY_DN77697_c0_g1_i1	TRINITY_DN77697_c0_g1	Os01t0172400-01	217	249	749	6.2	1	3725174	3728791	Similar to Phospholipase D alpha 1
		TRINITY_DN77838_c0_g1_i1	TRINITY_DN77838_c0_g1	Os01t0172400-01	42	92	749	0.49	1	3725174	3728791	Similar to Phospholipase D alpha 1
		TRINITY_DN77906_c0_g1_i1	TRINITY_DN77906_c0_g1	Os06t0649900-01	364	511	512	3.78e-88	6	26575128	26579581	Phospholipase D/Transphosphatidylase domain containing protein
		TRINITY_DN77906_c1_g1_i1	TRINITY_DN77906_c1_g1	Os06t0649900-01	304	366	512	2.72e-27	6	26575128	26579581	Phospholipase D/Transphosphatidylase domain containing protein
		TRINITY_DN77959_c0_g1_i1	TRINITY_DN77959_c0_g1	Os01t0612900-01	274	304	408	0.074	1	24312652	24317113	Lipase, GDSL domain containing protein
		TRINITY_DN78092_c0_g1_i1	TRINITY_DN78092_c0_g1	Os11t0521000-01	261	318	373	2.8	11	18770070	18772676	Lipase, GDSL domain containing protein
		TRINITY_DN7816_c1_g2_i2	TRINITY_DN7816_c1_g2	Os04t0489100-01	614	653	788	1.3	4	24431489	24440479	Lipase, class 3 family protein
		TRINITY_DN7816_c1_g2_i3	TRINITY_DN7816_c1_g2	Os04t0489100-01	622	653	788	3.4	4	24431489	24440479	Lipase, class 3 family protein
		TRINITY_DN78453_c0_g1_i1	TRINITY_DN78453_c0_g1	Os01t0223000-01	303	351	384	1.6	1	6718349	6719944	Lipase, GDSL domain containing protein
		TRINITY_DN78704_c0_g1_i1	TRINITY_DN78704_c0_g1	Os08t0401800-00	336	409	805	7.55e-11	8	19173524	19180857	Similar to Phospholipase D
		TRINITY_DN79439_c0_g1_i1	TRINITY_DN79439_c0_g1	Os10t0524400-01	202	225	1046	1	10	20379579	20386096	Similar to Phospholipase D beta 2
		TRINITY_DN79505_c0_g1_i1	TRINITY_DN79505_c0_g1	Os07t0642200-01	109	138	391	1.9	7	26727638	26729979	Lipase, GDSL domain containing protein
		TRINITY_DN79830_c0_g1_i1	TRINITY_DN79830_c0_g1	Os05t0171000-01	266	341	824	8.68e-48	5	4255849	4260122	Phospholipase D2 (EC 3.1.4.4)
		TRINITY_DN79830_c0_g2_i1	TRINITY_DN79830_c0_g2	Os05t0171000-01	168	387	824	4.18e-134	5	4255849	4260122	Phospholipase D2 (EC 3.1.4.4)
		TRINITY_DN8007_c0_g1_i1	TRINITY_DN8007_c0_g1	Os03t0310000-01	88	169	367	0.79	3	11059852	11062156	Lipase, GDSL domain containing protein
		TRINITY_DN8007_c0_g2_i4	TRINITY_DN8007_c0_g2	Os12t0562400-00	6	25	590	0.19	12	23048705	23053244	Similar to Phospholipase C (Fragment)
		TRINITY_DN80105_c0_g1_i1	TRINITY_DN80105_c0_g1	Os01t0317500-00	17	52	94	2.1	1	12031970	12032254	Similar to esterase/lipase/thioesterase family protein
		TRINITY_DN80106_c0_g1_i1	TRINITY_DN80106_c0_g1	Os01t0710700-01	270	295	465	6.2	1	29529874	29532765	Lipase, class 3 family protein
		TRINITY_DN8029_c1_g2_i1	TRINITY_DN8029_c1_g2	Os07t0162900-01	141	163	399	8.2	7	3360001	3361559	Lipase, GDXG, active site domain containing protein
		TRINITY_DN80321_c0_g2_i1	TRINITY_DN80321_c0_g2	Os03t0391400-01	212	250	438	5.2	3	15676873	15678725	Similar to Phospholipase D nu-2 (Fragment)
		TRINITY_DN8039_c0_g1_i1	TRINITY_DN8039_c0_g1	Os06t0156700-01	91	107	404	0.002	6	2898787	2900606	Lipase, GDSL domain containing protein
		TRINITY_DN8039_c1_g2_i1	TRINITY_DN8039_c1_g2	Os01t0214800-02	216	297	343	3.53e-43	1	6278521	6281742	Lipase, GDSL domain containing protein
		TRINITY_DN8039_c1_g2_i2	TRINITY_DN8039_c1_g2	Os01t0214800-02	83	222	343	4.54e-75	1	6278521	6281742	Lipase, GDSL domain containing protein
		TRINITY_DN8039_c1_g2_i3	TRINITY_DN8039_c1_g2	Os01t0214800-02	83	222	343	1.45e-74	1	6278521	6281742	Lipase, GDSL domain containing protein
		TRINITY_DN8039_c2_g1_i1	TRINITY_DN8039_c2_g1	Os01t0214800-02	64	104	343	6.22e-08	1	6278521	6281742	Lipase, GDSL domain containing protein
		TRINITY_DN8039_c2_g1_i2	TRINITY_DN8039_c2_g1	Os01t0214800-02	64	109	343	5.32e-12	1	6278521	6281742	Lipase, GDSL domain containing protein
		TRINITY_DN8052_c0_g1_i2	TRINITY_DN8052_c0_g1	Os01t0900400-01	312	357	435	1.5	1	39177169	39178676	Putative triacylglycerol (TAG) lipase, Phospholipase A1, Specification of empty-glume identity, Regulation of spikelet development, Endogenous jasmonic acid (JA) biosynthesi
		TRINITY_DN80549_c0_g2_i1	TRINITY_DN80549_c0_g2	Os12t0562400-00	371	404	590	0.4	12	23048705	23053244	Similar to Phospholipase C (Fragment)
		TRINITY_DN80757_c1_g1_i2	TRINITY_DN80757_c1_g1	Os01t0215000-01	251	326	385	0.27	1	6288365	6292301	Lipase, GDSL domain containing protein
		TRINITY_DN80858_c0_g1_i1	TRINITY_DN80858_c0_g1	Os01t0253900-02	211	250	596	0.39	1	8404250	8408353	Similar to triacylglycerol lipase
		TRINITY_DN80858_c0_g1_i2	TRINITY_DN80858_c0_g1	Os01t0253900-02	211	250	596	0.79	1	8404250	8408353	Similar to triacylglycerol lipase
		TRINITY_DN80983_c0_g1_i1	TRINITY_DN80983_c0_g1	Os05t0506600-00	304	327	370	2.9	5	25025141	25027155	Lipase, GDSL domain containing protein
		TRINITY_DN81303_c0_g2_i1	TRINITY_DN81303_c0_g2	Os01t0318000-00	7	41	170	6.6	1	12074526	12075088	Similar to esterase/lipase/thioesterase family protein
		TRINITY_DN8135_c3_g1_i1	TRINITY_DN8135_c3_g1	Os03t0289300-00	264	350	639	4.07e-30	3	10024083	10027655	Similar to Phosphoinositide-specific phospholipase C
		TRINITY_DN8135_c3_g1_i2	TRINITY_DN8135_c3_g1	Os03t0289300-00	134	351	639	8.56e-111	3	10024083	10027655	Similar to Phosphoinositide-specific phospholipase C
		TRINITY_DN8135_c3_g1_i3	TRINITY_DN8135_c3_g1	Os03t0289300-00	134	350	639	4.01e-111	3	10024083	10027655	Similar to Phosphoinositide-specific phospholipase C
		TRINITY_DN81501_c0_g1_i1	TRINITY_DN81501_c0_g1	Os03t0826600-01	359	404	545	1.9	3	34724328	34727241	Similar to Phospholipase (Fragment)
		TRINITY_DN82183_c0_g1_i1	TRINITY_DN82183_c0_g1	Os05t0401000-01	235	296	388	1.1	5	19503109	19507187	Lipase, GDSL domain containing protein
		TRINITY_DN825_c0_g1_i1	TRINITY_DN825_c0_g1	Os01t0172400-02	1	36	812	2.04e-13	1	3724710	3728731	Similar to Phospholipase D alpha 1
		TRINITY_DN825_c0_g1_i10	TRINITY_DN825_c0_g1	Os01t0172400-01	1	36	749	8.77e-14	1	3725174	3728791	Similar to Phospholipase D alpha 1
		TRINITY_DN825_c0_g1_i2	TRINITY_DN825_c0_g1	Os01t0172400-02	1	812	812	0	1	3724710	3728731	Similar to Phospholipase D alpha 1
		TRINITY_DN825_c0_g1_i4	TRINITY_DN825_c0_g1	Os01t0172400-01	1	36	749	2.52e-14	1	3725174	3728791	Similar to Phospholipase D alpha 1
		TRINITY_DN825_c0_g1_i5	TRINITY_DN825_c0_g1	Os01t0172400-01	1	668	749	0	1	3725174	3728791	Similar to Phospholipase D alpha 1
		TRINITY_DN825_c0_g1_i7	TRINITY_DN825_c0_g1	Os01t0172400-01	12	668	749	0	1	3725174	3728791	Similar to Phospholipase D alpha 1
		TRINITY_DN825_c0_g1_i8	TRINITY_DN825_c0_g1	Os01t0172400-01	1	36	749	1.68e-13	1	3725174	3728791	Similar to Phospholipase D alpha 1
		TRINITY_DN825_c0_g1_i9	TRINITY_DN825_c0_g1	Os01t0172400-02	12	812	812	0	1	3724710	3728731	Similar to Phospholipase D alpha 1
		TRINITY_DN83138_c0_g1_i1	TRINITY_DN83138_c0_g1	Os07t0668700-02	305	327	346	0.47	7	28240545	28245410	Lipase, class 3 family protein
		TRINITY_DN83303_c0_g1_i1	TRINITY_DN83303_c0_g1	Os05t0574000-00	282	305	411	6.4	5	28597575	28598915	Lipase, class 3 family protein
		TRINITY_DN83463_c0_g1_i1	TRINITY_DN83463_c0_g1	Os02t0286200-01	126	161	349	0.46	2	10758967	10762460	Lipase, class 3 family protein
		TRINITY_DN83643_c0_g1_i1	TRINITY_DN83643_c0_g1	Os06t0163200-01	227	267	376	1.06e-13	6	3186510	3191315	Esterase/lipase/thioesterase domain containing protein
		TRINITY_DN83819_c0_g1_i1	TRINITY_DN83819_c0_g1	Os01t0531200-01	387	437	692	3.12e-09	1	19115283	19122409	Phospholipase C, phosphatidylinositol-specific, Y domain domain containing protein
		TRINITY_DN8402_c0_g1_i1	TRINITY_DN8402_c0_g1	Os06t0609700-01	54	91	502	9.67e-10	6	24277407	24282486	Esterase/lipase/thioesterase domain containing protein
		TRINITY_DN8413_c0_g1_i1	TRINITY_DN8413_c0_g1	Os07t0162900-01	173	391	399	8.22e-98	7	3360001	3361559	Lipase, GDXG, active site domain containing protein
		TRINITY_DN8413_c0_g1_i2	TRINITY_DN8413_c0_g1	Os07t0162900-01	173	391	399	8.73e-99	7	3360001	3361559	Lipase, GDXG, active site domain containing protein
		TRINITY_DN8413_c0_g2_i1	TRINITY_DN8413_c0_g2	Os07t0162900-01	323	391	399	5.88e-32	7	3360001	3361559	Lipase, GDXG, active site domain containing protein
		TRINITY_DN84148_c0_g2_i2	TRINITY_DN84148_c0_g2	Os03t0119100-01	230	256	835	3.2	3	1027590	1031440	Similar to Phospholipase D beta 2
		TRINITY_DN8447_c0_g1_i10	TRINITY_DN8447_c0_g1	Os03t0289300-00	46	347	639	1.24e-179	3	10024083	10027655	Similar to Phosphoinositide-specific phospholipase C
		TRINITY_DN8447_c0_g1_i2	TRINITY_DN8447_c0_g1	Os03t0289300-00	152	638	639	0	3	10024083	10027655	Similar to Phosphoinositide-specific phospholipase C
		TRINITY_DN8447_c0_g1_i4	TRINITY_DN8447_c0_g1	Os03t0289300-00	268	515	639	0	3	10024083	10027655	Similar to Phosphoinositide-specific phospholipase C
		TRINITY_DN8447_c0_g1_i6	TRINITY_DN8447_c0_g1	Os03t0289300-00	46	423	639	0	3	10024083	10027655	Similar to Phosphoinositide-specific phospholipase C
		TRINITY_DN8447_c0_g1_i7	TRINITY_DN8447_c0_g1	Os03t0289300-00	264	639	639	0	3	10024083	10027655	Similar to Phosphoinositide-specific phospholipase C
		TRINITY_DN8447_c0_g1_i8	TRINITY_DN8447_c0_g1	Os03t0289300-00	268	638	639	0	3	10024083	10027655	Similar to Phosphoinositide-specific phospholipase C
		TRINITY_DN8447_c0_g1_i9	TRINITY_DN8447_c0_g1	Os03t0289300-00	46	639	639	0	3	10024083	10027655	Similar to Phosphoinositide-specific phospholipase C
		TRINITY_DN84989_c0_g2_i1	TRINITY_DN84989_c0_g2	Os06t0351500-01	57	124	378	8.73e-26	6	14281547	14290711	Lipase, GDSL domain containing protein
		TRINITY_DN84989_c0_g2_i2	TRINITY_DN84989_c0_g2	Os06t0351500-01	317	378	378	3.89e-30	6	14281547	14290711	Lipase, GDSL domain containing protein
		TRINITY_DN84989_c0_g2_i3	TRINITY_DN84989_c0_g2	Os06t0351500-01	57	317	378	1.14e-123	6	14281547	14290711	Lipase, GDSL domain containing protein
		TRINITY_DN84989_c0_g2_i4	TRINITY_DN84989_c0_g2	Os06t0351500-01	57	378	378	2.78e-164	6	14281547	14290711	Lipase, GDSL domain containing protein
		TRINITY_DN84989_c0_g2_i5	TRINITY_DN84989_c0_g2	Os06t0351500-01	219	317	378	4.01e-39	6	14281547	14290711	Lipase, GDSL domain containing protein
		TRINITY_DN84989_c0_g2_i6	TRINITY_DN84989_c0_g2	Os06t0351500-01	233	378	378	4.54e-77	6	14281547	14290711	Lipase, GDSL domain containing protein
		TRINITY_DN85106_c0_g2_i1	TRINITY_DN85106_c0_g2	Os07t0260400-01	535	561	838	1.7	7	9105495	9112919	Similar to Phospholipase D nu-2 (Fragment)
		TRINITY_DN85335_c1_g1_i1	TRINITY_DN85335_c1_g1	Os06t0604400-01	541	563	817	6	6	23928713	23932370	Similar to Phospholipase D
		TRINITY_DN853_c1_g1_i1	TRINITY_DN853_c1_g1	Os08t0110700-01	904	930	937	0.000857	8	561002	571309	Phospholipase-like protein homologous to phosphatidic acid-preferring phospholipaseA1, Glycerolipid metabolism, Amyloplast developmen
		TRINITY_DN853_c1_g1_i10	TRINITY_DN853_c1_g1	Os08t0110700-01	904	930	937	0.00056	8	561002	571309	Phospholipase-like protein homologous to phosphatidic acid-preferring phospholipaseA1, Glycerolipid metabolism, Amyloplast developmen
		TRINITY_DN853_c1_g1_i3	TRINITY_DN853_c1_g1	Os08t0110700-01	904	930	937	0.000621	8	561002	571309	Phospholipase-like protein homologous to phosphatidic acid-preferring phospholipaseA1, Glycerolipid metabolism, Amyloplast developmen
		TRINITY_DN853_c1_g1_i6	TRINITY_DN853_c1_g1	Os08t0110700-01	904	930	937	0.000865	8	561002	571309	Phospholipase-like protein homologous to phosphatidic acid-preferring phospholipaseA1, Glycerolipid metabolism, Amyloplast developmen
		TRINITY_DN853_c1_g1_i7	TRINITY_DN853_c1_g1	Os08t0110700-01	904	930	937	0.000572	8	561002	571309	Phospholipase-like protein homologous to phosphatidic acid-preferring phospholipaseA1, Glycerolipid metabolism, Amyloplast developmen
		TRINITY_DN85557_c0_g1_i1	TRINITY_DN85557_c0_g1	Os12t0554500-00	115	160	610	0.2	12	22530250	22535023	Lipase, class 3 family protein
		TRINITY_DN860_c0_g1_i1	TRINITY_DN860_c0_g1	Os01t0651000-01	50	79	370	6.4	1	26290150	26292389	Lipase, GDSL domain containing protein
		TRINITY_DN86215_c0_g1_i1	TRINITY_DN86215_c0_g1	Os08t0110700-01	919	937	937	2.7	8	561002	571309	Phospholipase-like protein homologous to phosphatidic acid-preferring phospholipaseA1, Glycerolipid metabolism, Amyloplast developmen
		TRINITY_DN86427_c0_g1_i1	TRINITY_DN86427_c0_g1	Os08t0475000-00	13	339	343	9.56e-120	8	23408421	23409662	Lipase, GDXG, active site domain containing protein
		TRINITY_DN86427_c0_g1_i2	TRINITY_DN86427_c0_g1	Os08t0475000-00	13	339	343	3.83e-120	8	23408421	23409662	Lipase, GDXG, active site domain containing protein
		TRINITY_DN8650_c0_g3_i1	TRINITY_DN8650_c0_g3	Os02t0831700-01	54	85	138	0.67	2	35770614	35772124	Similar to Phospholipase A2 precursor (EC 3.1.1.4) (Phosphatidylcholine 2- acylhydrolase) (Group IB phospholipase A2)
		TRINITY_DN86958_c0_g1_i1	TRINITY_DN86958_c0_g1	Os05t0506600-00	95	156	370	0.4	5	25025141	25027155	Lipase, GDSL domain containing protein
		TRINITY_DN8726_c1_g2_i3	TRINITY_DN8726_c1_g2	Os05t0539500-01	50	83	282	4.1	5	26801678	26805058	Esterase/lipase/thioesterase domain containing protein
		TRINITY_DN87383_c0_g1_i1	TRINITY_DN87383_c0_g1	Os02t0767200-01	173	198	482	9.2	2	32300533	32303982	Lipase, class 3 family protein
		TRINITY_DN87390_c0_g1_i1	TRINITY_DN87390_c0_g1	Os07t0520900-02	831	853	1226	2.8	7	20115227	20123058	Similar to galactolipase/ phospholipase
		TRINITY_DN8740_c0_g2_i1	TRINITY_DN8740_c0_g2	Os01t0253900-01	271	374	707	1.83e-44	1	8404247	8408348	Similar to triacylglycerol lipase
		TRINITY_DN8740_c0_g2_i2	TRINITY_DN8740_c0_g2	Os01t0253900-01	40	394	707	2.14e-111	1	8404247	8408348	Similar to triacylglycerol lipase
		TRINITY_DN8740_c0_g2_i3	TRINITY_DN8740_c0_g2	Os01t0253900-02	280	519	596	1.55e-98	1	8404250	8408353	Similar to triacylglycerol lipase
		TRINITY_DN8740_c0_g2_i4	TRINITY_DN8740_c0_g2	Os01t0253900-01	196	630	707	0	1	8404247	8408348	Similar to triacylglycerol lipase
		TRINITY_DN8740_c0_g2_i5	TRINITY_DN8740_c0_g2	Os01t0253900-01	40	630	707	0	1	8404247	8408348	Similar to triacylglycerol lipase
		TRINITY_DN8740_c0_g2_i6	TRINITY_DN8740_c0_g2	Os01t0253900-01	40	630	707	0	1	8404247	8408348	Similar to triacylglycerol lipase
		TRINITY_DN8740_c0_g2_i7	TRINITY_DN8740_c0_g2	Os01t0253900-01	40	394	707	1.68e-111	1	8404247	8408348	Similar to triacylglycerol lipase
		TRINITY_DN8740_c0_g2_i9	TRINITY_DN8740_c0_g2	Os01t0253900-01	40	630	707	0	1	8404247	8408348	Similar to triacylglycerol lipase
		TRINITY_DN8777_c0_g1_i5	TRINITY_DN8777_c0_g1	Os09t0132900-01	70	98	344	4.9	9	2501675	2504379	Lipase, GDSL domain containing protein
		TRINITY_DN8780_c0_g1_i2	TRINITY_DN8780_c0_g1	Os01t0521400-01	2	62	464	1.61e-28	1	18593290	18597834	Similar to lipase family protein
		TRINITY_DN8780_c0_g1_i3	TRINITY_DN8780_c0_g1	Os01t0521400-01	2	452	464	0	1	18593290	18597834	Similar to lipase family protein
		TRINITY_DN8780_c0_g1_i4	TRINITY_DN8780_c0_g1	Os01t0521400-01	21	452	464	0	1	18593290	18597834	Similar to lipase family protein
		TRINITY_DN8780_c0_g1_i5	TRINITY_DN8780_c0_g1	Os01t0521400-01	43	62	464	0.018	1	18593290	18597834	Similar to lipase family protein
		TRINITY_DN8780_c0_g1_i6	TRINITY_DN8780_c0_g1	Os01t0521400-01	2	452	464	0	1	18593290	18597834	Similar to lipase family protein
		TRINITY_DN8780_c0_g1_i7	TRINITY_DN8780_c0_g1	Os01t0521400-01	2	452	464	0	1	18593290	18597834	Similar to lipase family protein
		TRINITY_DN8780_c0_g1_i8	TRINITY_DN8780_c0_g1	Os01t0521400-01	96	452	464	0	1	18593290	18597834	Similar to lipase family protein
		TRINITY_DN8794_c0_g1_i1	TRINITY_DN8794_c0_g1	Os03t0840800-01	71	105	355	1.5	3	35350196	35354897	Similar to Phospholipase D
		TRINITY_DN8794_c0_g1_i7	TRINITY_DN8794_c0_g1	Os03t0840800-01	71	105	355	1.4	3	35350196	35354897	Similar to Phospholipase D
		TRINITY_DN88531_c0_g1_i1	TRINITY_DN88531_c0_g1	Os11t0521000-01	332	352	373	0.14	11	18770070	18772676	Lipase, GDSL domain containing protein
		TRINITY_DN88600_c0_g1_i1	TRINITY_DN88600_c0_g1	Os08t0110700-01	171	186	937	2.18e-06	8	561002	571309	Phospholipase-like protein homologous to phosphatidic acid-preferring phospholipaseA1, Glycerolipid metabolism, Amyloplast developmen
		TRINITY_DN88631_c0_g1_i1	TRINITY_DN88631_c0_g1	Os12t0566700-02	198	256	313	1.7	12	23295081	23299157	Lipase, GDSL domain containing protein
		TRINITY_DN8872_c1_g1_i16	TRINITY_DN8872_c1_g1	Os06t0351500-01	208	252	378	1.7	6	14281547	14290711	Lipase, GDSL domain containing protein
		TRINITY_DN8888_c0_g1_i1	TRINITY_DN8888_c0_g1	Os12t0126100-00	83	105	291	0.003	12	1263484	1265342	Similar to GDSL-like Lipase/Acylhydrolase family protein, expressed
		TRINITY_DN8895_c0_g1_i5	TRINITY_DN8895_c0_g1	Os01t0309900-01	324	385	635	1.7	1	11618335	11622522	Lipase, class 3 family protein
		TRINITY_DN8924_c0_g1_i1	TRINITY_DN8924_c0_g1	Os03t0826600-02	130	245	409	1.37e-67	3	34724353	34727241	Similar to Phospholipase (Fragment)
		TRINITY_DN8924_c0_g2_i1	TRINITY_DN8924_c0_g2	Os03t0826600-01	119	381	545	0	3	34724328	34727241	Similar to Phospholipase (Fragment)
		TRINITY_DN8924_c0_g2_i2	TRINITY_DN8924_c0_g2	Os03t0826600-01	27	545	545	0	3	34724328	34727241	Similar to Phospholipase (Fragment)
		TRINITY_DN8924_c0_g2_i3	TRINITY_DN8924_c0_g2	Os03t0826600-01	27	545	545	0	3	34724328	34727241	Similar to Phospholipase (Fragment)
		TRINITY_DN8924_c0_g2_i4	TRINITY_DN8924_c0_g2	Os03t0826600-01	119	545	545	0	3	34724328	34727241	Similar to Phospholipase (Fragment)
		TRINITY_DN8924_c0_g2_i6	TRINITY_DN8924_c0_g2	Os03t0826600-01	27	381	545	0	3	34724328	34727241	Similar to Phospholipase (Fragment)
		TRINITY_DN8924_c0_g2_i7	TRINITY_DN8924_c0_g2	Os03t0826600-01	27	381	545	0	3	34724328	34727241	Similar to Phospholipase (Fragment)
		TRINITY_DN8924_c0_g2_i8	TRINITY_DN8924_c0_g2	Os03t0826600-01	27	545	545	0	3	34724328	34727241	Similar to Phospholipase (Fragment)
		TRINITY_DN8928_c0_g1_i1	TRINITY_DN8928_c0_g1	Os07t0260400-01	331	376	838	1.5	7	9105495	9112919	Similar to Phospholipase D nu-2 (Fragment)
		TRINITY_DN8957_c0_g1_i1	TRINITY_DN8957_c0_g1	Os01t0531200-01	83	570	692	4.74e-115	1	19115283	19122409	Phospholipase C, phosphatidylinositol-specific, Y domain domain containing protein
		TRINITY_DN8957_c0_g1_i11	TRINITY_DN8957_c0_g1	Os01t0531200-01	441	570	692	3.67e-09	1	19115283	19122409	Phospholipase C, phosphatidylinositol-specific, Y domain domain containing protein
		TRINITY_DN8957_c0_g1_i12	TRINITY_DN8957_c0_g1	Os01t0531200-01	83	570	692	1.6e-113	1	19115283	19122409	Phospholipase C, phosphatidylinositol-specific, Y domain domain containing protein
		TRINITY_DN8957_c0_g1_i13	TRINITY_DN8957_c0_g1	Os01t0531200-01	93	570	692	7.2e-108	1	19115283	19122409	Phospholipase C, phosphatidylinositol-specific, Y domain domain containing protein
		TRINITY_DN8957_c0_g1_i2	TRINITY_DN8957_c0_g1	Os01t0531200-01	83	570	692	2.21e-111	1	19115283	19122409	Phospholipase C, phosphatidylinositol-specific, Y domain domain containing protein
		TRINITY_DN8957_c0_g1_i3	TRINITY_DN8957_c0_g1	Os01t0531200-01	83	570	692	2.15e-111	1	19115283	19122409	Phospholipase C, phosphatidylinositol-specific, Y domain domain containing protein
		TRINITY_DN8957_c0_g1_i4	TRINITY_DN8957_c0_g1	Os01t0531200-01	83	570	692	2.5e-110	1	19115283	19122409	Phospholipase C, phosphatidylinositol-specific, Y domain domain containing protein
		TRINITY_DN8957_c0_g1_i5	TRINITY_DN8957_c0_g1	Os01t0531200-01	93	570	692	1.23e-108	1	19115283	19122409	Phospholipase C, phosphatidylinositol-specific, Y domain domain containing protein
		TRINITY_DN8957_c0_g1_i6	TRINITY_DN8957_c0_g1	Os01t0531200-01	93	570	692	2.65e-108	1	19115283	19122409	Phospholipase C, phosphatidylinositol-specific, Y domain domain containing protein
		TRINITY_DN8957_c0_g1_i7	TRINITY_DN8957_c0_g1	Os01t0531200-01	83	570	692	5.22e-111	1	19115283	19122409	Phospholipase C, phosphatidylinositol-specific, Y domain domain containing protein
		TRINITY_DN8957_c0_g1_i8	TRINITY_DN8957_c0_g1	Os01t0531200-01	93	570	692	2.17e-108	1	19115283	19122409	Phospholipase C, phosphatidylinositol-specific, Y domain domain containing protein
		TRINITY_DN8957_c0_g1_i9	TRINITY_DN8957_c0_g1	Os01t0531200-01	93	570	692	5.17e-112	1	19115283	19122409	Phospholipase C, phosphatidylinositol-specific, Y domain domain containing protein
		TRINITY_DN89585_c0_g1_i1	TRINITY_DN89585_c0_g1	Os01t0579900-01	77	101	275	0.000109	1	22439040	22441966	Esterase/lipase/thioesterase domain containing protein
		TRINITY_DN8989_c0_g1_i1	TRINITY_DN8989_c0_g1	Os04t0650200-01	43	352	355	9.32e-39	4	33132306	33134251	Lipase, GDSL domain containing protein
		TRINITY_DN8989_c0_g1_i10	TRINITY_DN8989_c0_g1	Os04t0650200-01	84	352	355	9.62e-25	4	33132306	33134251	Lipase, GDSL domain containing protein
		TRINITY_DN8989_c0_g1_i12	TRINITY_DN8989_c0_g1	Os04t0650200-01	43	352	355	1.06e-38	4	33132306	33134251	Lipase, GDSL domain containing protein
		TRINITY_DN8989_c0_g1_i13	TRINITY_DN8989_c0_g1	Os04t0650200-01	43	352	355	1.13e-38	4	33132306	33134251	Lipase, GDSL domain containing protein
		TRINITY_DN8989_c0_g1_i8	TRINITY_DN8989_c0_g1	Os04t0650200-01	43	352	355	1.39e-38	4	33132306	33134251	Lipase, GDSL domain containing protein
		TRINITY_DN8989_c0_g2_i1	TRINITY_DN8989_c0_g2	Os04t0650200-01	23	354	355	1.34e-82	4	33132306	33134251	Lipase, GDSL domain containing protein
		TRINITY_DN8989_c0_g2_i2	TRINITY_DN8989_c0_g2	Os04t0650200-01	23	354	355	8.49e-77	4	33132306	33134251	Lipase, GDSL domain containing protein
		TRINITY_DN9036_c1_g3_i1	TRINITY_DN9036_c1_g3	Os10t0524400-01	536	603	1046	2.1	10	20379579	20386096	Similar to Phospholipase D beta 2
		TRINITY_DN9042_c0_g1_i1	TRINITY_DN9042_c0_g1	Os07t0520900-02	1079	1096	1226	2.5	7	20115227	20123058	Similar to galactolipase/ phospholipase
		TRINITY_DN9042_c0_g1_i13	TRINITY_DN9042_c0_g1	Os07t0520900-02	1079	1096	1226	2.5	7	20115227	20123058	Similar to galactolipase/ phospholipase
		TRINITY_DN90896_c0_g2_i1	TRINITY_DN90896_c0_g2	Os03t0840800-01	94	135	355	5.44e-09	3	35350196	35354897	Similar to Phospholipase D
		TRINITY_DN9089_c0_g1_i1	TRINITY_DN9089_c0_g1	Os04t0669500-01	197	266	266	2.13e-29	4	34148182	34150717	Phospholipase/carboxylesterase domain containing protein
		TRINITY_DN9089_c0_g1_i10	TRINITY_DN9089_c0_g1	Os04t0669600-01	156	214	235	3.71e-17	4	34150913	34152431	Phospholipase/carboxylesterase domain containing protein
		TRINITY_DN9089_c0_g1_i12	TRINITY_DN9089_c0_g1	Os04t0669600-01	156	214	235	2.63e-18	4	34150913	34152431	Phospholipase/carboxylesterase domain containing protein
		TRINITY_DN9089_c0_g1_i13	TRINITY_DN9089_c0_g1	Os04t0669500-01	49	197	266	1.15e-97	4	34148182	34150717	Phospholipase/carboxylesterase domain containing protein
		TRINITY_DN9089_c0_g1_i14	TRINITY_DN9089_c0_g1	Os04t0669500-01	49	266	266	6.12e-131	4	34148182	34150717	Phospholipase/carboxylesterase domain containing protein
		TRINITY_DN9089_c0_g1_i15	TRINITY_DN9089_c0_g1	Os04t0669600-01	147	214	235	2.5e-19	4	34150913	34152431	Phospholipase/carboxylesterase domain containing protein
		TRINITY_DN9089_c0_g1_i17	TRINITY_DN9089_c0_g1	Os04t0669500-01	49	117	266	2.58e-35	4	34148182	34150717	Phospholipase/carboxylesterase domain containing protein
		TRINITY_DN9089_c0_g1_i2	TRINITY_DN9089_c0_g1	Os04t0669500-01	49	115	266	2.31e-35	4	34148182	34150717	Phospholipase/carboxylesterase domain containing protein
		TRINITY_DN9089_c0_g1_i3	TRINITY_DN9089_c0_g1	Os04t0669600-01	147	214	235	7.34e-18	4	34150913	34152431	Phospholipase/carboxylesterase domain containing protein
		TRINITY_DN9089_c0_g1_i4	TRINITY_DN9089_c0_g1	Os04t0669500-01	49	266	266	3.17e-129	4	34148182	34150717	Phospholipase/carboxylesterase domain containing protein
		TRINITY_DN9089_c0_g1_i5	TRINITY_DN9089_c0_g1	Os04t0669500-01	49	266	266	1.69e-131	4	34148182	34150717	Phospholipase/carboxylesterase domain containing protein
		TRINITY_DN9089_c0_g1_i7	TRINITY_DN9089_c0_g1	Os04t0669500-01	225	266	266	4.88e-10	4	34148182	34150717	Phospholipase/carboxylesterase domain containing protein
		TRINITY_DN9089_c0_g1_i8	TRINITY_DN9089_c0_g1	Os04t0669500-01	49	266	266	4.97e-129	4	34148182	34150717	Phospholipase/carboxylesterase domain containing protein
		TRINITY_DN9104_c0_g4_i1	TRINITY_DN9104_c0_g4	Os01t0223200-01	36	369	379	0	1	6724946	6728538	Lipase, GDSL domain containing protein
		TRINITY_DN9104_c0_g4_i2	TRINITY_DN9104_c0_g4	Os01t0223200-01	36	369	379	0	1	6724946	6728538	Lipase, GDSL domain containing protein
		TRINITY_DN91162_c0_g1_i1	TRINITY_DN91162_c0_g1	Os06t0531900-01	109	141	395	2.8	6	19866072	19870004	Lipase, GDSL domain containing protein
		TRINITY_DN91383_c0_g1_i1	TRINITY_DN91383_c0_g1	Os01t0651000-01	74	127	370	0.71	1	26290150	26292389	Lipase, GDSL domain containing protein
		TRINITY_DN91486_c0_g1_i1	TRINITY_DN91486_c0_g1	Os02t0796600-01	174	190	264	0.011	2	33876653	33880507	Esterase/lipase/thioesterase domain containing protein
		TRINITY_DN9157_c0_g1_i1	TRINITY_DN9157_c0_g1	Os09t0134400-01	8	240	260	9.76e-70	9	2597219	2600725	Phospholipase A2, active site domain containing protein
		TRINITY_DN9157_c0_g1_i3	TRINITY_DN9157_c0_g1	Os09t0134400-01	8	240	260	3.53e-74	9	2597219	2600725	Phospholipase A2, active site domain containing protein
		TRINITY_DN9180_c0_g3_i1	TRINITY_DN9180_c0_g3	Os06t0156600-01	27	322	360	1.02e-175	6	2893694	2895804	Lipase, GDSL domain containing protein
		TRINITY_DN9180_c0_g6_i1	TRINITY_DN9180_c0_g6	Os06t0531900-01	58	395	395	0	6	19866072	19870004	Lipase, GDSL domain containing protein
		TRINITY_DN91833_c0_g1_i1	TRINITY_DN91833_c0_g1	Os06t0635300-00	282	388	388	1.54e-55	6	25755113	25757948	Similar to gastric triacylglycerol lipase
		TRINITY_DN91833_c0_g1_i2	TRINITY_DN91833_c0_g1	Os06t0635300-00	282	388	388	4.18e-56	6	25755113	25757948	Similar to gastric triacylglycerol lipase
		TRINITY_DN92509_c0_g1_i2	TRINITY_DN92509_c0_g1	Os01t0309900-01	362	404	635	2.6	1	11618335	11622522	Lipase, class 3 family protein
		TRINITY_DN9275_c1_g1_i2	TRINITY_DN9275_c1_g1	Os01t0243000-01	135	185	359	1.5	1	7880003	7882578	Similar to triacylglycerol lipase
		TRINITY_DN92842_c0_g1_i1	TRINITY_DN92842_c0_g1	Os01t0837200-01	13	44	119	0.3	1	35894448	35895172	Similar to esterase/lipase/thioesterase family protein
		TRINITY_DN9285_c1_g1_i1	TRINITY_DN9285_c1_g1	Os06t0351500-01	238	271	378	5.5	6	14281547	14290711	Lipase, GDSL domain containing protein
		TRINITY_DN92892_c0_g1_i1	TRINITY_DN92892_c0_g1	Os07t0260400-01	637	720	838	1.65e-11	7	9105495	9112919	Similar to Phospholipase D nu-2 (Fragment)
		TRINITY_DN93154_c0_g1_i1	TRINITY_DN93154_c0_g1	Os12t0554500-00	221	271	610	1.38e-19	12	22530250	22535023	Lipase, class 3 family protein
		TRINITY_DN93240_c0_g1_i2	TRINITY_DN93240_c0_g1	Os01t0618700-01	82	126	264	1.7	1	24614231	24615465	Lipase, class 3 family protein
		TRINITY_DN9354_c0_g1_i10	TRINITY_DN9354_c0_g1	Os02t0592600-01	78	499	776	3.67e-67	2	22934104	22939899	Phospholipase C, phosphatidylinositol-specific, Y domain domain containing protein
		TRINITY_DN9354_c0_g1_i16	TRINITY_DN9354_c0_g1	Os02t0592600-01	78	499	776	2.03e-67	2	22934104	22939899	Phospholipase C, phosphatidylinositol-specific, Y domain domain containing protein
		TRINITY_DN9354_c0_g1_i17	TRINITY_DN9354_c0_g1	Os01t0738500-01	338	491	591	1.81e-29	1	30828776	30832255	Phospholipase C, phosphatidylinositol-specific, Y domain domain containing protein
		TRINITY_DN9354_c0_g1_i18	TRINITY_DN9354_c0_g1	Os01t0738500-01	106	349	591	1.73e-39	1	30828776	30832255	Phospholipase C, phosphatidylinositol-specific, Y domain domain containing protein
		TRINITY_DN9354_c0_g1_i20	TRINITY_DN9354_c0_g1	Os01t0531200-01	73	494	692	1.22e-67	1	19115283	19122409	Phospholipase C, phosphatidylinositol-specific, Y domain domain containing protein
		TRINITY_DN9354_c0_g1_i5	TRINITY_DN9354_c0_g1	Os01t0738500-01	70	491	591	1.17e-66	1	30828776	30832255	Phospholipase C, phosphatidylinositol-specific, Y domain domain containing protein
		TRINITY_DN9354_c0_g1_i7	TRINITY_DN9354_c0_g1	Os02t0592600-01	78	499	776	2.03e-67	2	22934104	22939899	Phospholipase C, phosphatidylinositol-specific, Y domain domain containing protein
		TRINITY_DN9354_c0_g1_i8	TRINITY_DN9354_c0_g1	Os02t0592600-01	78	499	776	3.6e-68	2	22934104	22939899	Phospholipase C, phosphatidylinositol-specific, Y domain domain containing protein
		TRINITY_DN93670_c0_g1_i1	TRINITY_DN93670_c0_g1	Os07t0642200-01	353	388	391	1.64e-11	7	26727638	26729979	Lipase, GDSL domain containing protein
		TRINITY_DN93760_c0_g1_i1	TRINITY_DN93760_c0_g1	Os05t0210100-01	298	317	370	4.9	5	6824564	6827293	Lipase, GDSL domain containing protein
		TRINITY_DN9438_c0_g2_i1	TRINITY_DN9438_c0_g2	Os06t0351500-01	248	274	378	0.084	6	14281547	14290711	Lipase, GDSL domain containing protein
		TRINITY_DN94548_c0_g1_i1	TRINITY_DN94548_c0_g1	Os03t0289300-00	475	501	639	0.74	3	10024083	10027655	Similar to Phosphoinositide-specific phospholipase C
		TRINITY_DN94638_c0_g1_i1	TRINITY_DN94638_c0_g1	Os02t0120200-01	357	380	910	0.002	2	1061877	1066211	Similar to Phospholipase D nu-2 (Fragment)
		TRINITY_DN94824_c0_g1_i1	TRINITY_DN94824_c0_g1	Os06t0531900-01	187	230	395	0.093	6	19866072	19870004	Lipase, GDSL domain containing protein
		TRINITY_DN95365_c0_g1_i1	TRINITY_DN95365_c0_g1	Os03t0310000-01	327	366	367	7.66e-12	3	11059852	11062156	Lipase, GDSL domain containing protein
		TRINITY_DN95400_c0_g1_i1	TRINITY_DN95400_c0_g1	Os03t0708000-01	45	76	163	0.24	3	28548351	28549923	Phospholipase A2 family protein
		TRINITY_DN95417_c0_g1_i1	TRINITY_DN95417_c0_g1	Os03t0826600-01	117	147	545	8.7e-11	3	34724328	34727241	Similar to Phospholipase (Fragment)
		TRINITY_DN960_c0_g1_i3	TRINITY_DN960_c0_g1	Os09t0247600-01	61	95	356	1.2	9	3581289	3586049	Lipase, GDSL domain containing protein
		TRINITY_DN9622_c0_g1_i1	TRINITY_DN9622_c0_g1	Os05t0159200-01	100	350	431	4.31e-113	5	3492717	3496759	Lipase, GDSL domain containing protein
		TRINITY_DN9622_c0_g1_i2	TRINITY_DN9622_c0_g1	Os01t0329900-01	150	435	436	1e-113	1	12734098	12738081	Similar to Lipase homolog (Fragment)
		TRINITY_DN9622_c0_g1_i3	TRINITY_DN9622_c0_g1	Os01t0329900-01	150	435	436	4.16e-111	1	12734098	12738081	Similar to Lipase homolog (Fragment)
		TRINITY_DN9622_c0_g1_i4	TRINITY_DN9622_c0_g1	Os01t0329900-01	150	435	436	4.48e-111	1	12734098	12738081	Similar to Lipase homolog (Fragment)
		TRINITY_DN9622_c0_g1_i5	TRINITY_DN9622_c0_g1	Os05t0159200-01	100	211	431	6.19e-57	5	3492717	3496759	Lipase, GDSL domain containing protein
		TRINITY_DN9622_c0_g1_i6	TRINITY_DN9622_c0_g1	Os01t0329900-01	261	435	436	5.85e-67	1	12734098	12738081	Similar to Lipase homolog (Fragment)
		TRINITY_DN9622_c0_g1_i7	TRINITY_DN9622_c0_g1	Os01t0329900-01	150	353	436	3.62e-74	1	12734098	12738081	Similar to Lipase homolog (Fragment)
		TRINITY_DN9622_c0_g1_i8	TRINITY_DN9622_c0_g1	Os01t0329900-01	150	353	436	1.23e-74	1	12734098	12738081	Similar to Lipase homolog (Fragment)
		TRINITY_DN9622_c0_g1_i9	TRINITY_DN9622_c0_g1	Os01t0329900-01	100	435	436	7.35e-155	1	12734098	12738081	Similar to Lipase homolog (Fragment)
		TRINITY_DN9622_c0_g2_i1	TRINITY_DN9622_c0_g2	Os05t0159200-01	261	431	431	1.19e-94	5	3492717	3496759	Lipase, GDSL domain containing protein
		TRINITY_DN9622_c0_g2_i2	TRINITY_DN9622_c0_g2	Os05t0159200-01	142	263	431	5.99e-90	5	3492717	3496759	Lipase, GDSL domain containing protein
		TRINITY_DN9622_c0_g2_i3	TRINITY_DN9622_c0_g2	Os05t0159200-01	142	431	431	8.12e-168	5	3492717	3496759	Lipase, GDSL domain containing protein
		TRINITY_DN9622_c0_g2_i4	TRINITY_DN9622_c0_g2	Os05t0159200-01	2	263	431	1.92e-122	5	3492717	3496759	Lipase, GDSL domain containing protein
		TRINITY_DN9622_c0_g2_i5	TRINITY_DN9622_c0_g2	Os05t0159200-01	142	431	431	7.45e-168	5	3492717	3496759	Lipase, GDSL domain containing protein
		TRINITY_DN9622_c0_g2_i6	TRINITY_DN9622_c0_g2	Os05t0159200-01	2	431	431	0	5	3492717	3496759	Lipase, GDSL domain containing protein
		TRINITY_DN96298_c0_g2_i4	TRINITY_DN96298_c0_g2	Os07t0520900-02	1004	1052	1226	0.48	7	20115227	20123058	Similar to galactolipase/ phospholipase
		TRINITY_DN96534_c0_g1_i1	TRINITY_DN96534_c0_g1	Os10t0524400-02	456	472	521	6.5	10	20384129	20386085	Similar to Phospholipase D beta 2
		TRINITY_DN96564_c0_g1_i1	TRINITY_DN96564_c0_g1	Os11t0655800-01	104	184	366	7.72e-07	11	26263729	26267141	Lipase, class 3 family protein
		TRINITY_DN965_c0_g1_i2	TRINITY_DN965_c0_g1	Os04t0489100-01	627	722	788	1.1	4	24431489	24440479	Lipase, class 3 family protein
		TRINITY_DN96673_c0_g1_i1	TRINITY_DN96673_c0_g1	Os07t0668700-01	240	262	358	2.1	7	28240466	28245407	Lipase, class 3 family protein
		TRINITY_DN9697_c0_g1_i1	TRINITY_DN9697_c0_g1	Os10t0521500-01	9	353	353	0	10	20181672	20185391	Esterase/lipase/thioesterase domain containing protein
		TRINITY_DN9697_c0_g1_i2	TRINITY_DN9697_c0_g1	Os10t0521500-01	95	353	353	7.96e-147	10	20181672	20185391	Esterase/lipase/thioesterase domain containing protein
		TRINITY_DN9697_c0_g1_i3	TRINITY_DN9697_c0_g1	Os10t0521500-01	98	353	353	4.67e-146	10	20181672	20185391	Esterase/lipase/thioesterase domain containing protein
		TRINITY_DN9697_c0_g1_i4	TRINITY_DN9697_c0_g1	Os10t0521500-01	9	353	353	3.85e-179	10	20181672	20185391	Esterase/lipase/thioesterase domain containing protein
		TRINITY_DN9697_c0_g1_i5	TRINITY_DN9697_c0_g1	Os10t0521500-01	98	353	353	5.25e-146	10	20181672	20185391	Esterase/lipase/thioesterase domain containing protein
		TRINITY_DN9697_c0_g1_i6	TRINITY_DN9697_c0_g1	Os10t0521500-01	95	353	353	8.93e-147	10	20181672	20185391	Esterase/lipase/thioesterase domain containing protein
		TRINITY_DN9697_c0_g2_i1	TRINITY_DN9697_c0_g2	Os10t0521500-01	9	96	353	1.04e-17	10	20181672	20185391	Esterase/lipase/thioesterase domain containing protein
		TRINITY_DN9697_c0_g3_i1	TRINITY_DN9697_c0_g3	Os10t0521500-01	95	158	353	7.19e-23	10	20181672	20185391	Esterase/lipase/thioesterase domain containing protein
		TRINITY_DN9706_c0_g3_i1	TRINITY_DN9706_c0_g3	Os07t0520900-02	333	391	1226	0.00043	7	20115227	20123058	Similar to galactolipase/ phospholipase
		TRINITY_DN9708_c0_g1_i12	TRINITY_DN9708_c0_g1	Os06t0725200-01	180	213	368	3.8	6	30838067	30839951	Lipase, GDSL domain containing protein
		TRINITY_DN9708_c0_g1_i9	TRINITY_DN9708_c0_g1	Os06t0725200-01	180	213	368	2.8	6	30838067	30839951	Lipase, GDSL domain containing protein
		TRINITY_DN97474_c0_g1_i1	TRINITY_DN97474_c0_g1	Os05t0419800-01	214	272	393	3.6	5	20586257	20590851	Lipase, GDSL domain containing protein
		TRINITY_DN9750_c0_g1_i5	TRINITY_DN9750_c0_g1	Os02t0633000-00	112	175	337	2.4	2	25361374	25365608	Lipase, class 3 domain containing protein
		TRINITY_DN97571_c0_g1_i1	TRINITY_DN97571_c0_g1	Os02t0189200-01	267	345	377	0.54	2	4942762	4944255	Lipase, GDSL domain containing protein
		TRINITY_DN97877_c0_g1_i1	TRINITY_DN97877_c0_g1	Os06t0649900-01	383	435	512	0.92	6	26575128	26579581	Phospholipase D/Transphosphatidylase domain containing protein
		TRINITY_DN9789_c0_g1_i1	TRINITY_DN9789_c0_g1	Os08t0475000-00	16	39	343	1.5	8	23408421	23409662	Lipase, GDXG, active site domain containing protein
		TRINITY_DN97952_c0_g1_i1	TRINITY_DN97952_c0_g1	Os04t0650200-01	95	198	355	1.91e-19	4	33132306	33134251	Lipase, GDSL domain containing protein
[truncated: 41 more rows]
