# Supplementary material for: When genes turn traitor: de novo transcriptomics uncovers pearl millet’s rancidity machinery
Source: Front Plant Sci. 2025 Nov 17;16:1677082. doi: 10.3389/fpls.2025.1677082 (PMC12666563; doi:10.3389/fpls.2025.1677082)
Supplement: Supplementary file 9 [file DataSheet7.xlsx]

## Sheet: Sheet1
		Table S10. List of Lipoxygenase genes identified from landraces, hybrid and composite of pearl millet uisng de novo transcriptome sequencing
		Trinity_ID	Trinity_Gene_ID	Rice_TranscriptID_ Based_on_Homology	Transcript_Start_ Based_on_Homology	Transcript_End_ Based_on_Homology	Transcript length	evalue	Chromosome	Transcript_Start	Transcript_End	Description
		TRINITY_DN10043_c1_g1_i1	TRINITY_DN10043_c1_g1	Os04t0447100-02	835	908	922	4.65e-18	4	22304995	22309225	Similar to Lipoxygenase
		TRINITY_DN101745_c0_g1_i1	TRINITY_DN101745_c0_g1	Os11t0575600-01	87	125	868	1.1	11	21675029	21684772	Similar to Lipoxygenase (Fragment)
		TRINITY_DN101745_c0_g1_i2	TRINITY_DN101745_c0_g1	Os11t0575600-01	87	125	868	1.2	11	21675029	21684772	Similar to Lipoxygenase (Fragment)
		TRINITY_DN10244_c0_g1_i2	TRINITY_DN10244_c0_g1	Os08t0509100-01	805	859	941	4.3	8	25241037	25250038	Similar to Lipoxygenase, chloroplast precursor (EC 1.13.11.12)
		TRINITY_DN105535_c0_g1_i1	TRINITY_DN105535_c0_g1	Os03t0700400-01	399	431	866	0.58	3	28090066	28094467	Lipoxygenase-3, Generation of stale flavo
		TRINITY_DN105618_c0_g1_i1	TRINITY_DN105618_c0_g1	Os10t0361000-01	118	156	164	1.4	10	11110251	11110999	Lipoxygenase, LH2 domain containing protein
		TRINITY_DN106988_c0_g2_i1	TRINITY_DN106988_c0_g2	Os12t0559200-02	606	679	751	1.8	12	22854591	22858110	Lipoxygenase (EC 1.13.11.12)
		TRINITY_DN111005_c0_g1_i1	TRINITY_DN111005_c0_g1	Os03t0738600-01	316	389	870	3.13e-36	3	30315456	30318959	Lipoxygenase, Seed germination and longevit
		TRINITY_DN112458_c0_g1_i1	TRINITY_DN112458_c0_g1	Os03t0700400-01	721	739	866	3.2	3	28090066	28094467	Lipoxygenase-3, Generation of stale flavo
		TRINITY_DN115056_c0_g1_i1	TRINITY_DN115056_c0_g1	Os08t0509100-01	574	599	941	1.5	8	25241037	25250038	Similar to Lipoxygenase, chloroplast precursor (EC 1.13.11.12)
		TRINITY_DN117056_c0_g1_i1	TRINITY_DN117056_c0_g1	Os03t0700400-01	209	236	866	4.1	3	28090066	28094467	Lipoxygenase-3, Generation of stale flavo
		TRINITY_DN117510_c0_g1_i1	TRINITY_DN117510_c0_g1	Os03t0700400-01	725	749	866	4.7	3	28090066	28094467	Lipoxygenase-3, Generation of stale flavo
		TRINITY_DN117510_c0_g1_i2	TRINITY_DN117510_c0_g1	Os03t0700400-01	725	749	866	4	3	28090066	28094467	Lipoxygenase-3, Generation of stale flavo
		TRINITY_DN118950_c0_g1_i1	TRINITY_DN118950_c0_g1	Os08t0509100-01	531	563	941	1.4	8	25241037	25250038	Similar to Lipoxygenase, chloroplast precursor (EC 1.13.11.12)
		TRINITY_DN120868_c0_g1_i1	TRINITY_DN120868_c0_g1	Os02t0194700-01	421	447	926	1.5	2	5276686	5282626	Similar to Lipoxygenase 2.3, chloroplast precursor (EC 1.13.11.12) (LOX2:Hv:3)
		TRINITY_DN125228_c1_g2_i1	TRINITY_DN125228_c1_g2	Os05t0304600-01	769	814	847	0.6	5	13734777	13740470	Similar to Lipoxygenase (Fragment)
		TRINITY_DN128120_c0_g1_i1	TRINITY_DN128120_c0_g1	Os03t0700400-01	45	69	866	0.00011	3	28090066	28094467	Lipoxygenase-3, Generation of stale flavo
		TRINITY_DN129759_c0_g1_i1	TRINITY_DN129759_c0_g1	Os08t0509100-01	312	332	941	1	8	25241037	25250038	Similar to Lipoxygenase, chloroplast precursor (EC 1.13.11.12)
		TRINITY_DN1297_c1_g1_i1	TRINITY_DN1297_c1_g1	Os02t0194700-01	129	158	926	3.8	2	5276686	5282626	Similar to Lipoxygenase 2.3, chloroplast precursor (EC 1.13.11.12) (LOX2:Hv:3)
		TRINITY_DN1323_c0_g1_i1	TRINITY_DN1323_c0_g1	Os02t0194700-01	64	873	926	0	2	5276686	5282626	Similar to Lipoxygenase 2.3, chloroplast precursor (EC 1.13.11.12) (LOX2:Hv:3)
		TRINITY_DN1323_c0_g1_i2	TRINITY_DN1323_c0_g1	Os02t0194700-01	64	922	926	0	2	5276686	5282626	Similar to Lipoxygenase 2.3, chloroplast precursor (EC 1.13.11.12) (LOX2:Hv:3)
		TRINITY_DN1323_c0_g1_i3	TRINITY_DN1323_c0_g1	Os02t0194700-01	64	473	926	1.37e-172	2	5276686	5282626	Similar to Lipoxygenase 2.3, chloroplast precursor (EC 1.13.11.12) (LOX2:Hv:3)
		TRINITY_DN1323_c0_g1_i4	TRINITY_DN1323_c0_g1	Os02t0194700-01	214	873	926	0	2	5276686	5282626	Similar to Lipoxygenase 2.3, chloroplast precursor (EC 1.13.11.12) (LOX2:Hv:3)
		TRINITY_DN1323_c0_g1_i5	TRINITY_DN1323_c0_g1	Os02t0194700-01	214	922	926	0	2	5276686	5282626	Similar to Lipoxygenase 2.3, chloroplast precursor (EC 1.13.11.12) (LOX2:Hv:3)
		TRINITY_DN1323_c0_g1_i6	TRINITY_DN1323_c0_g1	Os02t0194700-01	64	922	926	0	2	5276686	5282626	Similar to Lipoxygenase 2.3, chloroplast precursor (EC 1.13.11.12) (LOX2:Hv:3)
		TRINITY_DN1323_c0_g1_i7	TRINITY_DN1323_c0_g1	Os02t0194700-01	64	922	926	0	2	5276686	5282626	Similar to Lipoxygenase 2.3, chloroplast precursor (EC 1.13.11.12) (LOX2:Hv:3)
		TRINITY_DN137264_c0_g1_i1	TRINITY_DN137264_c0_g1	Os02t0194700-01	327	365	926	0.007	2	5276686	5282626	Similar to Lipoxygenase 2.3, chloroplast precursor (EC 1.13.11.12) (LOX2:Hv:3)
		TRINITY_DN139287_c0_g1_i1	TRINITY_DN139287_c0_g1	Os03t0700400-01	387	431	866	0.29	3	28090066	28094467	Lipoxygenase-3, Generation of stale flavo
		TRINITY_DN139773_c0_g1_i1	TRINITY_DN139773_c0_g1	Os12t0559200-01	779	873	922	1.19e-35	12	22854749	22860198	Lipoxygenase (EC 1.13.11.12)
		TRINITY_DN144255_c0_g1_i1	TRINITY_DN144255_c0_g1	Os03t0700700-01	333	370	877	2.1	3	28106903	28113286	Similar to Lipoxygenase (Fragment)
		TRINITY_DN144882_c0_g1_i1	TRINITY_DN144882_c0_g1	Os08t0508800-01	489	520	924	2.6	8	25216460	25224078	Lipoxygenase, chloroplast precursor (EC 1.13.11.12)
		TRINITY_DN145175_c0_g1_i1	TRINITY_DN145175_c0_g1	Os05t0304600-01	753	793	847	0.049	5	13734777	13740470	Similar to Lipoxygenase (Fragment)
		TRINITY_DN14586_c0_g4_i1	TRINITY_DN14586_c0_g4	Os03t0700400-01	699	722	866	5.8	3	28090066	28094467	Lipoxygenase-3, Generation of stale flavo
		TRINITY_DN146855_c0_g1_i1	TRINITY_DN146855_c0_g1	Os11t0575600-01	434	450	868	1	11	21675029	21684772	Similar to Lipoxygenase (Fragment)
		TRINITY_DN14990_c0_g1_i2	TRINITY_DN14990_c0_g1	Os02t0194700-01	128	143	926	0.94	2	5276686	5282626	Similar to Lipoxygenase 2.3, chloroplast precursor (EC 1.13.11.12) (LOX2:Hv:3)
		TRINITY_DN150081_c0_g1_i1	TRINITY_DN150081_c0_g1	Os02t0753300-01	51	87	193	1.12e-17	2	31676474	31677436	Lipoxygenase, LH2 domain containing protein
		TRINITY_DN150655_c0_g1_i1	TRINITY_DN150655_c0_g1	Os03t0700400-01	291	359	866	8.58e-24	3	28090066	28094467	Lipoxygenase-3, Generation of stale flavo
		TRINITY_DN15106_c0_g1_i3	TRINITY_DN15106_c0_g1	Os11t0575600-01	338	407	868	0.62	11	21675029	21684772	Similar to Lipoxygenase (Fragment)
		TRINITY_DN151657_c0_g1_i1	TRINITY_DN151657_c0_g1	Os03t0738600-01	538	562	870	1.5	3	30315456	30318959	Lipoxygenase, Seed germination and longevit
		TRINITY_DN151949_c0_g1_i1	TRINITY_DN151949_c0_g1	Os03t0700400-01	166	178	866	1.1	3	28090066	28094467	Lipoxygenase-3, Generation of stale flavo
		TRINITY_DN152268_c0_g1_i1	TRINITY_DN152268_c0_g1	Os05t0355800-00	121	173	213	4.5	5	16871732	16872373	Similar to Lipoxygenase
		TRINITY_DN155841_c0_g1_i1	TRINITY_DN155841_c0_g1	Os03t0738600-01	528	547	870	7.3	3	30315456	30318959	Lipoxygenase, Seed germination and longevit
		TRINITY_DN15935_c0_g1_i1	TRINITY_DN15935_c0_g1	Os05t0304600-01	397	847	847	0	5	13734777	13740470	Similar to Lipoxygenase (Fragment)
		TRINITY_DN15935_c0_g1_i10	TRINITY_DN15935_c0_g1	Os05t0304600-01	1	502	847	0	5	13734777	13740470	Similar to Lipoxygenase (Fragment)
		TRINITY_DN15935_c0_g1_i12	TRINITY_DN15935_c0_g1	Os05t0304600-01	1	229	847	1.77e-84	5	13734777	13740470	Similar to Lipoxygenase (Fragment)
		TRINITY_DN15935_c0_g1_i13	TRINITY_DN15935_c0_g1	Os05t0304600-01	397	847	847	0	5	13734777	13740470	Similar to Lipoxygenase (Fragment)
		TRINITY_DN15935_c0_g1_i15	TRINITY_DN15935_c0_g1	Os05t0304600-01	1	847	847	0	5	13734777	13740470	Similar to Lipoxygenase (Fragment)
		TRINITY_DN15935_c0_g1_i16	TRINITY_DN15935_c0_g1	Os05t0304600-01	1	847	847	0	5	13734777	13740470	Similar to Lipoxygenase (Fragment)
		TRINITY_DN15935_c0_g1_i3	TRINITY_DN15935_c0_g1	Os05t0304600-01	1	847	847	0	5	13734777	13740470	Similar to Lipoxygenase (Fragment)
		TRINITY_DN15935_c0_g1_i4	TRINITY_DN15935_c0_g1	Os05t0304600-01	1	847	847	0	5	13734777	13740470	Similar to Lipoxygenase (Fragment)
		TRINITY_DN15935_c0_g1_i6	TRINITY_DN15935_c0_g1	Os05t0304600-01	152	377	847	9.72e-104	5	13734777	13740470	Similar to Lipoxygenase (Fragment)
		TRINITY_DN15935_c0_g1_i7	TRINITY_DN15935_c0_g1	Os05t0304600-01	1	229	847	3.37e-86	5	13734777	13740470	Similar to Lipoxygenase (Fragment)
		TRINITY_DN15935_c0_g1_i9	TRINITY_DN15935_c0_g1	Os05t0304600-01	1	847	847	0	5	13734777	13740470	Similar to Lipoxygenase (Fragment)
		TRINITY_DN162356_c0_g1_i1	TRINITY_DN162356_c0_g1	Os02t0194700-01	857	891	926	0.85	2	5276686	5282626	Similar to Lipoxygenase 2.3, chloroplast precursor (EC 1.13.11.12) (LOX2:Hv:3)
		TRINITY_DN163722_c0_g1_i1	TRINITY_DN163722_c0_g1	Os12t0560200-00	20	68	99	0.68	12	22936472	22936772	Similar to Lipoxygenase
		TRINITY_DN1669_c0_g1_i1	TRINITY_DN1669_c0_g1	Os04t0447100-01	600	647	796	0.3	4	22305669	22309225	Similar to Lipoxygenase
		TRINITY_DN167359_c0_g1_i1	TRINITY_DN167359_c0_g1	Os04t0447100-02	57	127	922	5.34e-08	4	22304995	22309225	Similar to Lipoxygenase
		TRINITY_DN1673_c0_g1_i1	TRINITY_DN1673_c0_g1	Os02t0753300-01	23	184	193	1.85e-89	2	31676474	31677436	Lipoxygenase, LH2 domain containing protein
		TRINITY_DN1673_c0_g1_i2	TRINITY_DN1673_c0_g1	Os02t0753300-01	51	184	193	4.69e-84	2	31676474	31677436	Lipoxygenase, LH2 domain containing protein
		TRINITY_DN168848_c0_g1_i1	TRINITY_DN168848_c0_g1	Os12t0559200-01	724	761	922	1.3	12	22854749	22860198	Lipoxygenase (EC 1.13.11.12)
		TRINITY_DN17213_c0_g2_i1	TRINITY_DN17213_c0_g2	Os03t0700400-01	165	186	866	0.33	3	28090066	28094467	Lipoxygenase-3, Generation of stale flavo
		TRINITY_DN173879_c0_g1_i1	TRINITY_DN173879_c0_g1	Os03t0700700-01	27	58	877	1.9	3	28106903	28113286	Similar to Lipoxygenase (Fragment)
		TRINITY_DN174426_c0_g1_i1	TRINITY_DN174426_c0_g1	Os03t0700400-01	106	134	866	0.95	3	28090066	28094467	Lipoxygenase-3, Generation of stale flavo
		TRINITY_DN175911_c0_g1_i1	TRINITY_DN175911_c0_g1	Os02t0753300-01	110	156	193	0.65	2	31676474	31677436	Lipoxygenase, LH2 domain containing protein
		TRINITY_DN176576_c0_g1_i1	TRINITY_DN176576_c0_g1	Os03t0700400-01	536	691	866	3.69e-76	3	28090066	28094467	Lipoxygenase-3, Generation of stale flavo
		TRINITY_DN176841_c0_g1_i1	TRINITY_DN176841_c0_g1	Os02t0194700-01	576	604	926	1.7	2	5276686	5282626	Similar to Lipoxygenase 2.3, chloroplast precursor (EC 1.13.11.12) (LOX2:Hv:3)
		TRINITY_DN178620_c0_g1_i1	TRINITY_DN178620_c0_g1	Os02t0300900-00	35	72	220	2.4	2	11577042	11577704	Similar to Lipoxygenase
		TRINITY_DN18243_c0_g2_i1	TRINITY_DN18243_c0_g2	Os05t0304600-02	549	565	696	1.6	5	13736051	13740445	Similar to Lipoxygenase (Fragment)
		TRINITY_DN183742_c0_g1_i1	TRINITY_DN183742_c0_g1	Os05t0304600-01	706	775	847	0.41	5	13734777	13740470	Similar to Lipoxygenase (Fragment)
		TRINITY_DN183982_c0_g1_i1	TRINITY_DN183982_c0_g1	Os05t0304600-01	430	452	847	8.8	5	13734777	13740470	Similar to Lipoxygenase (Fragment)
		TRINITY_DN18453_c0_g1_i2	TRINITY_DN18453_c0_g1	Os12t0559200-01	533	546	922	0.86	12	22854749	22860198	Lipoxygenase (EC 1.13.11.12)
		TRINITY_DN18572_c0_g1_i1	TRINITY_DN18572_c0_g1	Os02t0194700-01	422	440	926	1.73e-05	2	5276686	5282626	Similar to Lipoxygenase 2.3, chloroplast precursor (EC 1.13.11.12) (LOX2:Hv:3)
		TRINITY_DN185816_c0_g1_i1	TRINITY_DN185816_c0_g1	Os04t0447100-02	200	234	922	2.5	4	22304995	22309225	Similar to Lipoxygenase
		TRINITY_DN186309_c0_g1_i1	TRINITY_DN186309_c0_g1	Os03t0700700-01	502	533	877	0.3	3	28106903	28113286	Similar to Lipoxygenase (Fragment)
		TRINITY_DN186792_c0_g1_i1	TRINITY_DN186792_c0_g1	Os08t0508800-01	502	567	924	5.2	8	25216460	25224078	Lipoxygenase, chloroplast precursor (EC 1.13.11.12)
		TRINITY_DN186992_c0_g1_i1	TRINITY_DN186992_c0_g1	Os03t0700700-01	368	414	877	2.5	3	28106903	28113286	Similar to Lipoxygenase (Fragment)
		TRINITY_DN187131_c0_g1_i1	TRINITY_DN187131_c0_g1	Os04t0447100-01	466	491	796	2.4	4	22305669	22309225	Similar to Lipoxygenase
		TRINITY_DN190104_c0_g1_i1	TRINITY_DN190104_c0_g1	Os02t0194700-01	589	620	926	4.5	2	5276686	5282626	Similar to Lipoxygenase 2.3, chloroplast precursor (EC 1.13.11.12) (LOX2:Hv:3)
		TRINITY_DN190869_c0_g1_i1	TRINITY_DN190869_c0_g1	Os10t0361000-01	30	73	164	6.69e-15	10	11110251	11110999	Lipoxygenase, LH2 domain containing protein
		TRINITY_DN191701_c0_g1_i1	TRINITY_DN191701_c0_g1	Os05t0304600-01	324	357	847	3	5	13734777	13740470	Similar to Lipoxygenase (Fragment)
		TRINITY_DN1932_c0_g1_i1	TRINITY_DN1932_c0_g1	Os08t0509100-01	521	941	941	0	8	25241037	25250038	Similar to Lipoxygenase, chloroplast precursor (EC 1.13.11.12)
		TRINITY_DN197723_c0_g1_i1	TRINITY_DN197723_c0_g1	Os05t0304600-01	192	222	847	0.63	5	13734777	13740470	Similar to Lipoxygenase (Fragment)
		TRINITY_DN19831_c0_g2_i1	TRINITY_DN19831_c0_g2	Os03t0700400-01	344	381	866	6.6	3	28090066	28094467	Lipoxygenase-3, Generation of stale flavo
		TRINITY_DN198476_c0_g1_i1	TRINITY_DN198476_c0_g1	Os10t0361000-01	38	81	164	0.79	10	11110251	11110999	Lipoxygenase, LH2 domain containing protein
		TRINITY_DN202311_c0_g1_i1	TRINITY_DN202311_c0_g1	Os05t0304600-01	628	680	847	0.17	5	13734777	13740470	Similar to Lipoxygenase (Fragment)
		TRINITY_DN202506_c0_g1_i1	TRINITY_DN202506_c0_g1	Os03t0738600-01	232	263	870	1.3	3	30315456	30318959	Lipoxygenase, Seed germination and longevit
		TRINITY_DN203409_c0_g1_i1	TRINITY_DN203409_c0_g1	Os12t0559200-02	224	339	751	1.61e-60	12	22854591	22858110	Lipoxygenase (EC 1.13.11.12)
		TRINITY_DN207750_c0_g1_i1	TRINITY_DN207750_c0_g1	Os10t0361300-00	71	112	163	0.81	10	11124394	11124885	Lipoxygenase, LH2 domain containing protein
		TRINITY_DN208175_c0_g1_i1	TRINITY_DN208175_c0_g1	Os03t0700400-01	161	177	866	0.62	3	28090066	28094467	Lipoxygenase-3, Generation of stale flavo
		TRINITY_DN208225_c0_g1_i1	TRINITY_DN208225_c0_g1	Os03t0700400-01	351	433	866	2.52e-44	3	28090066	28094467	Lipoxygenase-3, Generation of stale flavo
		TRINITY_DN208438_c0_g1_i1	TRINITY_DN208438_c0_g1	Os05t0355800-00	105	139	213	5.6	5	16871732	16872373	Similar to Lipoxygenase
		TRINITY_DN209673_c0_g1_i1	TRINITY_DN209673_c0_g1	Os02t0194700-01	205	228	926	4.1	2	5276686	5282626	Similar to Lipoxygenase 2.3, chloroplast precursor (EC 1.13.11.12) (LOX2:Hv:3)
		TRINITY_DN210305_c0_g1_i1	TRINITY_DN210305_c0_g1	Os04t0447100-02	230	306	922	1.2e-30	4	22304995	22309225	Similar to Lipoxygenase
		TRINITY_DN21031_c0_g1_i1	TRINITY_DN21031_c0_g1	Os08t0509100-01	350	384	941	9.7	8	25241037	25250038	Similar to Lipoxygenase, chloroplast precursor (EC 1.13.11.12)
		TRINITY_DN210590_c0_g1_i1	TRINITY_DN210590_c0_g1	Os11t0575600-01	360	424	868	3.9	11	21675029	21684772	Similar to Lipoxygenase (Fragment)
		TRINITY_DN212253_c0_g1_i1	TRINITY_DN212253_c0_g1	Os04t0447100-01	131	164	796	4	4	22305669	22309225	Similar to Lipoxygenase
		TRINITY_DN212277_c0_g1_i1	TRINITY_DN212277_c0_g1	Os05t0304600-01	577	597	847	1.8	5	13734777	13740470	Similar to Lipoxygenase (Fragment)
		TRINITY_DN212470_c0_g1_i1	TRINITY_DN212470_c0_g1	Os08t0508800-01	194	227	924	3.6	8	25216460	25224078	Lipoxygenase, chloroplast precursor (EC 1.13.11.12)
		TRINITY_DN215267_c0_g1_i1	TRINITY_DN215267_c0_g1	Os03t0700700-04	190	237	443	0.28	3	28111531	28113274	Similar to Lipoxygenase (Fragment)
		TRINITY_DN2159_c0_g1_i1	TRINITY_DN2159_c0_g1	Os03t0700700-01	249	877	877	0	3	28106903	28113286	Similar to Lipoxygenase (Fragment)
		TRINITY_DN2159_c0_g1_i10	TRINITY_DN2159_c0_g1	Os03t0700700-01	168	617	877	0	3	28106903	28113286	Similar to Lipoxygenase (Fragment)
		TRINITY_DN2159_c0_g1_i11	TRINITY_DN2159_c0_g1	Os03t0700700-01	249	617	877	0	3	28106903	28113286	Similar to Lipoxygenase (Fragment)
		TRINITY_DN2159_c0_g1_i12	TRINITY_DN2159_c0_g1	Os03t0700700-01	168	877	877	0	3	28106903	28113286	Similar to Lipoxygenase (Fragment)
		TRINITY_DN2159_c0_g1_i13	TRINITY_DN2159_c0_g1	Os03t0700700-01	249	877	877	0	3	28106903	28113286	Similar to Lipoxygenase (Fragment)
		TRINITY_DN2159_c0_g1_i2	TRINITY_DN2159_c0_g1	Os03t0700700-01	168	877	877	0	3	28106903	28113286	Similar to Lipoxygenase (Fragment)
		TRINITY_DN2159_c0_g1_i3	TRINITY_DN2159_c0_g1	Os03t0700700-01	168	877	877	0	3	28106903	28113286	Similar to Lipoxygenase (Fragment)
		TRINITY_DN2159_c0_g1_i4	TRINITY_DN2159_c0_g1	Os03t0700700-01	249	877	877	0	3	28106903	28113286	Similar to Lipoxygenase (Fragment)
		TRINITY_DN2159_c0_g1_i5	TRINITY_DN2159_c0_g1	Os03t0700700-01	249	529	877	1.41e-155	3	28106903	28113286	Similar to Lipoxygenase (Fragment)
		TRINITY_DN2159_c0_g1_i6	TRINITY_DN2159_c0_g1	Os03t0700700-01	168	529	877	0	3	28106903	28113286	Similar to Lipoxygenase (Fragment)
		TRINITY_DN2159_c0_g1_i7	TRINITY_DN2159_c0_g1	Os03t0700700-01	168	617	877	0	3	28106903	28113286	Similar to Lipoxygenase (Fragment)
		TRINITY_DN2159_c0_g1_i8	TRINITY_DN2159_c0_g1	Os03t0700700-01	4	361	877	2.87e-180	3	28106903	28113286	Similar to Lipoxygenase (Fragment)
		TRINITY_DN2159_c0_g1_i9	TRINITY_DN2159_c0_g1	Os03t0700700-01	72	361	877	9.51e-139	3	28106903	28113286	Similar to Lipoxygenase (Fragment)
		TRINITY_DN2159_c0_g2_i1	TRINITY_DN2159_c0_g2	Os03t0700400-01	1	234	866	7.13e-139	3	28090066	28094467	Lipoxygenase-3, Generation of stale flavo
		TRINITY_DN2159_c0_g3_i1	TRINITY_DN2159_c0_g3	Os03t0700400-01	222	866	866	0	3	28090066	28094467	Lipoxygenase-3, Generation of stale flavo
		TRINITY_DN2159_c1_g1_i1	TRINITY_DN2159_c1_g1	Os08t0509100-02	110	240	244	2.87e-42	8	25241038	25246140	Similar to Lipoxygenase, chloroplast precursor (EC 1.13.11.12)
		TRINITY_DN2159_c1_g1_i2	TRINITY_DN2159_c1_g1	Os08t0509100-01	110	431	941	5.34e-172	8	25241037	25250038	Similar to Lipoxygenase, chloroplast precursor (EC 1.13.11.12)
		TRINITY_DN2159_c1_g1_i3	TRINITY_DN2159_c1_g1	Os08t0509100-01	110	431	941	1.17e-167	8	25241037	25250038	Similar to Lipoxygenase, chloroplast precursor (EC 1.13.11.12)
		TRINITY_DN2159_c1_g1_i4	TRINITY_DN2159_c1_g1	Os08t0509100-01	110	143	941	1.34e-09	8	25241037	25250038	Similar to Lipoxygenase, chloroplast precursor (EC 1.13.11.12)
		TRINITY_DN2159_c1_g1_i5	TRINITY_DN2159_c1_g1	Os08t0509100-01	110	552	941	0	8	25241037	25250038	Similar to Lipoxygenase, chloroplast precursor (EC 1.13.11.12)
		TRINITY_DN21659_c1_g1_i3	TRINITY_DN21659_c1_g1	Os03t0738600-01	752	787	870	1.3	3	30315456	30318959	Lipoxygenase, Seed germination and longevit
		TRINITY_DN22318_c0_g1_i2	TRINITY_DN22318_c0_g1	Os10t0361900-00	88	167	167	3	10	11185582	11186269	Lipoxygenase, LH2 domain containing protein
		TRINITY_DN22574_c0_g2_i1	TRINITY_DN22574_c0_g2	Os02t0194700-01	584	605	926	9.5	2	5276686	5282626	Similar to Lipoxygenase 2.3, chloroplast precursor (EC 1.13.11.12) (LOX2:Hv:3)
		TRINITY_DN22_c2_g1_i1	TRINITY_DN22_c2_g1	Os08t0509100-01	300	336	941	3.7	8	25241037	25250038	Similar to Lipoxygenase, chloroplast precursor (EC 1.13.11.12)
		TRINITY_DN23040_c0_g4_i1	TRINITY_DN23040_c0_g4	Os02t0194700-02	235	263	679	6.3	2	5276758	5281599	Similar to Lipoxygenase 2.3, chloroplast precursor (EC 1.13.11.12) (LOX2:Hv:3)
		TRINITY_DN23219_c0_g2_i1	TRINITY_DN23219_c0_g2	Os02t0300900-00	160	188	220	3.7	2	11577042	11577704	Similar to Lipoxygenase
		TRINITY_DN24142_c0_g2_i1	TRINITY_DN24142_c0_g2	Os03t0738600-01	517	557	870	2.5	3	30315456	30318959	Lipoxygenase, Seed germination and longevit
		TRINITY_DN2418_c1_g1_i9	TRINITY_DN2418_c1_g1	Os05t0304600-01	615	628	847	3.8	5	13734777	13740470	Similar to Lipoxygenase (Fragment)
		TRINITY_DN25058_c0_g1_i5	TRINITY_DN25058_c0_g1	Os02t0194700-02	57	109	679	0.19	2	5276758	5281599	Similar to Lipoxygenase 2.3, chloroplast precursor (EC 1.13.11.12) (LOX2:Hv:3)
		TRINITY_DN25058_c0_g1_i8	TRINITY_DN25058_c0_g1	Os02t0194700-02	53	109	679	0.034	2	5276758	5281599	Similar to Lipoxygenase 2.3, chloroplast precursor (EC 1.13.11.12) (LOX2:Hv:3)
		TRINITY_DN26875_c0_g1_i1	TRINITY_DN26875_c0_g1	Os04t0447100-01	16	66	796	3.7	4	22305669	22309225	Similar to Lipoxygenase
		TRINITY_DN27483_c0_g1_i2	TRINITY_DN27483_c0_g1	Os03t0700400-01	164	210	866	7.93e-20	3	28090066	28094467	Lipoxygenase-3, Generation of stale flavo
		TRINITY_DN27483_c0_g1_i3	TRINITY_DN27483_c0_g1	Os03t0700400-01	164	210	866	1.17e-19	3	28090066	28094467	Lipoxygenase-3, Generation of stale flavo
		TRINITY_DN27483_c0_g1_i4	TRINITY_DN27483_c0_g1	Os03t0700400-01	155	210	866	1.04e-31	3	28090066	28094467	Lipoxygenase-3, Generation of stale flavo
		TRINITY_DN27483_c0_g1_i5	TRINITY_DN27483_c0_g1	Os03t0700400-01	164	210	866	8.74e-20	3	28090066	28094467	Lipoxygenase-3, Generation of stale flavo
		TRINITY_DN28198_c0_g1_i2	TRINITY_DN28198_c0_g1	Os05t0304600-01	211	249	847	1.2	5	13734777	13740470	Similar to Lipoxygenase (Fragment)
		TRINITY_DN28223_c0_g2_i1	TRINITY_DN28223_c0_g2	Os08t0508800-01	191	211	924	6.1	8	25216460	25224078	Lipoxygenase, chloroplast precursor (EC 1.13.11.12)
		TRINITY_DN29530_c0_g1_i1	TRINITY_DN29530_c0_g1	Os02t0194700-01	205	228	926	2.9	2	5276686	5282626	Similar to Lipoxygenase 2.3, chloroplast precursor (EC 1.13.11.12) (LOX2:Hv:3)
		TRINITY_DN30843_c0_g1_i1	TRINITY_DN30843_c0_g1	Os04t0447100-01	430	461	796	4.4	4	22305669	22309225	Similar to Lipoxygenase
		TRINITY_DN30888_c1_g3_i1	TRINITY_DN30888_c1_g3	Os12t0559200-02	688	717	751	3	12	22854591	22858110	Lipoxygenase (EC 1.13.11.12)
		TRINITY_DN31843_c0_g1_i1	TRINITY_DN31843_c0_g1	Os04t0447100-02	19	54	922	0.34	4	22304995	22309225	Similar to Lipoxygenase
		TRINITY_DN3368_c2_g1_i1	TRINITY_DN3368_c2_g1	Os08t0509100-01	283	310	941	4.6	8	25241037	25250038	Similar to Lipoxygenase, chloroplast precursor (EC 1.13.11.12)
		TRINITY_DN34262_c0_g1_i1	TRINITY_DN34262_c0_g1	Os03t0700700-01	521	564	877	3.6	3	28106903	28113286	Similar to Lipoxygenase (Fragment)
		TRINITY_DN34564_c0_g1_i1	TRINITY_DN34564_c0_g1	Os08t0508800-01	126	145	924	1.7	8	25216460	25224078	Lipoxygenase, chloroplast precursor (EC 1.13.11.12)
		TRINITY_DN3865_c2_g1_i3	TRINITY_DN3865_c2_g1	Os04t0447100-01	458	482	796	4.3	4	22305669	22309225	Similar to Lipoxygenase
		TRINITY_DN38883_c0_g1_i1	TRINITY_DN38883_c0_g1	Os03t0700400-01	671	701	866	1.8	3	28090066	28094467	Lipoxygenase-3, Generation of stale flavo
		TRINITY_DN39900_c0_g1_i1	TRINITY_DN39900_c0_g1	Os12t0559200-01	185	218	922	2	12	22854749	22860198	Lipoxygenase (EC 1.13.11.12)
		TRINITY_DN416_c0_g1_i1	TRINITY_DN416_c0_g1	Os02t0194700-01	903	922	926	3.76e-05	2	5276686	5282626	Similar to Lipoxygenase 2.3, chloroplast precursor (EC 1.13.11.12) (LOX2:Hv:3)
		TRINITY_DN43654_c0_g1_i1	TRINITY_DN43654_c0_g1	Os08t0508800-01	562	583	924	7.4	8	25216460	25224078	Lipoxygenase, chloroplast precursor (EC 1.13.11.12)
		TRINITY_DN446_c0_g1_i13	TRINITY_DN446_c0_g1	Os11t0575600-01	335	425	868	6.2	11	21675029	21684772	Similar to Lipoxygenase (Fragment)
		TRINITY_DN44898_c3_g1_i1	TRINITY_DN44898_c3_g1	Os12t0559200-01	133	196	922	6.7	12	22854749	22860198	Lipoxygenase (EC 1.13.11.12)
		TRINITY_DN46086_c0_g1_i1	TRINITY_DN46086_c0_g1	Os11t0575600-01	42	90	868	1.6	11	21675029	21684772	Similar to Lipoxygenase (Fragment)
		TRINITY_DN46193_c0_g1_i4	TRINITY_DN46193_c0_g1	Os03t0700400-01	644	690	866	8.4	3	28090066	28094467	Lipoxygenase-3, Generation of stale flavo
		TRINITY_DN46817_c0_g1_i1	TRINITY_DN46817_c0_g1	Os12t0559200-01	430	467	922	1.7	12	22854749	22860198	Lipoxygenase (EC 1.13.11.12)
		TRINITY_DN47720_c0_g2_i1	TRINITY_DN47720_c0_g2	Os08t0509100-01	299	329	941	2.7	8	25241037	25250038	Similar to Lipoxygenase, chloroplast precursor (EC 1.13.11.12)
		TRINITY_DN47720_c0_g2_i2	TRINITY_DN47720_c0_g2	Os08t0509100-01	299	329	941	1.7	8	25241037	25250038	Similar to Lipoxygenase, chloroplast precursor (EC 1.13.11.12)
		TRINITY_DN48576_c0_g1_i1	TRINITY_DN48576_c0_g1	Os08t0509100-01	742	765	941	1.2	8	25241037	25250038	Similar to Lipoxygenase, chloroplast precursor (EC 1.13.11.12)
		TRINITY_DN505_c0_g1_i19	TRINITY_DN505_c0_g1	Os03t0700700-01	362	434	877	3.11e-18	3	28106903	28113286	Similar to Lipoxygenase (Fragment)
		TRINITY_DN505_c0_g1_i2	TRINITY_DN505_c0_g1	Os03t0700700-01	362	434	877	6.3e-18	3	28106903	28113286	Similar to Lipoxygenase (Fragment)
		TRINITY_DN5118_c4_g1_i1	TRINITY_DN5118_c4_g1	Os11t0575600-01	498	524	868	2.1	11	21675029	21684772	Similar to Lipoxygenase (Fragment)
		TRINITY_DN53081_c0_g1_i1	TRINITY_DN53081_c0_g1	Os12t0559200-02	29	59	751	0.3	12	22854591	22858110	Lipoxygenase (EC 1.13.11.12)
		TRINITY_DN53351_c0_g1_i1	TRINITY_DN53351_c0_g1	Os02t0194700-01	276	287	926	1.8	2	5276686	5282626	Similar to Lipoxygenase 2.3, chloroplast precursor (EC 1.13.11.12) (LOX2:Hv:3)
		TRINITY_DN53594_c0_g1_i1	TRINITY_DN53594_c0_g1	Os02t0194700-01	527	588	926	0.073	2	5276686	5282626	Similar to Lipoxygenase 2.3, chloroplast precursor (EC 1.13.11.12) (LOX2:Hv:3)
		TRINITY_DN54403_c0_g1_i1	TRINITY_DN54403_c0_g1	Os03t0738600-01	798	827	870	1.4	3	30315456	30318959	Lipoxygenase, Seed germination and longevit
		TRINITY_DN55912_c0_g1_i2	TRINITY_DN55912_c0_g1	Os04t0447100-01	453	485	796	4.2	4	22305669	22309225	Similar to Lipoxygenase
		TRINITY_DN56441_c0_g1_i1	TRINITY_DN56441_c0_g1	Os03t0738600-01	833	866	870	1.5e-07	3	30315456	30318959	Lipoxygenase, Seed germination and longevit
		TRINITY_DN56698_c0_g1_i1	TRINITY_DN56698_c0_g1	Os08t0509100-01	299	355	941	0.51	8	25241037	25250038	Similar to Lipoxygenase, chloroplast precursor (EC 1.13.11.12)
		TRINITY_DN57948_c0_g1_i1	TRINITY_DN57948_c0_g1	Os03t0738600-01	725	761	870	0.031	3	30315456	30318959	Lipoxygenase, Seed germination and longevit
		TRINITY_DN579_c0_g1_i10	TRINITY_DN579_c0_g1	Os04t0447100-02	117	583	922	0	4	22304995	22309225	Similar to Lipoxygenase
		TRINITY_DN579_c0_g1_i11	TRINITY_DN579_c0_g1	Os04t0447100-02	411	672	922	0	4	22304995	22309225	Similar to Lipoxygenase
		TRINITY_DN579_c0_g1_i12	TRINITY_DN579_c0_g1	Os04t0447100-02	444	922	922	0	4	22304995	22309225	Similar to Lipoxygenase
		TRINITY_DN579_c0_g1_i13	TRINITY_DN579_c0_g1	Os04t0447100-01	3	290	796	0	4	22305669	22309225	Similar to Lipoxygenase
		TRINITY_DN579_c0_g1_i14	TRINITY_DN579_c0_g1	Os04t0447100-02	444	922	922	0	4	22304995	22309225	Similar to Lipoxygenase
		TRINITY_DN579_c0_g1_i15	TRINITY_DN579_c0_g1	Os04t0447100-02	411	922	922	0	4	22304995	22309225	Similar to Lipoxygenase
		TRINITY_DN579_c0_g1_i2	TRINITY_DN579_c0_g1	Os04t0447100-02	444	922	922	0	4	22304995	22309225	Similar to Lipoxygenase
		TRINITY_DN579_c0_g1_i3	TRINITY_DN579_c0_g1	Os04t0447100-02	444	922	922	0	4	22304995	22309225	Similar to Lipoxygenase
		TRINITY_DN579_c0_g1_i4	TRINITY_DN579_c0_g1	Os04t0447100-02	444	672	922	0	4	22304995	22309225	Similar to Lipoxygenase
		TRINITY_DN579_c0_g1_i5	TRINITY_DN579_c0_g1	Os04t0447100-02	411	672	922	0	4	22304995	22309225	Similar to Lipoxygenase
		TRINITY_DN579_c0_g1_i7	TRINITY_DN579_c0_g1	Os04t0447100-02	444	672	922	0	4	22304995	22309225	Similar to Lipoxygenase
		TRINITY_DN579_c0_g1_i8	TRINITY_DN579_c0_g1	Os04t0447100-02	444	672	922	0	4	22304995	22309225	Similar to Lipoxygenase
		TRINITY_DN579_c0_g1_i9	TRINITY_DN579_c0_g1	Os04t0447100-01	3	320	796	8.63e-176	4	22305669	22309225	Similar to Lipoxygenase
		TRINITY_DN58285_c0_g1_i2	TRINITY_DN58285_c0_g1	Os05t0304600-02	394	421	696	3.4	5	13736051	13740445	Similar to Lipoxygenase (Fragment)
		TRINITY_DN58814_c0_g1_i1	TRINITY_DN58814_c0_g1	Os02t0194700-01	198	215	926	1.34e-05	2	5276686	5282626	Similar to Lipoxygenase 2.3, chloroplast precursor (EC 1.13.11.12) (LOX2:Hv:3)
		TRINITY_DN61018_c0_g1_i1	TRINITY_DN61018_c0_g1	Os03t0700400-01	225	268	866	3.8	3	28090066	28094467	Lipoxygenase-3, Generation of stale flavo
		TRINITY_DN62383_c0_g1_i1	TRINITY_DN62383_c0_g1	Os03t0700700-01	43	77	877	7	3	28106903	28113286	Similar to Lipoxygenase (Fragment)
		TRINITY_DN62953_c0_g1_i1	TRINITY_DN62953_c0_g1	Os12t0559200-02	576	607	751	0.56	12	22854591	22858110	Lipoxygenase (EC 1.13.11.12)
		TRINITY_DN63157_c0_g1_i2	TRINITY_DN63157_c0_g1	Os05t0304600-01	483	509	847	2.8	5	13734777	13740470	Similar to Lipoxygenase (Fragment)
		TRINITY_DN64179_c1_g1_i1	TRINITY_DN64179_c1_g1	Os02t0194700-02	397	436	679	5.8	2	5276758	5281599	Similar to Lipoxygenase 2.3, chloroplast precursor (EC 1.13.11.12) (LOX2:Hv:3)
		TRINITY_DN64814_c0_g1_i1	TRINITY_DN64814_c0_g1	Os08t0509100-01	572	591	941	0.16	8	25241037	25250038	Similar to Lipoxygenase, chloroplast precursor (EC 1.13.11.12)
		TRINITY_DN66001_c0_g1_i2	TRINITY_DN66001_c0_g1	Os04t0447100-01	434	479	796	1.6	4	22305669	22309225	Similar to Lipoxygenase
		TRINITY_DN66840_c0_g1_i1	TRINITY_DN66840_c0_g1	Os03t0700700-01	237	267	877	0.36	3	28106903	28113286	Similar to Lipoxygenase (Fragment)
		TRINITY_DN66973_c0_g2_i1	TRINITY_DN66973_c0_g2	Os02t0194700-02	32	53	679	0.47	2	5276758	5281599	Similar to Lipoxygenase 2.3, chloroplast precursor (EC 1.13.11.12) (LOX2:Hv:3)
		TRINITY_DN68364_c0_g2_i1	TRINITY_DN68364_c0_g2	Os12t0559200-01	542	574	922	2	12	22854749	22860198	Lipoxygenase (EC 1.13.11.12)
		TRINITY_DN69033_c0_g1_i1	TRINITY_DN69033_c0_g1	Os02t0194700-02	27	57	679	0.39	2	5276758	5281599	Similar to Lipoxygenase 2.3, chloroplast precursor (EC 1.13.11.12) (LOX2:Hv:3)
		TRINITY_DN70346_c0_g3_i1	TRINITY_DN70346_c0_g3	Os03t0738600-01	317	349	870	7.1	3	30315456	30318959	Lipoxygenase, Seed germination and longevit
		TRINITY_DN71240_c0_g1_i2	TRINITY_DN71240_c0_g1	Os12t0559200-01	12	52	922	5.7	12	22854749	22860198	Lipoxygenase (EC 1.13.11.12)
		TRINITY_DN73139_c0_g1_i1	TRINITY_DN73139_c0_g1	Os10t0361900-00	42	157	167	4.4e-45	10	11185582	11186269	Lipoxygenase, LH2 domain containing protein
		TRINITY_DN73139_c0_g1_i2	TRINITY_DN73139_c0_g1	Os10t0361000-01	39	157	164	2.07e-52	10	11110251	11110999	Lipoxygenase, LH2 domain containing protein
		TRINITY_DN732_c1_g1_i1	TRINITY_DN732_c1_g1	Os08t0509100-01	237	261	941	0.037	8	25241037	25250038	Similar to Lipoxygenase, chloroplast precursor (EC 1.13.11.12)
		TRINITY_DN74716_c0_g1_i1	TRINITY_DN74716_c0_g1	Os12t0559200-02	570	597	751	1.5	12	22854591	22858110	Lipoxygenase (EC 1.13.11.12)
		TRINITY_DN7865_c0_g1_i3	TRINITY_DN7865_c0_g1	Os04t0447100-01	458	482	796	1.7	4	22305669	22309225	Similar to Lipoxygenase
		TRINITY_DN7868_c1_g1_i1	TRINITY_DN7868_c1_g1	Os06t0135460-00	93	109	125	1.3	6	1893929	1894333	Similar to Lipoxygenase
		TRINITY_DN7877_c0_g2_i2	TRINITY_DN7877_c0_g2	Os05t0304600-01	704	719	847	2.2	5	13734777	13740470	Similar to Lipoxygenase (Fragment)
		TRINITY_DN82598_c0_g1_i2	TRINITY_DN82598_c0_g1	Os03t0700700-01	123	164	877	10	3	28106903	28113286	Similar to Lipoxygenase (Fragment)
		TRINITY_DN92011_c0_g1_i1	TRINITY_DN92011_c0_g1	Os11t0575600-01	657	683	868	3.2	11	21675029	21684772	Similar to Lipoxygenase (Fragment)
		TRINITY_DN93071_c0_g1_i1	TRINITY_DN93071_c0_g1	Os10t0361300-00	117	153	163	0.85	10	11124394	11124885	Lipoxygenase, LH2 domain containing protein
		TRINITY_DN94031_c0_g1_i1	TRINITY_DN94031_c0_g1	Os11t0575600-01	332	390	868	1.2	11	21675029	21684772	Similar to Lipoxygenase (Fragment)
		TRINITY_DN95563_c0_g2_i1	TRINITY_DN95563_c0_g2	Os12t0559200-02	569	598	751	7.5	12	22854591	22858110	Lipoxygenase (EC 1.13.11.12)
		TRINITY_DN9915_c0_g1_i1	TRINITY_DN9915_c0_g1	Os11t0575600-01	648	679	868	9.9	11	21675029	21684772	Similar to Lipoxygenase (Fragment)
		TRINITY_DN99907_c4_g1_i1	TRINITY_DN99907_c4_g1	Os02t0194700-02	293	307	679	1.3	2	5276758	5281599	Similar to Lipoxygenase 2.3, chloroplast precursor (EC 1.13.11.12) (LOX2:Hv:3)
