# Supplementary material for: When genes turn traitor: de novo transcriptomics uncovers pearl millet’s rancidity machinery
Source: Front Plant Sci. 2025 Nov 17;16:1677082. doi: 10.3389/fpls.2025.1677082 (PMC12666563; doi:10.3389/fpls.2025.1677082)
Supplement: Supplementary file 10 [file DataSheet8.xlsx]

## Sheet: Sheet1
				Table S11. Different variants of putative hydroperoxide lyase transcripts identifed from landraces, hybrids and composite of pearl millet using de novo transcriptome sequencing.
				Trinity_Gene_ID	Rice_TranscriptID	Transcript_Start	Transcript_End	Transcript length	E-value	Chr. Loc.	Description
			1	TRINITY_DN100124_c0_g1	Os02t0218700-01	20	62	500	1e-20	2	Fatty acid 9-/13-hydroperoxide lyase (CYP74C)
			2	TRINITY_DN121677_c0_g1	Os02t0218700-01	287	311	500	1.8	2	Fatty acid 9-/13-hydroperoxide lyase (CYP74C)
			3	TRINITY_DN121787_c1_g1	Os02t0218700-01	303	362	500	0.36	2	Fatty acid 9-/13-hydroperoxide lyase (CYP74C)
			4	TRINITY_DN123472_c0_g1	Os02t0218800-01	73	112	510	8.9	2	Fatty acid 9-/13-hydroperoxide lyase (CYP74C)
			5	TRINITY_DN1406_c1_g1	Os02t0110200-01	243	287	487	2.2	2	Fatty acid 13-hydroperoxide lyase (CYP74B)
			6	TRINITY_DN1406_c1_g1	Os02t0110200-01	243	290	487	3.9	2	Fatty acid 13-hydroperoxide lyase (CYP74B)
			7	TRINITY_DN149416_c0_g1	Os02t0218800-01	129	154	510	3.9	2	Fatty acid 9-/13-hydroperoxide lyase (CYP74C)
			8	TRINITY_DN16243_c1_g1	Os02t0110200-01	26	487	487	0	2	Fatty acid 13-hydroperoxide lyase (CYP74B)
			9	TRINITY_DN172222_c0_g1	Os02t0218700-01	96	125	500	1.5	2	Fatty acid 9-/13-hydroperoxide lyase (CYP74C)
			10	TRINITY_DN173_c2_g1	Os02t0218700-01	322	368	500	1.4	2	Fatty acid 9-/13-hydroperoxide lyase (CYP74C)
			11	TRINITY_DN178597_c0_g1	Os02t0110200-01	186	209	487	4.4	2	Fatty acid 13-hydroperoxide lyase (CYP74B)
			12	TRINITY_DN201722_c0_g1	Os02t0218800-01	431	456	510	5.7	2	Fatty acid 9-/13-hydroperoxide lyase (CYP74C)
			13	TRINITY_DN204896_c0_g1	Os02t0218700-01	372	395	500	2.4	2	Fatty acid 9-/13-hydroperoxide lyase (CYP74C)
			14	TRINITY_DN22925_c0_g1	Os02t0218700-01	101	122	500	1.8	2	Fatty acid 9-/13-hydroperoxide lyase (CYP74C)
			15	TRINITY_DN25717_c1_g1	Os02t0218800-01	52	86	510	1	2	Fatty acid 9-/13-hydroperoxide lyase (CYP74C)
			16	TRINITY_DN26446_c0_g1	Os02t0218700-01	22	55	500	6.8	2	Fatty acid 9-/13-hydroperoxide lyase (CYP74C)
			17	TRINITY_DN3450_c0_g1	Os02t0218800-01	318	379	510	8.4	2	Fatty acid 9-/13-hydroperoxide lyase (CYP74C)
			18	TRINITY_DN37456_c0_g1	Os02t0218800-01	1	498	510	0	2	Fatty acid 9-/13-hydroperoxide lyase (CYP74C)
			19	TRINITY_DN37456_c0_g1	Os02t0218800-01	1	498	510	0	2	Fatty acid 9-/13-hydroperoxide lyase (CYP74C)
			20	TRINITY_DN56086_c0_g1	Os02t0110200-02	112	132	486	9.9	2	Fatty acid 13-hydroperoxide lyase (CYP74B)
			21	TRINITY_DN8729_c0_g1	Os02t0110200-01	26	487	487	0	2	Fatty acid 13-hydroperoxide lyase (CYP74B)
			22	TRINITY_DN8729_c0_g1	Os02t0110200-01	26	487	487	0	2	Fatty acid 13-hydroperoxide lyase (CYP74B)
			23	TRINITY_DN8729_c0_g1	Os02t0110200-01	26	487	487	0	2	Fatty acid 13-hydroperoxide lyase (CYP74B)
			24	TRINITY_DN8729_c0_g1	Os02t0110200-01	26	487	487	0	2	Fatty acid 13-hydroperoxide lyase (CYP74B)
			25	TRINITY_DN8729_c0_g1	Os02t0110200-01	26	487	487	0	2	Fatty acid 13-hydroperoxide lyase (CYP74B)
			26	TRINITY_DN8729_c0_g1	Os02t0110200-01	26	487	487	0	2	Fatty acid 13-hydroperoxide lyase (CYP74B)
