# Supplementary material for: When genes turn traitor: de novo transcriptomics uncovers pearl millet’s rancidity machinery
Source: Front Plant Sci. 2025 Nov 17;16:1677082. doi: 10.3389/fpls.2025.1677082 (PMC12666563; doi:10.3389/fpls.2025.1677082)
Supplement: Supplementary file 11 [file DataSheet9.xlsx]

## Sheet: Sheet1
			Table S12. List of putative peroxidase identified from landraces, hybrid and composite of pearl millet using de novo transcriptomic sequencing
			Trinity_Gene_ID	Rice_TranscriptID_ Based_on_Homology	Transcript_Start_ Based_on_Homology	Transcript_End_ Based_on_Homology	Transcript length	E-value	Chr. No	Description
			TRINITY_DN10070_c0_g1	Os02t0236600-01	23	43	321	5.1	2	Peroxidase P7 (EC 1.11.1.7) (TP7)
			TRINITY_DN100859_c1_g1	Os07t0638600-00	192	274	441	8.5e-25	7	Similar to Class III peroxidase 44
			TRINITY_DN100972_c0_g1	Os08t0549100-01	138	193	291	4.41e-19	8	Similar to Peroxisome type ascorbate peroxidase
			TRINITY_DN10118_c0_g1	Os03t0368000-00	53	83	323	4.3	3	Similar to Peroxidase 1
			TRINITY_DN101240_c0_g1	Os04t0689000-01	23	84	338	5.21e-21	4	Similar to Peroxidase (EC 1.11.1.7)
			TRINITY_DN101291_c0_g1	Os09t0323900-00	30	60	93	1.8	9	Similar to Class III peroxidase 120
			TRINITY_DN101628_c0_g2	Os06t0185966-00	350	406	878	3.7	6	Similar to Glutathione peroxidase
			TRINITY_DN102471_c0_g1	Os03t0121200-03	54	104	286	0.78	3	Similar to Peroxidase 1
			TRINITY_DN102593_c0_g1	Os07t0639000-01	114	168	327	4.8	7	Similar to Class III peroxidase 46
			TRINITY_DN1027_c0_g1	Os12t0112000-01	259	327	327	2.68e-38	12	Similar to Peroxidase precursor (EC 1.11.1.7) (Fragment)
			TRINITY_DN1027_c0_g2	Os11t0112400-01	34	315	324	1.06e-166	11	Peroxidase (EC 1.11.1.7)
			TRINITY_DN1027_c0_g2	Os12t0112000-01	37	132	327	1.38e-42	12	Similar to Peroxidase precursor (EC 1.11.1.7) (Fragment)
			TRINITY_DN1027_c0_g2	Os11t0112400-01	221	315	324	9.25e-56	11	Peroxidase (EC 1.11.1.7)
			TRINITY_DN1027_c0_g2	Os11t0112400-01	34	199	324	1.39e-84	11	Peroxidase (EC 1.11.1.7)
			TRINITY_DN1027_c0_g2	Os12t0112000-01	37	318	327	2.52e-171	12	Similar to Peroxidase precursor (EC 1.11.1.7) (Fragment)
			TRINITY_DN1027_c0_g3	Os10t0107000-00	122	339	339	1.41e-96	10	Similar to Class III peroxidase 124
			TRINITY_DN1027_c0_g3	Os10t0107000-00	122	339	339	8.58e-98	10	Similar to Class III peroxidase 124
			TRINITY_DN1027_c0_g3	Os10t0107000-00	168	264	339	3.17e-32	10	Similar to Class III peroxidase 124
			TRINITY_DN1027_c0_g3	Os10t0107000-00	168	339	339	8e-78	10	Similar to Class III peroxidase 124
			TRINITY_DN1027_c0_g3	Os10t0107000-00	122	264	339	1.1e-51	10	Similar to Class III peroxidase 124
			TRINITY_DN1027_c0_g3	Os10t0107000-00	168	339	339	1.71e-76	10	Similar to Class III peroxidase 124
			TRINITY_DN1027_c0_g4	Os01t0205900-01	58	326	327	1.2e-88	1	Similar to Class III peroxidase GvPx2b (Fragment)
			TRINITY_DN1027_c0_g5	Os03t0762400-01	50	144	324	1.06e-44	3	Similar to Peroxidase2 precursor (EC 1.11.1.7)
			TRINITY_DN1027_c1_g1	Os04t0656800-01	69	324	332	5.11e-179	4	Similar to Peroxidase precursor (EC 1.11.1.7)
			TRINITY_DN1027_c1_g1	Os06t0695500-01	130	337	337	3.99e-127	6	Similar to Peroxidase 16 precursor (EC 1.11.1.7) (Atperox P16) (ATP22a)
			TRINITY_DN1027_c2_g1	Os07t0677200-01	26	317	317	1.5e-135	7	Peroxidase
			TRINITY_DN1027_c2_g1	Os07t0677200-01	26	317	317	1.12e-126	7	Peroxidase
			TRINITY_DN1027_c3_g1	Os06t0547400-01	131	208	324	5.72e-47	6	Similar to Peroxidase P7 (EC 1.11.1.7) (TP7)
			TRINITY_DN1027_c3_g2	Os06t0547400-01	78	295	324	1.68e-113	6	Similar to Peroxidase P7 (EC 1.11.1.7) (TP7)
			TRINITY_DN1027_c3_g2	Os06t0546500-01	20	318	318	4.26e-152	6	Similar to Class III peroxidase GvPx2b (Fragment)
			TRINITY_DN103202_c0_g1	Os06t0185966-00	767	867	878	1.11e-32	6	Similar to Glutathione peroxidase
			TRINITY_DN10353_c0_g1	Os01t0962700-01	287	361	377	7.5e-26	1	Similar to Peroxidase 12 precursor (EC 1.11.1.7) (Atperox P12) (PRXR6) (ATP4a)
			TRINITY_DN10353_c0_g1	Os01t0962700-01	287	361	377	9.74e-26	1	Similar to Peroxidase 12 precursor (EC 1.11.1.7) (Atperox P12) (PRXR6) (ATP4a)
			TRINITY_DN104716_c0_g1	Os05t0135400-01	69	96	164	0.5	5	Plant peroxidase domain containing protein
			TRINITY_DN10556_c0_g2	Os12t0178100-01	159	228	309	0.044	12	Haem peroxidase family protein
			TRINITY_DN106029_c1_g2	Os01t0543100-01	204	272	340	0.41	1	Similar to Peroxidase 72 precursor (EC 1.11.1.7) (Atperox P72) (PRXR8) (ATP6a)
			TRINITY_DN106516_c0_g1	Os07t0104500-01	309	327	361	0.49	7	Haem peroxidase, plant/fungal/bacterial family protein
			TRINITY_DN106805_c0_g1	Os05t0134700-01	34	116	349	5.46e-34	5	Haem peroxidase family protein
			TRINITY_DN106805_c0_g1	Os05t0134700-01	34	75	349	6.43e-14	5	Haem peroxidase family protein
			TRINITY_DN107321_c0_g1	Os04t0223300-00	5	70	291	0.21	4	Similar to Peroxisome type ascorbate peroxidase
			TRINITY_DN107754_c0_g1	Os08t0549100-01	31	185	291	1.43e-56	8	Similar to Peroxisome type ascorbate peroxidase
			TRINITY_DN107989_c0_g1	Os04t0556300-01	2	60	168	0.74	4	Glutathione peroxidase
			TRINITY_DN109065_c0_g1	Os01t0327100-01	58	75	353	4.44e-06	1	Haem peroxidase family protein
			TRINITY_DN10969_c1_g1	Os06t0521200-00	60	96	329	0.94	6	Similar to peroxidase 52
			TRINITY_DN109983_c0_g1	Os08t0522400-01	171	242	328	1.2e-08	8	Similar to APX6; L-ascorbate peroxidase/ heme binding / peroxidase
			TRINITY_DN110350_c0_g1	Os08t0522400-01	59	91	328	0.48	8	Similar to APX6; L-ascorbate peroxidase/ heme binding / peroxidase
			TRINITY_DN11076_c1_g3	Os01t0378100-01	104	121	125	3.2	1	Plant peroxidase domain containing protein
			TRINITY_DN1112_c0_g1	Os07t0677100-01	188	227	315	4.1	7	Peroxidase
			TRINITY_DN111347_c0_g1	Os02t0192700-02	106	219	225	1.2e-20	2	Similar to Thioredoxin peroxidase
			TRINITY_DN111387_c0_g1	Os07t0694700-01	197	250	251	3.47e-07	7	Ascorbate peroxidase, ROS homeostasis, Chloroplast protection, Carbohydrate metabolism, Plant architecture, Fertility maintenanc
			TRINITY_DN111806_c0_g1	Os02t0237000-00	218	273	338	0.62	2	Similar to peroxidase 52
			TRINITY_DN112405_c0_g1	Os02t0833900-01	208	226	288	1.2	2	Similar to Peroxidase 64 precursor (EC 1.11.1.7) (Atperox P64) (PRXR4) (ATP17a)
			TRINITY_DN112471_c0_g1	Os03t0563600-01	325	348	348	1.86e-05	3	Similar to Peroxidase 56 precursor (EC 1.11.1.7) (Atperox P56) (ATP33)
			TRINITY_DN114949_c0_g1	Os02t0236800-01	146	173	326	7.7	2	Similar to Peroxidase (EC 1.11.1.7)
			TRINITY_DN1150_c0_g4	Os01t0270300-01	22	87	324	1.52e-29	1	Similar to Cationic peroxidase isozyme 40K precursor
			TRINITY_DN1150_c3_g1	Os03t0121200-02	34	79	94	4.31e-26	3	Similar to Peroxidase 1
			TRINITY_DN115115_c0_g1	Os02t0664000-01	147	225	238	3.37e-11	2	Similar to Phospholipid hydroperoxide glutathione peroxidase, chloroplast precursor (EC 1.11.1.12) (PHGPx)
			TRINITY_DN115332_c0_g1	Os07t0156467-00	64	78	321	5	7	Similar to Class III peroxidase 7
			TRINITY_DN115332_c0_g1	Os07t0156467-00	64	78	321	7	7	Similar to Class III peroxidase 7
			TRINITY_DN115862_c0_g1	Os02t0664000-01	93	215	238	2.03e-34	2	Similar to Phospholipid hydroperoxide glutathione peroxidase, chloroplast precursor (EC 1.11.1.12) (PHGPx)
			TRINITY_DN1160_c0_g1	Os02t0161800-01	30	94	348	4.38e-28	2	Similar to Peroxidase precursor (EC 1.11.1.7)
			TRINITY_DN1160_c0_g1	Os02t0161800-01	30	94	348	4.38e-28	2	Similar to Peroxidase precursor (EC 1.11.1.7)
			TRINITY_DN1160_c0_g1	Os02t0161800-01	30	94	348	3.85e-28	2	Similar to Peroxidase precursor (EC 1.11.1.7)
			TRINITY_DN1160_c0_g1	Os02t0161800-01	30	94	348	4.38e-28	2	Similar to Peroxidase precursor (EC 1.11.1.7)
			TRINITY_DN1160_c0_g1	Os02t0161800-01	30	94	348	4.38e-28	2	Similar to Peroxidase precursor (EC 1.11.1.7)
			TRINITY_DN116384_c0_g1	Os01t0327100-01	26	141	353	7.84e-56	1	Haem peroxidase family protein
			TRINITY_DN116404_c0_g1	Os03t0369000-01	207	229	340	0.11	3	Similar to Peroxidase 1
			TRINITY_DN116705_c0_g1	Os02t0833900-01	199	225	288	2.4	2	Similar to Peroxidase 64 precursor (EC 1.11.1.7) (Atperox P64) (PRXR4) (ATP17a)
			TRINITY_DN117088_c0_g1	Os10t0107000-00	191	274	339	2.6	10	Similar to Class III peroxidase 124
			TRINITY_DN117515_c0_g1	Os03t0369600-00	218	256	427	9	3	Similar to Class III peroxidase 48
			TRINITY_DN11798_c0_g2	Os01t0787000-01	133	151	336	5.1	1	Similar to Peroxidase (EC 1.11.1.7)
			TRINITY_DN11798_c0_g2	Os01t0787000-01	133	151	336	5.1	1	Similar to Peroxidase (EC 1.11.1.7)
			TRINITY_DN11798_c0_g2	Os01t0787000-01	133	151	336	1.8	1	Similar to Peroxidase (EC 1.11.1.7)
			TRINITY_DN118057_c0_g1	Os11t0112400-01	212	243	324	0.49	11	Peroxidase (EC 1.11.1.7)
			TRINITY_DN118484_c0_g1	Os06t0681600-01	145	181	337	0.39	6	Haem peroxidase family protein
			TRINITY_DN119518_c0_g1	Os07t0104500-01	22	43	361	0.01	7	Haem peroxidase, plant/fungal/bacterial family protein
			TRINITY_DN11984_c0_g2	Os06t0521400-00	260	285	329	3.7	6	Haem peroxidase family protein
			TRINITY_DN12039_c0_g1	Os06t0185966-00	2	542	878	1.92e-179	6	Similar to Glutathione peroxidase
			TRINITY_DN12039_c0_g1	Os06t0185966-00	2	542	878	2.32e-175	6	Similar to Glutathione peroxidase
			TRINITY_DN12039_c0_g1	Os06t0185966-00	2	542	878	2.72e-180	6	Similar to Glutathione peroxidase
			TRINITY_DN12039_c0_g1	Os06t0185966-00	2	542	878	8.7e-179	6	Similar to Glutathione peroxidase
			TRINITY_DN12039_c0_g1	Os06t0185966-00	2	542	878	8.39e-175	6	Similar to Glutathione peroxidase
			TRINITY_DN120550_c0_g1	Os07t0694300-01	113	148	295	0.24	7	Similar to Peroxidase
			TRINITY_DN121187_c0_g1	Os06t0547100-00	307	327	327	4.98e-07	6	Similar to peroxidase 52
			TRINITY_DN12208_c2_g1	Os02t0553200-01	247	266	478	8.1e-06	2	Thylakoid membrane-bound ascorbate peroxidase, Tolerance to bacterial blight, Response to NaC
			TRINITY_DN12318_c0_g1	Os09t0507500-01	216	238	331	5.2	9	Similar to Peroxidase 55 precursor (EC 1.11.1.7) (Atperox P55) (ATP20a)
			TRINITY_DN12320_c0_g1	Os03t0285700-01	11	246	250	1.37e-63	3	Similar to L-ascorbate peroxidase
			TRINITY_DN12320_c0_g1	Os03t0285700-01	11	246	250	2e-63	3	Similar to L-ascorbate peroxidase
			TRINITY_DN12320_c0_g1	Os03t0285700-01	127	246	250	3.92e-31	3	Similar to L-ascorbate peroxidase
			TRINITY_DN12320_c0_g1	Os03t0285700-01	11	246	250	1.7e-63	3	Similar to L-ascorbate peroxidase
			TRINITY_DN12320_c0_g2	Os08t0549100-01	31	243	291	3.89e-70	8	Similar to Peroxisome type ascorbate peroxidase
			TRINITY_DN12418_c3_g1	Os02t0236800-01	35	152	326	0.043	2	Similar to Peroxidase (EC 1.11.1.7)
			TRINITY_DN124606_c1_g1	Os06t0185966-00	343	369	878	2.4	6	Similar to Glutathione peroxidase
			TRINITY_DN125241_c0_g1	Os01t0326300-01	129	148	280	1.9	1	Haem peroxidase, plant/fungal/bacterial family protein
			TRINITY_DN126323_c1_g1	Os07t0677100-01	230	266	315	2.3	7	Peroxidase
			TRINITY_DN126349_c0_g1	Os06t0186000-01	1	103	141	5.83e-30	6	Similar to Glutathione peroxidase
			TRINITY_DN126525_c0_g2	Os06t0695500-01	50	96	337	2.4	6	Similar to Peroxidase 16 precursor (EC 1.11.1.7) (Atperox P16) (ATP22a)
			TRINITY_DN126647_c0_g1	Os06t0472900-01	110	289	393	8.55e-92	6	Haem peroxidase family protein
			TRINITY_DN126647_c1_g1	Os07t0676900-01	60	134	318	2e-32	7	Similar to Peroxidase (EC 1.11.1.7)
			TRINITY_DN12666_c0_g1	Os12t0112000-01	58	78	327	9.84e-08	12	Similar to Peroxidase precursor (EC 1.11.1.7) (Fragment)
			TRINITY_DN12666_c0_g1	Os12t0112000-01	58	78	327	1.35e-07	12	Similar to Peroxidase precursor (EC 1.11.1.7) (Fragment)
			TRINITY_DN127102_c0_g1	Os05t0499300-01	159	218	326	0.96	5	Similar to Peroxidase (EC 1.11.1.7)
			TRINITY_DN127890_c0_g1	Os02t0236600-01	23	112	321	1.2	2	Peroxidase P7 (EC 1.11.1.7) (TP7)
			TRINITY_DN12809_c0_g1	Os07t0626700-01	26	77	126	1.7	7	Similar to Peroxidase (EC 1.11.1.7)
			TRINITY_DN12975_c0_g1	Os06t0521200-00	243	259	329	0.28	6	Similar to peroxidase 52
			TRINITY_DN12993_c1_g1	Os06t0274800-01	11	76	334	0.27	6	Similar to Peroxidase 11 precursor (EC 1.11.1.7) (Atperox P11) (ATP23a/ATP23b)
			TRINITY_DN131060_c0_g1	Os04t0223300-00	30	244	291	6.06e-66	4	Similar to Peroxisome type ascorbate peroxidase
			TRINITY_DN131169_c0_g1	Os07t0531400-02	32	88	240	3	7	Similar to Peroxidase 27 precursor (EC 1.11.1.7) (Atperox P27) (PRXR7) (ATP12a)
			TRINITY_DN131184_c0_g1	Os06t0546500-01	127	166	318	0.95	6	Similar to Class III peroxidase GvPx2b (Fragment)
			TRINITY_DN132590_c0_g1	Os02t0664000-01	85	100	238	0.13	2	Similar to Phospholipid hydroperoxide glutathione peroxidase, chloroplast precursor (EC 1.11.1.12) (PHGPx)
			TRINITY_DN134444_c0_g1	Os08t0549100-01	129	188	291	0.001	8	Similar to Peroxisome type ascorbate peroxidase
			TRINITY_DN134533_c0_g1	Os08t0549100-01	15	57	291	0.53	8	Similar to Peroxisome type ascorbate peroxidase
			TRINITY_DN134798_c0_g1	Os05t0134400-02	210	258	342	0.019	5	Haem peroxidase, plant/fungal/bacterial family protein
			TRINITY_DN135143_c0_g1	Os01t0294700-01	217	231	347	1.5	1	Haem peroxidase, plant/fungal/bacterial family protein
			TRINITY_DN135624_c0_g1	Os01t0963000-01	272	317	356	0.04	1	Similar to Peroxidase BP 1 precursor
			TRINITY_DN135693_c0_g1	Os04t0602100-01	211	243	353	3.87e-06	4	Plant ascorbate peroxidase domain containing protein
			TRINITY_DN13645_c1_g1	Os02t0664000-01	28	48	238	0.36	2	Similar to Phospholipid hydroperoxide glutathione peroxidase, chloroplast precursor (EC 1.11.1.12) (PHGPx)
			TRINITY_DN137145_c0_g1	Os02t0192700-02	148	193	225	0.71	2	Similar to Thioredoxin peroxidase
			TRINITY_DN137326_c0_g1	Os06t0185966-00	84	131	878	2.3	6	Similar to Glutathione peroxidase
			TRINITY_DN137367_c0_g1	Os06t0625500-01	107	176	232	9.39e-16	6	Similar to Thioredoxin peroxidase
			TRINITY_DN137510_c0_g1	Os07t0499500-01	275	295	349	0.55	7	Similar to Peroxidase 7 precursor (EC 1.11.1.7) (Atperox P7) (ATP30)
			TRINITY_DN137557_c0_g1	Os07t0626700-01	14	60	126	0.53	7	Similar to Peroxidase (EC 1.11.1.7)
			TRINITY_DN138231_c0_g1	Os04t0223300-00	81	152	291	1.37e-20	4	Similar to Peroxisome type ascorbate peroxidase
			TRINITY_DN138269_c0_g1	Os06t0521200-00	1	34	329	8.9	6	Similar to peroxidase 52
			TRINITY_DN138744_c0_g1	Os05t0134800-00	102	209	418	0.16	5	Haem peroxidase family protein
			TRINITY_DN138970_c0_g1	Os07t0677300-01	114	168	314	1.5	7	Peroxidase
			TRINITY_DN13909_c0_g1	Os03t0368900-01	82	106	332	7	3	Haem peroxidase family protein
			TRINITY_DN13912_c0_g1	Os10t0109300-02	113	334	334	1.06e-123	10	Similar to Peroxidase (EC 1.11.1.7)
			TRINITY_DN140066_c0_g1	Os02t0237000-00	252	289	338	2.6	2	Similar to peroxidase 52
			TRINITY_DN14020_c0_g1	Os05t0499400-01	82	146	349	8.81e-31	5	Haem peroxidase family protein
			TRINITY_DN14023_c0_g1	Os03t0434800-00	38	102	335	5.72e-30	3	Similar to Peroxidase 2
			TRINITY_DN14023_c0_g1	Os03t0434800-00	42	102	335	2e-29	3	Similar to Peroxidase 2
			TRINITY_DN140452_c0_g1	Os01t0963000-01	143	160	356	1.5	1	Similar to Peroxidase BP 1 precursor
			TRINITY_DN14052_c1_g1	Os09t0507500-01	32	130	331	8.37e-58	9	Similar to Peroxidase 55 precursor (EC 1.11.1.7) (Atperox P55) (ATP20a)
			TRINITY_DN140794_c0_g1	Os06t0472900-01	38	92	393	1.62e-25	6	Haem peroxidase family protein
			TRINITY_DN140908_c0_g1	Os06t0521400-00	236	327	329	0.13	6	Haem peroxidase family protein
			TRINITY_DN141025_c0_g1	Os06t0472900-01	286	353	393	4.65e-28	6	Haem peroxidase family protein
			TRINITY_DN141187_c0_g1	Os01t0543100-01	284	314	340	2.3	1	Similar to Peroxidase 72 precursor (EC 1.11.1.7) (Atperox P72) (PRXR8) (ATP6a)
			TRINITY_DN141216_c0_g1	Os07t0676900-01	261	318	318	2e-25	7	Similar to Peroxidase (EC 1.11.1.7)
			TRINITY_DN141477_c0_g1	Os04t0556300-01	1	28	168	0.001	4	Glutathione peroxidase
			TRINITY_DN141568_c0_g1	Os07t0676900-01	235	318	318	5.07e-23	7	Similar to Peroxidase (EC 1.11.1.7)
			TRINITY_DN14180_c0_g2	Os12t0178100-01	167	189	309	3.5e-06	12	Haem peroxidase family protein
			TRINITY_DN14180_c0_g2	Os12t0178100-01	3	309	309	0	12	Haem peroxidase family protein
			TRINITY_DN14180_c0_g2	Os12t0178100-01	167	195	309	5.99e-07	12	Haem peroxidase family protein
			TRINITY_DN14180_c0_g2	Os12t0178100-01	167	189	309	1.82e-07	12	Haem peroxidase family protein
			TRINITY_DN14180_c0_g2	Os12t0178100-01	167	195	309	4.73e-08	12	Haem peroxidase family protein
			TRINITY_DN14180_c0_g3	Os12t0178100-01	219	243	309	5.74e-20	12	Haem peroxidase family protein
			TRINITY_DN141937_c0_g1	Os04t0688500-01	7	47	352	5.1	4	Peroxidase (EC 1.11.1.7)
			TRINITY_DN141941_c0_g1	Os03t0285700-01	6	47	250	0.2	3	Similar to L-ascorbate peroxidase
			TRINITY_DN142385_c0_g1	Os01t0787000-02	55	96	115	1.4	1	Similar to Peroxidase (EC 1.11.1.7)
			TRINITY_DN143248_c0_g1	Os01t0293900-00	162	180	185	1.1	1	Similar to peroxidase 1
			TRINITY_DN14338_c0_g1	Os08t0532700-01	39	335	339	1.94e-78	8	Similar to Peroxidase 55 precursor (EC 1.11.1.7) (Atperox P55) (ATP20a)
			TRINITY_DN14338_c0_g1	Os09t0507500-01	68	139	331	5e-13	9	Similar to Peroxidase 55 precursor (EC 1.11.1.7) (Atperox P55) (ATP20a)
			TRINITY_DN14338_c0_g1	Os06t0237600-00	22	129	327	3.55e-30	6	Haem peroxidase family protein
			TRINITY_DN14338_c0_g1	Os06t0237600-00	71	129	327	1.09e-13	6	Haem peroxidase family protein
			TRINITY_DN14338_c0_g1	Os06t0237600-00	21	129	327	1.54e-29	6	Haem peroxidase family protein
			TRINITY_DN14338_c1_g1	Os01t0326300-01	42	139	280	6.17e-44	1	Haem peroxidase, plant/fungal/bacterial family protein
			TRINITY_DN14338_c1_g2	Os05t0135200-01	46	225	351	5.69e-95	5	Plant peroxidase domain containing protein
			TRINITY_DN14338_c2_g1	Os05t0134700-01	115	346	349	9.2e-87	5	Haem peroxidase family protein
			TRINITY_DN14348_c0_g1	Os06t0546500-01	161	210	318	6.2	6	Similar to Class III peroxidase GvPx2b (Fragment)
			TRINITY_DN143800_c0_g1	Os02t0240100-01	4	17	327	2.3	2	Similar to Peroxidase 2 (Fragment)
			TRINITY_DN143820_c0_g1	Os04t0688200-01	62	116	348	0.94	4	Similar to Peroxidase (EC 1.11.1.7)
			TRINITY_DN144149_c0_g1	Os03t0121200-02	67	80	94	8.1	3	Similar to Peroxidase 1
			TRINITY_DN144232_c0_g1	Os10t0536700-01	66	120	338	0.29	10	Similar to Peroxidase 1
			TRINITY_DN1444_c1_g2	Os03t0358100-01	45	64	169	6.58e-05	3	Similar to Glutathione peroxidase
			TRINITY_DN144594_c0_g1	Os04t0223300-00	132	159	291	0.34	4	Similar to Peroxisome type ascorbate peroxidase
			TRINITY_DN144792_c0_g1	Os01t0327400-01	57	95	351	0.24	1	Similar to Peroxidase (Fragment)
			TRINITY_DN144995_c0_g1	Os07t0639000-01	134	181	327	0.32	7	Similar to Class III peroxidase 46
			TRINITY_DN145235_c0_g1	Os04t0465100-01	195	246	335	5.82e-14	4	Haem peroxidase, plant/fungal/bacterial family protein
			TRINITY_DN145764_c0_g1	Os07t0677300-01	138	169	314	3.4	7	Peroxidase
			TRINITY_DN14598_c0_g1	Os05t0135500-01	215	309	344	4.1	5	Haem peroxidase family protein
			TRINITY_DN146347_c0_g1	Os07t0694700-01	67	126	251	7e-09	7	Ascorbate peroxidase, ROS homeostasis, Chloroplast protection, Carbohydrate metabolism, Plant architecture, Fertility maintenanc
			TRINITY_DN146423_c0_g1	Os06t0547400-01	142	191	324	1.88e-16	6	Similar to Peroxidase P7 (EC 1.11.1.7) (TP7)
			TRINITY_DN14642_c0_g1	Os03t0762400-01	108	323	324	1.14e-127	3	Similar to Peroxidase2 precursor (EC 1.11.1.7)
			TRINITY_DN14642_c0_g1	Os03t0762400-01	108	323	324	8.24e-128	3	Similar to Peroxidase2 precursor (EC 1.11.1.7)
			TRINITY_DN146435_c0_g1	Os05t0135200-01	251	283	351	0.79	5	Plant peroxidase domain containing protein
			TRINITY_DN14661_c2_g1	Os05t0135500-01	130	154	344	8.6	5	Haem peroxidase family protein
			TRINITY_DN148534_c0_g1	Os04t0602100-01	24	61	353	1	4	Plant ascorbate peroxidase domain containing protein
			TRINITY_DN14880_c0_g1	Os01t0205900-01	29	83	327	3.3e-17	1	Similar to Class III peroxidase GvPx2b (Fragment)
			TRINITY_DN14880_c0_g1	Os07t0677400-00	25	67	314	9.7e-09	7	Peroxidase
			TRINITY_DN14880_c0_g1	Os01t0205900-01	29	73	327	7.23e-10	1	Similar to Class III peroxidase GvPx2b (Fragment)
			TRINITY_DN14880_c0_g2	Os02t0240300-01	18	113	321	4.22e-31	2	Similar to Class III peroxidase GvPx2b (Fragment)
			TRINITY_DN148968_c0_g1	Os01t0787000-01	153	189	336	1.5	1	Similar to Peroxidase (EC 1.11.1.7)
			TRINITY_DN149191_c0_g1	Os01t0327100-01	267	298	353	1.9	1	Haem peroxidase family protein
			TRINITY_DN149400_c0_g1	Os06t0185966-00	540	589	878	3.16e-19	6	Similar to Glutathione peroxidase
			TRINITY_DN149659_c0_g1	Os10t0107000-00	317	337	339	0.000142	10	Similar to Class III peroxidase 124
			TRINITY_DN149681_c0_g1	Os04t0223300-00	71	196	291	1.5e-42	4	Similar to Peroxisome type ascorbate peroxidase
			TRINITY_DN149895_c0_g1	Os01t0327400-01	202	233	351	0.71	1	Similar to Peroxidase (Fragment)
			TRINITY_DN150316_c0_g1	Os08t0113000-01	119	164	316	0.81	8	Similar to Peroxidase 47 precursor (EC 1.11.1.7) (Atperox P47) (ATP32)
			TRINITY_DN150418_c0_g1	Os06t0185966-00	81	132	878	0.29	6	Similar to Glutathione peroxidase
			TRINITY_DN151142_c0_g1	Os11t0210100-01	277	323	334	1.4	11	Similar to Class III peroxidase 133
			TRINITY_DN151551_c0_g1	Os02t0664000-01	87	201	238	9.23e-32	2	Similar to Phospholipid hydroperoxide glutathione peroxidase, chloroplast precursor (EC 1.11.1.12) (PHGPx)
			TRINITY_DN152666_c0_g1	Os06t0695400-01	29	52	319	1.9	6	Haem peroxidase family protein
			TRINITY_DN153311_c0_g1	Os03t0152300-01	178	317	486	3.63e-58	3	Haem peroxidase family protein
			TRINITY_DN15347_c0_g2	Os01t0293900-00	91	135	185	0.51	1	Similar to peroxidase 1
			TRINITY_DN15355_c0_g1	Os11t0112400-01	190	212	324	0.000187	11	Peroxidase (EC 1.11.1.7)
			TRINITY_DN15355_c0_g1	Os11t0112400-01	190	212	324	0.000113	11	Peroxidase (EC 1.11.1.7)
			TRINITY_DN154134_c0_g1	Os07t0677200-01	156	180	317	1.6	7	Peroxidase
			TRINITY_DN15427_c0_g1	Os10t0109300-01	32	141	336	2.55e-56	10	Similar to Peroxidase (EC 1.11.1.7)
			TRINITY_DN15427_c0_g1	Os10t0109300-01	32	141	336	7.9e-59	10	Similar to Peroxidase (EC 1.11.1.7)
			TRINITY_DN15427_c0_g1	Os10t0109300-01	33	141	336	1.69e-54	10	Similar to Peroxidase (EC 1.11.1.7)
			TRINITY_DN15427_c0_g1	Os10t0109300-01	32	141	336	4.21e-57	10	Similar to Peroxidase (EC 1.11.1.7)
			TRINITY_DN15427_c0_g2	Os01t0963000-01	49	141	356	9.99e-30	1	Similar to Peroxidase BP 1 precursor
			TRINITY_DN15427_c0_g3	Os01t0962700-01	52	180	377	8.31e-59	1	Similar to Peroxidase 12 precursor (EC 1.11.1.7) (Atperox P12) (PRXR6) (ATP4a)
			TRINITY_DN15427_c0_g4	Os01t0962700-01	47	112	377	2.77e-27	1	Similar to Peroxidase 12 precursor (EC 1.11.1.7) (Atperox P12) (PRXR6) (ATP4a)
			TRINITY_DN15427_c0_g4	Os01t0962700-01	47	112	377	2.21e-18	1	Similar to Peroxidase 12 precursor (EC 1.11.1.7) (Atperox P12) (PRXR6) (ATP4a)
			TRINITY_DN15427_c0_g5	Os02t0240100-01	2	84	327	1.4e-30	2	Similar to Peroxidase 2 (Fragment)
			TRINITY_DN154341_c0_g1	Os12t0178100-01	76	112	309	0.49	12	Haem peroxidase family protein
			TRINITY_DN154356_c0_g1	Os06t0625500-01	88	115	232	2.1	6	Similar to Thioredoxin peroxidase
			TRINITY_DN154471_c0_g1	Os02t0240300-01	95	155	321	0.27	2	Similar to Class III peroxidase GvPx2b (Fragment)
			TRINITY_DN15491_c1_g2	Os02t0664000-01	37	52	238	5.6	2	Similar to Phospholipid hydroperoxide glutathione peroxidase, chloroplast precursor (EC 1.11.1.12) (PHGPx)
			TRINITY_DN15502_c0_g1	Os01t0270300-01	63	99	324	1.2	1	Similar to Cationic peroxidase isozyme 40K precursor
			TRINITY_DN15506_c1_g1	Os07t0639400-01	165	222	344	0.56	7	Similar to Peroxidase 1
			TRINITY_DN155448_c0_g1	Os08t0532600-01	4	39	79	1.3	8	Similar to Peroxidase (Fragment)
			TRINITY_DN155674_c0_g1	Os07t0531400-01	94	153	339	0.14	7	Similar to Peroxidase 27 precursor (EC 1.11.1.7) (Atperox P27) (PRXR7) (ATP12a)
			TRINITY_DN155876_c0_g1	Os03t0235000-01	13	60	205	0.24	3	Similar to Peroxidase
			TRINITY_DN156101_c0_g1	Os08t0522400-01	109	182	328	0.035	8	Similar to APX6; L-ascorbate peroxidase/ heme binding / peroxidase
			TRINITY_DN156257_c0_g1	Os01t0270300-01	145	187	324	1.1	1	Similar to Cationic peroxidase isozyme 40K precursor
			TRINITY_DN15626_c0_g1	Os06t0521400-00	260	284	329	1.6	6	Haem peroxidase family protein
			TRINITY_DN157502_c0_g1	Os02t0240100-01	159	238	327	2.61e-32	2	Similar to Peroxidase 2 (Fragment)
			TRINITY_DN157534_c0_g1	Os05t0134400-02	274	309	342	4.23e-09	5	Haem peroxidase, plant/fungal/bacterial family protein
			TRINITY_DN157538_c0_g1	Os01t0326000-02	129	163	280	3	1	Similar to Peroxidase (Fragment)
			TRINITY_DN15800_c1_g1	Os05t0134400-02	83	143	342	1	5	Haem peroxidase, plant/fungal/bacterial family protein
			TRINITY_DN159026_c0_g1	Os07t0638600-00	250	325	441	0.15	7	Similar to Class III peroxidase 44
			TRINITY_DN159158_c0_g1	Os07t0156200-00	228	247	348	3.2	7	Haem peroxidase, plant/fungal/bacterial family protein
			TRINITY_DN159793_c0_g1	Os04t0434800-01	185	228	359	4.5	4	Similar to Thylakoid-bound ascorbate peroxidase (EC 1.11.1.11) (Fragment)
			TRINITY_DN159934_c0_g1	Os06t0185900-01	79	221	234	2.75e-28	6	Similar to Glutathione peroxidase
			TRINITY_DN160135_c0_g1	Os02t0236600-01	214	321	321	1.78e-53	2	Peroxidase P7 (EC 1.11.1.7) (TP7)
			TRINITY_DN160164_c0_g1	Os01t0326300-01	159	180	280	9.1	1	Haem peroxidase, plant/fungal/bacterial family protein
			TRINITY_DN16018_c2_g1	Os03t0121200-03	117	158	286	1.4	3	Similar to Peroxidase 1
			TRINITY_DN160545_c0_g1	Os07t0677300-01	135	169	314	1.5	7	Peroxidase
			TRINITY_DN16062_c0_g1	Os01t0327100-01	32	326	353	8.76e-163	1	Haem peroxidase family protein
			TRINITY_DN16062_c0_g2	Os11t0210100-01	27	334	334	8.54e-180	11	Similar to Class III peroxidase 133
			TRINITY_DN16062_c0_g2	Os11t0210100-01	34	334	334	1.91e-144	11	Similar to Class III peroxidase 133
			TRINITY_DN16062_c0_g3	Os12t0191500-01	131	327	327	8.29e-107	12	Similar to Peroxidase 43 precursor (EC 1.11.1.7) (Atperox P43)
			TRINITY_DN16062_c0_g4	Os01t0326000-02	53	270	280	2.56e-101	1	Similar to Peroxidase (Fragment)
			TRINITY_DN16062_c0_g5	Os05t0135500-01	70	160	344	3.97e-42	5	Haem peroxidase family protein
			TRINITY_DN16062_c0_g6	Os07t0639000-01	103	218	327	1.34e-59	7	Similar to Class III peroxidase 46
			TRINITY_DN16062_c1_g1	Os01t0327100-01	73	216	353	8.65e-60	1	Haem peroxidase family protein
			TRINITY_DN16062_c1_g2	Os03t0369000-01	138	339	340	2.81e-87	3	Similar to Peroxidase 1
			TRINITY_DN160948_c0_g1	Os06t0274800-01	189	251	334	2.7	6	Similar to Peroxidase 11 precursor (EC 1.11.1.7) (Atperox P11) (ATP23a/ATP23b)
			TRINITY_DN161264_c0_g1	Os08t0302000-01	336	367	367	4.9	8	Similar to Peroxidase 40 precursor (EC 1.11.1.7) (Atperox P40)
			TRINITY_DN161842_c0_g1	Os08t0522400-01	263	296	328	1.3	8	Similar to APX6; L-ascorbate peroxidase/ heme binding / peroxidase
			TRINITY_DN161901_c0_g1	Os04t0602100-01	289	327	353	0.69	4	Plant ascorbate peroxidase domain containing protein
			TRINITY_DN162688_c0_g1	Os01t0963000-01	281	342	356	0.024	1	Similar to Peroxidase BP 1 precursor
			TRINITY_DN163425_c0_g1	Os05t0134800-00	8	44	418	2.5	5	Haem peroxidase family protein
			TRINITY_DN163639_c0_g1	Os05t0134800-00	362	405	418	0.21	5	Haem peroxidase family protein
			TRINITY_DN163874_c0_g1	Os02t0236600-01	239	271	321	2.3	2	Peroxidase P7 (EC 1.11.1.7) (TP7)
			TRINITY_DN163931_c0_g1	Os07t0638600-00	263	365	441	2.04e-20	7	Similar to Class III peroxidase 44
			TRINITY_DN164103_c0_g1	Os06t0274800-01	191	215	334	2.2	6	Similar to Peroxidase 11 precursor (EC 1.11.1.7) (Atperox P11) (ATP23a/ATP23b)
			TRINITY_DN164246_c0_g1	Os03t0434800-00	94	178	335	0.57	3	Similar to Peroxidase 2
			TRINITY_DN1643_c0_g1	Os04t0602100-01	1	353	353	0	4	Plant ascorbate peroxidase domain containing protein
			TRINITY_DN1643_c0_g1	Os04t0602100-01	1	353	353	0	4	Plant ascorbate peroxidase domain containing protein
			TRINITY_DN164435_c0_g1	Os03t0368300-01	23	47	323	1.7e-07	3	Similar to Peroxidase 1
			TRINITY_DN164990_c0_g1	Os08t0549100-01	107	143	291	0.31	8	Similar to Peroxisome type ascorbate peroxidase
			TRINITY_DN165187_c0_g1	Os06t0472900-01	285	353	393	9.24e-29	6	Haem peroxidase family protein
			TRINITY_DN16530_c0_g2	Os07t0638600-00	378	413	441	0.93	7	Similar to Class III peroxidase 44
			TRINITY_DN16530_c0_g2	Os06t0695400-01	55	94	319	5.9	6	Haem peroxidase family protein
			TRINITY_DN165362_c0_g1	Os02t0833900-02	160	221	326	0.23	2	Similar to Peroxidase 64 precursor (EC 1.11.1.7) (Atperox P64) (PRXR4) (ATP17a)
			TRINITY_DN16591_c0_g2	Os06t0547400-01	147	181	324	3.9	6	Similar to Peroxidase P7 (EC 1.11.1.7) (TP7)
			TRINITY_DN165959_c0_g1	Os10t0536700-01	151	181	338	1.1	10	Similar to Peroxidase 1
			TRINITY_DN166174_c0_g1	Os08t0549100-01	52	121	291	9.48e-07	8	Similar to Peroxisome type ascorbate peroxidase
			TRINITY_DN166311_c0_g1	Os02t0553200-01	37	66	478	0.84	2	Thylakoid membrane-bound ascorbate peroxidase, Tolerance to bacterial blight, Response to NaC
			TRINITY_DN166352_c0_g1	Os07t0677600-01	199	225	321	7.5	7	Similar to Cationic peroxidase
			TRINITY_DN166549_c0_g1	Os05t0135200-01	161	227	351	1.5	5	Plant peroxidase domain containing protein
			TRINITY_DN167070_c0_g1	Os03t0368900-01	123	215	332	8.86e-41	3	Haem peroxidase family protein
			TRINITY_DN167716_c0_g1	Os04t0556300-01	64	165	168	1.64e-32	4	Glutathione peroxidase
			TRINITY_DN167887_c0_g1	Os03t0369000-01	207	229	340	0.34	3	Similar to Peroxidase 1
			TRINITY_DN168132_c0_g1	Os12t0178200-01	8	29	320	2.3	12	Similar to Thylakoid-bound ascorbate peroxidase (EC 1.11.1.11) (Fragment)
			TRINITY_DN168226_c0_g1	Os03t0358100-01	107	168	169	5.83e-14	3	Similar to Glutathione peroxidase
			TRINITY_DN168343_c0_g1	Os01t0205900-01	248	265	327	4	1	Similar to Class III peroxidase GvPx2b (Fragment)
			TRINITY_DN16867_c0_g1	Os01t0326000-02	49	164	280	3	1	Similar to Peroxidase (Fragment)
			TRINITY_DN16867_c0_g1	Os01t0326000-02	49	164	280	1.9	1	Similar to Peroxidase (Fragment)
			TRINITY_DN168975_c0_g1	Os01t0263300-01	233	332	335	4.89e-62	1	Similar to Peroxidase 72 precursor (EC 1.11.1.7) (Atperox P72) (PRXR8) (ATP6a)
			TRINITY_DN168977_c0_g1	Os07t0694700-01	67	108	251	2.2	7	Ascorbate peroxidase, ROS homeostasis, Chloroplast protection, Carbohydrate metabolism, Plant architecture, Fertility maintenanc
			TRINITY_DN169102_c0_g1	Os01t0326300-01	116	215	280	2.21e-41	1	Haem peroxidase, plant/fungal/bacterial family protein
			TRINITY_DN169135_c0_g1	Os04t0423800-01	228	344	345	1.67e-62	4	Peroxidase (EC 1.11.1.7)
			TRINITY_DN169243_c0_g1	Os09t0507500-01	222	287	331	1.64e-32	9	Similar to Peroxidase 55 precursor (EC 1.11.1.7) (Atperox P55) (ATP20a)
			TRINITY_DN169280_c0_g1	Os04t0656800-01	138	222	332	0.16	4	Similar to Peroxidase precursor (EC 1.11.1.7)
			TRINITY_DN169366_c0_g1	Os11t0661600-01	107	167	335	0.036	11	Similar to Peroxidase (EC 1.11.1.7)
			TRINITY_DN169727_c0_g1	Os03t0369000-01	183	227	340	1.4	3	Similar to Peroxidase 1
			TRINITY_DN170728_c0_g1	Os10t0109300-01	64	98	336	1.9	10	Similar to Peroxidase (EC 1.11.1.7)
			TRINITY_DN170971_c0_g1	Os07t0531400-01	136	170	339	0.97	7	Similar to Peroxidase 27 precursor (EC 1.11.1.7) (Atperox P27) (PRXR7) (ATP12a)
			TRINITY_DN171197_c0_g1	Os06t0521900-00	28	58	196	5.5	6	Plant peroxidase domain containing protein
			TRINITY_DN171237_c0_g1	Os07t0156467-00	4	60	321	2.3	7	Similar to Class III peroxidase 7
			TRINITY_DN171644_c0_g1	Os05t0134700-01	313	344	349	1.8	5	Haem peroxidase family protein
			TRINITY_DN171700_c0_g1	Os11t0112400-01	62	112	324	1.6	11	Peroxidase (EC 1.11.1.7)
			TRINITY_DN171766_c0_g1	Os05t0135200-01	298	324	351	4.2	5	Plant peroxidase domain containing protein
			TRINITY_DN171928_c0_g1	Os07t0639500-00	6	55	211	0.93	7	Similar to Class III peroxidase 45
			TRINITY_DN173288_c0_g1	Os10t0566800-01	93	144	340	4.3	10	Haem peroxidase, plant/fungal/bacterial family protein
			TRINITY_DN173501_c0_g1	Os05t0135200-01	228	271	351	0.024	5	Plant peroxidase domain containing protein
			TRINITY_DN173966_c0_g1	Os11t0661600-01	10	48	335	0.083	11	Similar to Peroxidase (EC 1.11.1.7)
			TRINITY_DN174482_c0_g1	Os02t0192700-02	97	153	225	1.96e-15	2	Similar to Thioredoxin peroxidase
			TRINITY_DN174671_c0_g1	Os06t0546500-01	160	203	318	0.21	6	Similar to Class III peroxidase GvPx2b (Fragment)
			TRINITY_DN175091_c0_g1	Os10t0109300-01	74	96	336	2.8	10	Similar to Peroxidase (EC 1.11.1.7)
			TRINITY_DN175260_c0_g1	Os05t0499300-01	201	241	326	0.09	5	Similar to Peroxidase (EC 1.11.1.7)
			TRINITY_DN175317_c0_g1	Os04t0465100-01	101	122	335	0.34	4	Haem peroxidase, plant/fungal/bacterial family protein
			TRINITY_DN175519_c0_g1	Os01t0327400-01	203	236	351	0.37	1	Similar to Peroxidase (Fragment)
			TRINITY_DN176278_c0_g1	Os06t0185966-00	163	192	878	0.11	6	Similar to Glutathione peroxidase
			TRINITY_DN177163_c0_g1	Os01t0787000-01	44	76	336	2.9	1	Similar to Peroxidase (EC 1.11.1.7)
			TRINITY_DN177255_c0_g1	Os10t0109300-01	303	336	336	0.61	10	Similar to Peroxidase (EC 1.11.1.7)
			TRINITY_DN177283_c0_g1	Os08t0522400-01	26	73	328	0.54	8	Similar to APX6; L-ascorbate peroxidase/ heme binding / peroxidase
			TRINITY_DN177389_c0_g1	Os06t0185966-00	476	537	878	0.83	6	Similar to Glutathione peroxidase
			TRINITY_DN177763_c0_g1	Os03t0285700-01	141	169	250	0.78	3	Similar to L-ascorbate peroxidase
			TRINITY_DN177974_c0_g1	Os04t0498700-01	456	479	508	0.27	4	Haem peroxidase family protein
			TRINITY_DN178206_c0_g1	Os07t0156910-00	15	64	91	6.3	7	Similar to peroxidase 1
			TRINITY_DN178351_c0_g1	Os02t0664000-01	203	235	238	8.51e-06	2	Similar to Phospholipid hydroperoxide glutathione peroxidase, chloroplast precursor (EC 1.11.1.12) (PHGPx)
			TRINITY_DN178448_c0_g1	Os02t0741200-01	296	400	450	1.86e-54	2	Similar to Peroxidase 65 precursor (EC 1.11.1.7) (Atperox P65) (ATP43)
			TRINITY_DN17896_c0_g1	Os03t0762400-01	24	80	324	5.76e-27	3	Similar to Peroxidase2 precursor (EC 1.11.1.7)
			TRINITY_DN17896_c0_g1	Os03t0762400-01	24	80	324	1.76e-26	3	Similar to Peroxidase2 precursor (EC 1.11.1.7)
			TRINITY_DN179395_c0_g1	Os04t0223300-00	30	87	291	6.56e-13	4	Similar to Peroxisome type ascorbate peroxidase
			TRINITY_DN179703_c0_g1	Os04t0223300-00	32	105	291	3.14e-23	4	Similar to Peroxisome type ascorbate peroxidase
			TRINITY_DN179980_c0_g1	Os08t0522400-01	87	113	328	1.9	8	Similar to APX6; L-ascorbate peroxidase/ heme binding / peroxidase
			TRINITY_DN18022_c0_g1	Os04t0602100-02	65	99	210	3.09e-09	4	Plant ascorbate peroxidase domain containing protein
			TRINITY_DN18022_c0_g1	Os04t0602100-02	65	125	210	4.56e-10	4	Plant ascorbate peroxidase domain containing protein
			TRINITY_DN18022_c1_g1	Os04t0602100-02	65	99	210	2.22e-08	4	Plant ascorbate peroxidase domain containing protein
			TRINITY_DN18022_c1_g2	Os04t0602100-02	147	168	210	6.14e-05	4	Plant ascorbate peroxidase domain containing protein
			TRINITY_DN18022_c2_g1	Os04t0602100-02	147	207	210	9.15e-22	4	Plant ascorbate peroxidase domain containing protein
			TRINITY_DN18022_c3_g1	Os04t0602100-01	266	334	353	4.65e-31	4	Plant ascorbate peroxidase domain containing protein
			TRINITY_DN180422_c0_g1	Os01t0270300-01	150	197	324	1.1	1	Similar to Cationic peroxidase isozyme 40K precursor
			TRINITY_DN181214_c0_g1	Os04t0602100-02	9	65	210	3.4	4	Plant ascorbate peroxidase domain containing protein
			TRINITY_DN181378_c0_g1	Os04t0498700-01	332	371	508	0.065	4	Haem peroxidase family protein
			TRINITY_DN181474_c0_g1	Os04t0688200-01	48	107	348	3.81e-06	4	Similar to Peroxidase (EC 1.11.1.7)
			TRINITY_DN181921_c0_g1	Os04t0434800-01	135	155	359	2.2	4	Similar to Thylakoid-bound ascorbate peroxidase (EC 1.11.1.11) (Fragment)
			TRINITY_DN182880_c0_g1	Os07t0104233-00	98	114	126	7.4	7	Similar to peroxidase 1
			TRINITY_DN182943_c0_g1	Os10t0109600-01	38	70	326	2.1	10	Peroxidase (EC 1.11.1.7)
			TRINITY_DN183232_c0_g1	Os06t0695300-01	31	57	314	0.8	6	Haem peroxidase, plant/fungal/bacterial family protein
			TRINITY_DN183576_c0_g1	Os06t0695500-01	200	214	337	0.008	6	Similar to Peroxidase 16 precursor (EC 1.11.1.7) (Atperox P16) (ATP22a)
			TRINITY_DN183710_c0_g1	Os06t0625500-01	153	232	232	3.55e-08	6	Similar to Thioredoxin peroxidase
			TRINITY_DN183791_c0_g1	Os04t0223300-00	215	256	291	2.82e-06	4	Similar to Peroxisome type ascorbate peroxidase
			TRINITY_DN18407_c0_g1	Os01t0963000-01	207	280	356	9.06e-30	1	Similar to Peroxidase BP 1 precursor
			TRINITY_DN18407_c0_g2	Os04t0651000-01	4	319	319	0	4	Similar to Peroxidase
			TRINITY_DN18407_c0_g2	Os04t0651000-01	4	319	319	0	4	Similar to Peroxidase
			TRINITY_DN18407_c0_g3	Os04t0689000-01	26	323	338	4.8e-86	4	Similar to Peroxidase (EC 1.11.1.7)
			TRINITY_DN18407_c0_g4	Os01t0962700-01	177	305	377	1.94e-45	1	Similar to Peroxidase 12 precursor (EC 1.11.1.7) (Atperox P12) (PRXR6) (ATP4a)
			TRINITY_DN184121_c0_g1	Os03t0369000-01	187	210	340	3.5	3	Similar to Peroxidase 1
			TRINITY_DN184196_c0_g1	Os10t0109300-01	295	317	336	0.34	10	Similar to Peroxidase (EC 1.11.1.7)
			TRINITY_DN184279_c0_g1	Os06t0185966-00	689	715	878	0.49	6	Similar to Glutathione peroxidase
			TRINITY_DN184840_c0_g1	Os06t0274800-01	224	246	334	4.1	6	Similar to Peroxidase 11 precursor (EC 1.11.1.7) (Atperox P11) (ATP23a/ATP23b)
			TRINITY_DN184896_c0_g1	Os07t0677400-00	30	138	314	2.42e-41	7	Peroxidase
			TRINITY_DN18525_c0_g1	Os05t0134400-02	69	95	342	5.05e-06	5	Haem peroxidase, plant/fungal/bacterial family protein
			TRINITY_DN18525_c0_g1	Os01t0293900-00	54	70	185	0.001	1	Similar to peroxidase 1
			TRINITY_DN18525_c0_g1	Os05t0134400-02	69	95	342	5.06e-06	5	Haem peroxidase, plant/fungal/bacterial family protein
			TRINITY_DN18525_c0_g1	Os05t0134400-02	69	95	342	5.03e-06	5	Haem peroxidase, plant/fungal/bacterial family protein
			TRINITY_DN185363_c0_g1	Os04t0223300-00	87	113	291	0.87	4	Similar to Peroxisome type ascorbate peroxidase
			TRINITY_DN185612_c0_g1	Os01t0378100-01	11	76	125	0.26	1	Plant peroxidase domain containing protein
			TRINITY_DN185690_c0_g1	Os02t0741200-01	235	414	450	7.93e-99	2	Similar to Peroxidase 65 precursor (EC 1.11.1.7) (Atperox P65) (ATP43)
			TRINITY_DN185866_c0_g1	Os08t0302000-01	263	367	367	8.46e-38	8	Similar to Peroxidase 40 precursor (EC 1.11.1.7) (Atperox P40)
			TRINITY_DN18656_c1_g1	Os01t0263300-01	74	141	335	1.45e-31	1	Similar to Peroxidase 72 precursor (EC 1.11.1.7) (Atperox P72) (PRXR8) (ATP6a)
			TRINITY_DN18656_c1_g1	Os01t0263300-01	136	332	335	1.12e-118	1	Similar to Peroxidase 72 precursor (EC 1.11.1.7) (Atperox P72) (PRXR8) (ATP6a)
			TRINITY_DN18656_c1_g1	Os01t0263300-01	20	84	335	3.79e-28	1	Similar to Peroxidase 72 precursor (EC 1.11.1.7) (Atperox P72) (PRXR8) (ATP6a)
			TRINITY_DN187039_c0_g1	Os04t0556300-02	28	65	114	1.6	4	Glutathione peroxidase
			TRINITY_DN187072_c0_g1	Os06t0625500-01	85	126	232	4.4	6	Similar to Thioredoxin peroxidase
			TRINITY_DN187597_c0_g1	Os01t0293900-00	65	85	185	0.19	1	Similar to peroxidase 1
			TRINITY_DN188060_c0_g1	Os02t0833900-02	194	284	326	0.47	2	Similar to Peroxidase 64 precursor (EC 1.11.1.7) (Atperox P64) (PRXR4) (ATP17a)
			TRINITY_DN18887_c0_g1	Os04t0556300-01	102	158	168	4.94e-40	4	Glutathione peroxidase
			TRINITY_DN18887_c0_g1	Os04t0556300-01	102	158	168	3.48e-39	4	Glutathione peroxidase
			TRINITY_DN18887_c0_g1	Os04t0556300-01	102	158	168	5.04e-40	4	Glutathione peroxidase
			TRINITY_DN18887_c0_g2	Os02t0664000-01	84	233	238	2.33e-82	2	Similar to Phospholipid hydroperoxide glutathione peroxidase, chloroplast precursor (EC 1.11.1.12) (PHGPx)
			TRINITY_DN18887_c0_g2	Os04t0556300-01	1	163	168	4.15e-89	4	Glutathione peroxidase
			TRINITY_DN18887_c0_g2	Os02t0664000-01	84	233	238	1.47e-74	2	Similar to Phospholipid hydroperoxide glutathione peroxidase, chloroplast precursor (EC 1.11.1.12) (PHGPx)
			TRINITY_DN18887_c0_g2	Os04t0556300-01	1	163	168	1.31e-90	4	Glutathione peroxidase
			TRINITY_DN18899_c0_g1	Os03t0121200-03	176	286	286	2.41e-36	3	Similar to Peroxidase 1
			TRINITY_DN18899_c0_g2	Os03t0121200-03	199	254	286	2.11e-23	3	Similar to Peroxidase 1
			TRINITY_DN1893_c0_g1	Os07t0694700-01	42	123	251	4.02e-48	7	Ascorbate peroxidase, ROS homeostasis, Chloroplast protection, Carbohydrate metabolism, Plant architecture, Fertility maintenanc
			TRINITY_DN1893_c0_g1	Os03t0285700-01	1	122	250	1.11e-65	3	Similar to L-ascorbate peroxidase
			TRINITY_DN1893_c0_g1	Os03t0285700-01	120	250	250	9.27e-70	3	Similar to L-ascorbate peroxidase
			TRINITY_DN1893_c0_g1	Os03t0285700-01	1	165	250	2.14e-106	3	Similar to L-ascorbate peroxidase
			TRINITY_DN1893_c0_g1	Os03t0285700-01	166	250	250	4.4e-56	3	Similar to L-ascorbate peroxidase
			TRINITY_DN1893_c0_g1	Os03t0285700-01	1	122	250	2.56e-64	3	Similar to L-ascorbate peroxidase
			TRINITY_DN1893_c0_g1	Os03t0285700-01	1	122	250	7.98e-67	3	Similar to L-ascorbate peroxidase
			TRINITY_DN1893_c0_g1	Os03t0285700-01	120	165	250	2.29e-24	3	Similar to L-ascorbate peroxidase
			TRINITY_DN1893_c0_g1	Os03t0285700-01	1	165	250	1.18e-96	3	Similar to L-ascorbate peroxidase
			TRINITY_DN1893_c0_g1	Os03t0285700-01	120	226	250	1.71e-62	3	Similar to L-ascorbate peroxidase
			TRINITY_DN1893_c0_g1	Os03t0285700-01	1	99	250	3.78e-51	3	Similar to L-ascorbate peroxidase
			TRINITY_DN1893_c0_g1	Os03t0285700-01	1	122	250	2.64e-64	3	Similar to L-ascorbate peroxidase
			TRINITY_DN1893_c0_g1	Os03t0285700-01	1	122	250	2.07e-65	3	Similar to L-ascorbate peroxidase
			TRINITY_DN1893_c0_g1	Os03t0285700-01	120	250	250	4.62e-77	3	Similar to L-ascorbate peroxidase
			TRINITY_DN189504_c0_g1	Os05t0162000-01	219	332	359	1.02e-55	5	Similar to Peroxidase (Fragment)
			TRINITY_DN189932_c0_g1	Os07t0638600-00	192	218	441	0.87	7	Similar to Class III peroxidase 44
			TRINITY_DN19026_c0_g2	Os07t0156200-00	134	171	348	2.3	7	Haem peroxidase, plant/fungal/bacterial family protein
			TRINITY_DN190464_c0_g1	Os04t0683850-00	40	73	111	9.2	4	Similar to Glutathione peroxidase
			TRINITY_DN190961_c0_g1	Os07t0677300-01	110	168	314	0.14	7	Peroxidase
			TRINITY_DN191_c1_g1	Os04t0556300-01	63	168	168	7.31e-64	4	Glutathione peroxidase
			TRINITY_DN191_c1_g1	Os02t0664000-01	80	238	238	3.86e-105	2	Similar to Phospholipid hydroperoxide glutathione peroxidase, chloroplast precursor (EC 1.11.1.12) (PHGPx)
			TRINITY_DN191_c1_g1	Os02t0664000-01	104	238	238	2.06e-78	2	Similar to Phospholipid hydroperoxide glutathione peroxidase, chloroplast precursor (EC 1.11.1.12) (PHGPx)
			TRINITY_DN191_c1_g1	Os04t0556300-01	102	168	168	4.28e-28	4	Glutathione peroxidase
			TRINITY_DN192183_c0_g1	Os01t0963000-01	322	346	356	0.5	1	Similar to Peroxidase BP 1 precursor
			TRINITY_DN192204_c0_g1	Os01t0326000-02	205	251	280	3.1	1	Similar to Peroxidase (Fragment)
			TRINITY_DN192630_c0_g1	Os03t0285700-01	91	121	250	0.000121	3	Similar to L-ascorbate peroxidase
			TRINITY_DN192929_c0_g1	Os04t0556300-01	136	163	168	0.31	4	Glutathione peroxidase
			TRINITY_DN193035_c0_g1	Os07t0694700-01	170	208	251	0.003	7	Ascorbate peroxidase, ROS homeostasis, Chloroplast protection, Carbohydrate metabolism, Plant architecture, Fertility maintenanc
			TRINITY_DN193189_c0_g1	Os05t0134400-02	225	263	342	8.4	5	Haem peroxidase, plant/fungal/bacterial family protein
			TRINITY_DN193504_c0_g1	Os04t0223300-00	30	49	291	0.001	4	Similar to Peroxisome type ascorbate peroxidase
			TRINITY_DN194901_c0_g1	Os12t0191500-01	117	153	327	0.003	12	Similar to Peroxidase 43 precursor (EC 1.11.1.7) (Atperox P43)
			TRINITY_DN19510_c0_g1	Os01t0263000-00	205	296	347	7.72e-15	1	Similar to Peroxidase
			TRINITY_DN195138_c0_g1	Os03t0369000-01	250	286	340	0.43	3	Similar to Peroxidase 1
			TRINITY_DN195233_c0_g1	Os03t0563600-01	43	96	348	1.33e-25	3	Similar to Peroxidase 56 precursor (EC 1.11.1.7) (Atperox P56) (ATP33)
			TRINITY_DN195357_c0_g1	Os04t0688200-01	61	86	348	6.9	4	Similar to Peroxidase (EC 1.11.1.7)
			TRINITY_DN195493_c0_g1	Os08t0113000-01	143	166	316	3.6	8	Similar to Peroxidase 47 precursor (EC 1.11.1.7) (Atperox P47) (ATP32)
			TRINITY_DN195694_c0_g1	Os04t0434800-01	133	164	359	2.3	4	Similar to Thylakoid-bound ascorbate peroxidase (EC 1.11.1.11) (Fragment)
			TRINITY_DN1959_c0_g1	Os05t0499300-01	275	313	326	0.81	5	Similar to Peroxidase (EC 1.11.1.7)
			TRINITY_DN1959_c0_g1	Os05t0499300-01	275	313	326	0.78	5	Similar to Peroxidase (EC 1.11.1.7)
			TRINITY_DN1959_c0_g2	Os05t0499300-01	275	313	326	1.9	5	Similar to Peroxidase (EC 1.11.1.7)
			TRINITY_DN19680_c0_g1	Os07t0694300-01	130	295	295	1.82e-77	7	Similar to Peroxidase
			TRINITY_DN19680_c0_g1	Os07t0694300-01	130	295	295	2.32e-77	7	Similar to Peroxidase
			TRINITY_DN19803_c0_g1	Os08t0549100-01	4	248	291	1.82e-09	8	Similar to Peroxisome type ascorbate peroxidase
			TRINITY_DN19803_c0_g1	Os08t0549100-01	21	121	291	1.94e-06	8	Similar to Peroxisome type ascorbate peroxidase
			TRINITY_DN19803_c0_g1	Os08t0549100-01	21	197	291	1.06e-09	8	Similar to Peroxisome type ascorbate peroxidase
			TRINITY_DN19803_c0_g1	Os08t0549100-01	21	197	291	1.16e-09	8	Similar to Peroxisome type ascorbate peroxidase
			TRINITY_DN19803_c1_g1	Os08t0549100-01	4	117	291	0.000121	8	Similar to Peroxisome type ascorbate peroxidase
			TRINITY_DN19803_c1_g1	Os08t0549100-01	4	117	291	0.000114	8	Similar to Peroxisome type ascorbate peroxidase
			TRINITY_DN19803_c1_g1	Os04t0223300-00	35	243	291	1.35e-06	4	Similar to Peroxisome type ascorbate peroxidase
			TRINITY_DN19803_c1_g2	Os04t0434800-01	151	212	359	0.001	4	Similar to Thylakoid-bound ascorbate peroxidase (EC 1.11.1.11) (Fragment)
			TRINITY_DN19803_c1_g2	Os04t0434800-01	151	202	359	0.00037	4	Similar to Thylakoid-bound ascorbate peroxidase (EC 1.11.1.11) (Fragment)
			TRINITY_DN198394_c0_g1	Os12t0178100-01	219	233	309	0.031	12	Haem peroxidase family protein
			TRINITY_DN199198_c0_g1	Os02t0664000-01	26	59	238	2.4	2	Similar to Phospholipid hydroperoxide glutathione peroxidase, chloroplast precursor (EC 1.11.1.12) (PHGPx)
			TRINITY_DN19937_c0_g1	Os01t0787000-02	90	113	115	0.34	1	Similar to Peroxidase (EC 1.11.1.7)
			TRINITY_DN199432_c0_g1	Os02t0664000-01	88	235	238	1.07e-36	2	Similar to Phospholipid hydroperoxide glutathione peroxidase, chloroplast precursor (EC 1.11.1.12) (PHGPx)
			TRINITY_DN19949_c0_g1	Os06t0695400-01	27	319	319	4.39e-163	6	Haem peroxidase family protein
			TRINITY_DN19949_c0_g1	Os06t0695400-01	72	319	319	1.95e-132	6	Haem peroxidase family protein
			TRINITY_DN199681_c0_g1	Os03t0368900-01	188	332	332	1.84e-76	3	Haem peroxidase family protein
			TRINITY_DN199684_c0_g1	Os11t0210100-01	30	44	334	0.031	11	Similar to Class III peroxidase 133
			TRINITY_DN201009_c0_g1	Os04t0465100-01	219	246	335	2.5	4	Haem peroxidase, plant/fungal/bacterial family protein
			TRINITY_DN201587_c0_g1	Os06t0695200-00	155	204	314	2.4	6	Similar to Peroxidase precursor (EC 1.11.1.7)
			TRINITY_DN201647_c0_g1	Os06t0274800-01	262	334	334	6.24e-42	6	Similar to Peroxidase 11 precursor (EC 1.11.1.7) (Atperox P11) (ATP23a/ATP23b)
			TRINITY_DN202032_c0_g1	Os03t0285700-01	137	195	250	1.28e-19	3	Similar to L-ascorbate peroxidase
			TRINITY_DN202401_c0_g1	Os06t0625500-01	99	174	232	1.05e-11	6	Similar to Thioredoxin peroxidase
			TRINITY_DN203124_c0_g1	Os03t0285700-01	94	183	250	1.14e-31	3	Similar to L-ascorbate peroxidase
			TRINITY_DN20344_c0_g4	Os10t0536700-01	13	34	338	3.1	10	Similar to Peroxidase 1
			TRINITY_DN203640_c0_g1	Os10t0109300-01	198	248	336	0.69	10	Similar to Peroxidase (EC 1.11.1.7)
			TRINITY_DN203817_c0_g1	Os07t0638600-00	198	264	441	2e-30	7	Similar to Class III peroxidase 44
			TRINITY_DN20397_c0_g1	Os01t0294700-01	122	165	347	3.4	1	Haem peroxidase, plant/fungal/bacterial family protein
			TRINITY_DN204483_c0_g1	Os09t0507500-01	36	66	331	2.4	9	Similar to Peroxidase 55 precursor (EC 1.11.1.7) (Atperox P55) (ATP20a)
			TRINITY_DN204537_c0_g1	Os07t0639000-01	193	301	327	4.34e-29	7	Similar to Class III peroxidase 46
			TRINITY_DN204616_c0_g1	Os10t0536700-01	121	149	338	1.5	10	Similar to Peroxidase 1
			TRINITY_DN205993_c0_g1	Os01t0543100-01	303	339	340	1.82e-16	1	Similar to Peroxidase 72 precursor (EC 1.11.1.7) (Atperox P72) (PRXR8) (ATP6a)
			TRINITY_DN206063_c0_g1	Os05t0134400-02	293	310	342	3.6	5	Haem peroxidase, plant/fungal/bacterial family protein
			TRINITY_DN206407_c0_g1	Os02t0192700-02	189	222	225	0.098	2	Similar to Thioredoxin peroxidase
			TRINITY_DN206423_c0_g1	Os02t0664000-01	80	159	238	9.32e-22	2	Similar to Phospholipid hydroperoxide glutathione peroxidase, chloroplast precursor (EC 1.11.1.12) (PHGPx)
			TRINITY_DN206944_c0_g1	Os03t0563600-01	255	308	348	0.21	3	Similar to Peroxidase 56 precursor (EC 1.11.1.7) (Atperox P56) (ATP33)
			TRINITY_DN20770_c0_g1	Os08t0549100-01	21	197	291	1.87e-10	8	Similar to Peroxisome type ascorbate peroxidase
			TRINITY_DN20770_c0_g1	Os03t0285700-01	35	121	250	1.63e-08	3	Similar to L-ascorbate peroxidase
			TRINITY_DN20770_c0_g1	Os08t0549100-01	21	197	291	2.42e-10	8	Similar to Peroxisome type ascorbate peroxidase
			TRINITY_DN20770_c0_g1	Os03t0285700-01	35	121	250	1.42e-08	3	Similar to L-ascorbate peroxidase
			TRINITY_DN20770_c0_g1	Os04t0223300-00	82	126	291	0.000827	4	Similar to Peroxisome type ascorbate peroxidase
			TRINITY_DN20770_c0_g1	Os03t0285700-01	35	122	250	5.94e-08	3	Similar to L-ascorbate peroxidase
			TRINITY_DN20770_c0_g1	Os03t0285700-01	35	50	250	1.8	3	Similar to L-ascorbate peroxidase
			TRINITY_DN20770_c0_g1	Os08t0549100-01	21	197	291	7.69e-11	8	Similar to Peroxisome type ascorbate peroxidase
			TRINITY_DN207973_c0_g1	Os06t0521500-01	201	280	334	0.43	6	Haem peroxidase family protein
			TRINITY_DN20840_c0_g2	Os03t0121200-03	140	243	286	0.35	3	Similar to Peroxidase 1
			TRINITY_DN20848_c0_g1	Os02t0161800-01	118	203	348	1.78e-31	2	Similar to Peroxidase precursor (EC 1.11.1.7)
			TRINITY_DN20848_c0_g1	Os02t0161800-01	118	346	348	8.61e-92	2	Similar to Peroxidase precursor (EC 1.11.1.7)
			TRINITY_DN20848_c0_g1	Os02t0161800-01	118	212	348	3.39e-32	2	Similar to Peroxidase precursor (EC 1.11.1.7)
			TRINITY_DN20848_c0_g1	Os02t0161800-01	150	203	348	1.15e-24	2	Similar to Peroxidase precursor (EC 1.11.1.7)
			TRINITY_DN20848_c0_g1	Os02t0161800-01	118	206	348	2.9e-33	2	Similar to Peroxidase precursor (EC 1.11.1.7)
			TRINITY_DN20848_c0_g2	Os06t0547100-00	97	287	327	1.04e-63	6	Similar to peroxidase 52
			TRINITY_DN20919_c0_g1	Os06t0522300-01	301	333	338	2.6	6	Haem peroxidase family protein
			TRINITY_DN209216_c0_g1	Os06t0521400-00	156	193	329	1.2	6	Haem peroxidase family protein
			TRINITY_DN210408_c0_g1	Os09t0507500-01	118	331	331	3.34e-121	9	Similar to Peroxidase 55 precursor (EC 1.11.1.7) (Atperox P55) (ATP20a)
			TRINITY_DN21051_c0_g1	Os04t0656800-01	294	332	332	3.78e-16	4	Similar to Peroxidase precursor (EC 1.11.1.7)
			TRINITY_DN211067_c0_g1	Os04t0465100-01	170	202	335	1.6	4	Haem peroxidase, plant/fungal/bacterial family protein
			TRINITY_DN211908_c0_g1	Os01t0543100-01	31	97	340	1.3e-36	1	Similar to Peroxidase 72 precursor (EC 1.11.1.7) (Atperox P72) (PRXR8) (ATP6a)
			TRINITY_DN211946_c0_g1	Os03t0152300-01	42	65	486	0.78	3	Haem peroxidase family protein
			TRINITY_DN212018_c0_g1	Os05t0499300-01	196	219	326	1.4	5	Similar to Peroxidase (EC 1.11.1.7)
			TRINITY_DN212088_c0_g1	Os05t0499400-01	219	242	349	0.59	5	Haem peroxidase family protein
			TRINITY_DN212854_c0_g1	Os05t0499300-01	69	120	326	3.95e-09	5	Similar to Peroxidase (EC 1.11.1.7)
			TRINITY_DN213000_c0_g1	Os08t0522400-01	117	159	328	0.002	8	Similar to APX6; L-ascorbate peroxidase/ heme binding / peroxidase
			TRINITY_DN213071_c0_g1	Os03t0368900-01	221	234	332	4	3	Haem peroxidase family protein
			TRINITY_DN213777_c0_g1	Os07t0115300-01	198	224	330	1.5	7	Similar to Peroxidase2 precursor (EC 1.11.1.7)
			TRINITY_DN214096_c0_g1	Os07t0531400-01	156	188	339	2.8	7	Similar to Peroxidase 27 precursor (EC 1.11.1.7) (Atperox P27) (PRXR7) (ATP12a)
			TRINITY_DN2140_c1_g2	Os03t0121200-03	80	95	286	0.055	3	Similar to Peroxidase 1
			TRINITY_DN214240_c0_g1	Os06t0695200-00	198	228	314	0.31	6	Similar to Peroxidase precursor (EC 1.11.1.7)
			TRINITY_DN21438_c0_g2	Os01t0205900-01	197	228	327	5.5	1	Similar to Class III peroxidase GvPx2b (Fragment)
			TRINITY_DN214468_c0_g1	Os01t0263300-01	137	183	335	0.86	1	Similar to Peroxidase 72 precursor (EC 1.11.1.7) (Atperox P72) (PRXR8) (ATP6a)
			TRINITY_DN214986_c0_g1	Os02t0664000-01	81	186	238	3.19e-28	2	Similar to Phospholipid hydroperoxide glutathione peroxidase, chloroplast precursor (EC 1.11.1.12) (PHGPx)
			TRINITY_DN21727_c0_g2	Os04t0602100-01	213	250	353	1.6	4	Plant ascorbate peroxidase domain containing protein
			TRINITY_DN22021_c0_g1	Os02t0240300-01	34	82	321	5.6	2	Similar to Class III peroxidase GvPx2b (Fragment)
			TRINITY_DN22505_c0_g1	Os10t0109300-02	56	139	334	5.19e-41	10	Similar to Peroxidase (EC 1.11.1.7)
			TRINITY_DN22575_c0_g2	Os05t0134800-00	168	198	418	1.1	5	Haem peroxidase family protein
			TRINITY_DN2307_c1_g1	Os07t0156200-00	222	246	348	0.44	7	Haem peroxidase, plant/fungal/bacterial family protein
			TRINITY_DN2307_c1_g1	Os07t0156200-00	222	246	348	1.5	7	Haem peroxidase, plant/fungal/bacterial family protein
			TRINITY_DN2307_c1_g1	Os07t0156200-00	222	246	348	0.65	7	Haem peroxidase, plant/fungal/bacterial family protein
			TRINITY_DN2307_c1_g1	Os07t0156200-00	222	246	348	1.3	7	Haem peroxidase, plant/fungal/bacterial family protein
			TRINITY_DN2307_c1_g1	Os07t0156200-00	222	246	348	2.5	7	Haem peroxidase, plant/fungal/bacterial family protein
			TRINITY_DN2307_c1_g1	Os07t0156200-00	222	246	348	1.8	7	Haem peroxidase, plant/fungal/bacterial family protein
			TRINITY_DN23141_c0_g1	Os04t0688500-01	10	61	352	0.59	4	Peroxidase (EC 1.11.1.7)
			TRINITY_DN23408_c1_g1	Os06t0472900-01	162	206	393	4.7	6	Haem peroxidase family protein
			TRINITY_DN23497_c0_g1	Os10t0107000-00	50	91	339	7.23e-19	10	Similar to Class III peroxidase 124
			TRINITY_DN23497_c0_g2	Os10t0107000-00	50	78	339	2.5e-10	10	Similar to Class III peroxidase 124
			TRINITY_DN2354_c0_g2	Os04t0688200-01	266	303	348	0.053	4	Similar to Peroxidase (EC 1.11.1.7)
			TRINITY_DN23681_c0_g1	Os03t0285700-01	132	192	250	2.1	3	Similar to L-ascorbate peroxidase
			TRINITY_DN24024_c0_g1	Os07t0677600-01	27	130	321	5.83e-58	7	Similar to Cationic peroxidase
			TRINITY_DN24024_c0_g1	Os07t0677600-01	27	321	321	2.58e-176	7	Similar to Cationic peroxidase
			TRINITY_DN24110_c0_g1	Os08t0522400-01	60	88	328	7.3	8	Similar to APX6; L-ascorbate peroxidase/ heme binding / peroxidase
			TRINITY_DN24110_c0_g1	Os08t0522400-01	60	88	328	7.3	8	Similar to APX6; L-ascorbate peroxidase/ heme binding / peroxidase
			TRINITY_DN2463_c1_g2	Os08t0549100-01	31	58	291	1.29e-06	8	Similar to Peroxisome type ascorbate peroxidase
			TRINITY_DN24704_c2_g1	Os06t0522100-00	2	67	132	0.49	6	Plant peroxidase domain containing protein
			TRINITY_DN24760_c0_g1	Os04t0688600-01	263	326	335	1.7	4	Peroxidase (EC 1.11.1.7)
			TRINITY_DN25259_c0_g1	Os11t0661600-01	122	165	335	0.37	11	Similar to Peroxidase (EC 1.11.1.7)
			TRINITY_DN25483_c0_g1	Os06t0521500-01	139	178	334	2	6	Haem peroxidase family protein
			TRINITY_DN25483_c0_g1	Os06t0521500-01	139	178	334	1.6	6	Haem peroxidase family protein
			TRINITY_DN25745_c0_g1	Os01t0263300-01	124	334	335	6.1e-133	1	Similar to Peroxidase 72 precursor (EC 1.11.1.7) (Atperox P72) (PRXR8) (ATP6a)
			TRINITY_DN25796_c0_g1	Os08t0549100-01	190	223	291	5.29e-12	8	Similar to Peroxisome type ascorbate peroxidase
			TRINITY_DN25796_c0_g4	Os04t0223300-00	3	291	291	1.68e-178	4	Similar to Peroxisome type ascorbate peroxidase
			TRINITY_DN25796_c0_g5	Os08t0549100-01	91	138	291	1.85e-08	8	Similar to Peroxisome type ascorbate peroxidase
			TRINITY_DN2586_c0_g1	Os07t0677200-01	130	317	317	1.08e-81	7	Peroxidase
			TRINITY_DN2586_c0_g1	Os07t0677100-01	24	315	315	4.25e-148	7	Peroxidase
			TRINITY_DN2586_c0_g1	Os07t0677100-01	64	315	315	7.31e-117	7	Peroxidase
			TRINITY_DN2586_c0_g3	Os07t0677200-01	26	316	317	2.65e-154	7	Peroxidase
			TRINITY_DN2586_c0_g4	Os06t0547100-00	250	327	327	5.91e-37	6	Similar to peroxidase 52
			TRINITY_DN2586_c0_g5	Os03t0434800-00	71	335	335	1.86e-142	3	Similar to Peroxidase 2
			TRINITY_DN25935_c0_g1	Os01t0263000-00	87	152	347	6.37e-31	1	Similar to Peroxidase
			TRINITY_DN25973_c0_g2	Os09t0323700-00	234	298	328	1.6	9	Haem peroxidase family protein
			TRINITY_DN2603_c0_g2	Os05t0499400-01	120	156	349	0.93	5	Haem peroxidase family protein
			TRINITY_DN26205_c0_g1	Os08t0532700-01	267	339	339	3.97e-22	8	Similar to Peroxidase 55 precursor (EC 1.11.1.7) (Atperox P55) (ATP20a)
			TRINITY_DN2637_c1_g1	Os07t0694700-01	142	170	251	9.4	7	Ascorbate peroxidase, ROS homeostasis, Chloroplast protection, Carbohydrate metabolism, Plant architecture, Fertility maintenanc
			TRINITY_DN2637_c1_g1	Os07t0694700-01	142	170	251	9.9	7	Ascorbate peroxidase, ROS homeostasis, Chloroplast protection, Carbohydrate metabolism, Plant architecture, Fertility maintenanc
			TRINITY_DN26455_c0_g2	Os06t0521400-00	247	284	329	0.29	6	Haem peroxidase family protein
			TRINITY_DN26486_c0_g1	Os07t0694700-01	176	192	251	2.1e-05	7	Ascorbate peroxidase, ROS homeostasis, Chloroplast protection, Carbohydrate metabolism, Plant architecture, Fertility maintenanc
			TRINITY_DN26493_c0_g1	Os07t0677400-00	21	45	314	1.6	7	Peroxidase
			TRINITY_DN26664_c0_g1	Os01t0205900-01	26	66	327	2.7	1	Similar to Class III peroxidase GvPx2b (Fragment)
			TRINITY_DN26681_c0_g1	Os04t0498700-01	252	507	508	9.75e-138	4	Haem peroxidase family protein
			TRINITY_DN26681_c0_g1	Os04t0498700-01	206	507	508	1.26e-165	4	Haem peroxidase family protein
			TRINITY_DN26681_c0_g1	Os04t0498700-01	313	507	508	6.9e-95	4	Haem peroxidase family protein
			TRINITY_DN26681_c0_g1	Os04t0498700-01	206	507	508	1.31e-165	4	Haem peroxidase family protein
			TRINITY_DN26681_c0_g1	Os04t0498700-01	313	507	508	7.13e-95	4	Haem peroxidase family protein
			TRINITY_DN26681_c0_g1	Os04t0498700-01	252	507	508	9.4e-138	4	Haem peroxidase family protein
			TRINITY_DN26681_c0_g1	Os04t0498700-01	206	507	508	7.05e-166	4	Haem peroxidase family protein
			TRINITY_DN26681_c0_g1	Os04t0498700-01	206	507	508	7.29e-166	4	Haem peroxidase family protein
			TRINITY_DN26779_c1_g1	Os05t0134700-01	189	234	349	0.83	5	Haem peroxidase family protein
			TRINITY_DN26797_c0_g4	Os02t0237000-00	77	104	338	1.5	2	Similar to peroxidase 52
			TRINITY_DN26924_c0_g1	Os10t0109300-01	294	336	336	2.57e-17	10	Similar to Peroxidase (EC 1.11.1.7)
			TRINITY_DN26924_c0_g1	Os10t0109300-01	294	336	336	2.48e-17	10	Similar to Peroxidase (EC 1.11.1.7)
			TRINITY_DN26924_c0_g2	Os03t0234900-01	167	312	333	9.06e-79	3	Similar to Peroxidase (EC 1.11.1.7)
			TRINITY_DN26924_c0_g3	Os10t0109300-02	58	334	334	6.21e-169	10	Similar to Peroxidase (EC 1.11.1.7)
			TRINITY_DN26924_c0_g3	Os10t0109300-01	60	327	336	1.08e-144	10	Similar to Peroxidase (EC 1.11.1.7)
			TRINITY_DN26924_c0_g4	Os03t0563600-01	68	348	348	2.78e-170	3	Similar to Peroxidase 56 precursor (EC 1.11.1.7) (Atperox P56) (ATP33)
			TRINITY_DN26924_c0_g5	Os12t0112000-01	63	85	327	2.47e-13	12	Similar to Peroxidase precursor (EC 1.11.1.7) (Fragment)
			TRINITY_DN26924_c1_g1	Os11t0112400-01	140	158	324	8.13e-05	11	Peroxidase (EC 1.11.1.7)
			TRINITY_DN27098_c0_g1	Os11t0112400-01	152	283	324	3.72e-81	11	Peroxidase (EC 1.11.1.7)
			TRINITY_DN27337_c0_g1	Os04t0688500-01	204	222	352	0.12	4	Peroxidase (EC 1.11.1.7)
			TRINITY_DN27527_c0_g1	Os02t0553200-01	197	242	478	1.2	2	Thylakoid membrane-bound ascorbate peroxidase, Tolerance to bacterial blight, Response to NaC
			TRINITY_DN27554_c1_g1	Os04t0465100-01	222	258	335	2.3	4	Haem peroxidase, plant/fungal/bacterial family protein
			TRINITY_DN27634_c0_g1	Os06t0521200-00	233	258	329	4.3	6	Similar to peroxidase 52
			TRINITY_DN27678_c1_g1	Os01t0263300-01	198	242	335	0.048	1	Similar to Peroxidase 72 precursor (EC 1.11.1.7) (Atperox P72) (PRXR8) (ATP6a)
			TRINITY_DN2767_c1_g1	Os07t0694700-01	167	227	251	2.79e-31	7	Ascorbate peroxidase, ROS homeostasis, Chloroplast protection, Carbohydrate metabolism, Plant architecture, Fertility maintenanc
			TRINITY_DN2767_c1_g1	Os07t0694700-01	4	250	251	5.79e-137	7	Ascorbate peroxidase, ROS homeostasis, Chloroplast protection, Carbohydrate metabolism, Plant architecture, Fertility maintenanc
			TRINITY_DN2767_c1_g1	Os07t0694700-01	4	123	251	4.23e-67	7	Ascorbate peroxidase, ROS homeostasis, Chloroplast protection, Carbohydrate metabolism, Plant architecture, Fertility maintenanc
			TRINITY_DN2767_c1_g1	Os07t0694700-01	4	123	251	2.25e-62	7	Ascorbate peroxidase, ROS homeostasis, Chloroplast protection, Carbohydrate metabolism, Plant architecture, Fertility maintenanc
			TRINITY_DN2767_c1_g1	Os07t0694700-01	4	123	251	3e-62	7	Ascorbate peroxidase, ROS homeostasis, Chloroplast protection, Carbohydrate metabolism, Plant architecture, Fertility maintenanc
			TRINITY_DN2767_c1_g1	Os07t0694700-01	4	123	251	1.71e-65	7	Ascorbate peroxidase, ROS homeostasis, Chloroplast protection, Carbohydrate metabolism, Plant architecture, Fertility maintenanc
			TRINITY_DN2767_c1_g1	Os07t0694700-01	4	250	251	4.82e-135	7	Ascorbate peroxidase, ROS homeostasis, Chloroplast protection, Carbohydrate metabolism, Plant architecture, Fertility maintenanc
			TRINITY_DN2767_c1_g1	Os07t0694700-01	4	123	251	1.63e-64	7	Ascorbate peroxidase, ROS homeostasis, Chloroplast protection, Carbohydrate metabolism, Plant architecture, Fertility maintenanc
			TRINITY_DN2767_c1_g1	Os07t0694700-01	4	250	251	1.11e-137	7	Ascorbate peroxidase, ROS homeostasis, Chloroplast protection, Carbohydrate metabolism, Plant architecture, Fertility maintenanc
			TRINITY_DN2767_c1_g1	Os07t0694700-01	4	250	251	1.85e-134	7	Ascorbate peroxidase, ROS homeostasis, Chloroplast protection, Carbohydrate metabolism, Plant architecture, Fertility maintenanc
			TRINITY_DN27771_c0_g1	Os02t0192700-02	60	222	225	4.69e-28	2	Similar to Thioredoxin peroxidase
			TRINITY_DN27771_c0_g1	Os02t0192700-02	60	222	225	3.19e-28	2	Similar to Thioredoxin peroxidase
			TRINITY_DN27771_c0_g1	Os02t0192700-02	60	222	225	3.19e-28	2	Similar to Thioredoxin peroxidase
			TRINITY_DN2777_c0_g1	Os04t0434800-01	97	358	359	1.98e-176	4	Similar to Thylakoid-bound ascorbate peroxidase (EC 1.11.1.11) (Fragment)
			TRINITY_DN2777_c0_g1	Os04t0434800-01	216	353	359	1e-82	4	Similar to Thylakoid-bound ascorbate peroxidase (EC 1.11.1.11) (Fragment)
			TRINITY_DN2777_c0_g1	Os02t0553200-01	90	478	478	0	2	Thylakoid membrane-bound ascorbate peroxidase, Tolerance to bacterial blight, Response to NaC
			TRINITY_DN2777_c0_g1	Os02t0553200-01	90	352	478	2.68e-175	2	Thylakoid membrane-bound ascorbate peroxidase, Tolerance to bacterial blight, Response to NaC
			TRINITY_DN2777_c0_g1	Os12t0178100-01	269	304	309	1.02e-13	12	Haem peroxidase family protein
			TRINITY_DN2777_c0_g1	Os04t0434800-01	97	267	359	9.25e-108	4	Similar to Thylakoid-bound ascorbate peroxidase (EC 1.11.1.11) (Fragment)
			TRINITY_DN2777_c0_g1	Os04t0434800-01	153	358	359	5.08e-140	4	Similar to Thylakoid-bound ascorbate peroxidase (EC 1.11.1.11) (Fragment)
			TRINITY_DN2777_c0_g1	Os04t0434800-01	97	215	359	1.44e-72	4	Similar to Thylakoid-bound ascorbate peroxidase (EC 1.11.1.11) (Fragment)
			TRINITY_DN2777_c0_g1	Os02t0553200-01	90	352	478	1.05e-180	2	Thylakoid membrane-bound ascorbate peroxidase, Tolerance to bacterial blight, Response to NaC
			TRINITY_DN2777_c0_g1	Os02t0553200-01	267	478	478	5.71e-88	2	Thylakoid membrane-bound ascorbate peroxidase, Tolerance to bacterial blight, Response to NaC
			TRINITY_DN2777_c0_g1	Os04t0434800-01	103	358	359	8.89e-161	4	Similar to Thylakoid-bound ascorbate peroxidase (EC 1.11.1.11) (Fragment)
			TRINITY_DN2777_c0_g1	Os04t0434800-01	91	358	359	5.7e-179	4	Similar to Thylakoid-bound ascorbate peroxidase (EC 1.11.1.11) (Fragment)
			TRINITY_DN2777_c0_g1	Os02t0553200-01	424	478	478	8.46e-23	2	Thylakoid membrane-bound ascorbate peroxidase, Tolerance to bacterial blight, Response to NaC
			TRINITY_DN2777_c0_g2	Os02t0553200-01	90	168	478	1.27e-49	2	Thylakoid membrane-bound ascorbate peroxidase, Tolerance to bacterial blight, Response to NaC
			TRINITY_DN28424_c0_g1	Os01t0263300-01	2	34	335	7.2	1	Similar to Peroxidase 72 precursor (EC 1.11.1.7) (Atperox P72) (PRXR8) (ATP6a)
			TRINITY_DN28971_c4_g1	Os05t0499400-01	66	127	349	0.005	5	Haem peroxidase family protein
			TRINITY_DN28995_c1_g1	Os03t0434800-00	1	53	335	0.023	3	Similar to Peroxidase 2
			TRINITY_DN28995_c1_g1	Os03t0434800-00	1	53	335	0.18	3	Similar to Peroxidase 2
			TRINITY_DN28995_c1_g1	Os03t0434800-00	1	53	335	0.23	3	Similar to Peroxidase 2
			TRINITY_DN29148_c0_g1	Os06t0547400-01	178	324	324	3.41e-92	6	Similar to Peroxidase P7 (EC 1.11.1.7) (TP7)
			TRINITY_DN29168_c0_g3	Os06t0522100-00	92	120	132	5.3	6	Plant peroxidase domain containing protein
			TRINITY_DN29341_c0_g1	Os07t0499500-01	197	240	349	0.11	7	Similar to Peroxidase 7 precursor (EC 1.11.1.7) (Atperox P7) (ATP30)
			TRINITY_DN29653_c1_g2	Os05t0499300-01	27	55	326	2.5	5	Similar to Peroxidase (EC 1.11.1.7)
			TRINITY_DN29722_c0_g2	Os01t0270300-01	81	122	324	2.9	1	Similar to Cationic peroxidase isozyme 40K precursor
			TRINITY_DN29746_c0_g1	Os06t0521400-00	200	220	329	6.4	6	Haem peroxidase family protein
			TRINITY_DN30114_c0_g1	Os07t0694300-01	107	147	295	7.6	7	Similar to Peroxidase
			TRINITY_DN30258_c0_g1	Os03t0285700-01	132	192	250	0.96	3	Similar to L-ascorbate peroxidase
			TRINITY_DN30258_c0_g1	Os03t0285700-01	132	192	250	1.2	3	Similar to L-ascorbate peroxidase
			TRINITY_DN30258_c0_g1	Os03t0285700-01	132	192	250	1.2	3	Similar to L-ascorbate peroxidase
			TRINITY_DN30358_c0_g2	Os01t0962700-01	65	82	377	2.7	1	Similar to Peroxidase 12 precursor (EC 1.11.1.7) (Atperox P12) (PRXR6) (ATP4a)
			TRINITY_DN30604_c0_g1	Os01t0327100-02	149	188	274	5.3	1	Haem peroxidase family protein
			TRINITY_DN30694_c0_g1	Os05t0134800-00	162	281	418	4.2	5	Haem peroxidase family protein
			TRINITY_DN30694_c0_g1	Os05t0134800-00	162	281	418	4.2	5	Haem peroxidase family protein
			TRINITY_DN30694_c0_g1	Os05t0134800-00	162	281	418	4.5	5	Haem peroxidase family protein
			TRINITY_DN30694_c0_g1	Os05t0134800-00	162	281	418	4.5	5	Haem peroxidase family protein
			TRINITY_DN31746_c0_g3	Os01t0787000-01	119	152	336	5.1	1	Similar to Peroxidase (EC 1.11.1.7)
			TRINITY_DN32391_c0_g1	Os01t0962700-01	58	74	377	2	1	Similar to Peroxidase 12 precursor (EC 1.11.1.7) (Atperox P12) (PRXR6) (ATP4a)
			TRINITY_DN32627_c0_g1	Os08t0549100-01	15	57	291	1.4	8	Similar to Peroxisome type ascorbate peroxidase
			TRINITY_DN32676_c0_g2	Os02t0236600-01	75	139	321	3.57e-35	2	Peroxidase P7 (EC 1.11.1.7) (TP7)
			TRINITY_DN32676_c0_g2	Os02t0236600-01	32	139	321	1.44e-68	2	Peroxidase P7 (EC 1.11.1.7) (TP7)
			TRINITY_DN3274_c1_g1	Os04t0498700-01	216	267	508	1.1	4	Haem peroxidase family protein
			TRINITY_DN32829_c0_g1	Os07t0694700-01	22	55	251	1.65e-09	7	Ascorbate peroxidase, ROS homeostasis, Chloroplast protection, Carbohydrate metabolism, Plant architecture, Fertility maintenanc
			TRINITY_DN33054_c0_g1	Os02t0237000-00	27	102	338	1.19e-19	2	Similar to peroxidase 52
			TRINITY_DN33054_c0_g1	Os01t0263300-01	94	135	335	6.86e-14	1	Similar to Peroxidase 72 precursor (EC 1.11.1.7) (Atperox P72) (PRXR8) (ATP6a)
			TRINITY_DN33054_c0_g1	Os02t0237000-00	27	102	338	1.2e-19	2	Similar to peroxidase 52
			TRINITY_DN33054_c0_g2	Os03t0368300-01	23	70	323	2.02e-17	3	Similar to Peroxidase 1
			TRINITY_DN33054_c0_g2	Os07t0639000-01	29	130	327	1.14e-52	7	Similar to Class III peroxidase 46
			TRINITY_DN33054_c0_g3	Os05t0135500-01	86	105	344	0.000138	5	Haem peroxidase family protein
			TRINITY_DN33054_c3_g1	Os08t0113000-01	29	90	316	2.08e-21	8	Similar to Peroxidase 47 precursor (EC 1.11.1.7) (Atperox P47) (ATP32)
			TRINITY_DN3309_c3_g1	Os07t0104500-01	87	152	361	4.3	7	Haem peroxidase, plant/fungal/bacterial family protein
			TRINITY_DN33155_c0_g1	Os07t0104233-00	1	23	126	6	7	Similar to peroxidase 1
			TRINITY_DN33155_c0_g1	Os07t0104233-00	1	23	126	6.1	7	Similar to peroxidase 1
			TRINITY_DN33172_c1_g1	Os04t0223300-00	30	53	291	0.000796	4	Similar to Peroxisome type ascorbate peroxidase
			TRINITY_DN33523_c0_g1	Os03t0234900-01	157	189	333	1.5	3	Similar to Peroxidase (EC 1.11.1.7)
			TRINITY_DN33982_c0_g1	Os03t0563600-01	219	254	348	0.17	3	Similar to Peroxidase 56 precursor (EC 1.11.1.7) (Atperox P56) (ATP33)
			TRINITY_DN34167_c0_g1	Os10t0107000-00	222	278	339	4.68e-40	10	Similar to Class III peroxidase 124
			TRINITY_DN34167_c0_g1	Os10t0107000-00	222	278	339	1.18e-39	10	Similar to Class III peroxidase 124
			TRINITY_DN34201_c1_g1	Os04t0465100-01	268	331	335	0.3	4	Haem peroxidase, plant/fungal/bacterial family protein
			TRINITY_DN34274_c0_g1	Os07t0677200-01	209	266	317	2.3	7	Peroxidase
			TRINITY_DN34331_c0_g1	Os06t0695500-01	141	163	337	1.08e-07	6	Similar to Peroxidase 16 precursor (EC 1.11.1.7) (Atperox P16) (ATP22a)
			TRINITY_DN34331_c0_g1	Os06t0695500-01	121	144	337	2.82e-06	6	Similar to Peroxidase 16 precursor (EC 1.11.1.7) (Atperox P16) (ATP22a)
			TRINITY_DN34331_c0_g1	Os06t0695500-01	121	144	337	2.36e-06	6	Similar to Peroxidase 16 precursor (EC 1.11.1.7) (Atperox P16) (ATP22a)
			TRINITY_DN345_c0_g1	Os06t0625500-01	70	232	232	7.68e-107	6	Similar to Thioredoxin peroxidase
			TRINITY_DN345_c0_g2	Os02t0192700-02	65	225	225	1.02e-95	2	Similar to Thioredoxin peroxidase
			TRINITY_DN3464_c0_g1	Os03t0121200-03	96	139	286	8.8	3	Similar to Peroxidase 1
			TRINITY_DN3464_c0_g1	Os03t0121200-03	96	139	286	6	3	Similar to Peroxidase 1
			TRINITY_DN3464_c0_g1	Os03t0121200-03	96	139	286	8.7	3	Similar to Peroxidase 1
			TRINITY_DN3464_c0_g1	Os03t0121200-03	96	139	286	9.9	3	Similar to Peroxidase 1
			TRINITY_DN3464_c0_g1	Os03t0121200-03	96	139	286	9.8	3	Similar to Peroxidase 1
			TRINITY_DN34751_c0_g1	Os03t0358100-01	7	18	169	2.1	3	Similar to Glutathione peroxidase
			TRINITY_DN34761_c0_g1	Os06t0185900-01	24	173	234	3.17e-20	6	Similar to Glutathione peroxidase
			TRINITY_DN34761_c0_g1	Os04t0556300-01	9	165	168	5.55e-33	4	Glutathione peroxidase
			TRINITY_DN34761_c0_g1	Os04t0556300-01	9	106	168	9.98e-21	4	Glutathione peroxidase
			TRINITY_DN34761_c0_g1	Os04t0556300-01	9	165	168	8.33e-41	4	Glutathione peroxidase
			TRINITY_DN34761_c0_g1	Os04t0556300-01	9	165	168	8.64e-33	4	Glutathione peroxidase
			TRINITY_DN34932_c0_g1	Os03t0285700-01	36	119	250	9.3e-07	3	Similar to L-ascorbate peroxidase
			TRINITY_DN34932_c0_g1	Os03t0285700-01	36	128	250	1.63e-05	3	Similar to L-ascorbate peroxidase
			TRINITY_DN34932_c0_g1	Os04t0223300-00	35	127	291	1.19e-05	4	Similar to Peroxisome type ascorbate peroxidase
			TRINITY_DN34954_c0_g1	Os03t0285700-01	67	151	250	0.000164	3	Similar to L-ascorbate peroxidase
			TRINITY_DN35096_c0_g1	Os08t0549100-01	31	257	291	3.3e-69	8	Similar to Peroxisome type ascorbate peroxidase
			TRINITY_DN35096_c0_g1	Os08t0549100-01	32	257	291	7.61e-70	8	Similar to Peroxisome type ascorbate peroxidase
			TRINITY_DN35096_c0_g1	Os08t0549100-01	32	257	291	3.14e-69	8	Similar to Peroxisome type ascorbate peroxidase
			TRINITY_DN35096_c0_g1	Os08t0549100-01	32	257	291	1.25e-69	8	Similar to Peroxisome type ascorbate peroxidase
			TRINITY_DN35096_c0_g1	Os08t0549100-01	31	257	291	1.33e-69	8	Similar to Peroxisome type ascorbate peroxidase
			TRINITY_DN35096_c0_g1	Os08t0549100-01	75	257	291	1.02e-55	8	Similar to Peroxisome type ascorbate peroxidase
			TRINITY_DN35318_c0_g1	Os12t0178100-01	45	80	309	0.000195	12	Haem peroxidase family protein
			TRINITY_DN3538_c0_g1	Os07t0115300-01	33	330	330	6.49e-166	7	Similar to Peroxidase2 precursor (EC 1.11.1.7)
			TRINITY_DN3538_c0_g1	Os07t0115300-01	31	330	330	4.25e-168	7	Similar to Peroxidase2 precursor (EC 1.11.1.7)
			TRINITY_DN3538_c0_g1	Os07t0115300-01	31	330	330	5.68e-162	7	Similar to Peroxidase2 precursor (EC 1.11.1.7)
			TRINITY_DN3538_c0_g1	Os07t0115300-01	33	330	330	6.31e-166	7	Similar to Peroxidase2 precursor (EC 1.11.1.7)
			TRINITY_DN3538_c0_g1	Os07t0115300-01	31	330	330	3.35e-168	7	Similar to Peroxidase2 precursor (EC 1.11.1.7)
			TRINITY_DN3538_c0_g1	Os03t0762400-01	62	106	324	4.3e-10	3	Similar to Peroxidase2 precursor (EC 1.11.1.7)
			TRINITY_DN3538_c0_g1	Os07t0115300-01	31	330	330	6.96e-162	7	Similar to Peroxidase2 precursor (EC 1.11.1.7)
			TRINITY_DN3538_c0_g2	Os10t0109600-01	26	326	326	1.14e-155	10	Peroxidase (EC 1.11.1.7)
			TRINITY_DN3538_c1_g1	Os06t0681600-02	30	90	203	1.79e-27	6	Haem peroxidase family protein
			TRINITY_DN3538_c1_g1	Os06t0681600-01	30	75	337	2.01e-17	6	Haem peroxidase family protein
			TRINITY_DN35470_c1_g1	Os03t0563600-01	56	75	348	4.4	3	Similar to Peroxidase 56 precursor (EC 1.11.1.7) (Atperox P56) (ATP33)
			TRINITY_DN35692_c0_g1	Os01t0327100-02	189	246	274	2.11e-23	1	Haem peroxidase family protein
			TRINITY_DN35797_c0_g1	Os04t0689000-01	212	237	338	6.1	4	Similar to Peroxidase (EC 1.11.1.7)
			TRINITY_DN35817_c0_g1	Os02t0161800-01	178	221	348	3.2	2	Similar to Peroxidase precursor (EC 1.11.1.7)
			TRINITY_DN35817_c0_g1	Os02t0161800-01	178	221	348	3.2	2	Similar to Peroxidase precursor (EC 1.11.1.7)
			TRINITY_DN36042_c0_g1	Os02t0240300-01	8	62	321	0.62	2	Similar to Class III peroxidase GvPx2b (Fragment)
			TRINITY_DN36121_c0_g1	Os01t0787000-01	46	71	336	1.8	1	Similar to Peroxidase (EC 1.11.1.7)
			TRINITY_DN36121_c0_g1	Os01t0787000-01	44	71	336	0.47	1	Similar to Peroxidase (EC 1.11.1.7)
			TRINITY_DN36121_c0_g1	Os01t0787000-01	46	71	336	2.3	1	Similar to Peroxidase (EC 1.11.1.7)
			TRINITY_DN3631_c0_g2	Os01t0294700-01	75	188	347	2.53e-52	1	Haem peroxidase, plant/fungal/bacterial family protein
			TRINITY_DN3631_c0_g2	Os01t0294700-01	75	188	347	2.65e-52	1	Haem peroxidase, plant/fungal/bacterial family protein
			TRINITY_DN3631_c1_g1	Os04t0465100-01	37	93	335	6.02e-31	4	Haem peroxidase, plant/fungal/bacterial family protein
			TRINITY_DN3631_c1_g2	Os02t0240100-01	56	220	327	2.77e-101	2	Similar to Peroxidase 2 (Fragment)
			TRINITY_DN3631_c1_g3	Os02t0237000-00	40	127	338	5.63e-29	2	Similar to peroxidase 52
			TRINITY_DN3647_c0_g1	Os02t0833900-01	129	164	288	2	2	Similar to Peroxidase 64 precursor (EC 1.11.1.7) (Atperox P64) (PRXR4) (ATP17a)
			TRINITY_DN3647_c0_g1	Os02t0833900-01	129	164	288	0.86	2	Similar to Peroxidase 64 precursor (EC 1.11.1.7) (Atperox P64) (PRXR4) (ATP17a)
			TRINITY_DN36621_c0_g1	Os01t0787000-02	30	70	115	0.67	1	Similar to Peroxidase (EC 1.11.1.7)
			TRINITY_DN36726_c0_g2	Os06t0695200-00	151	211	314	0.91	6	Similar to Peroxidase precursor (EC 1.11.1.7)
			TRINITY_DN36770_c0_g1	Os05t0499400-01	142	177	349	0.66	5	Haem peroxidase family protein
			TRINITY_DN36924_c0_g2	Os03t0235000-01	76	107	205	2.1	3	Similar to Peroxidase
			TRINITY_DN36930_c0_g1	Os03t0285700-01	29	224	250	2.85e-58	3	Similar to L-ascorbate peroxidase
			TRINITY_DN36930_c0_g1	Os03t0285700-01	99	224	250	7.27e-43	3	Similar to L-ascorbate peroxidase
			TRINITY_DN37263_c0_g1	Os08t0549100-01	15	121	291	3.57e-09	8	Similar to Peroxisome type ascorbate peroxidase
			TRINITY_DN37387_c0_g1	Os04t0688200-01	174	220	348	2.1	4	Similar to Peroxidase (EC 1.11.1.7)
			TRINITY_DN37602_c0_g1	Os02t0236600-01	112	252	321	8.23e-61	2	Peroxidase P7 (EC 1.11.1.7) (TP7)
			TRINITY_DN37602_c0_g1	Os02t0236600-01	139	252	321	1.91e-40	2	Peroxidase P7 (EC 1.11.1.7) (TP7)
			TRINITY_DN37851_c0_g1	Os05t0134700-01	164	201	349	0.26	5	Haem peroxidase family protein
			TRINITY_DN38164_c2_g1	Os03t0121200-03	31	76	286	0.038	3	Similar to Peroxidase 1
			TRINITY_DN3817_c1_g1	Os06t0521500-01	137	173	334	7.1	6	Haem peroxidase family protein
			TRINITY_DN38201_c0_g1	Os08t0113000-01	138	170	316	4.5	8	Similar to Peroxidase 47 precursor (EC 1.11.1.7) (Atperox P47) (ATP32)
			TRINITY_DN38292_c0_g2	Os03t0234500-01	43	73	334	3	3	Haem peroxidase, plant/fungal/bacterial family protein
			TRINITY_DN38657_c0_g1	Os02t0664000-01	173	187	238	0.008	2	Similar to Phospholipid hydroperoxide glutathione peroxidase, chloroplast precursor (EC 1.11.1.12) (PHGPx)
			TRINITY_DN38768_c1_g1	Os03t0358100-01	65	107	169	6.9e-22	3	Similar to Glutathione peroxidase
			TRINITY_DN38872_c0_g1	Os01t0962700-01	165	184	377	0.01	1	Similar to Peroxidase 12 precursor (EC 1.11.1.7) (Atperox P12) (PRXR6) (ATP4a)
			TRINITY_DN39337_c0_g2	Os02t0553200-01	180	227	478	0.086	2	Thylakoid membrane-bound ascorbate peroxidase, Tolerance to bacterial blight, Response to NaC
			TRINITY_DN39350_c1_g1	Os04t0651000-01	60	99	319	1.1	4	Similar to Peroxidase
			TRINITY_DN39807_c0_g1	Os08t0302000-01	117	241	367	7.86e-76	8	Similar to Peroxidase 40 precursor (EC 1.11.1.7) (Atperox P40)
			TRINITY_DN39807_c0_g1	Os08t0302000-01	170	241	367	7.81e-56	8	Similar to Peroxidase 40 precursor (EC 1.11.1.7) (Atperox P40)
			TRINITY_DN40541_c0_g1	Os09t0538600-01	27	61	71	1.3	9	Similar to Peroxisome type ascorbate peroxidase
			TRINITY_DN40782_c0_g3	Os02t0240100-01	229	325	327	9.56e-28	2	Similar to Peroxidase 2 (Fragment)
			TRINITY_DN40782_c0_g3	Os02t0240100-01	229	325	327	1.18e-27	2	Similar to Peroxidase 2 (Fragment)
			TRINITY_DN40833_c1_g1	Os10t0566800-01	241	259	340	2.3	10	Haem peroxidase, plant/fungal/bacterial family protein
			TRINITY_DN41543_c0_g1	Os04t0688200-01	1	36	348	0.83	4	Similar to Peroxidase (EC 1.11.1.7)
			TRINITY_DN41901_c0_g1	Os06t0186000-01	68	99	141	3.7	6	Similar to Glutathione peroxidase
			TRINITY_DN42049_c0_g1	Os01t0294700-01	89	312	347	1.31e-135	1	Haem peroxidase, plant/fungal/bacterial family protein
			TRINITY_DN42049_c0_g1	Os01t0294700-01	191	312	347	1.18e-59	1	Haem peroxidase, plant/fungal/bacterial family protein
			TRINITY_DN42066_c0_g1	Os03t0285700-01	35	81	250	0.54	3	Similar to L-ascorbate peroxidase
			TRINITY_DN42066_c0_g2	Os03t0285700-01	35	81	250	0.59	3	Similar to L-ascorbate peroxidase
			TRINITY_DN42097_c0_g3	Os03t0368000-00	139	166	323	1.4	3	Similar to Peroxidase 1
			TRINITY_DN42097_c0_g3	Os03t0368000-00	139	166	323	1.1	3	Similar to Peroxidase 1
			TRINITY_DN4226_c0_g2	Os05t0134700-01	65	85	349	0.71	5	Haem peroxidase family protein
			TRINITY_DN42565_c0_g1	Os04t0688200-01	200	331	348	3.79e-35	4	Similar to Peroxidase (EC 1.11.1.7)
			TRINITY_DN42565_c0_g1	Os04t0688200-01	200	331	348	6.47e-35	4	Similar to Peroxidase (EC 1.11.1.7)
			TRINITY_DN42641_c0_g1	Os08t0302000-01	103	178	367	1.2	8	Similar to Peroxidase 40 precursor (EC 1.11.1.7) (Atperox P40)
			TRINITY_DN42996_c0_g1	Os02t0236800-01	33	142	326	6.25e-53	2	Similar to Peroxidase (EC 1.11.1.7)
			TRINITY_DN43031_c0_g1	Os06t0472900-01	254	298	393	7.3	6	Haem peroxidase family protein
			TRINITY_DN43258_c0_g1	Os05t0135400-01	92	164	164	8.65e-36	5	Plant peroxidase domain containing protein
			TRINITY_DN43258_c0_g2	Os05t0135500-01	160	272	344	4.56e-33	5	Haem peroxidase family protein
			TRINITY_DN4336_c0_g1	Os05t0134400-02	30	340	342	0	5	Haem peroxidase, plant/fungal/bacterial family protein
			TRINITY_DN4336_c0_g1	Os05t0134400-02	30	340	342	0	5	Haem peroxidase, plant/fungal/bacterial family protein
			TRINITY_DN4336_c1_g1	Os02t0161800-01	84	134	348	2.59e-19	2	Similar to Peroxidase precursor (EC 1.11.1.7)
			TRINITY_DN4336_c1_g1	Os06t0695500-01	66	144	337	8.11e-35	6	Similar to Peroxidase 16 precursor (EC 1.11.1.7) (Atperox P16) (ATP22a)
			TRINITY_DN4336_c1_g1	Os02t0161800-01	63	134	348	8.79e-35	2	Similar to Peroxidase precursor (EC 1.11.1.7)
			TRINITY_DN4336_c1_g1	Os06t0695500-01	80	144	337	3.46e-26	6	Similar to Peroxidase 16 precursor (EC 1.11.1.7) (Atperox P16) (ATP22a)
			TRINITY_DN4336_c1_g2	Os06t0695500-01	34	91	337	2.01e-31	6	Similar to Peroxidase 16 precursor (EC 1.11.1.7) (Atperox P16) (ATP22a)
			TRINITY_DN4336_c1_g2	Os06t0695500-01	34	78	337	3.01e-23	6	Similar to Peroxidase 16 precursor (EC 1.11.1.7) (Atperox P16) (ATP22a)
			TRINITY_DN4336_c1_g3	Os04t0656800-01	29	87	332	1.15e-34	4	Similar to Peroxidase precursor (EC 1.11.1.7)
			TRINITY_DN4336_c2_g1	Os04t0465100-01	35	87	335	5.21e-29	4	Haem peroxidase, plant/fungal/bacterial family protein
			TRINITY_DN43820_c0_g1	Os05t0499400-01	182	200	349	0.000132	5	Haem peroxidase family protein
			TRINITY_DN43853_c0_g1	Os06t0681600-02	134	167	203	3.2	6	Haem peroxidase family protein
			TRINITY_DN43907_c0_g3	Os07t0677500-00	52	85	311	6	7	Similar to Peroxidase precursor (EC 1.11.1.7)
			TRINITY_DN44916_c0_g1	Os10t0109300-01	165	201	336	1.1	10	Similar to Peroxidase (EC 1.11.1.7)
			TRINITY_DN44916_c0_g1	Os10t0109300-01	165	201	336	1.2	10	Similar to Peroxidase (EC 1.11.1.7)
			TRINITY_DN45037_c0_g1	Os03t0762400-01	138	182	324	8.55e-21	3	Similar to Peroxidase2 precursor (EC 1.11.1.7)
			TRINITY_DN45037_c2_g1	Os03t0762400-01	138	153	324	0.000518	3	Similar to Peroxidase2 precursor (EC 1.11.1.7)
			TRINITY_DN45371_c0_g1	Os10t0109600-01	1	284	326	1.44e-151	10	Peroxidase (EC 1.11.1.7)
			TRINITY_DN45704_c0_g1	Os01t0293900-00	48	136	185	3.5	1	Similar to peroxidase 1
			TRINITY_DN45718_c0_g1	Os06t0681600-01	108	333	337	5.32e-124	6	Haem peroxidase family protein
			TRINITY_DN45718_c0_g1	Os06t0681600-01	179	333	337	5.71e-71	6	Haem peroxidase family protein
			TRINITY_DN46261_c0_g2	Os07t0694700-01	40	93	251	4.3	7	Ascorbate peroxidase, ROS homeostasis, Chloroplast protection, Carbohydrate metabolism, Plant architecture, Fertility maintenanc
			TRINITY_DN46286_c0_g1	Os10t0536700-01	76	135	338	1.28e-29	10	Similar to Peroxidase 1
			TRINITY_DN46286_c0_g1	Os10t0536700-01	35	135	338	3.56e-60	10	Similar to Peroxidase 1
			TRINITY_DN466_c1_g2	Os08t0113000-01	179	316	316	9.43e-62	8	Similar to Peroxidase 47 precursor (EC 1.11.1.7) (Atperox P47) (ATP32)
			TRINITY_DN466_c1_g3	Os08t0113000-01	27	192	316	4.9e-88	8	Similar to Peroxidase 47 precursor (EC 1.11.1.7) (Atperox P47) (ATP32)
			TRINITY_DN466_c2_g1	Os10t0107000-00	50	156	339	6.83e-54	10	Similar to Class III peroxidase 124
			TRINITY_DN466_c2_g1	Os01t0963000-01	40	345	356	1.44e-122	1	Similar to Peroxidase BP 1 precursor
			TRINITY_DN466_c2_g1	Os01t0963000-01	40	237	356	5.97e-73	1	Similar to Peroxidase BP 1 precursor
			TRINITY_DN466_c2_g1	Os01t0963000-01	40	237	356	4.66e-73	1	Similar to Peroxidase BP 1 precursor
			TRINITY_DN466_c2_g1	Os01t0963000-01	40	345	356	5.7e-123	1	Similar to Peroxidase BP 1 precursor
			TRINITY_DN466_c2_g1	Os01t0963000-01	40	345	356	5e-123	1	Similar to Peroxidase BP 1 precursor
			TRINITY_DN466_c2_g1	Os01t0963000-01	40	345	356	1.45e-122	1	Similar to Peroxidase BP 1 precursor
			TRINITY_DN466_c2_g1	Os10t0107000-00	50	156	339	6.61e-54	10	Similar to Class III peroxidase 124
			TRINITY_DN466_c2_g2	Os01t0962700-01	269	377	377	2.39e-42	1	Similar to Peroxidase 12 precursor (EC 1.11.1.7) (Atperox P12) (PRXR6) (ATP4a)
			TRINITY_DN466_c2_g2	Os01t0962700-01	269	377	377	2.31e-42	1	Similar to Peroxidase 12 precursor (EC 1.11.1.7) (Atperox P12) (PRXR6) (ATP4a)
			TRINITY_DN46906_c0_g1	Os03t0358100-01	144	163	169	0.028	3	Similar to Glutathione peroxidase
			TRINITY_DN4705_c0_g1	Os01t0787000-01	139	308	336	1.42e-68	1	Similar to Peroxidase (EC 1.11.1.7)
			TRINITY_DN4705_c0_g2	Os01t0787000-02	25	81	115	1.5e-23	1	Similar to Peroxidase (EC 1.11.1.7)
			TRINITY_DN4705_c0_g3	Os01t0787000-01	18	336	336	9.52e-158	1	Similar to Peroxidase (EC 1.11.1.7)
			TRINITY_DN4705_c0_g3	Os01t0787000-01	78	336	336	3.21e-126	1	Similar to Peroxidase (EC 1.11.1.7)
			TRINITY_DN47301_c0_g1	Os05t0135200-01	211	351	351	9.22e-76	5	Plant peroxidase domain containing protein
			TRINITY_DN47378_c0_g1	Os08t0532700-01	39	296	339	1.92e-134	8	Similar to Peroxidase 55 precursor (EC 1.11.1.7) (Atperox P55) (ATP20a)
			TRINITY_DN47378_c0_g1	Os08t0532700-01	151	297	339	2.32e-73	8	Similar to Peroxidase 55 precursor (EC 1.11.1.7) (Atperox P55) (ATP20a)
			TRINITY_DN47378_c0_g1	Os08t0532700-01	39	82	339	1.4e-12	8	Similar to Peroxidase 55 precursor (EC 1.11.1.7) (Atperox P55) (ATP20a)
			TRINITY_DN47540_c0_g1	Os07t0677300-01	120	162	314	5.7	7	Peroxidase
			TRINITY_DN47970_c0_g1	Os03t0368900-01	23	136	332	1.15e-66	3	Haem peroxidase family protein
			TRINITY_DN48197_c0_g1	Os02t0833900-02	40	133	326	1.02e-42	2	Similar to Peroxidase 64 precursor (EC 1.11.1.7) (Atperox P64) (PRXR4) (ATP17a)
			TRINITY_DN48197_c0_g1	Os02t0833900-01	80	133	288	1.97e-28	2	Similar to Peroxidase 64 precursor (EC 1.11.1.7) (Atperox P64) (PRXR4) (ATP17a)
			TRINITY_DN48246_c0_g1	Os04t0688100-01	125	161	346	1	4	Peroxidase (EC 1.11.1.7)
			TRINITY_DN48246_c0_g1	Os04t0688100-01	125	161	346	2.5	4	Peroxidase (EC 1.11.1.7)
			TRINITY_DN48246_c0_g1	Os04t0688100-01	125	161	346	1	4	Peroxidase (EC 1.11.1.7)
			TRINITY_DN48363_c1_g1	Os07t0677100-01	198	230	315	2.2	7	Peroxidase
			TRINITY_DN48765_c0_g1	Os01t0326000-02	239	259	280	9.6	1	Similar to Peroxidase (Fragment)
			TRINITY_DN48765_c0_g1	Os01t0326000-02	239	259	280	8	1	Similar to Peroxidase (Fragment)
			TRINITY_DN49107_c0_g1	Os09t0507500-01	231	270	331	0.72	9	Similar to Peroxidase 55 precursor (EC 1.11.1.7) (Atperox P55) (ATP20a)
			TRINITY_DN49176_c0_g1	Os05t0162000-01	283	318	359	0.073	5	Similar to Peroxidase (Fragment)
			TRINITY_DN49553_c0_g1	Os02t0664000-01	2	43	238	1.3	2	Similar to Phospholipid hydroperoxide glutathione peroxidase, chloroplast precursor (EC 1.11.1.12) (PHGPx)
			TRINITY_DN49553_c0_g1	Os02t0664000-01	2	43	238	1.1	2	Similar to Phospholipid hydroperoxide glutathione peroxidase, chloroplast precursor (EC 1.11.1.12) (PHGPx)
			TRINITY_DN49553_c0_g1	Os02t0664000-01	2	43	238	1.1	2	Similar to Phospholipid hydroperoxide glutathione peroxidase, chloroplast precursor (EC 1.11.1.12) (PHGPx)
			TRINITY_DN49748_c0_g2	Os02t0236800-01	143	203	326	6.69e-16	2	Similar to Peroxidase (EC 1.11.1.7)
			TRINITY_DN49748_c0_g2	Os02t0236800-01	143	203	326	6.59e-16	2	Similar to Peroxidase (EC 1.11.1.7)
			TRINITY_DN50066_c0_g2	Os03t0358100-01	82	133	169	0.58	3	Similar to Glutathione peroxidase
			TRINITY_DN50411_c0_g1	Os01t0787000-02	26	61	115	0.14	1	Similar to Peroxidase (EC 1.11.1.7)
			TRINITY_DN5044_c0_g2	Os01t0263000-00	206	347	347	9.96e-77	1	Similar to Peroxidase
			TRINITY_DN5044_c0_g2	Os01t0263000-00	206	347	347	1.16e-76	1	Similar to Peroxidase
			TRINITY_DN5044_c0_g2	Os01t0263000-00	206	347	347	1.18e-76	1	Similar to Peroxidase
			TRINITY_DN5044_c0_g2	Os01t0263000-00	206	347	347	1.17e-76	1	Similar to Peroxidase
			TRINITY_DN5044_c0_g2	Os01t0263000-00	206	347	347	9.98e-77	1	Similar to Peroxidase
			TRINITY_DN5044_c0_g2	Os01t0263000-00	206	347	347	9.77e-77	1	Similar to Peroxidase
			TRINITY_DN50506_c0_g1	Os08t0549100-01	38	192	291	0.001	8	Similar to Peroxisome type ascorbate peroxidase
			TRINITY_DN50506_c1_g1	Os08t0549100-01	21	121	291	1.41e-07	8	Similar to Peroxisome type ascorbate peroxidase
			TRINITY_DN50769_c0_g1	Os04t0689000-01	194	240	338	4.7	4	Similar to Peroxidase (EC 1.11.1.7)
			TRINITY_DN5145_c0_g1	Os03t0368900-01	82	122	332	2	3	Haem peroxidase family protein
			TRINITY_DN51636_c0_g1	Os06t0274800-01	1	36	334	0.000135	6	Similar to Peroxidase 11 precursor (EC 1.11.1.7) (Atperox P11) (ATP23a/ATP23b)
			TRINITY_DN51636_c0_g2	Os06t0274800-01	1	334	334	0	6	Similar to Peroxidase 11 precursor (EC 1.11.1.7) (Atperox P11) (ATP23a/ATP23b)
			TRINITY_DN52194_c0_g1	Os03t0563600-01	64	132	348	0.84	3	Similar to Peroxidase 56 precursor (EC 1.11.1.7) (Atperox P56) (ATP33)
			TRINITY_DN52220_c0_g1	Os06t0521200-00	228	249	329	2.6	6	Similar to peroxidase 52
			TRINITY_DN52357_c0_g1	Os09t0507500-01	160	200	331	4	9	Similar to Peroxidase 55 precursor (EC 1.11.1.7) (Atperox P55) (ATP20a)
			TRINITY_DN52553_c1_g1	Os04t0688500-01	216	259	352	6.7	4	Peroxidase (EC 1.11.1.7)
			TRINITY_DN52951_c0_g1	Os05t0162000-01	18	139	359	4.41e-65	5	Similar to Peroxidase (Fragment)
			TRINITY_DN52951_c0_g1	Os05t0162000-01	70	139	359	3.53e-31	5	Similar to Peroxidase (Fragment)
			TRINITY_DN52951_c1_g1	Os04t0465100-01	223	283	335	8.21e-15	4	Haem peroxidase, plant/fungal/bacterial family protein
			TRINITY_DN52951_c1_g1	Os04t0465100-01	223	283	335	9.1e-15	4	Haem peroxidase, plant/fungal/bacterial family protein
			TRINITY_DN52951_c1_g2	Os04t0465100-01	38	335	335	8.66e-140	4	Haem peroxidase, plant/fungal/bacterial family protein
			TRINITY_DN52951_c1_g3	Os04t0465100-01	64	135	335	7.45e-38	4	Haem peroxidase, plant/fungal/bacterial family protein
			TRINITY_DN52951_c1_g4	Os01t0327400-01	118	324	351	1.66e-111	1	Similar to Peroxidase (Fragment)
			TRINITY_DN53052_c2_g1	Os04t0465100-01	257	324	335	0.33	4	Haem peroxidase, plant/fungal/bacterial family protein
			TRINITY_DN53188_c0_g1	Os01t0263000-00	212	260	347	0.032	1	Similar to Peroxidase
			TRINITY_DN53436_c0_g1	Os01t0263000-00	252	274	347	0.87	1	Similar to Peroxidase
			TRINITY_DN53462_c0_g1	Os03t0285700-01	35	47	250	2	3	Similar to L-ascorbate peroxidase
			TRINITY_DN53462_c0_g1	Os04t0223300-00	5	49	291	0.18	4	Similar to Peroxisome type ascorbate peroxidase
			TRINITY_DN53515_c0_g1	Os11t0661600-01	10	231	335	2.45e-83	11	Similar to Peroxidase (EC 1.11.1.7)
			TRINITY_DN53834_c0_g1	Os12t0191500-01	21	113	327	6.51e-51	12	Similar to Peroxidase 43 precursor (EC 1.11.1.7) (Atperox P43)
			TRINITY_DN54060_c0_g1	Os06t0625500-01	107	232	232	2.62e-26	6	Similar to Thioredoxin peroxidase
			TRINITY_DN54277_c0_g1	Os08t0302000-01	84	100	367	5.4	8	Similar to Peroxidase 40 precursor (EC 1.11.1.7) (Atperox P40)
			TRINITY_DN5439_c0_g1	Os02t0553200-01	247	262	478	9.6	2	Thylakoid membrane-bound ascorbate peroxidase, Tolerance to bacterial blight, Response to NaC
			TRINITY_DN5450_c0_g1	Os06t0547400-01	256	324	324	1.23e-26	6	Similar to Peroxidase P7 (EC 1.11.1.7) (TP7)
			TRINITY_DN5450_c1_g1	Os06t0547400-01	273	324	324	1.75e-18	6	Similar to Peroxidase P7 (EC 1.11.1.7) (TP7)
			TRINITY_DN5450_c1_g2	Os02t0240100-01	200	285	327	4.17e-45	2	Similar to Peroxidase 2 (Fragment)
			TRINITY_DN54636_c1_g1	Os01t0205900-01	140	164	327	7.2	1	Similar to Class III peroxidase GvPx2b (Fragment)
			TRINITY_DN5555_c0_g1	Os06t0521200-00	269	310	329	5.6	6	Similar to peroxidase 52
			TRINITY_DN56286_c0_g1	Os06t0185966-00	631	750	878	6.27e-55	6	Similar to Glutathione peroxidase
			TRINITY_DN56628_c0_g1	Os04t0434800-01	209	260	359	0.13	4	Similar to Thylakoid-bound ascorbate peroxidase (EC 1.11.1.11) (Fragment)
			TRINITY_DN57089_c0_g1	Os02t0192700-02	101	157	225	6.1	2	Similar to Thioredoxin peroxidase
			TRINITY_DN57150_c0_g1	Os07t0676900-01	179	192	318	3.9	7	Similar to Peroxidase (EC 1.11.1.7)
			TRINITY_DN57150_c0_g1	Os07t0676900-01	179	192	318	3.8	7	Similar to Peroxidase (EC 1.11.1.7)
			TRINITY_DN57150_c0_g1	Os07t0676900-01	179	192	318	1.7	7	Similar to Peroxidase (EC 1.11.1.7)
			TRINITY_DN57150_c1_g1	Os03t0762400-01	188	215	324	5.12e-08	3	Similar to Peroxidase2 precursor (EC 1.11.1.7)
			TRINITY_DN57311_c0_g1	Os04t0498700-01	210	239	508	1.5	4	Haem peroxidase family protein
			TRINITY_DN57385_c0_g1	Os03t0434800-00	174	225	335	5.79e-06	3	Similar to Peroxidase 2
			TRINITY_DN57626_c1_g1	Os01t0326000-02	182	237	280	0.33	1	Similar to Peroxidase (Fragment)
			TRINITY_DN57833_c0_g1	Os08t0549100-01	21	192	291	3.33e-11	8	Similar to Peroxisome type ascorbate peroxidase
			TRINITY_DN57833_c0_g1	Os07t0115300-01	228	309	330	0.34	7	Similar to Peroxidase2 precursor (EC 1.11.1.7)
			TRINITY_DN57833_c0_g2	Os03t0285700-01	35	121	250	7.81e-09	3	Similar to L-ascorbate peroxidase
			TRINITY_DN57833_c0_g3	Os03t0285700-01	35	81	250	0.76	3	Similar to L-ascorbate peroxidase
			TRINITY_DN57898_c0_g1	Os05t0134400-02	148	196	342	1.3	5	Haem peroxidase, plant/fungal/bacterial family protein
			TRINITY_DN58137_c0_g2	Os08t0522400-01	250	284	328	0.17	8	Similar to APX6; L-ascorbate peroxidase/ heme binding / peroxidase
			TRINITY_DN58137_c0_g2	Os08t0522400-01	250	284	328	0.48	8	Similar to APX6; L-ascorbate peroxidase/ heme binding / peroxidase
			TRINITY_DN58272_c0_g1	Os02t0240100-01	2	72	327	4.58e-22	2	Similar to Peroxidase 2 (Fragment)
			TRINITY_DN58272_c1_g1	Os02t0240100-01	74	149	327	3.65e-26	2	Similar to Peroxidase 2 (Fragment)
			TRINITY_DN58315_c0_g2	Os06t0185900-01	33	61	234	0.65	6	Similar to Glutathione peroxidase
			TRINITY_DN59350_c0_g1	Os08t0549100-01	4	252	291	1.08e-65	8	Similar to Peroxisome type ascorbate peroxidase
			TRINITY_DN59350_c0_g1	Os08t0549100-01	4	252	291	1.28e-65	8	Similar to Peroxisome type ascorbate peroxidase
			TRINITY_DN59430_c0_g1	Os04t0689000-01	145	178	338	7.1	4	Similar to Peroxidase (EC 1.11.1.7)
			TRINITY_DN59458_c0_g2	Os05t0134700-01	39	94	349	0.26	5	Haem peroxidase family protein
			TRINITY_DN5979_c0_g1	Os01t0327400-01	135	165	351	0.24	1	Similar to Peroxidase (Fragment)
			TRINITY_DN5979_c0_g1	Os01t0327400-01	135	165	351	0.21	1	Similar to Peroxidase (Fragment)
			TRINITY_DN5989_c1_g1	Os07t0694300-01	3	93	295	4.43e-38	7	Similar to Peroxidase
			TRINITY_DN60184_c0_g2	Os05t0134400-01	69	119	205	0.23	5	Haem peroxidase, plant/fungal/bacterial family protein
			TRINITY_DN61334_c0_g1	Os06t0185966-00	489	542	878	1.8	6	Similar to Glutathione peroxidase
			TRINITY_DN61408_c0_g1	Os07t0639000-01	205	277	327	4.6	7	Similar to Class III peroxidase 46
			TRINITY_DN6141_c0_g2	Os03t0121200-01	1	78	331	1.66e-24	3	Similar to Peroxidase 1
			TRINITY_DN6141_c0_g2	Os03t0121200-01	1	210	331	6.28e-115	3	Similar to Peroxidase 1
			TRINITY_DN6141_c1_g1	Os10t0536700-01	167	338	338	8.28e-74	10	Similar to Peroxidase 1
			TRINITY_DN61860_c1_g1	Os02t0236800-01	213	251	326	0.8	2	Similar to Peroxidase (EC 1.11.1.7)
			TRINITY_DN62022_c0_g1	Os08t0302000-01	29	107	367	5.47e-13	8	Similar to Peroxidase 40 precursor (EC 1.11.1.7) (Atperox P40)
			TRINITY_DN621_c4_g1	Os03t0563600-01	219	271	348	0.43	3	Similar to Peroxidase 56 precursor (EC 1.11.1.7) (Atperox P56) (ATP33)
			TRINITY_DN621_c4_g1	Os03t0563600-01	219	271	348	0.46	3	Similar to Peroxidase 56 precursor (EC 1.11.1.7) (Atperox P56) (ATP33)
			TRINITY_DN62211_c0_g1	Os02t0741200-01	413	450	450	6.27e-15	2	Similar to Peroxidase 65 precursor (EC 1.11.1.7) (Atperox P65) (ATP43)
			TRINITY_DN6263_c4_g1	Os05t0135400-01	99	115	164	8.7	5	Plant peroxidase domain containing protein
			TRINITY_DN63343_c0_g1	Os02t0741200-01	148	193	450	0.35	2	Similar to Peroxidase 65 precursor (EC 1.11.1.7) (Atperox P65) (ATP43)
			TRINITY_DN63854_c0_g1	Os05t0499300-01	248	306	326	0.21	5	Similar to Peroxidase (EC 1.11.1.7)
			TRINITY_DN6393_c0_g1	Os07t0677400-00	66	103	314	0.14	7	Peroxidase
			TRINITY_DN63983_c0_g1	Os05t0134400-02	62	96	342	8.4	5	Haem peroxidase, plant/fungal/bacterial family protein
			TRINITY_DN64206_c0_g3	Os03t0235000-01	72	131	205	3.7	3	Similar to Peroxidase
			TRINITY_DN64575_c0_g1	Os04t0689000-01	241	288	338	6.1	4	Similar to Peroxidase (EC 1.11.1.7)
			TRINITY_DN65551_c0_g1	Os01t0787000-02	43	109	115	0.05	1	Similar to Peroxidase (EC 1.11.1.7)
			TRINITY_DN65735_c0_g1	Os03t0235000-01	74	175	205	1.5	3	Similar to Peroxidase
			TRINITY_DN65749_c0_g1	Os07t0639000-01	199	326	327	9.47e-61	7	Similar to Class III peroxidase 46
			TRINITY_DN66397_c1_g1	Os06t0274800-01	150	184	334	3.3	6	Similar to Peroxidase 11 precursor (EC 1.11.1.7) (Atperox P11) (ATP23a/ATP23b)
			TRINITY_DN66423_c0_g1	Os02t0237000-00	255	320	338	1.8	2	Similar to peroxidase 52
			TRINITY_DN66451_c0_g2	Os08t0532700-01	45	87	339	0.41	8	Similar to Peroxidase 55 precursor (EC 1.11.1.7) (Atperox P55) (ATP20a)
			TRINITY_DN66531_c0_g1	Os06t0681600-02	31	48	203	7.4	6	Haem peroxidase family protein
			TRINITY_DN67021_c0_g1	Os04t0465100-01	266	324	335	0.38	4	Haem peroxidase, plant/fungal/bacterial family protein
			TRINITY_DN67021_c0_g1	Os04t0465100-01	266	324	335	1.1	4	Haem peroxidase, plant/fungal/bacterial family protein
			TRINITY_DN67087_c0_g1	Os03t0121200-03	134	231	286	5.05e-08	3	Similar to Peroxidase 1
			TRINITY_DN6718_c0_g2	Os01t0263000-00	16	33	347	0.72	1	Similar to Peroxidase
			TRINITY_DN67252_c0_g3	Os04t0688300-01	176	227	340	0.33	4	Haem peroxidase, plant/fungal/bacterial family protein
			TRINITY_DN67711_c0_g1	Os11t0661600-01	230	270	335	1.6	11	Similar to Peroxidase (EC 1.11.1.7)
			TRINITY_DN6774_c0_g1	Os04t0223300-00	86	146	291	0.26	4	Similar to Peroxisome type ascorbate peroxidase
			TRINITY_DN6775_c0_g1	Os03t0121200-02	69	87	94	0.72	3	Similar to Peroxidase 1
			TRINITY_DN67761_c0_g1	Os06t0681600-01	48	75	337	1.2	6	Haem peroxidase family protein
			TRINITY_DN67917_c1_g1	Os03t0234500-01	273	326	334	0.48	3	Haem peroxidase, plant/fungal/bacterial family protein
			TRINITY_DN68463_c0_g1	Os12t0178100-01	149	167	309	0.000445	12	Haem peroxidase family protein
			TRINITY_DN69174_c0_g1	Os06t0547400-01	28	142	324	7.23e-72	6	Similar to Peroxidase P7 (EC 1.11.1.7) (TP7)
			TRINITY_DN69174_c1_g1	Os06t0547100-00	76	160	327	5.32e-37	6	Similar to peroxidase 52
			TRINITY_DN69174_c1_g1	Os06t0547100-00	76	202	327	3.57e-69	6	Similar to peroxidase 52
			TRINITY_DN691_c0_g1	Os07t0677500-00	156	238	311	1.2	7	Similar to Peroxidase precursor (EC 1.11.1.7)
			TRINITY_DN69575_c0_g1	Os05t0499300-01	187	244	326	0.86	5	Similar to Peroxidase (EC 1.11.1.7)
			TRINITY_DN69754_c0_g1	Os05t0499400-01	92	119	349	0.62	5	Haem peroxidase family protein
			TRINITY_DN69859_c0_g1	Os08t0549100-01	170	197	291	0.002	8	Similar to Peroxisome type ascorbate peroxidase
			TRINITY_DN69859_c0_g2	Os08t0549100-01	148	197	291	0.00065	8	Similar to Peroxisome type ascorbate peroxidase
			TRINITY_DN70375_c0_g1	Os03t0368300-01	202	253	323	0.44	3	Similar to Peroxidase 1
			TRINITY_DN70836_c0_g1	Os02t0236800-01	202	326	326	6.46e-51	2	Similar to Peroxidase (EC 1.11.1.7)
			TRINITY_DN71592_c1_g1	Os07t0638600-00	144	161	441	1.1	7	Similar to Class III peroxidase 44
			TRINITY_DN71600_c0_g1	Os03t0152300-01	339	374	486	1	3	Haem peroxidase family protein
			TRINITY_DN71753_c0_g1	Os12t0178100-01	275	303	309	0.27	12	Haem peroxidase family protein
			TRINITY_DN72216_c0_g1	Os08t0549100-01	66	144	291	5.13e-22	8	Similar to Peroxisome type ascorbate peroxidase
			TRINITY_DN72439_c0_g1	Os07t0694700-01	152	247	251	3.73e-23	7	Ascorbate peroxidase, ROS homeostasis, Chloroplast protection, Carbohydrate metabolism, Plant architecture, Fertility maintenanc
			TRINITY_DN72439_c0_g2	Os08t0549100-01	126	193	291	2.52e-26	8	Similar to Peroxisome type ascorbate peroxidase
			TRINITY_DN72439_c0_g2	Os08t0549100-01	126	193	291	8.21e-27	8	Similar to Peroxisome type ascorbate peroxidase
			TRINITY_DN72686_c0_g1	Os06t0274800-01	257	301	334	0.94	6	Similar to Peroxidase 11 precursor (EC 1.11.1.7) (Atperox P11) (ATP23a/ATP23b)
			TRINITY_DN72922_c0_g1	Os01t0326000-01	263	298	357	6.3	1	Similar to Peroxidase (Fragment)
			TRINITY_DN73406_c0_g1	Os05t0135200-01	228	270	351	3.6	5	Plant peroxidase domain containing protein
			TRINITY_DN74443_c0_g1	Os05t0499400-01	77	120	349	2.2	5	Haem peroxidase family protein
			TRINITY_DN7453_c0_g2	Os01t0327400-01	47	71	351	5.5	1	Similar to Peroxidase (Fragment)
			TRINITY_DN7453_c0_g2	Os01t0327400-01	47	71	351	4.6	1	Similar to Peroxidase (Fragment)
			TRINITY_DN7453_c0_g2	Os01t0327400-01	47	71	351	5.5	1	Similar to Peroxidase (Fragment)
			TRINITY_DN7453_c0_g2	Os01t0327400-01	47	71	351	5.5	1	Similar to Peroxidase (Fragment)
			TRINITY_DN7453_c0_g2	Os01t0327400-01	47	71	351	4.9	1	Similar to Peroxidase (Fragment)
			TRINITY_DN7453_c0_g2	Os01t0327400-01	47	71	351	5.5	1	Similar to Peroxidase (Fragment)
			TRINITY_DN74764_c0_g1	Os04t0556300-01	63	75	168	0.25	4	Glutathione peroxidase
			TRINITY_DN75127_c0_g1	Os05t0134800-00	262	305	418	1.6	5	Haem peroxidase family protein
			TRINITY_DN757_c1_g1	Os08t0532700-01	31	62	339	3.6	8	Similar to Peroxidase 55 precursor (EC 1.11.1.7) (Atperox P55) (ATP20a)
			TRINITY_DN757_c1_g1	Os08t0532700-01	31	62	339	3.1	8	Similar to Peroxidase 55 precursor (EC 1.11.1.7) (Atperox P55) (ATP20a)
			TRINITY_DN75834_c0_g1	Os05t0134700-01	34	67	349	0.24	5	Haem peroxidase family protein
			TRINITY_DN7591_c1_g1	Os01t0543100-01	219	317	340	0.63	1	Similar to Peroxidase 72 precursor (EC 1.11.1.7) (Atperox P72) (PRXR8) (ATP6a)
			TRINITY_DN76022_c1_g1	Os04t0602100-01	338	353	353	0.047	4	Plant ascorbate peroxidase domain containing protein
			TRINITY_DN76287_c0_g1	Os03t0369000-01	263	297	340	4	3	Similar to Peroxidase 1
			TRINITY_DN76595_c0_g1	Os02t0664000-01	95	122	238	5.2	2	Similar to Phospholipid hydroperoxide glutathione peroxidase, chloroplast precursor (EC 1.11.1.12) (PHGPx)
			TRINITY_DN76830_c0_g1	Os06t0274800-01	144	172	334	1.7	6	Similar to Peroxidase 11 precursor (EC 1.11.1.7) (Atperox P11) (ATP23a/ATP23b)
			TRINITY_DN76830_c0_g1	Os06t0274800-01	144	172	334	1.5	6	Similar to Peroxidase 11 precursor (EC 1.11.1.7) (Atperox P11) (ATP23a/ATP23b)
			TRINITY_DN76954_c0_g1	Os03t0234500-01	209	332	334	5.45e-56	3	Haem peroxidase, plant/fungal/bacterial family protein
			TRINITY_DN76954_c1_g1	Os03t0234500-01	182	332	334	6.65e-74	3	Haem peroxidase, plant/fungal/bacterial family protein
			TRINITY_DN76954_c2_g1	Os11t0661600-01	193	304	335	3.51e-39	11	Similar to Peroxidase (EC 1.11.1.7)
			TRINITY_DN77448_c0_g1	Os10t0536700-01	79	105	338	2.3	10	Similar to Peroxidase 1
			TRINITY_DN77513_c0_g1	Os01t0263000-00	257	289	347	4.8	1	Similar to Peroxidase
			TRINITY_DN77577_c0_g1	Os01t0543100-01	168	306	340	5.02e-85	1	Similar to Peroxidase 72 precursor (EC 1.11.1.7) (Atperox P72) (PRXR8) (ATP6a)
			TRINITY_DN77663_c0_g1	Os01t0326000-01	279	325	357	0.054	1	Similar to Peroxidase (Fragment)
			TRINITY_DN77941_c0_g1	Os07t0156200-00	249	287	348	2.1	7	Haem peroxidase, plant/fungal/bacterial family protein
			TRINITY_DN78204_c0_g1	Os05t0135400-01	120	160	164	0.32	5	Plant peroxidase domain containing protein
			TRINITY_DN78424_c0_g1	Os06t0522300-01	209	224	338	1.6	6	Haem peroxidase family protein
			TRINITY_DN78452_c0_g1	Os05t0134800-00	149	187	418	1.8	5	Haem peroxidase family protein
			TRINITY_DN78519_c0_g1	Os04t0223300-00	30	114	291	3.89e-26	4	Similar to Peroxisome type ascorbate peroxidase
			TRINITY_DN7906_c1_g1	Os04t0602100-01	249	267	353	2.5	4	Plant ascorbate peroxidase domain containing protein
			TRINITY_DN792_c0_g1	Os01t0270300-01	74	321	324	3.86e-126	1	Similar to Cationic peroxidase isozyme 40K precursor
			TRINITY_DN792_c0_g1	Os10t0109300-01	77	325	336	1.9e-116	10	Similar to Peroxidase (EC 1.11.1.7)
			TRINITY_DN792_c0_g1	Os10t0109300-01	37	325	336	2.53e-135	10	Similar to Peroxidase (EC 1.11.1.7)
			TRINITY_DN792_c0_g3	Os05t0162000-01	108	332	359	7.01e-115	5	Similar to Peroxidase (Fragment)
			TRINITY_DN792_c0_g5	Os01t0270300-01	76	133	324	3.32e-32	1	Similar to Cationic peroxidase isozyme 40K precursor
			TRINITY_DN792_c1_g1	Os06t0546500-01	52	135	318	2.31e-47	6	Similar to Class III peroxidase GvPx2b (Fragment)
			TRINITY_DN80796_c0_g1	Os02t0236600-01	286	321	321	1.19e-16	2	Peroxidase P7 (EC 1.11.1.7) (TP7)
			TRINITY_DN81970_c0_g1	Os10t0109300-01	175	212	336	1.2	10	Similar to Peroxidase (EC 1.11.1.7)
			TRINITY_DN82438_c0_g1	Os07t0677600-01	116	136	321	5.9	7	Similar to Cationic peroxidase
			TRINITY_DN82791_c0_g1	Os03t0234500-01	96	204	334	1.1	3	Haem peroxidase, plant/fungal/bacterial family protein
			TRINITY_DN82822_c0_g1	Os08t0549100-01	15	63	291	2.74e-08	8	Similar to Peroxisome type ascorbate peroxidase
			TRINITY_DN82924_c0_g1	Os01t0787000-02	1	68	115	0.12	1	Similar to Peroxidase (EC 1.11.1.7)
			TRINITY_DN8309_c1_g1	Os08t0113000-01	128	167	316	1.9	8	Similar to Peroxidase 47 precursor (EC 1.11.1.7) (Atperox P47) (ATP32)
			TRINITY_DN83425_c1_g1	Os02t0240100-01	14	53	327	2.9	2	Similar to Peroxidase 2 (Fragment)
			TRINITY_DN8390_c0_g1	Os02t0240300-01	212	236	321	2.1	2	Similar to Class III peroxidase GvPx2b (Fragment)
			TRINITY_DN84517_c0_g1	Os02t0236600-01	230	313	321	3.49e-40	2	Peroxidase P7 (EC 1.11.1.7) (TP7)
			TRINITY_DN854_c0_g1	Os10t0566800-01	131	172	340	0.45	10	Haem peroxidase, plant/fungal/bacterial family protein
			TRINITY_DN854_c0_g1	Os10t0566800-01	131	214	340	0.26	10	Haem peroxidase, plant/fungal/bacterial family protein
			TRINITY_DN854_c0_g1	Os10t0566800-01	131	214	340	0.19	10	Haem peroxidase, plant/fungal/bacterial family protein
			TRINITY_DN854_c0_g1	Os10t0566800-01	131	214	340	0.23	10	Haem peroxidase, plant/fungal/bacterial family protein
			TRINITY_DN86351_c0_g1	Os03t0285700-01	135	195	250	5.8e-18	3	Similar to L-ascorbate peroxidase
			TRINITY_DN87092_c0_g1	Os02t0833900-02	154	326	326	3.01e-79	2	Similar to Peroxidase 64 precursor (EC 1.11.1.7) (Atperox P64) (PRXR4) (ATP17a)
			TRINITY_DN8723_c0_g1	Os03t0358100-01	65	168	169	5.36e-59	3	Similar to Glutathione peroxidase
			TRINITY_DN8723_c0_g1	Os03t0358100-01	104	168	169	1.83e-31	3	Similar to Glutathione peroxidase
			TRINITY_DN8723_c0_g1	Os03t0358100-01	65	168	169	5.36e-59	3	Similar to Glutathione peroxidase
			TRINITY_DN8723_c0_g1	Os03t0358100-01	65	168	169	2.28e-65	3	Similar to Glutathione peroxidase
			TRINITY_DN8723_c0_g1	Os03t0358100-01	7	168	169	1.87e-100	3	Similar to Glutathione peroxidase
			TRINITY_DN8723_c0_g1	Os03t0358100-01	7	168	169	1.87e-100	3	Similar to Glutathione peroxidase
			TRINITY_DN8723_c0_g1	Os03t0358100-01	7	64	169	4.54e-24	3	Similar to Glutathione peroxidase
			TRINITY_DN8723_c0_g1	Os03t0358100-01	104	168	169	1.59e-33	3	Similar to Glutathione peroxidase
			TRINITY_DN8723_c0_g1	Os03t0358100-01	104	168	169	1.83e-31	3	Similar to Glutathione peroxidase
			TRINITY_DN8723_c0_g1	Os03t0358100-01	15	64	169	8.17e-15	3	Similar to Glutathione peroxidase
			TRINITY_DN8723_c0_g1	Os03t0358100-01	15	168	169	2.15e-97	3	Similar to Glutathione peroxidase
			TRINITY_DN8723_c0_g2	Os03t0358100-01	45	77	169	3.03e-06	3	Similar to Glutathione peroxidase
			TRINITY_DN87603_c0_g1	Os02t0553200-01	160	252	478	3.62e-05	2	Thylakoid membrane-bound ascorbate peroxidase, Tolerance to bacterial blight, Response to NaC
			TRINITY_DN8781_c0_g1	Os01t0963000-01	97	142	356	8.9	1	Similar to Peroxidase BP 1 precursor
			TRINITY_DN8804_c0_g2	Os06t0185966-00	222	252	878	3.2	6	Similar to Glutathione peroxidase
			TRINITY_DN88097_c0_g1	Os03t0121200-01	225	257	331	0.78	3	Similar to Peroxidase 1
			TRINITY_DN88097_c0_g1	Os03t0121200-01	225	257	331	0.38	3	Similar to Peroxidase 1
			TRINITY_DN888_c2_g1	Os03t0121200-03	136	209	286	1.09e-29	3	Similar to Peroxidase 1
			TRINITY_DN89176_c0_g1	Os01t0294700-01	213	236	347	1.5	1	Haem peroxidase, plant/fungal/bacterial family protein
			TRINITY_DN89729_c0_g1	Os02t0236800-01	143	203	326	1.02e-16	2	Similar to Peroxidase (EC 1.11.1.7)
			TRINITY_DN89729_c0_g2	Os01t0205900-01	103	208	327	5.06e-59	1	Similar to Class III peroxidase GvPx2b (Fragment)
			TRINITY_DN89729_c0_g2	Os01t0205900-01	135	208	327	1.37e-35	1	Similar to Class III peroxidase GvPx2b (Fragment)
			TRINITY_DN89750_c1_g1	Os06t0546500-01	22	56	318	5.6	6	Similar to Class III peroxidase GvPx2b (Fragment)
			TRINITY_DN89813_c0_g1	Os03t0235000-01	71	137	205	7.1	3	Similar to Peroxidase
			TRINITY_DN90276_c0_g1	Os04t0688300-01	267	304	340	0.21	4	Haem peroxidase, plant/fungal/bacterial family protein
			TRINITY_DN90276_c0_g3	Os07t0694700-01	196	245	251	6.63e-06	7	Ascorbate peroxidase, ROS homeostasis, Chloroplast protection, Carbohydrate metabolism, Plant architecture, Fertility maintenanc
			TRINITY_DN91245_c0_g1	Os06t0521500-01	207	242	334	0.69	6	Haem peroxidase family protein
			TRINITY_DN9133_c0_g2	Os08t0549100-01	135	291	291	3.29e-67	8	Similar to Peroxisome type ascorbate peroxidase
			TRINITY_DN9133_c0_g2	Os08t0549100-01	4	291	291	3.4e-172	8	Similar to Peroxisome type ascorbate peroxidase
			TRINITY_DN9133_c0_g2	Os08t0549100-01	78	291	291	1.46e-111	8	Similar to Peroxisome type ascorbate peroxidase
			TRINITY_DN9133_c0_g2	Os08t0549100-01	190	291	291	1.96e-31	8	Similar to Peroxisome type ascorbate peroxidase
			TRINITY_DN9133_c0_g2	Os08t0549100-01	223	291	291	1.68e-11	8	Similar to Peroxisome type ascorbate peroxidase
			TRINITY_DN9133_c0_g2	Os08t0549100-01	135	291	291	4.52e-67	8	Similar to Peroxisome type ascorbate peroxidase
			TRINITY_DN91425_c0_g1	Os02t0664000-01	141	237	238	1.69e-30	2	Similar to Phospholipid hydroperoxide glutathione peroxidase, chloroplast precursor (EC 1.11.1.12) (PHGPx)
			TRINITY_DN91764_c0_g1	Os05t0134700-01	224	255	349	3	5	Haem peroxidase family protein
			TRINITY_DN9278_c0_g1	Os11t0112400-01	180	245	324	3.4	11	Peroxidase (EC 1.11.1.7)
			TRINITY_DN9325_c1_g1	Os02t0192700-02	117	164	225	0.31	2	Similar to Thioredoxin peroxidase
			TRINITY_DN93293_c0_g1	Os07t0639000-01	185	219	327	9.83e-12	7	Similar to Class III peroxidase 46
			TRINITY_DN93315_c0_g1	Os12t0112000-01	203	245	327	2.1	12	Similar to Peroxidase precursor (EC 1.11.1.7) (Fragment)
			TRINITY_DN93534_c0_g1	Os04t0688500-01	22	57	352	0.007	4	Peroxidase (EC 1.11.1.7)
			TRINITY_DN9358_c0_g1	Os05t0134400-02	206	256	342	3.4	5	Haem peroxidase, plant/fungal/bacterial family protein
			TRINITY_DN94257_c0_g1	Os01t0263000-00	252	274	347	0.65	1	Similar to Peroxidase
			TRINITY_DN94257_c0_g1	Os01t0263000-00	252	274	347	1.8	1	Similar to Peroxidase
			TRINITY_DN94257_c0_g1	Os01t0263000-00	252	274	347	0.9	1	Similar to Peroxidase
			TRINITY_DN9427_c0_g1	Os03t0368000-00	217	239	323	0.026	3	Similar to Peroxidase 1
			TRINITY_DN94456_c0_g1	Os04t0688200-01	319	346	348	3.4	4	Similar to Peroxidase (EC 1.11.1.7)
			TRINITY_DN945_c1_g1	Os08t0549100-01	194	215	291	2.4	8	Similar to Peroxisome type ascorbate peroxidase
			TRINITY_DN94675_c0_g1	Os07t0531400-01	276	331	339	0.9	7	Similar to Peroxidase 27 precursor (EC 1.11.1.7) (Atperox P27) (PRXR7) (ATP12a)
			TRINITY_DN9509_c0_g1	Os05t0499400-01	37	349	349	1.03e-171	5	Haem peroxidase family protein
			TRINITY_DN9509_c0_g1	Os05t0499400-01	200	349	349	7.55e-64	5	Haem peroxidase family protein
			TRINITY_DN9509_c0_g1	Os05t0499400-01	200	349	349	1.89e-61	5	Haem peroxidase family protein
			TRINITY_DN9509_c0_g1	Os05t0499400-01	37	349	349	5.66e-179	5	Haem peroxidase family protein
			TRINITY_DN9521_c0_g6	Os01t0543100-01	230	279	340	0.21	1	Similar to Peroxidase 72 precursor (EC 1.11.1.7) (Atperox P72) (PRXR8) (ATP6a)
			TRINITY_DN9593_c1_g1	Os05t0499400-01	91	135	349	7.4	5	Haem peroxidase family protein
			TRINITY_DN96147_c0_g1	Os03t0121200-01	58	78	331	3.8e-06	3	Similar to Peroxidase 1
			TRINITY_DN96213_c0_g1	Os07t0677400-00	52	114	314	7.2	7	Peroxidase
			TRINITY_DN97207_c0_g1	Os04t0556300-01	6	89	168	9.08e-17	4	Glutathione peroxidase
			TRINITY_DN97207_c1_g1	Os02t0664000-01	81	130	238	0.000128	2	Similar to Phospholipid hydroperoxide glutathione peroxidase, chloroplast precursor (EC 1.11.1.12) (PHGPx)
			TRINITY_DN97889_c0_g1	Os02t0192700-02	189	225	225	0.035	2	Similar to Thioredoxin peroxidase
			TRINITY_DN9788_c1_g1	Os02t0664000-01	115	133	238	3	2	Similar to Phospholipid hydroperoxide glutathione peroxidase, chloroplast precursor (EC 1.11.1.12) (PHGPx)
			TRINITY_DN98056_c0_g1	Os04t0556300-01	6	144	168	6.46e-33	4	Glutathione peroxidase
			TRINITY_DN98095_c0_g1	Os07t0694700-01	156	215	251	4.09e-15	7	Ascorbate peroxidase, ROS homeostasis, Chloroplast protection, Carbohydrate metabolism, Plant architecture, Fertility maintenanc
			TRINITY_DN98111_c0_g1	Os03t0285700-01	71	121	250	0.000253	3	Similar to L-ascorbate peroxidase
			TRINITY_DN98331_c0_g1	Os02t0741200-01	340	387	450	2	2	Similar to Peroxidase 65 precursor (EC 1.11.1.7) (Atperox P65) (ATP43)
			TRINITY_DN98445_c0_g1	Os07t0499500-01	135	159	349	4.7	7	Similar to Peroxidase 7 precursor (EC 1.11.1.7) (Atperox P7) (ATP30)
			TRINITY_DN9886_c0_g1	Os02t0192700-02	104	225	225	1.57e-23	2	Similar to Thioredoxin peroxidase
			TRINITY_DN9886_c0_g2	Os02t0192700-02	83	225	225	2.24e-26	2	Similar to Thioredoxin peroxidase
			TRINITY_DN9886_c0_g2	Os02t0192700-02	83	225	225	1.36e-26	2	Similar to Thioredoxin peroxidase
			TRINITY_DN9886_c0_g2	Os02t0192700-02	83	225	225	1.66e-26	2	Similar to Thioredoxin peroxidase
			TRINITY_DN99073_c0_g1	Os04t0223300-00	21	46	291	0.4	4	Similar to Peroxisome type ascorbate peroxidase
			TRINITY_DN99101_c0_g1	Os08t0113000-01	150	210	316	0.59	8	Similar to Peroxidase 47 precursor (EC 1.11.1.7) (Atperox P47) (ATP32)
			TRINITY_DN99368_c0_g1	Os05t0162000-01	142	167	359	0.39	5	Similar to Peroxidase (Fragment)
