# Supplementary material for: When genes turn traitor: de novo transcriptomics uncovers pearl millet’s rancidity machinery
Source: Front Plant Sci. 2025 Nov 17;16:1677082. doi: 10.3389/fpls.2025.1677082 (PMC12666563; doi:10.3389/fpls.2025.1677082)
Supplement: Supplementary file 12 [file DataSheet10.xlsx]

## Sheet: Sheet1
		Table S13. List of Polyphenol oxidase transcripts identified from landraces, hybrid and composite of Pearl millet through de novo transcriptomic approach
		Trinity_ID	Trinity_Gene_ID	Rice_TranscriptID_ Based_on_Homology	Transcript_Start_ Based_on_Homology	Transcript_End_ Based_on_Homology	Transcript length	evalue	Chromosome	Transcript_Start	Transcript_End	Description	Uniprot	Gene ontology (biological process)	Gene ontology (cellular component)	Gene ontology (molecular function)	Gene ontology (GO)	Gene ontology IDs	Cross-reference (eggNOG)
		TRINITY_DN112679_c0_g1_i1	TRINITY_DN112679_c0_g1	Os04t0624500-01	274	313	570	3.6	4	31749141	31751604	Similar to Polyphenol oxidase (EC 1.10.3.1) (Fragment)	Q0J9Z1	pigment biosynthetic process [GO:0046148]		catechol oxidase activity [GO:0004097]; metal ion binding [GO:0046872]	catechol oxidase activity [GO:0004097]; metal ion binding [GO:0046872]; pigment biosynthetic process [GO:0046148]	GO:0004097; GO:0046148; GO:0046872	ENOG410IJFN;ENOG410XSH6;
		TRINITY_DN143621_c0_g1_i1	TRINITY_DN143621_c0_g1	Os04t0624500-01	331	379	570	0.16	4	31749141	31751604	Similar to Polyphenol oxidase (EC 1.10.3.1) (Fragment)	Q0J9Z1	pigment biosynthetic process [GO:0046148]		catechol oxidase activity [GO:0004097]; metal ion binding [GO:0046872]	catechol oxidase activity [GO:0004097]; metal ion binding [GO:0046872]; pigment biosynthetic process [GO:0046148]	GO:0004097; GO:0046148; GO:0046872	ENOG410IJFN;ENOG410XSH6;
		TRINITY_DN167165_c0_g1_i1	TRINITY_DN167165_c0_g1	Os04t0624500-01	241	310	570	4.93e-16	4	31749141	31751604	Similar to Polyphenol oxidase (EC 1.10.3.1) (Fragment)	Q0J9Z1	pigment biosynthetic process [GO:0046148]		catechol oxidase activity [GO:0004097]; metal ion binding [GO:0046872]	catechol oxidase activity [GO:0004097]; metal ion binding [GO:0046872]; pigment biosynthetic process [GO:0046148]	GO:0004097; GO:0046148; GO:0046872	ENOG410IJFN;ENOG410XSH6;
		TRINITY_DN176233_c0_g1_i1	TRINITY_DN176233_c0_g1	Os04t0624500-01	358	398	570	2.8	4	31749141	31751604	Similar to Polyphenol oxidase (EC 1.10.3.1) (Fragment)	Q0J9Z1	pigment biosynthetic process [GO:0046148]		catechol oxidase activity [GO:0004097]; metal ion binding [GO:0046872]	catechol oxidase activity [GO:0004097]; metal ion binding [GO:0046872]; pigment biosynthetic process [GO:0046148]	GO:0004097; GO:0046148; GO:0046872	ENOG410IJFN;ENOG410XSH6;
		TRINITY_DN183701_c0_g1_i1	TRINITY_DN183701_c0_g1	Os04t0624500-01	227	265	570	1.06e-06	4	31749141	31751604	Similar to Polyphenol oxidase (EC 1.10.3.1) (Fragment)	Q0J9Z1	pigment biosynthetic process [GO:0046148]		catechol oxidase activity [GO:0004097]; metal ion binding [GO:0046872]	catechol oxidase activity [GO:0004097]; metal ion binding [GO:0046872]; pigment biosynthetic process [GO:0046148]	GO:0004097; GO:0046148; GO:0046872	ENOG410IJFN;ENOG410XSH6;
		TRINITY_DN30606_c0_g1_i2	TRINITY_DN30606_c0_g1	Os04t0624500-01	338	416	570	0.005	4	31749141	31751604	Similar to Polyphenol oxidase (EC 1.10.3.1) (Fragment)	Q0J9Z1	pigment biosynthetic process [GO:0046148]		catechol oxidase activity [GO:0004097]; metal ion binding [GO:0046872]	catechol oxidase activity [GO:0004097]; metal ion binding [GO:0046872]; pigment biosynthetic process [GO:0046148]	GO:0004097; GO:0046148; GO:0046872	ENOG410IJFN;ENOG410XSH6;
		TRINITY_DN3256_c1_g1_i5	TRINITY_DN3256_c1_g1	Os04t0624500-01	233	260	570	7.8	4	31749141	31751604	Similar to Polyphenol oxidase (EC 1.10.3.1) (Fragment)	Q0J9Z1	pigment biosynthetic process [GO:0046148]		catechol oxidase activity [GO:0004097]; metal ion binding [GO:0046872]	catechol oxidase activity [GO:0004097]; metal ion binding [GO:0046872]; pigment biosynthetic process [GO:0046148]	GO:0004097; GO:0046148; GO:0046872	ENOG410IJFN;ENOG410XSH6;
		TRINITY_DN55450_c0_g2_i1	TRINITY_DN55450_c0_g2	Os04t0624500-01	61	95	570	3.2	4	31749141	31751604	Similar to Polyphenol oxidase (EC 1.10.3.1) (Fragment)	Q0J9Z1	pigment biosynthetic process [GO:0046148]		catechol oxidase activity [GO:0004097]; metal ion binding [GO:0046872]	catechol oxidase activity [GO:0004097]; metal ion binding [GO:0046872]; pigment biosynthetic process [GO:0046148]	GO:0004097; GO:0046148; GO:0046872	ENOG410IJFN;ENOG410XSH6;
		TRINITY_DN57292_c0_g1_i1	TRINITY_DN57292_c0_g1	Os04t0624500-01	302	333	570	1.8	4	31749141	31751604	Similar to Polyphenol oxidase (EC 1.10.3.1) (Fragment)	Q0J9Z1	pigment biosynthetic process [GO:0046148]		catechol oxidase activity [GO:0004097]; metal ion binding [GO:0046872]	catechol oxidase activity [GO:0004097]; metal ion binding [GO:0046872]; pigment biosynthetic process [GO:0046148]	GO:0004097; GO:0046148; GO:0046872	ENOG410IJFN;ENOG410XSH6;
		TRINITY_DN59833_c0_g1_i1	TRINITY_DN59833_c0_g1	Os04t0624500-01	168	194	570	3.8	4	31749141	31751604	Similar to Polyphenol oxidase (EC 1.10.3.1) (Fragment)	Q0J9Z1	pigment biosynthetic process [GO:0046148]		catechol oxidase activity [GO:0004097]; metal ion binding [GO:0046872]	catechol oxidase activity [GO:0004097]; metal ion binding [GO:0046872]; pigment biosynthetic process [GO:0046148]	GO:0004097; GO:0046148; GO:0046872	ENOG410IJFN;ENOG410XSH6;
		TRINITY_DN64284_c0_g1_i1	TRINITY_DN64284_c0_g1	Os04t0624500-01	118	570	570	1.05e-129	4	31749141	31751604	Similar to Polyphenol oxidase (EC 1.10.3.1) (Fragment)	Q0J9Z1	pigment biosynthetic process [GO:0046148]		catechol oxidase activity [GO:0004097]; metal ion binding [GO:0046872]	catechol oxidase activity [GO:0004097]; metal ion binding [GO:0046872]; pigment biosynthetic process [GO:0046148]	GO:0004097; GO:0046148; GO:0046872	ENOG410IJFN;ENOG410XSH6;
		TRINITY_DN6503_c0_g1_i1	TRINITY_DN6503_c0_g1	Os04t0624500-01	373	428	570	1.89e-17	4	31749141	31751604	Similar to Polyphenol oxidase (EC 1.10.3.1) (Fragment)	Q0J9Z1	pigment biosynthetic process [GO:0046148]		catechol oxidase activity [GO:0004097]; metal ion binding [GO:0046872]	catechol oxidase activity [GO:0004097]; metal ion binding [GO:0046872]; pigment biosynthetic process [GO:0046148]	GO:0004097; GO:0046148; GO:0046872	ENOG410IJFN;ENOG410XSH6;
		TRINITY_DN6503_c0_g2_i1	TRINITY_DN6503_c0_g2	Os04t0624500-01	80	570	570	0	4	31749141	31751604	Similar to Polyphenol oxidase (EC 1.10.3.1) (Fragment)	Q0J9Z1	pigment biosynthetic process [GO:0046148]		catechol oxidase activity [GO:0004097]; metal ion binding [GO:0046872]	catechol oxidase activity [GO:0004097]; metal ion binding [GO:0046872]; pigment biosynthetic process [GO:0046148]	GO:0004097; GO:0046148; GO:0046872	ENOG410IJFN;ENOG410XSH6;
		TRINITY_DN6503_c0_g4_i1	TRINITY_DN6503_c0_g4	Os04t0624500-01	373	428	570	4.64e-15	4	31749141	31751604	Similar to Polyphenol oxidase (EC 1.10.3.1) (Fragment)	Q0J9Z1	pigment biosynthetic process [GO:0046148]		catechol oxidase activity [GO:0004097]; metal ion binding [GO:0046872]	catechol oxidase activity [GO:0004097]; metal ion binding [GO:0046872]; pigment biosynthetic process [GO:0046148]	GO:0004097; GO:0046148; GO:0046872	ENOG410IJFN;ENOG410XSH6;
		TRINITY_DN72791_c0_g1_i1	TRINITY_DN72791_c0_g1	Os04t0624500-01	190	233	570	0.18	4	31749141	31751604	Similar to Polyphenol oxidase (EC 1.10.3.1) (Fragment)	Q0J9Z1	pigment biosynthetic process [GO:0046148]		catechol oxidase activity [GO:0004097]; metal ion binding [GO:0046872]	catechol oxidase activity [GO:0004097]; metal ion binding [GO:0046872]; pigment biosynthetic process [GO:0046148]	GO:0004097; GO:0046148; GO:0046872	ENOG410IJFN;ENOG410XSH6;
		TRINITY_DN75705_c0_g1_i1	TRINITY_DN75705_c0_g1	Os04t0624500-01	167	196	570	0.34	4	31749141	31751604	Similar to Polyphenol oxidase (EC 1.10.3.1) (Fragment)	Q0J9Z1	pigment biosynthetic process [GO:0046148]		catechol oxidase activity [GO:0004097]; metal ion binding [GO:0046872]	catechol oxidase activity [GO:0004097]; metal ion binding [GO:0046872]; pigment biosynthetic process [GO:0046148]	GO:0004097; GO:0046148; GO:0046872	ENOG410IJFN;ENOG410XSH6;
		TRINITY_DN96795_c0_g1_i1	TRINITY_DN96795_c0_g1	Os04t0624500-01	153	174	570	3.5	4	31749141	31751604	Similar to Polyphenol oxidase (EC 1.10.3.1) (Fragment)	Q0J9Z1	pigment biosynthetic process [GO:0046148]		catechol oxidase activity [GO:0004097]; metal ion binding [GO:0046872]	catechol oxidase activity [GO:0004097]; metal ion binding [GO:0046872]; pigment biosynthetic process [GO:0046148]	GO:0004097; GO:0046148; GO:0046872	ENOG410IJFN;ENOG410XSH6;
