# Supplementary material for: When genes turn traitor: de novo transcriptomics uncovers pearl millet’s rancidity machinery
Source: Front Plant Sci. 2025 Nov 17;16:1677082. doi: 10.3389/fpls.2025.1677082 (PMC12666563; doi:10.3389/fpls.2025.1677082)
Supplement: Supplementary file 13 [file DataSheet11.xlsx]

## Sheet: Sheet1
			Table S14. List of Amylases transcripts identified from landraces, hybrid and composite of pearl millet through de novo transcriptomic approach.
			Trinity_ID	Trinity_Gene_ID	Rice_TranscriptID_ Based_on_Homology	Transcript_Start_ Based_on_Homology	Transcript_End_ Based_on_Homology	Transcript length	E-value	Chromosome	Transcript_Start	Transcript_End	Description	Uniprot	Gene ontology (biological process)	Gene ontology (cellular component)	Gene ontology (molecular function)	Gene ontology (GO)	Gene ontology IDs	Cross-reference (eggNOG)
			TRINITY_DN100093_c0_g1_i1	TRINITY_DN100093_c0_g1	Os08t0520900-01	99	161	803	1.85e-05	8	25893657	25900576	Starch-debranching enzyme, Isoamylase 1, Amylopectin biosynthesis, Starch biosynthesi	D0TZF0	amylopectin biosynthetic process [GO:0010021]; starch biosynthetic process [GO:0019252]; starch catabolic process [GO:0005983]	chloroplast isoamylase complex [GO:0010368]; isoamylase complex [GO:0043033]	isoamylase activity [GO:0019156]	chloroplast isoamylase complex [GO:0010368]; isoamylase complex [GO:0043033]; isoamylase activity [GO:0019156]; amylopectin biosynthetic process [GO:0010021]; starch biosynthetic process [GO:0019252]; starch catabolic process [GO:0005983]	GO:0005983; GO:0010021; GO:0010368; GO:0019156; GO:0019252; GO:0043033	ENOG410IN7N;COG1523;
			TRINITY_DN100618_c0_g1_i1	TRINITY_DN100618_c0_g1	Os08t0520900-01	243	440	803	5.35e-07	8	25893657	25900576	Starch-debranching enzyme, Isoamylase 1, Amylopectin biosynthesis, Starch biosynthesi	D0TZF0	amylopectin biosynthetic process [GO:0010021]; starch biosynthetic process [GO:0019252]; starch catabolic process [GO:0005983]	chloroplast isoamylase complex [GO:0010368]; isoamylase complex [GO:0043033]	isoamylase activity [GO:0019156]	chloroplast isoamylase complex [GO:0010368]; isoamylase complex [GO:0043033]; isoamylase activity [GO:0019156]; amylopectin biosynthetic process [GO:0010021]; starch biosynthetic process [GO:0019252]; starch catabolic process [GO:0005983]	GO:0005983; GO:0010021; GO:0010368; GO:0019156; GO:0019252; GO:0043033	ENOG410IN7N;COG1523;
			TRINITY_DN100838_c0_g1_i1	TRINITY_DN100838_c0_g1	Os09t0469400-01	78	128	339	2.5e-08	9	17857352	17868668	Similar to isoamylase-type starch debranching enzyme ISO3	NA	NA	NA	NA	NA	NA
			TRINITY_DN102322_c0_g1_i1	TRINITY_DN102322_c0_g1	Os07t0495900-01	1	92	1121	5.3e-42	7	18555542	18565027	Similar to low-level beta-amylase 1	Q0D6B1	nuclear-transcribed mRNA catabolic process, nonsense-mediated decay [GO:0000184]	cytoplasm [GO:0005737]	ATP binding [GO:0005524]; DNA binding [GO:0003677]; RNA binding [GO:0003723]; RNA helicase activity [GO:0003724]; zinc ion binding [GO:0008270]	cytoplasm [GO:0005737]; ATP binding [GO:0005524]; DNA binding [GO:0003677]; RNA binding [GO:0003723]; RNA helicase activity [GO:0003724]; zinc ion binding [GO:0008270]; nuclear-transcribed mRNA catabolic process, nonsense-mediated decay [GO:0000184]	GO:0000184; GO:0003677; GO:0003723; GO:0003724; GO:0005524; GO:0005737; GO:0008270	KOG1802;COG1112;
			TRINITY_DN103050_c0_g1_i1	TRINITY_DN103050_c0_g1	Os02t0795732-00	112	153	229	2.1	2	33824467	33828267	Glucoamylase, putatuve domain containing protein	A0A0P0VQN5
			TRINITY_DN10378_c0_g1_i2	TRINITY_DN10378_c0_g1	Os07t0290200-01	22	104	104	1.61e-38	7	11241360	11242082	Plant lipid transfer protein/seed storage/trypsin-alpha amylase inhibitor domain containing protein	Q8GSD8	systemic acquired resistance [GO:0009627]		fatty acid binding [GO:0005504]	fatty acid binding [GO:0005504]; systemic acquired resistance [GO:0009627]	GO:0005504; GO:0009627	ENOG410J2D8;ENOG410YXDY;
			TRINITY_DN10378_c0_g1_i3	TRINITY_DN10378_c0_g1	Os07t0290200-01	23	100	104	7.64e-36	7	11241360	11242082	Plant lipid transfer protein/seed storage/trypsin-alpha amylase inhibitor domain containing protein	Q8GSD8	systemic acquired resistance [GO:0009627]		fatty acid binding [GO:0005504]	fatty acid binding [GO:0005504]; systemic acquired resistance [GO:0009627]	GO:0005504; GO:0009627	ENOG410J2D8;ENOG410YXDY;
			TRINITY_DN106099_c0_g1_i1	TRINITY_DN106099_c0_g1	Os09t0569200-01	364	440	533	0.17	9	22713282	22716538	Similar to Beta-amylase (EC 3.2.1.2) (1,4-alpha-D-glucan maltohydrolase)	Q652P5	polysaccharide catabolic process [GO:0000272]		amylopectin maltohydrolase activity [GO:0102229]; beta-amylase activity [GO:0016161]	amylopectin maltohydrolase activity [GO:0102229]; beta-amylase activity [GO:0016161]; polysaccharide catabolic process [GO:0000272]	GO:0000272; GO:0016161; GO:0102229	ENOG410IECX;ENOG410XNXS;
			TRINITY_DN106642_c0_g1_i1	TRINITY_DN106642_c0_g1	Os09t0457800-01	39	346	437	5.91e-10	9	17303319	17304962	Alpha-amylase isozyme 3C precursor (EC 3.2.1.1) (1,4-alpha-D-glucan glucanohydrolase)	A0A1B0SZS4	carbohydrate metabolic process [GO:0005975]		alpha-amylase activity [GO:0004556]; alpha-amylase activity (releasing maltohexaose) [GO:0103025]; calcium ion binding [GO:0005509]	alpha-amylase activity [GO:0004556]; alpha-amylase activity (releasing maltohexaose) [GO:0103025]; calcium ion binding [GO:0005509]; carbohydrate metabolic process [GO:0005975]	GO:0004556; GO:0005509; GO:0005975; GO:0103025
			TRINITY_DN10770_c0_g1_i9	TRINITY_DN10770_c0_g1	Os08t0473900-03	225	249	356	7.4	8	23341357	23343240	Alpha-amylase isozyme 3D precursor (EC 3.2.1.1) (1,4-alpha-D-glucan glucanohydrolase)	Q5QLB1	carbohydrate metabolic process [GO:0005975]		alpha-amylase activity [GO:0004556]; alpha-amylase activity (releasing maltohexaose) [GO:0103025]; cation binding [GO:0043169]	alpha-amylase activity [GO:0004556]; alpha-amylase activity (releasing maltohexaose) [GO:0103025]; cation binding [GO:0043169]; carbohydrate metabolic process [GO:0005975]	GO:0004556; GO:0005975; GO:0043169; GO:0103025	KOG0471;COG0366;
			TRINITY_DN108743_c0_g1_i1	TRINITY_DN108743_c0_g1	Os07t0543100-00	173	282	686	1.25e-41	7	21470797	21473327	Similar to Beta-amylase (EC 3.2.1.2)	A0A0P0X7C2	polysaccharide catabolic process [GO:0000272]		amylopectin maltohydrolase activity [GO:0102229]; beta-amylase activity [GO:0016161]	amylopectin maltohydrolase activity [GO:0102229]; beta-amylase activity [GO:0016161]; polysaccharide catabolic process [GO:0000272]	GO:0000272; GO:0016161; GO:0102229
			TRINITY_DN108743_c0_g1_i2	TRINITY_DN108743_c0_g1	Os07t0543100-00	184	282	686	1.49e-33	7	21470797	21473327	Similar to Beta-amylase (EC 3.2.1.2)	A0A0P0X7C2	polysaccharide catabolic process [GO:0000272]		amylopectin maltohydrolase activity [GO:0102229]; beta-amylase activity [GO:0016161]	amylopectin maltohydrolase activity [GO:0102229]; beta-amylase activity [GO:0016161]; polysaccharide catabolic process [GO:0000272]	GO:0000272; GO:0016161; GO:0102229
			TRINITY_DN110060_c0_g1_i1	TRINITY_DN110060_c0_g1	Os08t0473900-02	300	339	436	2.4	8	23341357	23343299	Alpha-amylase isozyme 3D precursor (EC 3.2.1.1) (1,4-alpha-D-glucan glucanohydrolase)	A3BU21	carbohydrate metabolic process [GO:0005975]		alpha-amylase activity [GO:0004556]; alpha-amylase activity (releasing maltohexaose) [GO:0103025]; calcium ion binding [GO:0005509]	alpha-amylase activity [GO:0004556]; alpha-amylase activity (releasing maltohexaose) [GO:0103025]; calcium ion binding [GO:0005509]; carbohydrate metabolic process [GO:0005975]	GO:0004556; GO:0005509; GO:0005975; GO:0103025	KOG0471;COG0366;
			TRINITY_DN110_c2_g2_i1	TRINITY_DN110_c2_g2	Os08t0248800-01	10	32	363	2	8	9071719	9075883	Similar to Aspartate carbamoyltransferase 3, chloroplast precursor (EC 2.1.3.2) (Aspartate transcarbamylase 3) (ATCase 3)	Q9LD61	'de novo' pyrimidine nucleobase biosynthetic process [GO:0006207]; 'de novo' UMP biosynthetic process [GO:0044205]; cellular amino acid metabolic process [GO:0006520]; cellular response to phosphate starvation [GO:0016036]; nitrogen compound metabolic process [GO:0006807]	chloroplast stroma [GO:0009570]; cytoplasm [GO:0005737]; cytosol [GO:0005829]	amino acid binding [GO:0016597]; aspartate carbamoyltransferase activity [GO:0004070]	chloroplast stroma [GO:0009570]; cytoplasm [GO:0005737]; cytosol [GO:0005829]; amino acid binding [GO:0016597]; aspartate carbamoyltransferase activity [GO:0004070]; 'de novo' pyrimidine nucleobase biosynthetic process [GO:0006207]; 'de novo' UMP biosynthetic process [GO:0044205]; cellular amino acid metabolic process [GO:0006520]; cellular response to phosphate starvation [GO:0016036]; nitrogen …	GO:0004070; GO:0005737; GO:0005829; GO:0006207; GO:0006520; GO:0006807; GO:0009570; GO:0016036; GO:0016597; GO:0044205	ENOG410IUMU;COG0540;
			TRINITY_DN111067_c0_g1_i1	TRINITY_DN111067_c0_g1	Os09t0569200-01	449	476	533	0.72	9	22713282	22716538	Similar to Beta-amylase (EC 3.2.1.2) (1,4-alpha-D-glucan maltohydrolase)	Q652P5	polysaccharide catabolic process [GO:0000272]		amylopectin maltohydrolase activity [GO:0102229]; beta-amylase activity [GO:0016161]	amylopectin maltohydrolase activity [GO:0102229]; beta-amylase activity [GO:0016161]; polysaccharide catabolic process [GO:0000272]	GO:0000272; GO:0016161; GO:0102229	ENOG410IECX;ENOG410XNXS;
			TRINITY_DN11175_c0_g1_i3	TRINITY_DN11175_c0_g1	Os12t0504900-00	54	113	164	2.7	12	19332572	19333201	Glucoamylase, putatuve domain containing protein	A0A0N7KU31
			TRINITY_DN112941_c0_g1_i1	TRINITY_DN112941_c0_g1	Os07t0495900-03	34	102	694	4.03e-29	7	18559543	18565200	Similar to low-level beta-amylase 1	A0A0P0X661
			TRINITY_DN113665_c0_g1_i1	TRINITY_DN113665_c0_g1	Os07t0543100-00	464	536	686	6.62e-28	7	21470797	21473327	Similar to Beta-amylase (EC 3.2.1.2)	A0A0P0X7C2	polysaccharide catabolic process [GO:0000272]		amylopectin maltohydrolase activity [GO:0102229]; beta-amylase activity [GO:0016161]	amylopectin maltohydrolase activity [GO:0102229]; beta-amylase activity [GO:0016161]; polysaccharide catabolic process [GO:0000272]	GO:0000272; GO:0016161; GO:0102229
			TRINITY_DN11421_c0_g1_i1	TRINITY_DN11421_c0_g1	Os05t0489200-01	83	175	244	4.89e-46	5	24045555	24047844	Plant lipid transfer protein/seed storage/trypsin-alpha amylase inhibitor domain containing protein	A0A0P0WNU8		integral component of membrane [GO:0016021]		integral component of membrane [GO:0016021]	GO:0016021
			TRINITY_DN115276_c0_g1_i1	TRINITY_DN115276_c0_g1	Os09t0457400-01	214	267	440	0.15	9	17288993	17291252	Alpha-amylase isozyme 3A precursor (EC 3.2.1.1) (1,4-alpha-D-glucan glucanohydrolase)	P27932	starch catabolic process [GO:0005983]; sucrose catabolic process [GO:0005987]		alpha-amylase activity [GO:0004556]; alpha-amylase activity (releasing maltohexaose) [GO:0103025]; calcium ion binding [GO:0005509]	alpha-amylase activity [GO:0004556]; alpha-amylase activity (releasing maltohexaose) [GO:0103025]; calcium ion binding [GO:0005509]; starch catabolic process [GO:0005983]; sucrose catabolic process [GO:0005987]	GO:0004556; GO:0005509; GO:0005983; GO:0005987; GO:0103025	KOG0471;COG0366;
			TRINITY_DN11554_c0_g1_i7	TRINITY_DN11554_c0_g1	Os07t0543300-00	43	89	162	0.8	7	21505640	21506607	Similar to Beta-amylase	A0A0P0X7F9	polysaccharide catabolic process [GO:0000272]		amylopectin maltohydrolase activity [GO:0102229]; beta-amylase activity [GO:0016161]	amylopectin maltohydrolase activity [GO:0102229]; beta-amylase activity [GO:0016161]; polysaccharide catabolic process [GO:0000272]	GO:0000272; GO:0016161; GO:0102229
			TRINITY_DN115667_c0_g1_i1	TRINITY_DN115667_c0_g1	Os09t0457600-00	22	108	438	1.28e-47	9	17296197	17297688	Alpha-amylase isozyme 3B precursor (EC 3.2.1.1) (1,4-alpha-D-glucan glucanohydrolase)	A0A1B0SZS0	carbohydrate metabolic process [GO:0005975]		alpha-amylase activity [GO:0004556]; alpha-amylase activity (releasing maltohexaose) [GO:0103025]; calcium ion binding [GO:0005509]	alpha-amylase activity [GO:0004556]; alpha-amylase activity (releasing maltohexaose) [GO:0103025]; calcium ion binding [GO:0005509]; carbohydrate metabolic process [GO:0005975]	GO:0004556; GO:0005509; GO:0005975; GO:0103025
			TRINITY_DN11578_c0_g1_i1	TRINITY_DN11578_c0_g1	Os10t0465700-01	373	426	535	6.55e-32	10	17180759	17183189	Similar to Beta-amylase PCT-BMYI (EC 3.2.1.2)	Q9AV88	polysaccharide catabolic process [GO:0000272]	chloroplast [GO:0009507]	amylopectin maltohydrolase activity [GO:0102229]; beta-amylase activity [GO:0016161]	chloroplast [GO:0009507]; amylopectin maltohydrolase activity [GO:0102229]; beta-amylase activity [GO:0016161]; polysaccharide catabolic process [GO:0000272]	GO:0000272; GO:0009507; GO:0016161; GO:0102229	ENOG410IE4H;ENOG410XRH5;
			TRINITY_DN115853_c0_g1_i1	TRINITY_DN115853_c0_g1	Os08t0520900-01	337	519	803	4.24e-52	8	25893657	25900576	Starch-debranching enzyme, Isoamylase 1, Amylopectin biosynthesis, Starch biosynthesi	D0TZF0	amylopectin biosynthetic process [GO:0010021]; starch biosynthetic process [GO:0019252]; starch catabolic process [GO:0005983]	chloroplast isoamylase complex [GO:0010368]; isoamylase complex [GO:0043033]	isoamylase activity [GO:0019156]	chloroplast isoamylase complex [GO:0010368]; isoamylase complex [GO:0043033]; isoamylase activity [GO:0019156]; amylopectin biosynthetic process [GO:0010021]; starch biosynthetic process [GO:0019252]; starch catabolic process [GO:0005983]	GO:0005983; GO:0010021; GO:0010368; GO:0019156; GO:0019252; GO:0043033	ENOG410IN7N;COG1523;
			TRINITY_DN116867_c0_g1_i1	TRINITY_DN116867_c0_g1	Os07t0543100-00	324	353	686	4.3	7	21470797	21473327	Similar to Beta-amylase (EC 3.2.1.2)	A0A0P0X7C2	polysaccharide catabolic process [GO:0000272]		amylopectin maltohydrolase activity [GO:0102229]; beta-amylase activity [GO:0016161]	amylopectin maltohydrolase activity [GO:0102229]; beta-amylase activity [GO:0016161]; polysaccharide catabolic process [GO:0000272]	GO:0000272; GO:0016161; GO:0102229
			TRINITY_DN118319_c0_g1_i1	TRINITY_DN118319_c0_g1	Os07t0495900-01	722	806	1121	1.34e-41	7	18555542	18565027	Similar to low-level beta-amylase 1	Q0D6B1	nuclear-transcribed mRNA catabolic process, nonsense-mediated decay [GO:0000184]	cytoplasm [GO:0005737]	ATP binding [GO:0005524]; DNA binding [GO:0003677]; RNA binding [GO:0003723]; RNA helicase activity [GO:0003724]; zinc ion binding [GO:0008270]	cytoplasm [GO:0005737]; ATP binding [GO:0005524]; DNA binding [GO:0003677]; RNA binding [GO:0003723]; RNA helicase activity [GO:0003724]; zinc ion binding [GO:0008270]; nuclear-transcribed mRNA catabolic process, nonsense-mediated decay [GO:0000184]	GO:0000184; GO:0003677; GO:0003723; GO:0003724; GO:0005524; GO:0005737; GO:0008270	KOG1802;COG1112;
			TRINITY_DN118533_c0_g1_i1	TRINITY_DN118533_c0_g1	Os08t0248800-01	318	352	363	1.64e-09	8	9071719	9075883	Similar to Aspartate carbamoyltransferase 3, chloroplast precursor (EC 2.1.3.2) (Aspartate transcarbamylase 3) (ATCase 3)	Q9LD61	'de novo' pyrimidine nucleobase biosynthetic process [GO:0006207]; 'de novo' UMP biosynthetic process [GO:0044205]; cellular amino acid metabolic process [GO:0006520]; cellular response to phosphate starvation [GO:0016036]; nitrogen compound metabolic process [GO:0006807]	chloroplast stroma [GO:0009570]; cytoplasm [GO:0005737]; cytosol [GO:0005829]	amino acid binding [GO:0016597]; aspartate carbamoyltransferase activity [GO:0004070]	chloroplast stroma [GO:0009570]; cytoplasm [GO:0005737]; cytosol [GO:0005829]; amino acid binding [GO:0016597]; aspartate carbamoyltransferase activity [GO:0004070]; 'de novo' pyrimidine nucleobase biosynthetic process [GO:0006207]; 'de novo' UMP biosynthetic process [GO:0044205]; cellular amino acid metabolic process [GO:0006520]; cellular response to phosphate starvation [GO:0016036]; nitrogen …	GO:0004070; GO:0005737; GO:0005829; GO:0006207; GO:0006520; GO:0006807; GO:0009570; GO:0016036; GO:0016597; GO:0044205	ENOG410IUMU;COG0540;
			TRINITY_DN119575_c0_g1_i1	TRINITY_DN119575_c0_g1	Os08t0473900-02	319	434	436	2.3e-60	8	23341357	23343299	Alpha-amylase isozyme 3D precursor (EC 3.2.1.1) (1,4-alpha-D-glucan glucanohydrolase)	A3BU21	carbohydrate metabolic process [GO:0005975]		alpha-amylase activity [GO:0004556]; alpha-amylase activity (releasing maltohexaose) [GO:0103025]; calcium ion binding [GO:0005509]	alpha-amylase activity [GO:0004556]; alpha-amylase activity (releasing maltohexaose) [GO:0103025]; calcium ion binding [GO:0005509]; carbohydrate metabolic process [GO:0005975]	GO:0004556; GO:0005509; GO:0005975; GO:0103025	KOG0471;COG0366;
			TRINITY_DN119896_c0_g1_i1	TRINITY_DN119896_c0_g1	Os08t0248800-01	55	182	363	3.06e-24	8	9071719	9075883	Similar to Aspartate carbamoyltransferase 3, chloroplast precursor (EC 2.1.3.2) (Aspartate transcarbamylase 3) (ATCase 3)	Q9LD61	'de novo' pyrimidine nucleobase biosynthetic process [GO:0006207]; 'de novo' UMP biosynthetic process [GO:0044205]; cellular amino acid metabolic process [GO:0006520]; cellular response to phosphate starvation [GO:0016036]; nitrogen compound metabolic process [GO:0006807]	chloroplast stroma [GO:0009570]; cytoplasm [GO:0005737]; cytosol [GO:0005829]	amino acid binding [GO:0016597]; aspartate carbamoyltransferase activity [GO:0004070]	chloroplast stroma [GO:0009570]; cytoplasm [GO:0005737]; cytosol [GO:0005829]; amino acid binding [GO:0016597]; aspartate carbamoyltransferase activity [GO:0004070]; 'de novo' pyrimidine nucleobase biosynthetic process [GO:0006207]; 'de novo' UMP biosynthetic process [GO:0044205]; cellular amino acid metabolic process [GO:0006520]; cellular response to phosphate starvation [GO:0016036]; nitrogen …	GO:0004070; GO:0005737; GO:0005829; GO:0006207; GO:0006520; GO:0006807; GO:0009570; GO:0016036; GO:0016597; GO:0044205	ENOG410IUMU;COG0540;
			TRINITY_DN120601_c0_g3_i1	TRINITY_DN120601_c0_g3	Os07t0543100-00	657	669	686	2.9	7	21470797	21473327	Similar to Beta-amylase (EC 3.2.1.2)	A0A0P0X7C2	polysaccharide catabolic process [GO:0000272]		amylopectin maltohydrolase activity [GO:0102229]; beta-amylase activity [GO:0016161]	amylopectin maltohydrolase activity [GO:0102229]; beta-amylase activity [GO:0016161]; polysaccharide catabolic process [GO:0000272]	GO:0000272; GO:0016161; GO:0102229
			TRINITY_DN120601_c0_g3_i2	TRINITY_DN120601_c0_g3	Os07t0543100-00	657	669	686	1.4	7	21470797	21473327	Similar to Beta-amylase (EC 3.2.1.2)	A0A0P0X7C2	polysaccharide catabolic process [GO:0000272]		amylopectin maltohydrolase activity [GO:0102229]; beta-amylase activity [GO:0016161]	amylopectin maltohydrolase activity [GO:0102229]; beta-amylase activity [GO:0016161]; polysaccharide catabolic process [GO:0000272]	GO:0000272; GO:0016161; GO:0102229
			TRINITY_DN12181_c1_g1_i1	TRINITY_DN12181_c1_g1	Os09t0569200-01	74	452	533	0	9	22713282	22716538	Similar to Beta-amylase (EC 3.2.1.2) (1,4-alpha-D-glucan maltohydrolase)	Q652P5	polysaccharide catabolic process [GO:0000272]		amylopectin maltohydrolase activity [GO:0102229]; beta-amylase activity [GO:0016161]	amylopectin maltohydrolase activity [GO:0102229]; beta-amylase activity [GO:0016161]; polysaccharide catabolic process [GO:0000272]	GO:0000272; GO:0016161; GO:0102229	ENOG410IECX;ENOG410XNXS;
			TRINITY_DN12181_c1_g1_i2	TRINITY_DN12181_c1_g1	Os09t0569200-01	74	533	533	0	9	22713282	22716538	Similar to Beta-amylase (EC 3.2.1.2) (1,4-alpha-D-glucan maltohydrolase)	Q652P5	polysaccharide catabolic process [GO:0000272]		amylopectin maltohydrolase activity [GO:0102229]; beta-amylase activity [GO:0016161]	amylopectin maltohydrolase activity [GO:0102229]; beta-amylase activity [GO:0016161]; polysaccharide catabolic process [GO:0000272]	GO:0000272; GO:0016161; GO:0102229	ENOG410IECX;ENOG410XNXS;
			TRINITY_DN12181_c1_g1_i3	TRINITY_DN12181_c1_g1	Os09t0569200-01	79	532	533	0	9	22713282	22716538	Similar to Beta-amylase (EC 3.2.1.2) (1,4-alpha-D-glucan maltohydrolase)	Q652P5	polysaccharide catabolic process [GO:0000272]		amylopectin maltohydrolase activity [GO:0102229]; beta-amylase activity [GO:0016161]	amylopectin maltohydrolase activity [GO:0102229]; beta-amylase activity [GO:0016161]; polysaccharide catabolic process [GO:0000272]	GO:0000272; GO:0016161; GO:0102229	ENOG410IECX;ENOG410XNXS;
			TRINITY_DN12181_c1_g1_i4	TRINITY_DN12181_c1_g1	Os09t0569200-01	290	533	533	0	9	22713282	22716538	Similar to Beta-amylase (EC 3.2.1.2) (1,4-alpha-D-glucan maltohydrolase)	Q652P5	polysaccharide catabolic process [GO:0000272]		amylopectin maltohydrolase activity [GO:0102229]; beta-amylase activity [GO:0016161]	amylopectin maltohydrolase activity [GO:0102229]; beta-amylase activity [GO:0016161]; polysaccharide catabolic process [GO:0000272]	GO:0000272; GO:0016161; GO:0102229	ENOG410IECX;ENOG410XNXS;
			TRINITY_DN12181_c1_g1_i5	TRINITY_DN12181_c1_g1	Os09t0569200-01	74	533	533	0	9	22713282	22716538	Similar to Beta-amylase (EC 3.2.1.2) (1,4-alpha-D-glucan maltohydrolase)	Q652P5	polysaccharide catabolic process [GO:0000272]		amylopectin maltohydrolase activity [GO:0102229]; beta-amylase activity [GO:0016161]	amylopectin maltohydrolase activity [GO:0102229]; beta-amylase activity [GO:0016161]; polysaccharide catabolic process [GO:0000272]	GO:0000272; GO:0016161; GO:0102229	ENOG410IECX;ENOG410XNXS;
			TRINITY_DN122819_c0_g1_i1	TRINITY_DN122819_c0_g1	Os02t0792500-00	292	317	383	3	2	33663535	33667409	Glucoamylase, putatuve domain containing protein	A0A0P0VQL0
			TRINITY_DN124576_c0_g1_i1	TRINITY_DN124576_c0_g1	Os08t0520900-01	246	365	803	1.15e-06	8	25893657	25900576	Starch-debranching enzyme, Isoamylase 1, Amylopectin biosynthesis, Starch biosynthesi	D0TZF0	amylopectin biosynthetic process [GO:0010021]; starch biosynthetic process [GO:0019252]; starch catabolic process [GO:0005983]	chloroplast isoamylase complex [GO:0010368]; isoamylase complex [GO:0043033]	isoamylase activity [GO:0019156]	chloroplast isoamylase complex [GO:0010368]; isoamylase complex [GO:0043033]; isoamylase activity [GO:0019156]; amylopectin biosynthetic process [GO:0010021]; starch biosynthetic process [GO:0019252]; starch catabolic process [GO:0005983]	GO:0005983; GO:0010021; GO:0010368; GO:0019156; GO:0019252; GO:0043033	ENOG410IN7N;COG1523;
			TRINITY_DN12648_c0_g1_i2	TRINITY_DN12648_c0_g1	Os07t0290200-01	52	84	104	1.4	7	11241360	11242082	Plant lipid transfer protein/seed storage/trypsin-alpha amylase inhibitor domain containing protein	Q8GSD8	systemic acquired resistance [GO:0009627]		fatty acid binding [GO:0005504]	fatty acid binding [GO:0005504]; systemic acquired resistance [GO:0009627]	GO:0005504; GO:0009627	ENOG410J2D8;ENOG410YXDY;
			TRINITY_DN126734_c0_g1_i1	TRINITY_DN126734_c0_g1	Os03t0664600-00	58	239	239	6.02e-28	3	26115036	26115854	Plant lipid transfer protein/seed storage/trypsin-alpha amylase inhibitor domain containing protein	A0A0N7KHS4		integral component of membrane [GO:0016021]		integral component of membrane [GO:0016021]	GO:0016021
			TRINITY_DN126819_c0_g1_i1	TRINITY_DN126819_c0_g1	Os08t0473900-01	370	393	476	2.9	8	23341289	23343273	Alpha-amylase isozyme 3D precursor (EC 3.2.1.1) (1,4-alpha-D-glucan glucanohydrolase)	Q0J527	carbohydrate metabolic process [GO:0005975]		alpha-amylase activity [GO:0004556]; alpha-amylase activity (releasing maltohexaose) [GO:0103025]; calcium ion binding [GO:0005509]	alpha-amylase activity [GO:0004556]; alpha-amylase activity (releasing maltohexaose) [GO:0103025]; calcium ion binding [GO:0005509]; carbohydrate metabolic process [GO:0005975]	GO:0004556; GO:0005509; GO:0005975; GO:0103025	KOG0471;COG0366;
			TRINITY_DN128402_c0_g1_i1	TRINITY_DN128402_c0_g1	Os09t0469400-01	93	132	339	8.5e-07	9	17857352	17868668	Similar to isoamylase-type starch debranching enzyme ISO3	NA	NA	NA	NA	NA	NA
			TRINITY_DN12944_c0_g2_i1	TRINITY_DN12944_c0_g2	Os09t0569200-01	104	144	533	1	9	22713282	22716538	Similar to Beta-amylase (EC 3.2.1.2) (1,4-alpha-D-glucan maltohydrolase)	Q652P5	polysaccharide catabolic process [GO:0000272]		amylopectin maltohydrolase activity [GO:0102229]; beta-amylase activity [GO:0016161]	amylopectin maltohydrolase activity [GO:0102229]; beta-amylase activity [GO:0016161]; polysaccharide catabolic process [GO:0000272]	GO:0000272; GO:0016161; GO:0102229	ENOG410IECX;ENOG410XNXS;
			TRINITY_DN129567_c0_g1_i1	TRINITY_DN129567_c0_g1	Os06t0713800-01	146	191	445	0.34	6	30262971	30266841	Alpha-amylase isozyme 2A precursor (EC 3.2.1.1) (1,4-alpha-D-glucan glucanohydrolase)	Q0D9J1	carbohydrate metabolic process [GO:0005975]		alpha-amylase activity [GO:0004556]; alpha-amylase activity (releasing maltohexaose) [GO:0103025]; calcium ion binding [GO:0005509]	alpha-amylase activity [GO:0004556]; alpha-amylase activity (releasing maltohexaose) [GO:0103025]; calcium ion binding [GO:0005509]; carbohydrate metabolic process [GO:0005975]	GO:0004556; GO:0005509; GO:0005975; GO:0103025	KOG0471;COG0366;
			TRINITY_DN13100_c1_g1_i1	TRINITY_DN13100_c1_g1	Os07t0543100-00	188	373	686	4.15e-71	7	21470797	21473327	Similar to Beta-amylase (EC 3.2.1.2)	A0A0P0X7C2	polysaccharide catabolic process [GO:0000272]		amylopectin maltohydrolase activity [GO:0102229]; beta-amylase activity [GO:0016161]	amylopectin maltohydrolase activity [GO:0102229]; beta-amylase activity [GO:0016161]; polysaccharide catabolic process [GO:0000272]	GO:0000272; GO:0016161; GO:0102229
			TRINITY_DN13100_c1_g1_i3	TRINITY_DN13100_c1_g1	Os07t0543100-00	177	373	686	1.37e-71	7	21470797	21473327	Similar to Beta-amylase (EC 3.2.1.2)	A0A0P0X7C2	polysaccharide catabolic process [GO:0000272]		amylopectin maltohydrolase activity [GO:0102229]; beta-amylase activity [GO:0016161]	amylopectin maltohydrolase activity [GO:0102229]; beta-amylase activity [GO:0016161]; polysaccharide catabolic process [GO:0000272]	GO:0000272; GO:0016161; GO:0102229
			TRINITY_DN13100_c1_g1_i4	TRINITY_DN13100_c1_g1	Os07t0543100-00	177	373	686	5e-72	7	21470797	21473327	Similar to Beta-amylase (EC 3.2.1.2)	A0A0P0X7C2	polysaccharide catabolic process [GO:0000272]		amylopectin maltohydrolase activity [GO:0102229]; beta-amylase activity [GO:0016161]	amylopectin maltohydrolase activity [GO:0102229]; beta-amylase activity [GO:0016161]; polysaccharide catabolic process [GO:0000272]	GO:0000272; GO:0016161; GO:0102229
			TRINITY_DN13100_c1_g2_i1	TRINITY_DN13100_c1_g2	Os07t0543300-00	37	121	162	1.85e-51	7	21505640	21506607	Similar to Beta-amylase	A0A0P0X7F9	polysaccharide catabolic process [GO:0000272]		amylopectin maltohydrolase activity [GO:0102229]; beta-amylase activity [GO:0016161]	amylopectin maltohydrolase activity [GO:0102229]; beta-amylase activity [GO:0016161]; polysaccharide catabolic process [GO:0000272]	GO:0000272; GO:0016161; GO:0102229
			TRINITY_DN131554_c0_g1_i1	TRINITY_DN131554_c0_g1	Os09t0469400-01	193	292	339	3.37e-05	9	17857352	17868668	Similar to isoamylase-type starch debranching enzyme ISO3	NA	NA	NA	NA	NA	NA
			TRINITY_DN132038_c0_g1_i1	TRINITY_DN132038_c0_g1	Os07t0495900-02	84	113	948	0.29	7	18557071	18565198	Similar to low-level beta-amylase 1	A0A0P0X6Q1			ATP binding [GO:0005524]; DNA binding [GO:0003677]; hydrolase activity [GO:0016787]	ATP binding [GO:0005524]; DNA binding [GO:0003677]; hydrolase activity [GO:0016787]	GO:0003677; GO:0005524; GO:0016787
			TRINITY_DN132483_c0_g1_i1	TRINITY_DN132483_c0_g1	Os08t0520900-01	402	543	803	5.3e-29	8	25893657	25900576	Starch-debranching enzyme, Isoamylase 1, Amylopectin biosynthesis, Starch biosynthesi	D0TZF0	amylopectin biosynthetic process [GO:0010021]; starch biosynthetic process [GO:0019252]; starch catabolic process [GO:0005983]	chloroplast isoamylase complex [GO:0010368]; isoamylase complex [GO:0043033]	isoamylase activity [GO:0019156]	chloroplast isoamylase complex [GO:0010368]; isoamylase complex [GO:0043033]; isoamylase activity [GO:0019156]; amylopectin biosynthetic process [GO:0010021]; starch biosynthetic process [GO:0019252]; starch catabolic process [GO:0005983]	GO:0005983; GO:0010021; GO:0010368; GO:0019156; GO:0019252; GO:0043033	ENOG410IN7N;COG1523;
			TRINITY_DN133697_c0_g1_i1	TRINITY_DN133697_c0_g1	Os11t0284600-00	161	191	343	0.43	11	10207222	10209022	Glucoamylase, putatuve domain containing protein	A0A0P0Y151
			TRINITY_DN138083_c0_g1_i1	TRINITY_DN138083_c0_g1	Os07t0422700-00	168	182	242	9	7	13640924	13642840	Glucoamylase, putatuve domain containing protein	A0A0P0X579
			TRINITY_DN140282_c0_g1_i1	TRINITY_DN140282_c0_g1	Os09t0569200-01	160	189	533	1	9	22713282	22716538	Similar to Beta-amylase (EC 3.2.1.2) (1,4-alpha-D-glucan maltohydrolase)	Q652P5	polysaccharide catabolic process [GO:0000272]		amylopectin maltohydrolase activity [GO:0102229]; beta-amylase activity [GO:0016161]	amylopectin maltohydrolase activity [GO:0102229]; beta-amylase activity [GO:0016161]; polysaccharide catabolic process [GO:0000272]	GO:0000272; GO:0016161; GO:0102229	ENOG410IECX;ENOG410XNXS;
			TRINITY_DN141116_c0_g1_i1	TRINITY_DN141116_c0_g1	Os06t0713800-01	300	319	445	6.7e-05	6	30262971	30266841	Alpha-amylase isozyme 2A precursor (EC 3.2.1.1) (1,4-alpha-D-glucan glucanohydrolase)	Q0D9J1	carbohydrate metabolic process [GO:0005975]		alpha-amylase activity [GO:0004556]; alpha-amylase activity (releasing maltohexaose) [GO:0103025]; calcium ion binding [GO:0005509]	alpha-amylase activity [GO:0004556]; alpha-amylase activity (releasing maltohexaose) [GO:0103025]; calcium ion binding [GO:0005509]; carbohydrate metabolic process [GO:0005975]	GO:0004556; GO:0005509; GO:0005975; GO:0103025	KOG0471;COG0366;
			TRINITY_DN141542_c0_g1_i1	TRINITY_DN141542_c0_g1	Os07t0495900-02	792	837	948	0.96	7	18557071	18565198	Similar to low-level beta-amylase 1	A0A0P0X6Q1			ATP binding [GO:0005524]; DNA binding [GO:0003677]; hydrolase activity [GO:0016787]	ATP binding [GO:0005524]; DNA binding [GO:0003677]; hydrolase activity [GO:0016787]	GO:0003677; GO:0005524; GO:0016787
			TRINITY_DN141805_c0_g1_i1	TRINITY_DN141805_c0_g1	Os03t0141200-01	80	105	557	2.9	3	2272966	2276161	Similar to Beta-amylase PCT-BMYI (EC 3.2.1.2)	Q10RZ1	polysaccharide catabolic process [GO:0000272]	chloroplast [GO:0009507]	amylopectin maltohydrolase activity [GO:0102229]; beta-amylase activity [GO:0016161]	chloroplast [GO:0009507]; amylopectin maltohydrolase activity [GO:0102229]; beta-amylase activity [GO:0016161]; polysaccharide catabolic process [GO:0000272]	GO:0000272; GO:0009507; GO:0016161; GO:0102229	ENOG410IE4H;ENOG410XRH5;
			TRINITY_DN142250_c0_g1_i1	TRINITY_DN142250_c0_g1	Os07t0495900-01	17	42	1121	0.6	7	18555542	18565027	Similar to low-level beta-amylase 1	Q0D6B1	nuclear-transcribed mRNA catabolic process, nonsense-mediated decay [GO:0000184]	cytoplasm [GO:0005737]	ATP binding [GO:0005524]; DNA binding [GO:0003677]; RNA binding [GO:0003723]; RNA helicase activity [GO:0003724]; zinc ion binding [GO:0008270]	cytoplasm [GO:0005737]; ATP binding [GO:0005524]; DNA binding [GO:0003677]; RNA binding [GO:0003723]; RNA helicase activity [GO:0003724]; zinc ion binding [GO:0008270]; nuclear-transcribed mRNA catabolic process, nonsense-mediated decay [GO:0000184]	GO:0000184; GO:0003677; GO:0003723; GO:0003724; GO:0005524; GO:0005737; GO:0008270	KOG1802;COG1112;
			TRINITY_DN143169_c0_g1_i1	TRINITY_DN143169_c0_g1	Os03t0351300-00	389	401	524	6.1	3	13162037	13163727	Similar to beta-amylase	Q10LG9	polysaccharide catabolic process [GO:0000272]		amylopectin maltohydrolase activity [GO:0102229]; beta-amylase activity [GO:0016161]	amylopectin maltohydrolase activity [GO:0102229]; beta-amylase activity [GO:0016161]; polysaccharide catabolic process [GO:0000272]	GO:0000272; GO:0016161; GO:0102229	ENOG410JXUP;ENOG41103N1;
			TRINITY_DN14347_c0_g1_i4	TRINITY_DN14347_c0_g1	Os08t0473900-02	197	230	436	1.7	8	23341357	23343299	Alpha-amylase isozyme 3D precursor (EC 3.2.1.1) (1,4-alpha-D-glucan glucanohydrolase)	A3BU21	carbohydrate metabolic process [GO:0005975]		alpha-amylase activity [GO:0004556]; alpha-amylase activity (releasing maltohexaose) [GO:0103025]; calcium ion binding [GO:0005509]	alpha-amylase activity [GO:0004556]; alpha-amylase activity (releasing maltohexaose) [GO:0103025]; calcium ion binding [GO:0005509]; carbohydrate metabolic process [GO:0005975]	GO:0004556; GO:0005509; GO:0005975; GO:0103025	KOG0471;COG0366;
			TRINITY_DN14382_c0_g2_i2	TRINITY_DN14382_c0_g2	Os05t0393700-01	593	643	743	0.89	5	19155053	19157429	Similar to Isoamylase-type starch debranching enzyme ISO2	NA	NA	NA	NA	NA	NA
			TRINITY_DN146824_c0_g1_i1	TRINITY_DN146824_c0_g1	Os08t0473800-01	101	162	320	1.6	8	23340677	23342603	Similar to Alpha-amylase isozyme 3D precursor (EC 3.2.1.1) (1,4-alpha-D-glucan glucanohydrolase)	C7J5G2
			TRINITY_DN147971_c0_g1_i1	TRINITY_DN147971_c0_g1	Os09t0569200-01	73	85	533	0.81	9	22713282	22716538	Similar to Beta-amylase (EC 3.2.1.2) (1,4-alpha-D-glucan maltohydrolase)	Q652P5	polysaccharide catabolic process [GO:0000272]		amylopectin maltohydrolase activity [GO:0102229]; beta-amylase activity [GO:0016161]	amylopectin maltohydrolase activity [GO:0102229]; beta-amylase activity [GO:0016161]; polysaccharide catabolic process [GO:0000272]	GO:0000272; GO:0016161; GO:0102229	ENOG410IECX;ENOG410XNXS;
			TRINITY_DN148232_c0_g1_i1	TRINITY_DN148232_c0_g1	Os05t0393700-01	691	733	743	0.36	5	19155053	19157429	Similar to Isoamylase-type starch debranching enzyme ISO2	NA	NA	NA	NA	NA	NA
			TRINITY_DN1488_c0_g1_i1	TRINITY_DN1488_c0_g1	Os07t0222000-01	33	140	148	5.03e-28	7	6745692	6746344	Similar to Alpha-amylase/trypsin inhibitor (RBI) (RATI)	Q8GVI3			serine-type endopeptidase inhibitor activity [GO:0004867]	serine-type endopeptidase inhibitor activity [GO:0004867]	GO:0004867	ENOG410JT1U;ENOG411089M;
			TRINITY_DN149007_c0_g1_i1	TRINITY_DN149007_c0_g1	Os07t0495900-04	198	250	319	1.2	7	18562658	18565210	Similar to low-level beta-amylase 1	A0A0P0X6D3
			TRINITY_DN150168_c0_g1_i1	TRINITY_DN150168_c0_g1	Os08t0520900-01	538	618	803	6.4e-13	8	25893657	25900576	Starch-debranching enzyme, Isoamylase 1, Amylopectin biosynthesis, Starch biosynthesi	D0TZF0	amylopectin biosynthetic process [GO:0010021]; starch biosynthetic process [GO:0019252]; starch catabolic process [GO:0005983]	chloroplast isoamylase complex [GO:0010368]; isoamylase complex [GO:0043033]	isoamylase activity [GO:0019156]	chloroplast isoamylase complex [GO:0010368]; isoamylase complex [GO:0043033]; isoamylase activity [GO:0019156]; amylopectin biosynthetic process [GO:0010021]; starch biosynthetic process [GO:0019252]; starch catabolic process [GO:0005983]	GO:0005983; GO:0010021; GO:0010368; GO:0019156; GO:0019252; GO:0043033	ENOG410IN7N;COG1523;
			TRINITY_DN152635_c0_g1_i1	TRINITY_DN152635_c0_g1	Os05t0393700-01	21	41	743	0.013	5	19155053	19157429	Similar to Isoamylase-type starch debranching enzyme ISO2	NA	NA	NA	NA	NA	NA
			TRINITY_DN15334_c0_g1_i1	TRINITY_DN15334_c0_g1	Os03t0357500-01	230	260	264	0.63	3	13833495	13834606	Plant lipid transfer protein/seed storage/trypsin-alpha amylase inhibitor domain containing protein	Q10L62						ENOG410J2RE;ENOG410ZGQQ;
			TRINITY_DN15350_c2_g1_i1	TRINITY_DN15350_c2_g1	Os07t0495900-01	62	83	1121	5	7	18555542	18565027	Similar to low-level beta-amylase 1	Q0D6B1	nuclear-transcribed mRNA catabolic process, nonsense-mediated decay [GO:0000184]	cytoplasm [GO:0005737]	ATP binding [GO:0005524]; DNA binding [GO:0003677]; RNA binding [GO:0003723]; RNA helicase activity [GO:0003724]; zinc ion binding [GO:0008270]	cytoplasm [GO:0005737]; ATP binding [GO:0005524]; DNA binding [GO:0003677]; RNA binding [GO:0003723]; RNA helicase activity [GO:0003724]; zinc ion binding [GO:0008270]; nuclear-transcribed mRNA catabolic process, nonsense-mediated decay [GO:0000184]	GO:0000184; GO:0003677; GO:0003723; GO:0003724; GO:0005524; GO:0005737; GO:0008270	KOG1802;COG1112;
			TRINITY_DN154875_c0_g1_i1	TRINITY_DN154875_c0_g1	Os08t0473600-01	19	73	437	0.65	8	23335167	23337070	Alpha-amylase isozyme 3E precursor (EC 3.2.1.1) (1,4-alpha-D-glucan glucanohydrolase)	P27934	starch catabolic process [GO:0005983]; sucrose catabolic process [GO:0005987]		alpha-amylase activity [GO:0004556]; alpha-amylase activity (releasing maltohexaose) [GO:0103025]; calcium ion binding [GO:0005509]	alpha-amylase activity [GO:0004556]; alpha-amylase activity (releasing maltohexaose) [GO:0103025]; calcium ion binding [GO:0005509]; starch catabolic process [GO:0005983]; sucrose catabolic process [GO:0005987]	GO:0004556; GO:0005509; GO:0005983; GO:0005987; GO:0103025	KOG0471;COG0366;
			TRINITY_DN155771_c0_g1_i1	TRINITY_DN155771_c0_g1	Os07t0543100-00	427	459	686	2.2	7	21470797	21473327	Similar to Beta-amylase (EC 3.2.1.2)	A0A0P0X7C2	polysaccharide catabolic process [GO:0000272]		amylopectin maltohydrolase activity [GO:0102229]; beta-amylase activity [GO:0016161]	amylopectin maltohydrolase activity [GO:0102229]; beta-amylase activity [GO:0016161]; polysaccharide catabolic process [GO:0000272]	GO:0000272; GO:0016161; GO:0102229
			TRINITY_DN155868_c0_g1_i1	TRINITY_DN155868_c0_g1	Os08t0248800-01	187	360	363	1.41e-43	8	9071719	9075883	Similar to Aspartate carbamoyltransferase 3, chloroplast precursor (EC 2.1.3.2) (Aspartate transcarbamylase 3) (ATCase 3)	Q9LD61	'de novo' pyrimidine nucleobase biosynthetic process [GO:0006207]; 'de novo' UMP biosynthetic process [GO:0044205]; cellular amino acid metabolic process [GO:0006520]; cellular response to phosphate starvation [GO:0016036]; nitrogen compound metabolic process [GO:0006807]	chloroplast stroma [GO:0009570]; cytoplasm [GO:0005737]; cytosol [GO:0005829]	amino acid binding [GO:0016597]; aspartate carbamoyltransferase activity [GO:0004070]	chloroplast stroma [GO:0009570]; cytoplasm [GO:0005737]; cytosol [GO:0005829]; amino acid binding [GO:0016597]; aspartate carbamoyltransferase activity [GO:0004070]; 'de novo' pyrimidine nucleobase biosynthetic process [GO:0006207]; 'de novo' UMP biosynthetic process [GO:0044205]; cellular amino acid metabolic process [GO:0006520]; cellular response to phosphate starvation [GO:0016036]; nitrogen …	GO:0004070; GO:0005737; GO:0005829; GO:0006207; GO:0006520; GO:0006807; GO:0009570; GO:0016036; GO:0016597; GO:0044205	ENOG410IUMU;COG0540;
			TRINITY_DN155978_c0_g1_i1	TRINITY_DN155978_c0_g1	Os09t0457600-00	90	118	438	0.001	9	17296197	17297688	Alpha-amylase isozyme 3B precursor (EC 3.2.1.1) (1,4-alpha-D-glucan glucanohydrolase)	A0A1B0SZS0	carbohydrate metabolic process [GO:0005975]		alpha-amylase activity [GO:0004556]; alpha-amylase activity (releasing maltohexaose) [GO:0103025]; calcium ion binding [GO:0005509]	alpha-amylase activity [GO:0004556]; alpha-amylase activity (releasing maltohexaose) [GO:0103025]; calcium ion binding [GO:0005509]; carbohydrate metabolic process [GO:0005975]	GO:0004556; GO:0005509; GO:0005975; GO:0103025
			TRINITY_DN157005_c0_g1_i1	TRINITY_DN157005_c0_g1	Os02t0765600-01	151	179	434	1.3	2	32248329	32250174	Alpha-amylase glycoprotein, Degradation of starch granul	Q0DXA4	carbohydrate metabolic process [GO:0005975]		alpha-amylase activity [GO:0004556]; alpha-amylase activity (releasing maltohexaose) [GO:0103025]; calcium ion binding [GO:0005509]	alpha-amylase activity [GO:0004556]; alpha-amylase activity (releasing maltohexaose) [GO:0103025]; calcium ion binding [GO:0005509]; carbohydrate metabolic process [GO:0005975]	GO:0004556; GO:0005509; GO:0005975; GO:0103025	KOG0471;COG0366;
			TRINITY_DN158242_c0_g1_i1	TRINITY_DN158242_c0_g1	Os06t0278000-00	4	47	333	1.3	6	9564356	9566944	Glucoamylase, putatuve domain containing protein	A0A0P0WVJ8
			TRINITY_DN159940_c0_g1_i1	TRINITY_DN159940_c0_g1	Os06t0278000-00	153	204	333	1.3	6	9564356	9566944	Glucoamylase, putatuve domain containing protein	A0A0P0WVJ8
			TRINITY_DN160409_c0_g1_i1	TRINITY_DN160409_c0_g1	Os09t0469400-01	81	143	339	4.49e-06	9	17857352	17868668	Similar to isoamylase-type starch debranching enzyme ISO3	NA	NA	NA	NA	NA	NA
			TRINITY_DN161701_c0_g1_i1	TRINITY_DN161701_c0_g1	Os09t0457400-01	406	430	440	0.000277	9	17288993	17291252	Alpha-amylase isozyme 3A precursor (EC 3.2.1.1) (1,4-alpha-D-glucan glucanohydrolase)	P27932	starch catabolic process [GO:0005983]; sucrose catabolic process [GO:0005987]		alpha-amylase activity [GO:0004556]; alpha-amylase activity (releasing maltohexaose) [GO:0103025]; calcium ion binding [GO:0005509]	alpha-amylase activity [GO:0004556]; alpha-amylase activity (releasing maltohexaose) [GO:0103025]; calcium ion binding [GO:0005509]; starch catabolic process [GO:0005983]; sucrose catabolic process [GO:0005987]	GO:0004556; GO:0005509; GO:0005983; GO:0005987; GO:0103025	KOG0471;COG0366;
			TRINITY_DN161857_c0_g1_i1	TRINITY_DN161857_c0_g1	Os04t0526600-01	109	179	200	0.89	4	26323989	26324804	Similar to Alpha-amylase/subtilisin inhibitor (RASI)	P29421			alpha-amylase inhibitor activity [GO:0015066]; serine-type endopeptidase inhibitor activity [GO:0004867]	alpha-amylase inhibitor activity [GO:0015066]; serine-type endopeptidase inhibitor activity [GO:0004867]	GO:0004867; GO:0015066	ENOG410IWBP;ENOG410YHN1;
			TRINITY_DN16202_c0_g1_i1	TRINITY_DN16202_c0_g1	Os08t0520900-01	624	686	803	0.54	8	25893657	25900576	Starch-debranching enzyme, Isoamylase 1, Amylopectin biosynthesis, Starch biosynthesi	D0TZF0	amylopectin biosynthetic process [GO:0010021]; starch biosynthetic process [GO:0019252]; starch catabolic process [GO:0005983]	chloroplast isoamylase complex [GO:0010368]; isoamylase complex [GO:0043033]	isoamylase activity [GO:0019156]	chloroplast isoamylase complex [GO:0010368]; isoamylase complex [GO:0043033]; isoamylase activity [GO:0019156]; amylopectin biosynthetic process [GO:0010021]; starch biosynthetic process [GO:0019252]; starch catabolic process [GO:0005983]	GO:0005983; GO:0010021; GO:0010368; GO:0019156; GO:0019252; GO:0043033	ENOG410IN7N;COG1523;
			TRINITY_DN16202_c0_g2_i4	TRINITY_DN16202_c0_g2	Os08t0520900-01	624	686	803	0.72	8	25893657	25900576	Starch-debranching enzyme, Isoamylase 1, Amylopectin biosynthesis, Starch biosynthesi	D0TZF0	amylopectin biosynthetic process [GO:0010021]; starch biosynthetic process [GO:0019252]; starch catabolic process [GO:0005983]	chloroplast isoamylase complex [GO:0010368]; isoamylase complex [GO:0043033]	isoamylase activity [GO:0019156]	chloroplast isoamylase complex [GO:0010368]; isoamylase complex [GO:0043033]; isoamylase activity [GO:0019156]; amylopectin biosynthetic process [GO:0010021]; starch biosynthetic process [GO:0019252]; starch catabolic process [GO:0005983]	GO:0005983; GO:0010021; GO:0010368; GO:0019156; GO:0019252; GO:0043033	ENOG410IN7N;COG1523;
			TRINITY_DN163757_c0_g1_i1	TRINITY_DN163757_c0_g1	Os05t0393700-01	504	545	743	0.69	5	19155053	19157429	Similar to Isoamylase-type starch debranching enzyme ISO2	NA	NA	NA	NA	NA	NA
			TRINITY_DN164136_c0_g1_i1	TRINITY_DN164136_c0_g1	Os08t0520900-01	243	291	803	0.18	8	25893657	25900576	Starch-debranching enzyme, Isoamylase 1, Amylopectin biosynthesis, Starch biosynthesi	D0TZF0	amylopectin biosynthetic process [GO:0010021]; starch biosynthetic process [GO:0019252]; starch catabolic process [GO:0005983]	chloroplast isoamylase complex [GO:0010368]; isoamylase complex [GO:0043033]	isoamylase activity [GO:0019156]	chloroplast isoamylase complex [GO:0010368]; isoamylase complex [GO:0043033]; isoamylase activity [GO:0019156]; amylopectin biosynthetic process [GO:0010021]; starch biosynthetic process [GO:0019252]; starch catabolic process [GO:0005983]	GO:0005983; GO:0010021; GO:0010368; GO:0019156; GO:0019252; GO:0043033	ENOG410IN7N;COG1523;
			TRINITY_DN164225_c0_g1_i1	TRINITY_DN164225_c0_g1	Os07t0495900-01	322	394	1121	3.5e-33	7	18555542	18565027	Similar to low-level beta-amylase 1	Q0D6B1	nuclear-transcribed mRNA catabolic process, nonsense-mediated decay [GO:0000184]	cytoplasm [GO:0005737]	ATP binding [GO:0005524]; DNA binding [GO:0003677]; RNA binding [GO:0003723]; RNA helicase activity [GO:0003724]; zinc ion binding [GO:0008270]	cytoplasm [GO:0005737]; ATP binding [GO:0005524]; DNA binding [GO:0003677]; RNA binding [GO:0003723]; RNA helicase activity [GO:0003724]; zinc ion binding [GO:0008270]; nuclear-transcribed mRNA catabolic process, nonsense-mediated decay [GO:0000184]	GO:0000184; GO:0003677; GO:0003723; GO:0003724; GO:0005524; GO:0005737; GO:0008270	KOG1802;COG1112;
			TRINITY_DN16474_c0_g1_i8	TRINITY_DN16474_c0_g1	Os09t0469400-01	61	92	339	1.1	9	17857352	17868668	Similar to isoamylase-type starch debranching enzyme ISO3	NA	NA	NA	NA	NA	NA
			TRINITY_DN165416_c0_g1_i1	TRINITY_DN165416_c0_g1	Os07t0422700-00	133	183	242	0.34	7	13640924	13642840	Glucoamylase, putatuve domain containing protein	A0A0P0X579
			TRINITY_DN167006_c0_g1_i1	TRINITY_DN167006_c0_g1	Os03t0351300-00	416	458	524	0.062	3	13162037	13163727	Similar to beta-amylase	Q10LG9	polysaccharide catabolic process [GO:0000272]		amylopectin maltohydrolase activity [GO:0102229]; beta-amylase activity [GO:0016161]	amylopectin maltohydrolase activity [GO:0102229]; beta-amylase activity [GO:0016161]; polysaccharide catabolic process [GO:0000272]	GO:0000272; GO:0016161; GO:0102229	ENOG410JXUP;ENOG41103N1;
			TRINITY_DN167508_c0_g1_i1	TRINITY_DN167508_c0_g1	Os01t0914300-01	31	94	103	0.22	1	39839621	39840442	Plant lipid transfer protein/seed storage/trypsin-alpha amylase inhibitor domain containing protein	Q0JGN6	systemic acquired resistance [GO:0009627]		fatty acid binding [GO:0005504]	fatty acid binding [GO:0005504]; systemic acquired resistance [GO:0009627]	GO:0005504; GO:0009627	ENOG410JISJ;ENOG410ZCAM;
			TRINITY_DN168357_c0_g1_i1	TRINITY_DN168357_c0_g1	Os07t0495900-01	114	134	1121	1.2	7	18555542	18565027	Similar to low-level beta-amylase 1	Q0D6B1	nuclear-transcribed mRNA catabolic process, nonsense-mediated decay [GO:0000184]	cytoplasm [GO:0005737]	ATP binding [GO:0005524]; DNA binding [GO:0003677]; RNA binding [GO:0003723]; RNA helicase activity [GO:0003724]; zinc ion binding [GO:0008270]	cytoplasm [GO:0005737]; ATP binding [GO:0005524]; DNA binding [GO:0003677]; RNA binding [GO:0003723]; RNA helicase activity [GO:0003724]; zinc ion binding [GO:0008270]; nuclear-transcribed mRNA catabolic process, nonsense-mediated decay [GO:0000184]	GO:0000184; GO:0003677; GO:0003723; GO:0003724; GO:0005524; GO:0005737; GO:0008270	KOG1802;COG1112;
			TRINITY_DN16865_c0_g1_i4	TRINITY_DN16865_c0_g1	Os08t0473900-01	216	255	476	0.93	8	23341289	23343273	Alpha-amylase isozyme 3D precursor (EC 3.2.1.1) (1,4-alpha-D-glucan glucanohydrolase)	Q0J527	carbohydrate metabolic process [GO:0005975]		alpha-amylase activity [GO:0004556]; alpha-amylase activity (releasing maltohexaose) [GO:0103025]; calcium ion binding [GO:0005509]	alpha-amylase activity [GO:0004556]; alpha-amylase activity (releasing maltohexaose) [GO:0103025]; calcium ion binding [GO:0005509]; carbohydrate metabolic process [GO:0005975]	GO:0004556; GO:0005509; GO:0005975; GO:0103025	KOG0471;COG0366;
			TRINITY_DN170602_c0_g1_i1	TRINITY_DN170602_c0_g1	Os05t0341100-00	194	228	376	4.2	5	15995515	15998427	Glucoamylase, putatuve domain containing protein	A0A0P0WL17
			TRINITY_DN170635_c0_g1_i1	TRINITY_DN170635_c0_g1	Os02t0765400-00	57	132	438	1.03e-05	2	32243175	32245008	Similar to Alpha-amylase	A0A0P0VPT7	carbohydrate metabolic process [GO:0005975]		alpha-amylase activity [GO:0004556]; alpha-amylase activity (releasing maltohexaose) [GO:0103025]; calcium ion binding [GO:0005509]	alpha-amylase activity [GO:0004556]; alpha-amylase activity (releasing maltohexaose) [GO:0103025]; calcium ion binding [GO:0005509]; carbohydrate metabolic process [GO:0005975]	GO:0004556; GO:0005509; GO:0005975; GO:0103025
			TRINITY_DN171202_c0_g1_i1	TRINITY_DN171202_c0_g1	Os03t0351300-00	351	372	524	8.7	3	13162037	13163727	Similar to beta-amylase	Q10LG9	polysaccharide catabolic process [GO:0000272]		amylopectin maltohydrolase activity [GO:0102229]; beta-amylase activity [GO:0016161]	amylopectin maltohydrolase activity [GO:0102229]; beta-amylase activity [GO:0016161]; polysaccharide catabolic process [GO:0000272]	GO:0000272; GO:0016161; GO:0102229	ENOG410JXUP;ENOG41103N1;
			TRINITY_DN171292_c0_g1_i1	TRINITY_DN171292_c0_g1	Os03t0664600-00	84	129	239	1.1	3	26115036	26115854	Plant lipid transfer protein/seed storage/trypsin-alpha amylase inhibitor domain containing protein	A0A0N7KHS4		integral component of membrane [GO:0016021]		integral component of membrane [GO:0016021]	GO:0016021
			TRINITY_DN172134_c0_g1_i1	TRINITY_DN172134_c0_g1	Os08t0473600-01	395	431	437	0.85	8	23335167	23337070	Alpha-amylase isozyme 3E precursor (EC 3.2.1.1) (1,4-alpha-D-glucan glucanohydrolase)	P27934	starch catabolic process [GO:0005983]; sucrose catabolic process [GO:0005987]		alpha-amylase activity [GO:0004556]; alpha-amylase activity (releasing maltohexaose) [GO:0103025]; calcium ion binding [GO:0005509]	alpha-amylase activity [GO:0004556]; alpha-amylase activity (releasing maltohexaose) [GO:0103025]; calcium ion binding [GO:0005509]; starch catabolic process [GO:0005983]; sucrose catabolic process [GO:0005987]	GO:0004556; GO:0005509; GO:0005983; GO:0005987; GO:0103025	KOG0471;COG0366;
			TRINITY_DN17229_c0_g2_i1	TRINITY_DN17229_c0_g2	Os06t0341500-01	171	198	258	1.7	6	13631842	13632938	Plant lipid transfer protein/seed storage/trypsin-alpha amylase inhibitor domain containing protein	Q0DCE3		integral component of membrane [GO:0016021]		integral component of membrane [GO:0016021]	GO:0016021	ENOG410JWK0;ENOG41104V2;
			TRINITY_DN172775_c0_g1_i1	TRINITY_DN172775_c0_g1	Os07t0495900-01	293	371	1121	1.94e-31	7	18555542	18565027	Similar to low-level beta-amylase 1	Q0D6B1	nuclear-transcribed mRNA catabolic process, nonsense-mediated decay [GO:0000184]	cytoplasm [GO:0005737]	ATP binding [GO:0005524]; DNA binding [GO:0003677]; RNA binding [GO:0003723]; RNA helicase activity [GO:0003724]; zinc ion binding [GO:0008270]	cytoplasm [GO:0005737]; ATP binding [GO:0005524]; DNA binding [GO:0003677]; RNA binding [GO:0003723]; RNA helicase activity [GO:0003724]; zinc ion binding [GO:0008270]; nuclear-transcribed mRNA catabolic process, nonsense-mediated decay [GO:0000184]	GO:0000184; GO:0003677; GO:0003723; GO:0003724; GO:0005524; GO:0005737; GO:0008270	KOG1802;COG1112;
			TRINITY_DN17366_c0_g1_i1	TRINITY_DN17366_c0_g1	Os07t0495900-01	29	56	1121	1.34e-08	7	18555542	18565027	Similar to low-level beta-amylase 1	Q0D6B1	nuclear-transcribed mRNA catabolic process, nonsense-mediated decay [GO:0000184]	cytoplasm [GO:0005737]	ATP binding [GO:0005524]; DNA binding [GO:0003677]; RNA binding [GO:0003723]; RNA helicase activity [GO:0003724]; zinc ion binding [GO:0008270]	cytoplasm [GO:0005737]; ATP binding [GO:0005524]; DNA binding [GO:0003677]; RNA binding [GO:0003723]; RNA helicase activity [GO:0003724]; zinc ion binding [GO:0008270]; nuclear-transcribed mRNA catabolic process, nonsense-mediated decay [GO:0000184]	GO:0000184; GO:0003677; GO:0003723; GO:0003724; GO:0005524; GO:0005737; GO:0008270	KOG1802;COG1112;
			TRINITY_DN17427_c1_g1_i1	TRINITY_DN17427_c1_g1	Os12t0504900-00	53	79	164	0.53	12	19332572	19333201	Glucoamylase, putatuve domain containing protein	A0A0N7KU31
			TRINITY_DN174921_c0_g1_i1	TRINITY_DN174921_c0_g1	Os07t0495900-01	375	475	1121	2.27e-07	7	18555542	18565027	Similar to low-level beta-amylase 1	Q0D6B1	nuclear-transcribed mRNA catabolic process, nonsense-mediated decay [GO:0000184]	cytoplasm [GO:0005737]	ATP binding [GO:0005524]; DNA binding [GO:0003677]; RNA binding [GO:0003723]; RNA helicase activity [GO:0003724]; zinc ion binding [GO:0008270]	cytoplasm [GO:0005737]; ATP binding [GO:0005524]; DNA binding [GO:0003677]; RNA binding [GO:0003723]; RNA helicase activity [GO:0003724]; zinc ion binding [GO:0008270]; nuclear-transcribed mRNA catabolic process, nonsense-mediated decay [GO:0000184]	GO:0000184; GO:0003677; GO:0003723; GO:0003724; GO:0005524; GO:0005737; GO:0008270	KOG1802;COG1112;
			TRINITY_DN176879_c0_g1_i1	TRINITY_DN176879_c0_g1	Os08t0473800-01	55	88	320	0.35	8	23340677	23342603	Similar to Alpha-amylase isozyme 3D precursor (EC 3.2.1.1) (1,4-alpha-D-glucan glucanohydrolase)	C7J5G2
			TRINITY_DN177205_c0_g1_i1	TRINITY_DN177205_c0_g1	Os07t0495900-03	280	361	694	1.3e-44	7	18559543	18565200	Similar to low-level beta-amylase 1	A0A0P0X661
			TRINITY_DN177385_c0_g1_i1	TRINITY_DN177385_c0_g1	Os01t0914100-00	43	61	111	2.7	1	39836717	39837052	Plant lipid transfer protein/seed storage/trypsin-alpha amylase inhibitor domain containing protein	Q8S077	systemic acquired resistance [GO:0009627]		fatty acid binding [GO:0005504]	fatty acid binding [GO:0005504]; systemic acquired resistance [GO:0009627]	GO:0005504; GO:0009627	ENOG410JISJ;ENOG410ZCAM;
			TRINITY_DN177626_c0_g1_i1	TRINITY_DN177626_c0_g1	Os09t0457400-01	369	419	440	1.4	9	17288993	17291252	Alpha-amylase isozyme 3A precursor (EC 3.2.1.1) (1,4-alpha-D-glucan glucanohydrolase)	P27932	starch catabolic process [GO:0005983]; sucrose catabolic process [GO:0005987]		alpha-amylase activity [GO:0004556]; alpha-amylase activity (releasing maltohexaose) [GO:0103025]; calcium ion binding [GO:0005509]	alpha-amylase activity [GO:0004556]; alpha-amylase activity (releasing maltohexaose) [GO:0103025]; calcium ion binding [GO:0005509]; starch catabolic process [GO:0005983]; sucrose catabolic process [GO:0005987]	GO:0004556; GO:0005509; GO:0005983; GO:0005987; GO:0103025	KOG0471;COG0366;
			TRINITY_DN178061_c0_g1_i1	TRINITY_DN178061_c0_g1	Os07t0422700-00	179	202	242	0.83	7	13640924	13642840	Glucoamylase, putatuve domain containing protein	A0A0P0X579
			TRINITY_DN180540_c0_g1_i1	TRINITY_DN180540_c0_g1	Os07t0543100-00	475	523	686	2.9	7	21470797	21473327	Similar to Beta-amylase (EC 3.2.1.2)	A0A0P0X7C2	polysaccharide catabolic process [GO:0000272]		amylopectin maltohydrolase activity [GO:0102229]; beta-amylase activity [GO:0016161]	amylopectin maltohydrolase activity [GO:0102229]; beta-amylase activity [GO:0016161]; polysaccharide catabolic process [GO:0000272]	GO:0000272; GO:0016161; GO:0102229
			TRINITY_DN182050_c0_g1_i1	TRINITY_DN182050_c0_g1	Os08t0520900-01	605	678	803	4.46e-14	8	25893657	25900576	Starch-debranching enzyme, Isoamylase 1, Amylopectin biosynthesis, Starch biosynthesi	D0TZF0	amylopectin biosynthetic process [GO:0010021]; starch biosynthetic process [GO:0019252]; starch catabolic process [GO:0005983]	chloroplast isoamylase complex [GO:0010368]; isoamylase complex [GO:0043033]	isoamylase activity [GO:0019156]	chloroplast isoamylase complex [GO:0010368]; isoamylase complex [GO:0043033]; isoamylase activity [GO:0019156]; amylopectin biosynthetic process [GO:0010021]; starch biosynthetic process [GO:0019252]; starch catabolic process [GO:0005983]	GO:0005983; GO:0010021; GO:0010368; GO:0019156; GO:0019252; GO:0043033	ENOG410IN7N;COG1523;
			TRINITY_DN182402_c0_g1_i1	TRINITY_DN182402_c0_g1	Os08t0473900-01	153	254	476	2.21e-62	8	23341289	23343273	Alpha-amylase isozyme 3D precursor (EC 3.2.1.1) (1,4-alpha-D-glucan glucanohydrolase)	Q0J527	carbohydrate metabolic process [GO:0005975]		alpha-amylase activity [GO:0004556]; alpha-amylase activity (releasing maltohexaose) [GO:0103025]; calcium ion binding [GO:0005509]	alpha-amylase activity [GO:0004556]; alpha-amylase activity (releasing maltohexaose) [GO:0103025]; calcium ion binding [GO:0005509]; carbohydrate metabolic process [GO:0005975]	GO:0004556; GO:0005509; GO:0005975; GO:0103025	KOG0471;COG0366;
			TRINITY_DN182820_c0_g1_i1	TRINITY_DN182820_c0_g1	Os07t0495900-01	6	36	1121	0.81	7	18555542	18565027	Similar to low-level beta-amylase 1	Q0D6B1	nuclear-transcribed mRNA catabolic process, nonsense-mediated decay [GO:0000184]	cytoplasm [GO:0005737]	ATP binding [GO:0005524]; DNA binding [GO:0003677]; RNA binding [GO:0003723]; RNA helicase activity [GO:0003724]; zinc ion binding [GO:0008270]	cytoplasm [GO:0005737]; ATP binding [GO:0005524]; DNA binding [GO:0003677]; RNA binding [GO:0003723]; RNA helicase activity [GO:0003724]; zinc ion binding [GO:0008270]; nuclear-transcribed mRNA catabolic process, nonsense-mediated decay [GO:0000184]	GO:0000184; GO:0003677; GO:0003723; GO:0003724; GO:0005524; GO:0005737; GO:0008270	KOG1802;COG1112;
			TRINITY_DN183301_c0_g1_i1	TRINITY_DN183301_c0_g1	Os08t0520900-01	243	294	803	0.000126	8	25893657	25900576	Starch-debranching enzyme, Isoamylase 1, Amylopectin biosynthesis, Starch biosynthesi	D0TZF0	amylopectin biosynthetic process [GO:0010021]; starch biosynthetic process [GO:0019252]; starch catabolic process [GO:0005983]	chloroplast isoamylase complex [GO:0010368]; isoamylase complex [GO:0043033]	isoamylase activity [GO:0019156]	chloroplast isoamylase complex [GO:0010368]; isoamylase complex [GO:0043033]; isoamylase activity [GO:0019156]; amylopectin biosynthetic process [GO:0010021]; starch biosynthetic process [GO:0019252]; starch catabolic process [GO:0005983]	GO:0005983; GO:0010021; GO:0010368; GO:0019156; GO:0019252; GO:0043033	ENOG410IN7N;COG1523;
			TRINITY_DN183330_c0_g1_i1	TRINITY_DN183330_c0_g1	Os04t0526600-01	21	196	200	8.68e-55	4	26323989	26324804	Similar to Alpha-amylase/subtilisin inhibitor (RASI)	P29421			alpha-amylase inhibitor activity [GO:0015066]; serine-type endopeptidase inhibitor activity [GO:0004867]	alpha-amylase inhibitor activity [GO:0015066]; serine-type endopeptidase inhibitor activity [GO:0004867]	GO:0004867; GO:0015066	ENOG410IWBP;ENOG410YHN1;
			TRINITY_DN18391_c0_g1_i4	TRINITY_DN18391_c0_g1	Os06t0341500-01	171	198	258	1.7	6	13631842	13632938	Plant lipid transfer protein/seed storage/trypsin-alpha amylase inhibitor domain containing protein	Q0DCE3		integral component of membrane [GO:0016021]		integral component of membrane [GO:0016021]	GO:0016021	ENOG410JWK0;ENOG41104V2;
			TRINITY_DN18391_c0_g1_i7	TRINITY_DN18391_c0_g1	Os06t0341500-01	171	198	258	2.1	6	13631842	13632938	Plant lipid transfer protein/seed storage/trypsin-alpha amylase inhibitor domain containing protein	Q0DCE3		integral component of membrane [GO:0016021]		integral component of membrane [GO:0016021]	GO:0016021	ENOG410JWK0;ENOG41104V2;
			TRINITY_DN185925_c0_g1_i1	TRINITY_DN185925_c0_g1	Os09t0457600-00	226	247	438	2.7	9	17296197	17297688	Alpha-amylase isozyme 3B precursor (EC 3.2.1.1) (1,4-alpha-D-glucan glucanohydrolase)	A0A1B0SZS0	carbohydrate metabolic process [GO:0005975]		alpha-amylase activity [GO:0004556]; alpha-amylase activity (releasing maltohexaose) [GO:0103025]; calcium ion binding [GO:0005509]	alpha-amylase activity [GO:0004556]; alpha-amylase activity (releasing maltohexaose) [GO:0103025]; calcium ion binding [GO:0005509]; carbohydrate metabolic process [GO:0005975]	GO:0004556; GO:0005509; GO:0005975; GO:0103025
			TRINITY_DN185963_c0_g1_i1	TRINITY_DN185963_c0_g1	Os03t0141200-01	464	557	557	2.2e-36	3	2272966	2276161	Similar to Beta-amylase PCT-BMYI (EC 3.2.1.2)	Q10RZ1	polysaccharide catabolic process [GO:0000272]	chloroplast [GO:0009507]	amylopectin maltohydrolase activity [GO:0102229]; beta-amylase activity [GO:0016161]	chloroplast [GO:0009507]; amylopectin maltohydrolase activity [GO:0102229]; beta-amylase activity [GO:0016161]; polysaccharide catabolic process [GO:0000272]	GO:0000272; GO:0009507; GO:0016161; GO:0102229	ENOG410IE4H;ENOG410XRH5;
			TRINITY_DN186040_c0_g1_i1	TRINITY_DN186040_c0_g1	Os08t0520900-01	278	357	803	6.05e-15	8	25893657	25900576	Starch-debranching enzyme, Isoamylase 1, Amylopectin biosynthesis, Starch biosynthesi	D0TZF0	amylopectin biosynthetic process [GO:0010021]; starch biosynthetic process [GO:0019252]; starch catabolic process [GO:0005983]	chloroplast isoamylase complex [GO:0010368]; isoamylase complex [GO:0043033]	isoamylase activity [GO:0019156]	chloroplast isoamylase complex [GO:0010368]; isoamylase complex [GO:0043033]; isoamylase activity [GO:0019156]; amylopectin biosynthetic process [GO:0010021]; starch biosynthetic process [GO:0019252]; starch catabolic process [GO:0005983]	GO:0005983; GO:0010021; GO:0010368; GO:0019156; GO:0019252; GO:0043033	ENOG410IN7N;COG1523;
			TRINITY_DN186795_c0_g1_i1	TRINITY_DN186795_c0_g1	Os08t0520900-01	365	400	803	6.6	8	25893657	25900576	Starch-debranching enzyme, Isoamylase 1, Amylopectin biosynthesis, Starch biosynthesi	D0TZF0	amylopectin biosynthetic process [GO:0010021]; starch biosynthetic process [GO:0019252]; starch catabolic process [GO:0005983]	chloroplast isoamylase complex [GO:0010368]; isoamylase complex [GO:0043033]	isoamylase activity [GO:0019156]	chloroplast isoamylase complex [GO:0010368]; isoamylase complex [GO:0043033]; isoamylase activity [GO:0019156]; amylopectin biosynthetic process [GO:0010021]; starch biosynthetic process [GO:0019252]; starch catabolic process [GO:0005983]	GO:0005983; GO:0010021; GO:0010368; GO:0019156; GO:0019252; GO:0043033	ENOG410IN7N;COG1523;
			TRINITY_DN18842_c0_g1_i4	TRINITY_DN18842_c0_g1	Os05t0393700-01	440	514	743	0.37	5	19155053	19157429	Similar to Isoamylase-type starch debranching enzyme ISO2	NA	NA	NA	NA	NA	NA
			TRINITY_DN188478_c0_g1_i1	TRINITY_DN188478_c0_g1	Os03t0664600-00	38	58	239	7.3	3	26115036	26115854	Plant lipid transfer protein/seed storage/trypsin-alpha amylase inhibitor domain containing protein	A0A0N7KHS4		integral component of membrane [GO:0016021]		integral component of membrane [GO:0016021]	GO:0016021
			TRINITY_DN189412_c0_g1_i1	TRINITY_DN189412_c0_g1	Os07t0495900-01	99	120	1121	0.78	7	18555542	18565027	Similar to low-level beta-amylase 1	Q0D6B1	nuclear-transcribed mRNA catabolic process, nonsense-mediated decay [GO:0000184]	cytoplasm [GO:0005737]	ATP binding [GO:0005524]; DNA binding [GO:0003677]; RNA binding [GO:0003723]; RNA helicase activity [GO:0003724]; zinc ion binding [GO:0008270]	cytoplasm [GO:0005737]; ATP binding [GO:0005524]; DNA binding [GO:0003677]; RNA binding [GO:0003723]; RNA helicase activity [GO:0003724]; zinc ion binding [GO:0008270]; nuclear-transcribed mRNA catabolic process, nonsense-mediated decay [GO:0000184]	GO:0000184; GO:0003677; GO:0003723; GO:0003724; GO:0005524; GO:0005737; GO:0008270	KOG1802;COG1112;
			TRINITY_DN189687_c0_g1_i1	TRINITY_DN189687_c0_g1	Os10t0465700-01	223	242	535	1.3	10	17180759	17183189	Similar to Beta-amylase PCT-BMYI (EC 3.2.1.2)	Q9AV88	polysaccharide catabolic process [GO:0000272]	chloroplast [GO:0009507]	amylopectin maltohydrolase activity [GO:0102229]; beta-amylase activity [GO:0016161]	chloroplast [GO:0009507]; amylopectin maltohydrolase activity [GO:0102229]; beta-amylase activity [GO:0016161]; polysaccharide catabolic process [GO:0000272]	GO:0000272; GO:0009507; GO:0016161; GO:0102229	ENOG410IE4H;ENOG410XRH5;
			TRINITY_DN190075_c0_g1_i1	TRINITY_DN190075_c0_g1	Os09t0457400-01	184	241	440	0.11	9	17288993	17291252	Alpha-amylase isozyme 3A precursor (EC 3.2.1.1) (1,4-alpha-D-glucan glucanohydrolase)	P27932	starch catabolic process [GO:0005983]; sucrose catabolic process [GO:0005987]		alpha-amylase activity [GO:0004556]; alpha-amylase activity (releasing maltohexaose) [GO:0103025]; calcium ion binding [GO:0005509]	alpha-amylase activity [GO:0004556]; alpha-amylase activity (releasing maltohexaose) [GO:0103025]; calcium ion binding [GO:0005509]; starch catabolic process [GO:0005983]; sucrose catabolic process [GO:0005987]	GO:0004556; GO:0005509; GO:0005983; GO:0005987; GO:0103025	KOG0471;COG0366;
			TRINITY_DN190234_c0_g1_i1	TRINITY_DN190234_c0_g1	Os09t0469400-01	297	326	339	6.1	9	17857352	17868668	Similar to isoamylase-type starch debranching enzyme ISO3	NA	NA	NA	NA	NA	NA
			TRINITY_DN192446_c0_g1_i1	TRINITY_DN192446_c0_g1	Os09t0569200-01	218	245	533	0.77	9	22713282	22716538	Similar to Beta-amylase (EC 3.2.1.2) (1,4-alpha-D-glucan maltohydrolase)	Q652P5	polysaccharide catabolic process [GO:0000272]		amylopectin maltohydrolase activity [GO:0102229]; beta-amylase activity [GO:0016161]	amylopectin maltohydrolase activity [GO:0102229]; beta-amylase activity [GO:0016161]; polysaccharide catabolic process [GO:0000272]	GO:0000272; GO:0016161; GO:0102229	ENOG410IECX;ENOG410XNXS;
			TRINITY_DN192520_c0_g1_i1	TRINITY_DN192520_c0_g1	Os08t0520900-01	245	324	803	4.28e-08	8	25893657	25900576	Starch-debranching enzyme, Isoamylase 1, Amylopectin biosynthesis, Starch biosynthesi	D0TZF0	amylopectin biosynthetic process [GO:0010021]; starch biosynthetic process [GO:0019252]; starch catabolic process [GO:0005983]	chloroplast isoamylase complex [GO:0010368]; isoamylase complex [GO:0043033]	isoamylase activity [GO:0019156]	chloroplast isoamylase complex [GO:0010368]; isoamylase complex [GO:0043033]; isoamylase activity [GO:0019156]; amylopectin biosynthetic process [GO:0010021]; starch biosynthetic process [GO:0019252]; starch catabolic process [GO:0005983]	GO:0005983; GO:0010021; GO:0010368; GO:0019156; GO:0019252; GO:0043033	ENOG410IN7N;COG1523;
			TRINITY_DN192554_c0_g1_i1	TRINITY_DN192554_c0_g1	Os07t0543100-00	590	612	686	1.8	7	21470797	21473327	Similar to Beta-amylase (EC 3.2.1.2)	A0A0P0X7C2	polysaccharide catabolic process [GO:0000272]		amylopectin maltohydrolase activity [GO:0102229]; beta-amylase activity [GO:0016161]	amylopectin maltohydrolase activity [GO:0102229]; beta-amylase activity [GO:0016161]; polysaccharide catabolic process [GO:0000272]	GO:0000272; GO:0016161; GO:0102229
			TRINITY_DN192861_c0_g1_i1	TRINITY_DN192861_c0_g1	Os08t0520900-01	645	669	803	1.5	8	25893657	25900576	Starch-debranching enzyme, Isoamylase 1, Amylopectin biosynthesis, Starch biosynthesi	D0TZF0	amylopectin biosynthetic process [GO:0010021]; starch biosynthetic process [GO:0019252]; starch catabolic process [GO:0005983]	chloroplast isoamylase complex [GO:0010368]; isoamylase complex [GO:0043033]	isoamylase activity [GO:0019156]	chloroplast isoamylase complex [GO:0010368]; isoamylase complex [GO:0043033]; isoamylase activity [GO:0019156]; amylopectin biosynthetic process [GO:0010021]; starch biosynthetic process [GO:0019252]; starch catabolic process [GO:0005983]	GO:0005983; GO:0010021; GO:0010368; GO:0019156; GO:0019252; GO:0043033	ENOG410IN7N;COG1523;
			TRINITY_DN192899_c0_g1_i1	TRINITY_DN192899_c0_g1	Os08t0248800-01	103	202	363	1.25e-27	8	9071719	9075883	Similar to Aspartate carbamoyltransferase 3, chloroplast precursor (EC 2.1.3.2) (Aspartate transcarbamylase 3) (ATCase 3)	Q9LD61	'de novo' pyrimidine nucleobase biosynthetic process [GO:0006207]; 'de novo' UMP biosynthetic process [GO:0044205]; cellular amino acid metabolic process [GO:0006520]; cellular response to phosphate starvation [GO:0016036]; nitrogen compound metabolic process [GO:0006807]	chloroplast stroma [GO:0009570]; cytoplasm [GO:0005737]; cytosol [GO:0005829]	amino acid binding [GO:0016597]; aspartate carbamoyltransferase activity [GO:0004070]	chloroplast stroma [GO:0009570]; cytoplasm [GO:0005737]; cytosol [GO:0005829]; amino acid binding [GO:0016597]; aspartate carbamoyltransferase activity [GO:0004070]; 'de novo' pyrimidine nucleobase biosynthetic process [GO:0006207]; 'de novo' UMP biosynthetic process [GO:0044205]; cellular amino acid metabolic process [GO:0006520]; cellular response to phosphate starvation [GO:0016036]; nitrogen …	GO:0004070; GO:0005737; GO:0005829; GO:0006207; GO:0006520; GO:0006807; GO:0009570; GO:0016036; GO:0016597; GO:0044205	ENOG410IUMU;COG0540;
			TRINITY_DN192997_c0_g1_i1	TRINITY_DN192997_c0_g1	Os07t0495900-02	421	541	948	8.81e-56	7	18557071	18565198	Similar to low-level beta-amylase 1	A0A0P0X6Q1			ATP binding [GO:0005524]; DNA binding [GO:0003677]; hydrolase activity [GO:0016787]	ATP binding [GO:0005524]; DNA binding [GO:0003677]; hydrolase activity [GO:0016787]	GO:0003677; GO:0005524; GO:0016787
			TRINITY_DN194094_c0_g1_i1	TRINITY_DN194094_c0_g1	Os09t0469400-01	81	128	339	0.000275	9	17857352	17868668	Similar to isoamylase-type starch debranching enzyme ISO3	NA	NA	NA	NA	NA	NA
			TRINITY_DN194128_c0_g1_i1	TRINITY_DN194128_c0_g1	Os09t0457400-01	78	120	440	1.91e-06	9	17288993	17291252	Alpha-amylase isozyme 3A precursor (EC 3.2.1.1) (1,4-alpha-D-glucan glucanohydrolase)	P27932	starch catabolic process [GO:0005983]; sucrose catabolic process [GO:0005987]		alpha-amylase activity [GO:0004556]; alpha-amylase activity (releasing maltohexaose) [GO:0103025]; calcium ion binding [GO:0005509]	alpha-amylase activity [GO:0004556]; alpha-amylase activity (releasing maltohexaose) [GO:0103025]; calcium ion binding [GO:0005509]; starch catabolic process [GO:0005983]; sucrose catabolic process [GO:0005987]	GO:0004556; GO:0005509; GO:0005983; GO:0005987; GO:0103025	KOG0471;COG0366;
			TRINITY_DN194203_c0_g1_i1	TRINITY_DN194203_c0_g1	Os09t0457400-01	75	120	440	0.016	9	17288993	17291252	Alpha-amylase isozyme 3A precursor (EC 3.2.1.1) (1,4-alpha-D-glucan glucanohydrolase)	P27932	starch catabolic process [GO:0005983]; sucrose catabolic process [GO:0005987]		alpha-amylase activity [GO:0004556]; alpha-amylase activity (releasing maltohexaose) [GO:0103025]; calcium ion binding [GO:0005509]	alpha-amylase activity [GO:0004556]; alpha-amylase activity (releasing maltohexaose) [GO:0103025]; calcium ion binding [GO:0005509]; starch catabolic process [GO:0005983]; sucrose catabolic process [GO:0005987]	GO:0004556; GO:0005509; GO:0005983; GO:0005987; GO:0103025	KOG0471;COG0366;
			TRINITY_DN194630_c0_g1_i1	TRINITY_DN194630_c0_g1	Os07t0495900-01	91	168	1121	5.19e-36	7	18555542	18565027	Similar to low-level beta-amylase 1	Q0D6B1	nuclear-transcribed mRNA catabolic process, nonsense-mediated decay [GO:0000184]	cytoplasm [GO:0005737]	ATP binding [GO:0005524]; DNA binding [GO:0003677]; RNA binding [GO:0003723]; RNA helicase activity [GO:0003724]; zinc ion binding [GO:0008270]	cytoplasm [GO:0005737]; ATP binding [GO:0005524]; DNA binding [GO:0003677]; RNA binding [GO:0003723]; RNA helicase activity [GO:0003724]; zinc ion binding [GO:0008270]; nuclear-transcribed mRNA catabolic process, nonsense-mediated decay [GO:0000184]	GO:0000184; GO:0003677; GO:0003723; GO:0003724; GO:0005524; GO:0005737; GO:0008270	KOG1802;COG1112;
			TRINITY_DN194839_c0_g1_i1	TRINITY_DN194839_c0_g1	Os08t0248800-01	10	32	363	0.13	8	9071719	9075883	Similar to Aspartate carbamoyltransferase 3, chloroplast precursor (EC 2.1.3.2) (Aspartate transcarbamylase 3) (ATCase 3)	Q9LD61	'de novo' pyrimidine nucleobase biosynthetic process [GO:0006207]; 'de novo' UMP biosynthetic process [GO:0044205]; cellular amino acid metabolic process [GO:0006520]; cellular response to phosphate starvation [GO:0016036]; nitrogen compound metabolic process [GO:0006807]	chloroplast stroma [GO:0009570]; cytoplasm [GO:0005737]; cytosol [GO:0005829]	amino acid binding [GO:0016597]; aspartate carbamoyltransferase activity [GO:0004070]	chloroplast stroma [GO:0009570]; cytoplasm [GO:0005737]; cytosol [GO:0005829]; amino acid binding [GO:0016597]; aspartate carbamoyltransferase activity [GO:0004070]; 'de novo' pyrimidine nucleobase biosynthetic process [GO:0006207]; 'de novo' UMP biosynthetic process [GO:0044205]; cellular amino acid metabolic process [GO:0006520]; cellular response to phosphate starvation [GO:0016036]; nitrogen …	GO:0004070; GO:0005737; GO:0005829; GO:0006207; GO:0006520; GO:0006807; GO:0009570; GO:0016036; GO:0016597; GO:0044205	ENOG410IUMU;COG0540;
			TRINITY_DN195133_c0_g1_i1	TRINITY_DN195133_c0_g1	Os05t0393700-01	282	304	743	7.9	5	19155053	19157429	Similar to Isoamylase-type starch debranching enzyme ISO2	NA	NA	NA	NA	NA	NA
			TRINITY_DN196100_c0_g1_i1	TRINITY_DN196100_c0_g1	Os09t0569200-01	384	401	533	2.9	9	22713282	22716538	Similar to Beta-amylase (EC 3.2.1.2) (1,4-alpha-D-glucan maltohydrolase)	Q652P5	polysaccharide catabolic process [GO:0000272]		amylopectin maltohydrolase activity [GO:0102229]; beta-amylase activity [GO:0016161]	amylopectin maltohydrolase activity [GO:0102229]; beta-amylase activity [GO:0016161]; polysaccharide catabolic process [GO:0000272]	GO:0000272; GO:0016161; GO:0102229	ENOG410IECX;ENOG410XNXS;
			TRINITY_DN196179_c0_g1_i1	TRINITY_DN196179_c0_g1	Os02t0795732-00	111	151	229	2.3	2	33824467	33828267	Glucoamylase, putatuve domain containing protein	A0A0P0VQN5
			TRINITY_DN198499_c0_g1_i1	TRINITY_DN198499_c0_g1	Os07t0495900-03	29	67	694	1.4	7	18559543	18565200	Similar to low-level beta-amylase 1	A0A0P0X661
			TRINITY_DN198809_c0_g1_i1	TRINITY_DN198809_c0_g1	Os07t0543100-00	317	666	686	5.07e-146	7	21470797	21473327	Similar to Beta-amylase (EC 3.2.1.2)	A0A0P0X7C2	polysaccharide catabolic process [GO:0000272]		amylopectin maltohydrolase activity [GO:0102229]; beta-amylase activity [GO:0016161]	amylopectin maltohydrolase activity [GO:0102229]; beta-amylase activity [GO:0016161]; polysaccharide catabolic process [GO:0000272]	GO:0000272; GO:0016161; GO:0102229
			TRINITY_DN198903_c0_g1_i1	TRINITY_DN198903_c0_g1	Os08t0520900-01	621	684	803	1.1	8	25893657	25900576	Starch-debranching enzyme, Isoamylase 1, Amylopectin biosynthesis, Starch biosynthesi	D0TZF0	amylopectin biosynthetic process [GO:0010021]; starch biosynthetic process [GO:0019252]; starch catabolic process [GO:0005983]	chloroplast isoamylase complex [GO:0010368]; isoamylase complex [GO:0043033]	isoamylase activity [GO:0019156]	chloroplast isoamylase complex [GO:0010368]; isoamylase complex [GO:0043033]; isoamylase activity [GO:0019156]; amylopectin biosynthetic process [GO:0010021]; starch biosynthetic process [GO:0019252]; starch catabolic process [GO:0005983]	GO:0005983; GO:0010021; GO:0010368; GO:0019156; GO:0019252; GO:0043033	ENOG410IN7N;COG1523;
			TRINITY_DN199137_c0_g1_i1	TRINITY_DN199137_c0_g1	Os08t0520900-01	626	645	803	8.93e-06	8	25893657	25900576	Starch-debranching enzyme, Isoamylase 1, Amylopectin biosynthesis, Starch biosynthesi	D0TZF0	amylopectin biosynthetic process [GO:0010021]; starch biosynthetic process [GO:0019252]; starch catabolic process [GO:0005983]	chloroplast isoamylase complex [GO:0010368]; isoamylase complex [GO:0043033]	isoamylase activity [GO:0019156]	chloroplast isoamylase complex [GO:0010368]; isoamylase complex [GO:0043033]; isoamylase activity [GO:0019156]; amylopectin biosynthetic process [GO:0010021]; starch biosynthetic process [GO:0019252]; starch catabolic process [GO:0005983]	GO:0005983; GO:0010021; GO:0010368; GO:0019156; GO:0019252; GO:0043033	ENOG410IN7N;COG1523;
			TRINITY_DN199418_c0_g1_i1	TRINITY_DN199418_c0_g1	Os08t0520900-01	532	565	803	1.1	8	25893657	25900576	Starch-debranching enzyme, Isoamylase 1, Amylopectin biosynthesis, Starch biosynthesi	D0TZF0	amylopectin biosynthetic process [GO:0010021]; starch biosynthetic process [GO:0019252]; starch catabolic process [GO:0005983]	chloroplast isoamylase complex [GO:0010368]; isoamylase complex [GO:0043033]	isoamylase activity [GO:0019156]	chloroplast isoamylase complex [GO:0010368]; isoamylase complex [GO:0043033]; isoamylase activity [GO:0019156]; amylopectin biosynthetic process [GO:0010021]; starch biosynthetic process [GO:0019252]; starch catabolic process [GO:0005983]	GO:0005983; GO:0010021; GO:0010368; GO:0019156; GO:0019252; GO:0043033	ENOG410IN7N;COG1523;
			TRINITY_DN199888_c0_g1_i1	TRINITY_DN199888_c0_g1	Os08t0520900-01	357	421	803	1.45e-19	8	25893657	25900576	Starch-debranching enzyme, Isoamylase 1, Amylopectin biosynthesis, Starch biosynthesi	D0TZF0	amylopectin biosynthetic process [GO:0010021]; starch biosynthetic process [GO:0019252]; starch catabolic process [GO:0005983]	chloroplast isoamylase complex [GO:0010368]; isoamylase complex [GO:0043033]	isoamylase activity [GO:0019156]	chloroplast isoamylase complex [GO:0010368]; isoamylase complex [GO:0043033]; isoamylase activity [GO:0019156]; amylopectin biosynthetic process [GO:0010021]; starch biosynthetic process [GO:0019252]; starch catabolic process [GO:0005983]	GO:0005983; GO:0010021; GO:0010368; GO:0019156; GO:0019252; GO:0043033	ENOG410IN7N;COG1523;
			TRINITY_DN200657_c0_g1_i1	TRINITY_DN200657_c0_g1	Os07t0543100-00	1	38	686	0.73	7	21470797	21473327	Similar to Beta-amylase (EC 3.2.1.2)	A0A0P0X7C2	polysaccharide catabolic process [GO:0000272]		amylopectin maltohydrolase activity [GO:0102229]; beta-amylase activity [GO:0016161]	amylopectin maltohydrolase activity [GO:0102229]; beta-amylase activity [GO:0016161]; polysaccharide catabolic process [GO:0000272]	GO:0000272; GO:0016161; GO:0102229
			TRINITY_DN201516_c0_g1_i1	TRINITY_DN201516_c0_g1	Os09t0469400-01	266	306	339	0.000796	9	17857352	17868668	Similar to isoamylase-type starch debranching enzyme ISO3	NA	NA	NA	NA	NA	NA
			TRINITY_DN201533_c0_g1_i1	TRINITY_DN201533_c0_g1	Os10t0465700-01	260	324	535	5.63e-15	10	17180759	17183189	Similar to Beta-amylase PCT-BMYI (EC 3.2.1.2)	Q9AV88	polysaccharide catabolic process [GO:0000272]	chloroplast [GO:0009507]	amylopectin maltohydrolase activity [GO:0102229]; beta-amylase activity [GO:0016161]	chloroplast [GO:0009507]; amylopectin maltohydrolase activity [GO:0102229]; beta-amylase activity [GO:0016161]; polysaccharide catabolic process [GO:0000272]	GO:0000272; GO:0009507; GO:0016161; GO:0102229	ENOG410IE4H;ENOG410XRH5;
			TRINITY_DN20180_c3_g1_i1	TRINITY_DN20180_c3_g1	Os05t0393700-01	638	655	743	3	5	19155053	19157429	Similar to Isoamylase-type starch debranching enzyme ISO2	NA	NA	NA	NA	NA	NA
			TRINITY_DN201903_c0_g1_i1	TRINITY_DN201903_c0_g1	Os06t0278000-00	46	76	333	0.96	6	9564356	9566944	Glucoamylase, putatuve domain containing protein	A0A0P0WVJ8
			TRINITY_DN203792_c0_g1_i1	TRINITY_DN203792_c0_g1	Os07t0422700-00	186	242	242	0.31	7	13640924	13642840	Glucoamylase, putatuve domain containing protein	A0A0P0X579
			TRINITY_DN204393_c0_g1_i1	TRINITY_DN204393_c0_g1	Os07t0543100-00	373	398	686	1.64e-05	7	21470797	21473327	Similar to Beta-amylase (EC 3.2.1.2)	A0A0P0X7C2	polysaccharide catabolic process [GO:0000272]		amylopectin maltohydrolase activity [GO:0102229]; beta-amylase activity [GO:0016161]	amylopectin maltohydrolase activity [GO:0102229]; beta-amylase activity [GO:0016161]; polysaccharide catabolic process [GO:0000272]	GO:0000272; GO:0016161; GO:0102229
			TRINITY_DN205242_c0_g1_i1	TRINITY_DN205242_c0_g1	Os03t0664600-00	41	74	239	1.5	3	26115036	26115854	Plant lipid transfer protein/seed storage/trypsin-alpha amylase inhibitor domain containing protein	A0A0N7KHS4		integral component of membrane [GO:0016021]		integral component of membrane [GO:0016021]	GO:0016021
			TRINITY_DN205596_c0_g1_i1	TRINITY_DN205596_c0_g1	Os09t0569200-01	393	434	533	3.1	9	22713282	22716538	Similar to Beta-amylase (EC 3.2.1.2) (1,4-alpha-D-glucan maltohydrolase)	Q652P5	polysaccharide catabolic process [GO:0000272]		amylopectin maltohydrolase activity [GO:0102229]; beta-amylase activity [GO:0016161]	amylopectin maltohydrolase activity [GO:0102229]; beta-amylase activity [GO:0016161]; polysaccharide catabolic process [GO:0000272]	GO:0000272; GO:0016161; GO:0102229	ENOG410IECX;ENOG410XNXS;
			TRINITY_DN20779_c0_g1_i1	TRINITY_DN20779_c0_g1	Os08t0248800-01	55	360	363	3.51e-80	8	9071719	9075883	Similar to Aspartate carbamoyltransferase 3, chloroplast precursor (EC 2.1.3.2) (Aspartate transcarbamylase 3) (ATCase 3)	Q9LD61	'de novo' pyrimidine nucleobase biosynthetic process [GO:0006207]; 'de novo' UMP biosynthetic process [GO:0044205]; cellular amino acid metabolic process [GO:0006520]; cellular response to phosphate starvation [GO:0016036]; nitrogen compound metabolic process [GO:0006807]	chloroplast stroma [GO:0009570]; cytoplasm [GO:0005737]; cytosol [GO:0005829]	amino acid binding [GO:0016597]; aspartate carbamoyltransferase activity [GO:0004070]	chloroplast stroma [GO:0009570]; cytoplasm [GO:0005737]; cytosol [GO:0005829]; amino acid binding [GO:0016597]; aspartate carbamoyltransferase activity [GO:0004070]; 'de novo' pyrimidine nucleobase biosynthetic process [GO:0006207]; 'de novo' UMP biosynthetic process [GO:0044205]; cellular amino acid metabolic process [GO:0006520]; cellular response to phosphate starvation [GO:0016036]; nitrogen …	GO:0004070; GO:0005737; GO:0005829; GO:0006207; GO:0006520; GO:0006807; GO:0009570; GO:0016036; GO:0016597; GO:0044205	ENOG410IUMU;COG0540;
			TRINITY_DN207800_c0_g1_i1	TRINITY_DN207800_c0_g1	Os09t0569200-01	156	172	533	0.003	9	22713282	22716538	Similar to Beta-amylase (EC 3.2.1.2) (1,4-alpha-D-glucan maltohydrolase)	Q652P5	polysaccharide catabolic process [GO:0000272]		amylopectin maltohydrolase activity [GO:0102229]; beta-amylase activity [GO:0016161]	amylopectin maltohydrolase activity [GO:0102229]; beta-amylase activity [GO:0016161]; polysaccharide catabolic process [GO:0000272]	GO:0000272; GO:0016161; GO:0102229	ENOG410IECX;ENOG410XNXS;
			TRINITY_DN207864_c0_g1_i1	TRINITY_DN207864_c0_g1	Os08t0520900-01	418	467	803	0.84	8	25893657	25900576	Starch-debranching enzyme, Isoamylase 1, Amylopectin biosynthesis, Starch biosynthesi	D0TZF0	amylopectin biosynthetic process [GO:0010021]; starch biosynthetic process [GO:0019252]; starch catabolic process [GO:0005983]	chloroplast isoamylase complex [GO:0010368]; isoamylase complex [GO:0043033]	isoamylase activity [GO:0019156]	chloroplast isoamylase complex [GO:0010368]; isoamylase complex [GO:0043033]; isoamylase activity [GO:0019156]; amylopectin biosynthetic process [GO:0010021]; starch biosynthetic process [GO:0019252]; starch catabolic process [GO:0005983]	GO:0005983; GO:0010021; GO:0010368; GO:0019156; GO:0019252; GO:0043033	ENOG410IN7N;COG1523;
			TRINITY_DN208361_c0_g1_i1	TRINITY_DN208361_c0_g1	Os04t0526600-01	106	181	200	2.7	4	26323989	26324804	Similar to Alpha-amylase/subtilisin inhibitor (RASI)	P29421			alpha-amylase inhibitor activity [GO:0015066]; serine-type endopeptidase inhibitor activity [GO:0004867]	alpha-amylase inhibitor activity [GO:0015066]; serine-type endopeptidase inhibitor activity [GO:0004867]	GO:0004867; GO:0015066	ENOG410IWBP;ENOG410YHN1;
			TRINITY_DN208902_c0_g1_i1	TRINITY_DN208902_c0_g1	Os08t0248800-01	55	165	363	6.76e-21	8	9071719	9075883	Similar to Aspartate carbamoyltransferase 3, chloroplast precursor (EC 2.1.3.2) (Aspartate transcarbamylase 3) (ATCase 3)	Q9LD61	'de novo' pyrimidine nucleobase biosynthetic process [GO:0006207]; 'de novo' UMP biosynthetic process [GO:0044205]; cellular amino acid metabolic process [GO:0006520]; cellular response to phosphate starvation [GO:0016036]; nitrogen compound metabolic process [GO:0006807]	chloroplast stroma [GO:0009570]; cytoplasm [GO:0005737]; cytosol [GO:0005829]	amino acid binding [GO:0016597]; aspartate carbamoyltransferase activity [GO:0004070]	chloroplast stroma [GO:0009570]; cytoplasm [GO:0005737]; cytosol [GO:0005829]; amino acid binding [GO:0016597]; aspartate carbamoyltransferase activity [GO:0004070]; 'de novo' pyrimidine nucleobase biosynthetic process [GO:0006207]; 'de novo' UMP biosynthetic process [GO:0044205]; cellular amino acid metabolic process [GO:0006520]; cellular response to phosphate starvation [GO:0016036]; nitrogen …	GO:0004070; GO:0005737; GO:0005829; GO:0006207; GO:0006520; GO:0006807; GO:0009570; GO:0016036; GO:0016597; GO:0044205	ENOG410IUMU;COG0540;
			TRINITY_DN208937_c0_g1_i1	TRINITY_DN208937_c0_g1	Os08t0473900-03	160	204	356	0.56	8	23341357	23343240	Alpha-amylase isozyme 3D precursor (EC 3.2.1.1) (1,4-alpha-D-glucan glucanohydrolase)	Q5QLB1	carbohydrate metabolic process [GO:0005975]		alpha-amylase activity [GO:0004556]; alpha-amylase activity (releasing maltohexaose) [GO:0103025]; cation binding [GO:0043169]	alpha-amylase activity [GO:0004556]; alpha-amylase activity (releasing maltohexaose) [GO:0103025]; cation binding [GO:0043169]; carbohydrate metabolic process [GO:0005975]	GO:0004556; GO:0005975; GO:0043169; GO:0103025	KOG0471;COG0366;
			TRINITY_DN209114_c0_g1_i1	TRINITY_DN209114_c0_g1	Os08t0520900-01	310	432	803	2.56e-07	8	25893657	25900576	Starch-debranching enzyme, Isoamylase 1, Amylopectin biosynthesis, Starch biosynthesi	D0TZF0	amylopectin biosynthetic process [GO:0010021]; starch biosynthetic process [GO:0019252]; starch catabolic process [GO:0005983]	chloroplast isoamylase complex [GO:0010368]; isoamylase complex [GO:0043033]	isoamylase activity [GO:0019156]	chloroplast isoamylase complex [GO:0010368]; isoamylase complex [GO:0043033]; isoamylase activity [GO:0019156]; amylopectin biosynthetic process [GO:0010021]; starch biosynthetic process [GO:0019252]; starch catabolic process [GO:0005983]	GO:0005983; GO:0010021; GO:0010368; GO:0019156; GO:0019252; GO:0043033	ENOG410IN7N;COG1523;
			TRINITY_DN209352_c0_g1_i1	TRINITY_DN209352_c0_g1	Os05t0393700-01	592	618	743	3.1	5	19155053	19157429	Similar to Isoamylase-type starch debranching enzyme ISO2	NA	NA	NA	NA	NA	NA
			TRINITY_DN211050_c0_g1_i1	TRINITY_DN211050_c0_g1	Os07t0495900-02	43	108	948	4.91e-13	7	18557071	18565198	Similar to low-level beta-amylase 1	A0A0P0X6Q1			ATP binding [GO:0005524]; DNA binding [GO:0003677]; hydrolase activity [GO:0016787]	ATP binding [GO:0005524]; DNA binding [GO:0003677]; hydrolase activity [GO:0016787]	GO:0003677; GO:0005524; GO:0016787
			TRINITY_DN215430_c0_g1_i1	TRINITY_DN215430_c0_g1	Os08t0520900-01	210	281	803	0.18	8	25893657	25900576	Starch-debranching enzyme, Isoamylase 1, Amylopectin biosynthesis, Starch biosynthesi	D0TZF0	amylopectin biosynthetic process [GO:0010021]; starch biosynthetic process [GO:0019252]; starch catabolic process [GO:0005983]	chloroplast isoamylase complex [GO:0010368]; isoamylase complex [GO:0043033]	isoamylase activity [GO:0019156]	chloroplast isoamylase complex [GO:0010368]; isoamylase complex [GO:0043033]; isoamylase activity [GO:0019156]; amylopectin biosynthetic process [GO:0010021]; starch biosynthetic process [GO:0019252]; starch catabolic process [GO:0005983]	GO:0005983; GO:0010021; GO:0010368; GO:0019156; GO:0019252; GO:0043033	ENOG410IN7N;COG1523;
			TRINITY_DN21600_c0_g1_i2	TRINITY_DN21600_c0_g1	Os05t0393700-01	61	109	743	6.9	5	19155053	19157429	Similar to Isoamylase-type starch debranching enzyme ISO2	NA	NA	NA	NA	NA	NA
			TRINITY_DN2170_c0_g1_i1	TRINITY_DN2170_c0_g1	Os07t0287400-01	30	104	104	5.73e-24	7	11090524	11091253	Plant lipid transfer protein/seed storage/trypsin-alpha amylase inhibitor domain containing protein	Q8GVT9	systemic acquired resistance [GO:0009627]		fatty acid binding [GO:0005504]	fatty acid binding [GO:0005504]; systemic acquired resistance [GO:0009627]	GO:0005504; GO:0009627	ENOG410J2D8;ENOG410YXDY;
			TRINITY_DN2170_c0_g1_i2	TRINITY_DN2170_c0_g1	Os07t0287400-01	30	104	104	8.66e-24	7	11090524	11091253	Plant lipid transfer protein/seed storage/trypsin-alpha amylase inhibitor domain containing protein	Q8GVT9	systemic acquired resistance [GO:0009627]		fatty acid binding [GO:0005504]	fatty acid binding [GO:0005504]; systemic acquired resistance [GO:0009627]	GO:0005504; GO:0009627	ENOG410J2D8;ENOG410YXDY;
			TRINITY_DN2170_c0_g1_i3	TRINITY_DN2170_c0_g1	Os07t0287400-01	30	104	104	8.66e-24	7	11090524	11091253	Plant lipid transfer protein/seed storage/trypsin-alpha amylase inhibitor domain containing protein	Q8GVT9	systemic acquired resistance [GO:0009627]		fatty acid binding [GO:0005504]	fatty acid binding [GO:0005504]; systemic acquired resistance [GO:0009627]	GO:0005504; GO:0009627	ENOG410J2D8;ENOG410YXDY;
			TRINITY_DN23220_c0_g1_i1	TRINITY_DN23220_c0_g1	Os10t0465700-01	327	352	535	6.6	10	17180759	17183189	Similar to Beta-amylase PCT-BMYI (EC 3.2.1.2)	Q9AV88	polysaccharide catabolic process [GO:0000272]	chloroplast [GO:0009507]	amylopectin maltohydrolase activity [GO:0102229]; beta-amylase activity [GO:0016161]	chloroplast [GO:0009507]; amylopectin maltohydrolase activity [GO:0102229]; beta-amylase activity [GO:0016161]; polysaccharide catabolic process [GO:0000272]	GO:0000272; GO:0009507; GO:0016161; GO:0102229	ENOG410IE4H;ENOG410XRH5;
			TRINITY_DN23220_c0_g1_i2	TRINITY_DN23220_c0_g1	Os10t0465700-01	327	352	535	6.6	10	17180759	17183189	Similar to Beta-amylase PCT-BMYI (EC 3.2.1.2)	Q9AV88	polysaccharide catabolic process [GO:0000272]	chloroplast [GO:0009507]	amylopectin maltohydrolase activity [GO:0102229]; beta-amylase activity [GO:0016161]	chloroplast [GO:0009507]; amylopectin maltohydrolase activity [GO:0102229]; beta-amylase activity [GO:0016161]; polysaccharide catabolic process [GO:0000272]	GO:0000272; GO:0009507; GO:0016161; GO:0102229	ENOG410IE4H;ENOG410XRH5;
			TRINITY_DN23612_c0_g1_i1	TRINITY_DN23612_c0_g1	Os05t0393700-01	594	658	743	0.64	5	19155053	19157429	Similar to Isoamylase-type starch debranching enzyme ISO2	NA	NA	NA	NA	NA	NA
			TRINITY_DN2368_c0_g1_i1	TRINITY_DN2368_c0_g1	Os07t0222000-01	33	140	148	3.58e-20	7	6745692	6746344	Similar to Alpha-amylase/trypsin inhibitor (RBI) (RATI)	Q8GVI3			serine-type endopeptidase inhibitor activity [GO:0004867]	serine-type endopeptidase inhibitor activity [GO:0004867]	GO:0004867	ENOG410JT1U;ENOG411089M;
			TRINITY_DN2368_c0_g1_i2	TRINITY_DN2368_c0_g1	Os07t0222000-01	33	140	148	7.23e-20	7	6745692	6746344	Similar to Alpha-amylase/trypsin inhibitor (RBI) (RATI)	Q8GVI3			serine-type endopeptidase inhibitor activity [GO:0004867]	serine-type endopeptidase inhibitor activity [GO:0004867]	GO:0004867	ENOG410JT1U;ENOG411089M;
			TRINITY_DN2368_c0_g1_i3	TRINITY_DN2368_c0_g1	Os07t0222000-01	33	140	148	2.11e-20	7	6745692	6746344	Similar to Alpha-amylase/trypsin inhibitor (RBI) (RATI)	Q8GVI3			serine-type endopeptidase inhibitor activity [GO:0004867]	serine-type endopeptidase inhibitor activity [GO:0004867]	GO:0004867	ENOG410JT1U;ENOG411089M;
			TRINITY_DN2368_c0_g1_i4	TRINITY_DN2368_c0_g1	Os07t0222000-01	33	140	148	1.2e-19	7	6745692	6746344	Similar to Alpha-amylase/trypsin inhibitor (RBI) (RATI)	Q8GVI3			serine-type endopeptidase inhibitor activity [GO:0004867]	serine-type endopeptidase inhibitor activity [GO:0004867]	GO:0004867	ENOG410JT1U;ENOG411089M;
			TRINITY_DN24059_c0_g1_i1	TRINITY_DN24059_c0_g1	Os03t0351300-00	472	517	524	0.89	3	13162037	13163727	Similar to beta-amylase	Q10LG9	polysaccharide catabolic process [GO:0000272]		amylopectin maltohydrolase activity [GO:0102229]; beta-amylase activity [GO:0016161]	amylopectin maltohydrolase activity [GO:0102229]; beta-amylase activity [GO:0016161]; polysaccharide catabolic process [GO:0000272]	GO:0000272; GO:0016161; GO:0102229	ENOG410JXUP;ENOG41103N1;
			TRINITY_DN24059_c0_g1_i2	TRINITY_DN24059_c0_g1	Os03t0351300-00	472	517	524	1.7	3	13162037	13163727	Similar to beta-amylase	Q10LG9	polysaccharide catabolic process [GO:0000272]		amylopectin maltohydrolase activity [GO:0102229]; beta-amylase activity [GO:0016161]	amylopectin maltohydrolase activity [GO:0102229]; beta-amylase activity [GO:0016161]; polysaccharide catabolic process [GO:0000272]	GO:0000272; GO:0016161; GO:0102229	ENOG410JXUP;ENOG41103N1;
			TRINITY_DN24345_c0_g2_i2	TRINITY_DN24345_c0_g2	Os03t0141200-01	371	410	557	2	3	2272966	2276161	Similar to Beta-amylase PCT-BMYI (EC 3.2.1.2)	Q10RZ1	polysaccharide catabolic process [GO:0000272]	chloroplast [GO:0009507]	amylopectin maltohydrolase activity [GO:0102229]; beta-amylase activity [GO:0016161]	chloroplast [GO:0009507]; amylopectin maltohydrolase activity [GO:0102229]; beta-amylase activity [GO:0016161]; polysaccharide catabolic process [GO:0000272]	GO:0000272; GO:0009507; GO:0016161; GO:0102229	ENOG410IE4H;ENOG410XRH5;
			TRINITY_DN25221_c0_g1_i1	TRINITY_DN25221_c0_g1	Os07t0543100-00	319	685	686	0	7	21470797	21473327	Similar to Beta-amylase (EC 3.2.1.2)	A0A0P0X7C2	polysaccharide catabolic process [GO:0000272]		amylopectin maltohydrolase activity [GO:0102229]; beta-amylase activity [GO:0016161]	amylopectin maltohydrolase activity [GO:0102229]; beta-amylase activity [GO:0016161]; polysaccharide catabolic process [GO:0000272]	GO:0000272; GO:0016161; GO:0102229
			TRINITY_DN25221_c0_g1_i2	TRINITY_DN25221_c0_g1	Os07t0543100-00	173	685	686	0	7	21470797	21473327	Similar to Beta-amylase (EC 3.2.1.2)	A0A0P0X7C2	polysaccharide catabolic process [GO:0000272]		amylopectin maltohydrolase activity [GO:0102229]; beta-amylase activity [GO:0016161]	amylopectin maltohydrolase activity [GO:0102229]; beta-amylase activity [GO:0016161]; polysaccharide catabolic process [GO:0000272]	GO:0000272; GO:0016161; GO:0102229
			TRINITY_DN25221_c0_g1_i3	TRINITY_DN25221_c0_g1	Os07t0543100-00	173	617	686	0	7	21470797	21473327	Similar to Beta-amylase (EC 3.2.1.2)	A0A0P0X7C2	polysaccharide catabolic process [GO:0000272]		amylopectin maltohydrolase activity [GO:0102229]; beta-amylase activity [GO:0016161]	amylopectin maltohydrolase activity [GO:0102229]; beta-amylase activity [GO:0016161]; polysaccharide catabolic process [GO:0000272]	GO:0000272; GO:0016161; GO:0102229
			TRINITY_DN25221_c0_g1_i4	TRINITY_DN25221_c0_g1	Os07t0543100-00	143	617	686	0	7	21470797	21473327	Similar to Beta-amylase (EC 3.2.1.2)	A0A0P0X7C2	polysaccharide catabolic process [GO:0000272]		amylopectin maltohydrolase activity [GO:0102229]; beta-amylase activity [GO:0016161]	amylopectin maltohydrolase activity [GO:0102229]; beta-amylase activity [GO:0016161]; polysaccharide catabolic process [GO:0000272]	GO:0000272; GO:0016161; GO:0102229
			TRINITY_DN25221_c0_g1_i5	TRINITY_DN25221_c0_g1	Os07t0543100-00	143	685	686	0	7	21470797	21473327	Similar to Beta-amylase (EC 3.2.1.2)	A0A0P0X7C2	polysaccharide catabolic process [GO:0000272]		amylopectin maltohydrolase activity [GO:0102229]; beta-amylase activity [GO:0016161]	amylopectin maltohydrolase activity [GO:0102229]; beta-amylase activity [GO:0016161]; polysaccharide catabolic process [GO:0000272]	GO:0000272; GO:0016161; GO:0102229
			TRINITY_DN25856_c2_g1_i1	TRINITY_DN25856_c2_g1	Os02t0765600-01	194	224	434	0.47	2	32248329	32250174	Alpha-amylase glycoprotein, Degradation of starch granul	Q0DXA4	carbohydrate metabolic process [GO:0005975]		alpha-amylase activity [GO:0004556]; alpha-amylase activity (releasing maltohexaose) [GO:0103025]; calcium ion binding [GO:0005509]	alpha-amylase activity [GO:0004556]; alpha-amylase activity (releasing maltohexaose) [GO:0103025]; calcium ion binding [GO:0005509]; carbohydrate metabolic process [GO:0005975]	GO:0004556; GO:0005509; GO:0005975; GO:0103025	KOG0471;COG0366;
			TRINITY_DN26099_c0_g1_i2	TRINITY_DN26099_c0_g1	Os10t0465700-01	360	383	535	4.8	10	17180759	17183189	Similar to Beta-amylase PCT-BMYI (EC 3.2.1.2)	Q9AV88	polysaccharide catabolic process [GO:0000272]	chloroplast [GO:0009507]	amylopectin maltohydrolase activity [GO:0102229]; beta-amylase activity [GO:0016161]	chloroplast [GO:0009507]; amylopectin maltohydrolase activity [GO:0102229]; beta-amylase activity [GO:0016161]; polysaccharide catabolic process [GO:0000272]	GO:0000272; GO:0009507; GO:0016161; GO:0102229	ENOG410IE4H;ENOG410XRH5;
			TRINITY_DN26122_c0_g1_i1	TRINITY_DN26122_c0_g1	Os07t0495900-01	5	46	1121	7.3	7	18555542	18565027	Similar to low-level beta-amylase 1	Q0D6B1	nuclear-transcribed mRNA catabolic process, nonsense-mediated decay [GO:0000184]	cytoplasm [GO:0005737]	ATP binding [GO:0005524]; DNA binding [GO:0003677]; RNA binding [GO:0003723]; RNA helicase activity [GO:0003724]; zinc ion binding [GO:0008270]	cytoplasm [GO:0005737]; ATP binding [GO:0005524]; DNA binding [GO:0003677]; RNA binding [GO:0003723]; RNA helicase activity [GO:0003724]; zinc ion binding [GO:0008270]; nuclear-transcribed mRNA catabolic process, nonsense-mediated decay [GO:0000184]	GO:0000184; GO:0003677; GO:0003723; GO:0003724; GO:0005524; GO:0005737; GO:0008270	KOG1802;COG1112;
			TRINITY_DN26539_c0_g1_i1	TRINITY_DN26539_c0_g1	Os09t0469400-01	17	52	339	0.002	9	17857352	17868668	Similar to isoamylase-type starch debranching enzyme ISO3	NA	NA	NA	NA	NA	NA
			TRINITY_DN26612_c0_g2_i1	TRINITY_DN26612_c0_g2	Os04t0526600-01	75	118	200	1.1	4	26323989	26324804	Similar to Alpha-amylase/subtilisin inhibitor (RASI)	P29421			alpha-amylase inhibitor activity [GO:0015066]; serine-type endopeptidase inhibitor activity [GO:0004867]	alpha-amylase inhibitor activity [GO:0015066]; serine-type endopeptidase inhibitor activity [GO:0004867]	GO:0004867; GO:0015066	ENOG410IWBP;ENOG410YHN1;
			TRINITY_DN26746_c0_g1_i2	TRINITY_DN26746_c0_g1	Os08t0473900-03	93	129	356	0.52	8	23341357	23343240	Alpha-amylase isozyme 3D precursor (EC 3.2.1.1) (1,4-alpha-D-glucan glucanohydrolase)	Q5QLB1	carbohydrate metabolic process [GO:0005975]		alpha-amylase activity [GO:0004556]; alpha-amylase activity (releasing maltohexaose) [GO:0103025]; cation binding [GO:0043169]	alpha-amylase activity [GO:0004556]; alpha-amylase activity (releasing maltohexaose) [GO:0103025]; cation binding [GO:0043169]; carbohydrate metabolic process [GO:0005975]	GO:0004556; GO:0005975; GO:0043169; GO:0103025	KOG0471;COG0366;
			TRINITY_DN27235_c0_g1_i1	TRINITY_DN27235_c0_g1	Os07t0495900-01	406	432	1121	0.092	7	18555542	18565027	Similar to low-level beta-amylase 1	Q0D6B1	nuclear-transcribed mRNA catabolic process, nonsense-mediated decay [GO:0000184]	cytoplasm [GO:0005737]	ATP binding [GO:0005524]; DNA binding [GO:0003677]; RNA binding [GO:0003723]; RNA helicase activity [GO:0003724]; zinc ion binding [GO:0008270]	cytoplasm [GO:0005737]; ATP binding [GO:0005524]; DNA binding [GO:0003677]; RNA binding [GO:0003723]; RNA helicase activity [GO:0003724]; zinc ion binding [GO:0008270]; nuclear-transcribed mRNA catabolic process, nonsense-mediated decay [GO:0000184]	GO:0000184; GO:0003677; GO:0003723; GO:0003724; GO:0005524; GO:0005737; GO:0008270	KOG1802;COG1112;
			TRINITY_DN27386_c0_g1_i1	TRINITY_DN27386_c0_g1	Os10t0465700-01	72	91	535	3.85e-05	10	17180759	17183189	Similar to Beta-amylase PCT-BMYI (EC 3.2.1.2)	Q9AV88	polysaccharide catabolic process [GO:0000272]	chloroplast [GO:0009507]	amylopectin maltohydrolase activity [GO:0102229]; beta-amylase activity [GO:0016161]	chloroplast [GO:0009507]; amylopectin maltohydrolase activity [GO:0102229]; beta-amylase activity [GO:0016161]; polysaccharide catabolic process [GO:0000272]	GO:0000272; GO:0009507; GO:0016161; GO:0102229	ENOG410IE4H;ENOG410XRH5;
			TRINITY_DN27526_c0_g2_i1	TRINITY_DN27526_c0_g2	Os10t0193500-01	56	82	184	1.5	10	6497068	6510300	Plant lipid transfer protein/seed storage/trypsin-alpha amylase inhibitor domain containing protein	Q7G4J0
			TRINITY_DN27526_c0_g2_i3	TRINITY_DN27526_c0_g2	Os10t0193500-01	56	82	184	1.5	10	6497068	6510300	Plant lipid transfer protein/seed storage/trypsin-alpha amylase inhibitor domain containing protein	Q7G4J0
			TRINITY_DN284_c0_g1_i1	TRINITY_DN284_c0_g1	Os03t0141200-01	293	526	557	1.18e-118	3	2272966	2276161	Similar to Beta-amylase PCT-BMYI (EC 3.2.1.2)	Q10RZ1	polysaccharide catabolic process [GO:0000272]	chloroplast [GO:0009507]	amylopectin maltohydrolase activity [GO:0102229]; beta-amylase activity [GO:0016161]	chloroplast [GO:0009507]; amylopectin maltohydrolase activity [GO:0102229]; beta-amylase activity [GO:0016161]; polysaccharide catabolic process [GO:0000272]	GO:0000272; GO:0009507; GO:0016161; GO:0102229	ENOG410IE4H;ENOG410XRH5;
			TRINITY_DN284_c0_g1_i11	TRINITY_DN284_c0_g1	Os03t0351300-00	1	520	524	3.1e-173	3	13162037	13163727	Similar to beta-amylase	Q10LG9	polysaccharide catabolic process [GO:0000272]		amylopectin maltohydrolase activity [GO:0102229]; beta-amylase activity [GO:0016161]	amylopectin maltohydrolase activity [GO:0102229]; beta-amylase activity [GO:0016161]; polysaccharide catabolic process [GO:0000272]	GO:0000272; GO:0016161; GO:0102229	ENOG410JXUP;ENOG41103N1;
			TRINITY_DN284_c0_g1_i2	TRINITY_DN284_c0_g1	Os10t0465700-01	73	408	535	0	10	17180759	17183189	Similar to Beta-amylase PCT-BMYI (EC 3.2.1.2)	Q9AV88	polysaccharide catabolic process [GO:0000272]	chloroplast [GO:0009507]	amylopectin maltohydrolase activity [GO:0102229]; beta-amylase activity [GO:0016161]	chloroplast [GO:0009507]; amylopectin maltohydrolase activity [GO:0102229]; beta-amylase activity [GO:0016161]; polysaccharide catabolic process [GO:0000272]	GO:0000272; GO:0009507; GO:0016161; GO:0102229	ENOG410IE4H;ENOG410XRH5;
			TRINITY_DN284_c0_g1_i6	TRINITY_DN284_c0_g1	Os03t0141200-01	183	526	557	1.54e-141	3	2272966	2276161	Similar to Beta-amylase PCT-BMYI (EC 3.2.1.2)	Q10RZ1	polysaccharide catabolic process [GO:0000272]	chloroplast [GO:0009507]	amylopectin maltohydrolase activity [GO:0102229]; beta-amylase activity [GO:0016161]	chloroplast [GO:0009507]; amylopectin maltohydrolase activity [GO:0102229]; beta-amylase activity [GO:0016161]; polysaccharide catabolic process [GO:0000272]	GO:0000272; GO:0009507; GO:0016161; GO:0102229	ENOG410IE4H;ENOG410XRH5;
			TRINITY_DN284_c0_g1_i8	TRINITY_DN284_c0_g1	Os03t0141200-01	93	526	557	0	3	2272966	2276161	Similar to Beta-amylase PCT-BMYI (EC 3.2.1.2)	Q10RZ1	polysaccharide catabolic process [GO:0000272]	chloroplast [GO:0009507]	amylopectin maltohydrolase activity [GO:0102229]; beta-amylase activity [GO:0016161]	chloroplast [GO:0009507]; amylopectin maltohydrolase activity [GO:0102229]; beta-amylase activity [GO:0016161]; polysaccharide catabolic process [GO:0000272]	GO:0000272; GO:0009507; GO:0016161; GO:0102229	ENOG410IE4H;ENOG410XRH5;
			TRINITY_DN284_c0_g2_i1	TRINITY_DN284_c0_g2	Os03t0141200-01	293	557	557	0	3	2272966	2276161	Similar to Beta-amylase PCT-BMYI (EC 3.2.1.2)	Q10RZ1	polysaccharide catabolic process [GO:0000272]	chloroplast [GO:0009507]	amylopectin maltohydrolase activity [GO:0102229]; beta-amylase activity [GO:0016161]	chloroplast [GO:0009507]; amylopectin maltohydrolase activity [GO:0102229]; beta-amylase activity [GO:0016161]; polysaccharide catabolic process [GO:0000272]	GO:0000272; GO:0009507; GO:0016161; GO:0102229	ENOG410IE4H;ENOG410XRH5;
			TRINITY_DN284_c0_g2_i2	TRINITY_DN284_c0_g2	Os03t0141200-01	293	557	557	0	3	2272966	2276161	Similar to Beta-amylase PCT-BMYI (EC 3.2.1.2)	Q10RZ1	polysaccharide catabolic process [GO:0000272]	chloroplast [GO:0009507]	amylopectin maltohydrolase activity [GO:0102229]; beta-amylase activity [GO:0016161]	chloroplast [GO:0009507]; amylopectin maltohydrolase activity [GO:0102229]; beta-amylase activity [GO:0016161]; polysaccharide catabolic process [GO:0000272]	GO:0000272; GO:0009507; GO:0016161; GO:0102229	ENOG410IE4H;ENOG410XRH5;
			TRINITY_DN284_c0_g2_i3	TRINITY_DN284_c0_g2	Os03t0141200-01	176	557	557	0	3	2272966	2276161	Similar to Beta-amylase PCT-BMYI (EC 3.2.1.2)	Q10RZ1	polysaccharide catabolic process [GO:0000272]	chloroplast [GO:0009507]	amylopectin maltohydrolase activity [GO:0102229]; beta-amylase activity [GO:0016161]	chloroplast [GO:0009507]; amylopectin maltohydrolase activity [GO:0102229]; beta-amylase activity [GO:0016161]; polysaccharide catabolic process [GO:0000272]	GO:0000272; GO:0009507; GO:0016161; GO:0102229	ENOG410IE4H;ENOG410XRH5;
			TRINITY_DN284_c0_g2_i4	TRINITY_DN284_c0_g2	Os03t0141200-01	46	557	557	0	3	2272966	2276161	Similar to Beta-amylase PCT-BMYI (EC 3.2.1.2)	Q10RZ1	polysaccharide catabolic process [GO:0000272]	chloroplast [GO:0009507]	amylopectin maltohydrolase activity [GO:0102229]; beta-amylase activity [GO:0016161]	chloroplast [GO:0009507]; amylopectin maltohydrolase activity [GO:0102229]; beta-amylase activity [GO:0016161]; polysaccharide catabolic process [GO:0000272]	GO:0000272; GO:0009507; GO:0016161; GO:0102229	ENOG410IE4H;ENOG410XRH5;
			TRINITY_DN2941_c0_g1_i1	TRINITY_DN2941_c0_g1	Os06t0713800-01	20	339	445	1.4e-89	6	30262971	30266841	Alpha-amylase isozyme 2A precursor (EC 3.2.1.1) (1,4-alpha-D-glucan glucanohydrolase)	Q0D9J1	carbohydrate metabolic process [GO:0005975]		alpha-amylase activity [GO:0004556]; alpha-amylase activity (releasing maltohexaose) [GO:0103025]; calcium ion binding [GO:0005509]	alpha-amylase activity [GO:0004556]; alpha-amylase activity (releasing maltohexaose) [GO:0103025]; calcium ion binding [GO:0005509]; carbohydrate metabolic process [GO:0005975]	GO:0004556; GO:0005509; GO:0005975; GO:0103025	KOG0471;COG0366;
			TRINITY_DN2941_c0_g1_i2	TRINITY_DN2941_c0_g1	Os06t0713800-01	20	427	445	3.42e-121	6	30262971	30266841	Alpha-amylase isozyme 2A precursor (EC 3.2.1.1) (1,4-alpha-D-glucan glucanohydrolase)	Q0D9J1	carbohydrate metabolic process [GO:0005975]		alpha-amylase activity [GO:0004556]; alpha-amylase activity (releasing maltohexaose) [GO:0103025]; calcium ion binding [GO:0005509]	alpha-amylase activity [GO:0004556]; alpha-amylase activity (releasing maltohexaose) [GO:0103025]; calcium ion binding [GO:0005509]; carbohydrate metabolic process [GO:0005975]	GO:0004556; GO:0005509; GO:0005975; GO:0103025	KOG0471;COG0366;
			TRINITY_DN2941_c0_g1_i4	TRINITY_DN2941_c0_g1	Os06t0713800-01	259	319	445	2.22e-13	6	30262971	30266841	Alpha-amylase isozyme 2A precursor (EC 3.2.1.1) (1,4-alpha-D-glucan glucanohydrolase)	Q0D9J1	carbohydrate metabolic process [GO:0005975]		alpha-amylase activity [GO:0004556]; alpha-amylase activity (releasing maltohexaose) [GO:0103025]; calcium ion binding [GO:0005509]	alpha-amylase activity [GO:0004556]; alpha-amylase activity (releasing maltohexaose) [GO:0103025]; calcium ion binding [GO:0005509]; carbohydrate metabolic process [GO:0005975]	GO:0004556; GO:0005509; GO:0005975; GO:0103025	KOG0471;COG0366;
			TRINITY_DN2941_c0_g1_i5	TRINITY_DN2941_c0_g1	Os06t0713800-01	259	427	445	9.97e-48	6	30262971	30266841	Alpha-amylase isozyme 2A precursor (EC 3.2.1.1) (1,4-alpha-D-glucan glucanohydrolase)	Q0D9J1	carbohydrate metabolic process [GO:0005975]		alpha-amylase activity [GO:0004556]; alpha-amylase activity (releasing maltohexaose) [GO:0103025]; calcium ion binding [GO:0005509]	alpha-amylase activity [GO:0004556]; alpha-amylase activity (releasing maltohexaose) [GO:0103025]; calcium ion binding [GO:0005509]; carbohydrate metabolic process [GO:0005975]	GO:0004556; GO:0005509; GO:0005975; GO:0103025	KOG0471;COG0366;
			TRINITY_DN2941_c0_g1_i7	TRINITY_DN2941_c0_g1	Os06t0713800-01	20	427	445	4.63e-113	6	30262971	30266841	Alpha-amylase isozyme 2A precursor (EC 3.2.1.1) (1,4-alpha-D-glucan glucanohydrolase)	Q0D9J1	carbohydrate metabolic process [GO:0005975]		alpha-amylase activity [GO:0004556]; alpha-amylase activity (releasing maltohexaose) [GO:0103025]; calcium ion binding [GO:0005509]	alpha-amylase activity [GO:0004556]; alpha-amylase activity (releasing maltohexaose) [GO:0103025]; calcium ion binding [GO:0005509]; carbohydrate metabolic process [GO:0005975]	GO:0004556; GO:0005509; GO:0005975; GO:0103025	KOG0471;COG0366;
			TRINITY_DN29495_c0_g2_i1	TRINITY_DN29495_c0_g2	Os05t0393700-01	255	304	743	6.6	5	19155053	19157429	Similar to Isoamylase-type starch debranching enzyme ISO2	NA	NA	NA	NA	NA	NA
			TRINITY_DN29575_c0_g1_i1	TRINITY_DN29575_c0_g1	Os03t0357500-01	211	264	264	7.02e-30	3	13833495	13834606	Plant lipid transfer protein/seed storage/trypsin-alpha amylase inhibitor domain containing protein	Q10L62						ENOG410J2RE;ENOG410ZGQQ;
			TRINITY_DN30927_c0_g1_i1	TRINITY_DN30927_c0_g1	Os08t0520900-01	527	544	803	0.000758	8	25893657	25900576	Starch-debranching enzyme, Isoamylase 1, Amylopectin biosynthesis, Starch biosynthesi	D0TZF0	amylopectin biosynthetic process [GO:0010021]; starch biosynthetic process [GO:0019252]; starch catabolic process [GO:0005983]	chloroplast isoamylase complex [GO:0010368]; isoamylase complex [GO:0043033]	isoamylase activity [GO:0019156]	chloroplast isoamylase complex [GO:0010368]; isoamylase complex [GO:0043033]; isoamylase activity [GO:0019156]; amylopectin biosynthetic process [GO:0010021]; starch biosynthetic process [GO:0019252]; starch catabolic process [GO:0005983]	GO:0005983; GO:0010021; GO:0010368; GO:0019156; GO:0019252; GO:0043033	ENOG410IN7N;COG1523;
			TRINITY_DN31833_c0_g1_i2	TRINITY_DN31833_c0_g1	Os08t0532800-03	100	141	178	0.21	8	26554192	26557021	Plant lipid transfer protein/seed storage/trypsin-alpha amylase inhibitor domain containing protein	Q6YZD3						ENOG410J072;ENOG410YMSF;
			TRINITY_DN32062_c0_g1_i1	TRINITY_DN32062_c0_g1	Os07t0495900-01	1	806	1121	0	7	18555542	18565027	Similar to low-level beta-amylase 1	Q0D6B1	nuclear-transcribed mRNA catabolic process, nonsense-mediated decay [GO:0000184]	cytoplasm [GO:0005737]	ATP binding [GO:0005524]; DNA binding [GO:0003677]; RNA binding [GO:0003723]; RNA helicase activity [GO:0003724]; zinc ion binding [GO:0008270]	cytoplasm [GO:0005737]; ATP binding [GO:0005524]; DNA binding [GO:0003677]; RNA binding [GO:0003723]; RNA helicase activity [GO:0003724]; zinc ion binding [GO:0008270]; nuclear-transcribed mRNA catabolic process, nonsense-mediated decay [GO:0000184]	GO:0000184; GO:0003677; GO:0003723; GO:0003724; GO:0005524; GO:0005737; GO:0008270	KOG1802;COG1112;
			TRINITY_DN32101_c0_g1_i1	TRINITY_DN32101_c0_g1	Os06t0713800-01	104	136	445	1.4	6	30262971	30266841	Alpha-amylase isozyme 2A precursor (EC 3.2.1.1) (1,4-alpha-D-glucan glucanohydrolase)	Q0D9J1	carbohydrate metabolic process [GO:0005975]		alpha-amylase activity [GO:0004556]; alpha-amylase activity (releasing maltohexaose) [GO:0103025]; calcium ion binding [GO:0005509]	alpha-amylase activity [GO:0004556]; alpha-amylase activity (releasing maltohexaose) [GO:0103025]; calcium ion binding [GO:0005509]; carbohydrate metabolic process [GO:0005975]	GO:0004556; GO:0005509; GO:0005975; GO:0103025	KOG0471;COG0366;
			TRINITY_DN32709_c0_g1_i1	TRINITY_DN32709_c0_g1	Os03t0141200-01	275	311	557	2.43e-12	3	2272966	2276161	Similar to Beta-amylase PCT-BMYI (EC 3.2.1.2)	Q10RZ1	polysaccharide catabolic process [GO:0000272]	chloroplast [GO:0009507]	amylopectin maltohydrolase activity [GO:0102229]; beta-amylase activity [GO:0016161]	chloroplast [GO:0009507]; amylopectin maltohydrolase activity [GO:0102229]; beta-amylase activity [GO:0016161]; polysaccharide catabolic process [GO:0000272]	GO:0000272; GO:0009507; GO:0016161; GO:0102229	ENOG410IE4H;ENOG410XRH5;
			TRINITY_DN33287_c0_g1_i1	TRINITY_DN33287_c0_g1	Os08t0248800-01	5	27	363	0.12	8	9071719	9075883	Similar to Aspartate carbamoyltransferase 3, chloroplast precursor (EC 2.1.3.2) (Aspartate transcarbamylase 3) (ATCase 3)	Q9LD61	'de novo' pyrimidine nucleobase biosynthetic process [GO:0006207]; 'de novo' UMP biosynthetic process [GO:0044205]; cellular amino acid metabolic process [GO:0006520]; cellular response to phosphate starvation [GO:0016036]; nitrogen compound metabolic process [GO:0006807]	chloroplast stroma [GO:0009570]; cytoplasm [GO:0005737]; cytosol [GO:0005829]	amino acid binding [GO:0016597]; aspartate carbamoyltransferase activity [GO:0004070]	chloroplast stroma [GO:0009570]; cytoplasm [GO:0005737]; cytosol [GO:0005829]; amino acid binding [GO:0016597]; aspartate carbamoyltransferase activity [GO:0004070]; 'de novo' pyrimidine nucleobase biosynthetic process [GO:0006207]; 'de novo' UMP biosynthetic process [GO:0044205]; cellular amino acid metabolic process [GO:0006520]; cellular response to phosphate starvation [GO:0016036]; nitrogen …	GO:0004070; GO:0005737; GO:0005829; GO:0006207; GO:0006520; GO:0006807; GO:0009570; GO:0016036; GO:0016597; GO:0044205	ENOG410IUMU;COG0540;
			TRINITY_DN34817_c0_g1_i1	TRINITY_DN34817_c0_g1	Os08t0248800-01	195	360	363	6.01e-42	8	9071719	9075883	Similar to Aspartate carbamoyltransferase 3, chloroplast precursor (EC 2.1.3.2) (Aspartate transcarbamylase 3) (ATCase 3)	Q9LD61	'de novo' pyrimidine nucleobase biosynthetic process [GO:0006207]; 'de novo' UMP biosynthetic process [GO:0044205]; cellular amino acid metabolic process [GO:0006520]; cellular response to phosphate starvation [GO:0016036]; nitrogen compound metabolic process [GO:0006807]	chloroplast stroma [GO:0009570]; cytoplasm [GO:0005737]; cytosol [GO:0005829]	amino acid binding [GO:0016597]; aspartate carbamoyltransferase activity [GO:0004070]	chloroplast stroma [GO:0009570]; cytoplasm [GO:0005737]; cytosol [GO:0005829]; amino acid binding [GO:0016597]; aspartate carbamoyltransferase activity [GO:0004070]; 'de novo' pyrimidine nucleobase biosynthetic process [GO:0006207]; 'de novo' UMP biosynthetic process [GO:0044205]; cellular amino acid metabolic process [GO:0006520]; cellular response to phosphate starvation [GO:0016036]; nitrogen …	GO:0004070; GO:0005737; GO:0005829; GO:0006207; GO:0006520; GO:0006807; GO:0009570; GO:0016036; GO:0016597; GO:0044205	ENOG410IUMU;COG0540;
			TRINITY_DN35023_c1_g1_i1	TRINITY_DN35023_c1_g1	Os11t0284600-00	157	197	343	6.3	11	10207222	10209022	Glucoamylase, putatuve domain containing protein	A0A0P0Y151
			TRINITY_DN35532_c3_g1_i1	TRINITY_DN35532_c3_g1	Os12t0504900-00	32	78	164	0.17	12	19332572	19333201	Glucoamylase, putatuve domain containing protein	A0A0N7KU31
			TRINITY_DN3608_c2_g1_i2	TRINITY_DN3608_c2_g1	Os01t0914300-01	34	84	103	3.4	1	39839621	39840442	Plant lipid transfer protein/seed storage/trypsin-alpha amylase inhibitor domain containing protein	Q0JGN6	systemic acquired resistance [GO:0009627]		fatty acid binding [GO:0005504]	fatty acid binding [GO:0005504]; systemic acquired resistance [GO:0009627]	GO:0005504; GO:0009627	ENOG410JISJ;ENOG410ZCAM;
			TRINITY_DN36547_c0_g1_i3	TRINITY_DN36547_c0_g1	Os06t0713800-01	203	240	445	8.9	6	30262971	30266841	Alpha-amylase isozyme 2A precursor (EC 3.2.1.1) (1,4-alpha-D-glucan glucanohydrolase)	Q0D9J1	carbohydrate metabolic process [GO:0005975]		alpha-amylase activity [GO:0004556]; alpha-amylase activity (releasing maltohexaose) [GO:0103025]; calcium ion binding [GO:0005509]	alpha-amylase activity [GO:0004556]; alpha-amylase activity (releasing maltohexaose) [GO:0103025]; calcium ion binding [GO:0005509]; carbohydrate metabolic process [GO:0005975]	GO:0004556; GO:0005509; GO:0005975; GO:0103025	KOG0471;COG0366;
			TRINITY_DN3676_c0_g1_i11	TRINITY_DN3676_c0_g1	Os10t0465700-01	479	494	535	1.1	10	17180759	17183189	Similar to Beta-amylase PCT-BMYI (EC 3.2.1.2)	Q9AV88	polysaccharide catabolic process [GO:0000272]	chloroplast [GO:0009507]	amylopectin maltohydrolase activity [GO:0102229]; beta-amylase activity [GO:0016161]	chloroplast [GO:0009507]; amylopectin maltohydrolase activity [GO:0102229]; beta-amylase activity [GO:0016161]; polysaccharide catabolic process [GO:0000272]	GO:0000272; GO:0009507; GO:0016161; GO:0102229	ENOG410IE4H;ENOG410XRH5;
			TRINITY_DN37182_c0_g3_i1	TRINITY_DN37182_c0_g3	Os05t0393700-01	267	292	743	0.087	5	19155053	19157429	Similar to Isoamylase-type starch debranching enzyme ISO2	NA	NA	NA	NA	NA	NA
			TRINITY_DN37286_c0_g1_i1	TRINITY_DN37286_c0_g1	Os07t0543100-00	46	65	686	1.3	7	21470797	21473327	Similar to Beta-amylase (EC 3.2.1.2)	A0A0P0X7C2	polysaccharide catabolic process [GO:0000272]		amylopectin maltohydrolase activity [GO:0102229]; beta-amylase activity [GO:0016161]	amylopectin maltohydrolase activity [GO:0102229]; beta-amylase activity [GO:0016161]; polysaccharide catabolic process [GO:0000272]	GO:0000272; GO:0016161; GO:0102229
			TRINITY_DN37464_c6_g1_i1	TRINITY_DN37464_c6_g1	Os03t0141200-01	456	516	557	2.3	3	2272966	2276161	Similar to Beta-amylase PCT-BMYI (EC 3.2.1.2)	Q10RZ1	polysaccharide catabolic process [GO:0000272]	chloroplast [GO:0009507]	amylopectin maltohydrolase activity [GO:0102229]; beta-amylase activity [GO:0016161]	chloroplast [GO:0009507]; amylopectin maltohydrolase activity [GO:0102229]; beta-amylase activity [GO:0016161]; polysaccharide catabolic process [GO:0000272]	GO:0000272; GO:0009507; GO:0016161; GO:0102229	ENOG410IE4H;ENOG410XRH5;
			TRINITY_DN3756_c0_g1_i1	TRINITY_DN3756_c0_g1	Os07t0495900-02	153	504	948	0	7	18557071	18565198	Similar to low-level beta-amylase 1	A0A0P0X6Q1			ATP binding [GO:0005524]; DNA binding [GO:0003677]; hydrolase activity [GO:0016787]	ATP binding [GO:0005524]; DNA binding [GO:0003677]; hydrolase activity [GO:0016787]	GO:0003677; GO:0005524; GO:0016787
			TRINITY_DN3756_c0_g1_i10	TRINITY_DN3756_c0_g1	Os07t0495900-02	609	671	948	1e-29	7	18557071	18565198	Similar to low-level beta-amylase 1	A0A0P0X6Q1			ATP binding [GO:0005524]; DNA binding [GO:0003677]; hydrolase activity [GO:0016787]	ATP binding [GO:0005524]; DNA binding [GO:0003677]; hydrolase activity [GO:0016787]	GO:0003677; GO:0005524; GO:0016787
			TRINITY_DN3756_c0_g1_i11	TRINITY_DN3756_c0_g1	Os07t0495900-01	3	588	1121	0	7	18555542	18565027	Similar to low-level beta-amylase 1	Q0D6B1	nuclear-transcribed mRNA catabolic process, nonsense-mediated decay [GO:0000184]	cytoplasm [GO:0005737]	ATP binding [GO:0005524]; DNA binding [GO:0003677]; RNA binding [GO:0003723]; RNA helicase activity [GO:0003724]; zinc ion binding [GO:0008270]	cytoplasm [GO:0005737]; ATP binding [GO:0005524]; DNA binding [GO:0003677]; RNA binding [GO:0003723]; RNA helicase activity [GO:0003724]; zinc ion binding [GO:0008270]; nuclear-transcribed mRNA catabolic process, nonsense-mediated decay [GO:0000184]	GO:0000184; GO:0003677; GO:0003723; GO:0003724; GO:0005524; GO:0005737; GO:0008270	KOG1802;COG1112;
			TRINITY_DN3756_c0_g1_i14	TRINITY_DN3756_c0_g1	Os07t0495900-01	3	145	1121	9.65e-80	7	18555542	18565027	Similar to low-level beta-amylase 1	Q0D6B1	nuclear-transcribed mRNA catabolic process, nonsense-mediated decay [GO:0000184]	cytoplasm [GO:0005737]	ATP binding [GO:0005524]; DNA binding [GO:0003677]; RNA binding [GO:0003723]; RNA helicase activity [GO:0003724]; zinc ion binding [GO:0008270]	cytoplasm [GO:0005737]; ATP binding [GO:0005524]; DNA binding [GO:0003677]; RNA binding [GO:0003723]; RNA helicase activity [GO:0003724]; zinc ion binding [GO:0008270]; nuclear-transcribed mRNA catabolic process, nonsense-mediated decay [GO:0000184]	GO:0000184; GO:0003677; GO:0003723; GO:0003724; GO:0005524; GO:0005737; GO:0008270	KOG1802;COG1112;
			TRINITY_DN3756_c0_g1_i15	TRINITY_DN3756_c0_g1	Os07t0495900-01	3	969	1121	0	7	18555542	18565027	Similar to low-level beta-amylase 1	Q0D6B1	nuclear-transcribed mRNA catabolic process, nonsense-mediated decay [GO:0000184]	cytoplasm [GO:0005737]	ATP binding [GO:0005524]; DNA binding [GO:0003677]; RNA binding [GO:0003723]; RNA helicase activity [GO:0003724]; zinc ion binding [GO:0008270]	cytoplasm [GO:0005737]; ATP binding [GO:0005524]; DNA binding [GO:0003677]; RNA binding [GO:0003723]; RNA helicase activity [GO:0003724]; zinc ion binding [GO:0008270]; nuclear-transcribed mRNA catabolic process, nonsense-mediated decay [GO:0000184]	GO:0000184; GO:0003677; GO:0003723; GO:0003724; GO:0005524; GO:0005737; GO:0008270	KOG1802;COG1112;
			TRINITY_DN3756_c0_g1_i16	TRINITY_DN3756_c0_g1	Os07t0495900-02	413	795	948	0	7	18557071	18565198	Similar to low-level beta-amylase 1	A0A0P0X6Q1			ATP binding [GO:0005524]; DNA binding [GO:0003677]; hydrolase activity [GO:0016787]	ATP binding [GO:0005524]; DNA binding [GO:0003677]; hydrolase activity [GO:0016787]	GO:0003677; GO:0005524; GO:0016787
			TRINITY_DN3756_c0_g1_i3	TRINITY_DN3756_c0_g1	Os07t0495900-01	3	325	1121	0	7	18555542	18565027	Similar to low-level beta-amylase 1	Q0D6B1	nuclear-transcribed mRNA catabolic process, nonsense-mediated decay [GO:0000184]	cytoplasm [GO:0005737]	ATP binding [GO:0005524]; DNA binding [GO:0003677]; RNA binding [GO:0003723]; RNA helicase activity [GO:0003724]; zinc ion binding [GO:0008270]	cytoplasm [GO:0005737]; ATP binding [GO:0005524]; DNA binding [GO:0003677]; RNA binding [GO:0003723]; RNA helicase activity [GO:0003724]; zinc ion binding [GO:0008270]; nuclear-transcribed mRNA catabolic process, nonsense-mediated decay [GO:0000184]	GO:0000184; GO:0003677; GO:0003723; GO:0003724; GO:0005524; GO:0005737; GO:0008270	KOG1802;COG1112;
			TRINITY_DN3756_c0_g1_i4	TRINITY_DN3756_c0_g1	Os07t0495900-01	3	1111	1121	0	7	18555542	18565027	Similar to low-level beta-amylase 1	Q0D6B1	nuclear-transcribed mRNA catabolic process, nonsense-mediated decay [GO:0000184]	cytoplasm [GO:0005737]	ATP binding [GO:0005524]; DNA binding [GO:0003677]; RNA binding [GO:0003723]; RNA helicase activity [GO:0003724]; zinc ion binding [GO:0008270]	cytoplasm [GO:0005737]; ATP binding [GO:0005524]; DNA binding [GO:0003677]; RNA binding [GO:0003723]; RNA helicase activity [GO:0003724]; zinc ion binding [GO:0008270]; nuclear-transcribed mRNA catabolic process, nonsense-mediated decay [GO:0000184]	GO:0000184; GO:0003677; GO:0003723; GO:0003724; GO:0005524; GO:0005737; GO:0008270	KOG1802;COG1112;
			TRINITY_DN3756_c0_g1_i6	TRINITY_DN3756_c0_g1	Os07t0495900-02	153	938	948	0	7	18557071	18565198	Similar to low-level beta-amylase 1	A0A0P0X6Q1			ATP binding [GO:0005524]; DNA binding [GO:0003677]; hydrolase activity [GO:0016787]	ATP binding [GO:0005524]; DNA binding [GO:0003677]; hydrolase activity [GO:0016787]	GO:0003677; GO:0005524; GO:0016787
			TRINITY_DN3756_c0_g1_i9	TRINITY_DN3756_c0_g1	Os07t0495900-02	153	795	948	0	7	18557071	18565198	Similar to low-level beta-amylase 1	A0A0P0X6Q1			ATP binding [GO:0005524]; DNA binding [GO:0003677]; hydrolase activity [GO:0016787]	ATP binding [GO:0005524]; DNA binding [GO:0003677]; hydrolase activity [GO:0016787]	GO:0003677; GO:0005524; GO:0016787
			TRINITY_DN37671_c0_g1_i1	TRINITY_DN37671_c0_g1	Os01t0914300-01	33	51	103	1.9	1	39839621	39840442	Plant lipid transfer protein/seed storage/trypsin-alpha amylase inhibitor domain containing protein	Q0JGN6	systemic acquired resistance [GO:0009627]		fatty acid binding [GO:0005504]	fatty acid binding [GO:0005504]; systemic acquired resistance [GO:0009627]	GO:0005504; GO:0009627	ENOG410JISJ;ENOG410ZCAM;
			TRINITY_DN37724_c0_g1_i1	TRINITY_DN37724_c0_g1	Os08t0248800-01	55	363	363	3.02e-80	8	9071719	9075883	Similar to Aspartate carbamoyltransferase 3, chloroplast precursor (EC 2.1.3.2) (Aspartate transcarbamylase 3) (ATCase 3)	Q9LD61	'de novo' pyrimidine nucleobase biosynthetic process [GO:0006207]; 'de novo' UMP biosynthetic process [GO:0044205]; cellular amino acid metabolic process [GO:0006520]; cellular response to phosphate starvation [GO:0016036]; nitrogen compound metabolic process [GO:0006807]	chloroplast stroma [GO:0009570]; cytoplasm [GO:0005737]; cytosol [GO:0005829]	amino acid binding [GO:0016597]; aspartate carbamoyltransferase activity [GO:0004070]	chloroplast stroma [GO:0009570]; cytoplasm [GO:0005737]; cytosol [GO:0005829]; amino acid binding [GO:0016597]; aspartate carbamoyltransferase activity [GO:0004070]; 'de novo' pyrimidine nucleobase biosynthetic process [GO:0006207]; 'de novo' UMP biosynthetic process [GO:0044205]; cellular amino acid metabolic process [GO:0006520]; cellular response to phosphate starvation [GO:0016036]; nitrogen …	GO:0004070; GO:0005737; GO:0005829; GO:0006207; GO:0006520; GO:0006807; GO:0009570; GO:0016036; GO:0016597; GO:0044205	ENOG410IUMU;COG0540;
			TRINITY_DN37724_c0_g1_i2	TRINITY_DN37724_c0_g1	Os08t0248800-01	196	329	363	7.63e-27	8	9071719	9075883	Similar to Aspartate carbamoyltransferase 3, chloroplast precursor (EC 2.1.3.2) (Aspartate transcarbamylase 3) (ATCase 3)	Q9LD61	'de novo' pyrimidine nucleobase biosynthetic process [GO:0006207]; 'de novo' UMP biosynthetic process [GO:0044205]; cellular amino acid metabolic process [GO:0006520]; cellular response to phosphate starvation [GO:0016036]; nitrogen compound metabolic process [GO:0006807]	chloroplast stroma [GO:0009570]; cytoplasm [GO:0005737]; cytosol [GO:0005829]	amino acid binding [GO:0016597]; aspartate carbamoyltransferase activity [GO:0004070]	chloroplast stroma [GO:0009570]; cytoplasm [GO:0005737]; cytosol [GO:0005829]; amino acid binding [GO:0016597]; aspartate carbamoyltransferase activity [GO:0004070]; 'de novo' pyrimidine nucleobase biosynthetic process [GO:0006207]; 'de novo' UMP biosynthetic process [GO:0044205]; cellular amino acid metabolic process [GO:0006520]; cellular response to phosphate starvation [GO:0016036]; nitrogen …	GO:0004070; GO:0005737; GO:0005829; GO:0006207; GO:0006520; GO:0006807; GO:0009570; GO:0016036; GO:0016597; GO:0044205	ENOG410IUMU;COG0540;
			TRINITY_DN37961_c1_g1_i1	TRINITY_DN37961_c1_g1	Os05t0341100-00	251	280	376	0.28	5	15995515	15998427	Glucoamylase, putatuve domain containing protein	A0A0P0WL17
			TRINITY_DN3797_c0_g1_i1	TRINITY_DN3797_c0_g1	Os09t0469400-02	1	91	128	3.79e-58	9	17851431	17858922	Similar to isoamylase-type starch debranching enzyme ISO3	A0A0P0XNU2
			TRINITY_DN3797_c0_g1_i10	TRINITY_DN3797_c0_g1	Os08t0520900-01	503	545	803	5.73e-06	8	25893657	25900576	Starch-debranching enzyme, Isoamylase 1, Amylopectin biosynthesis, Starch biosynthesi	D0TZF0	amylopectin biosynthetic process [GO:0010021]; starch biosynthetic process [GO:0019252]; starch catabolic process [GO:0005983]	chloroplast isoamylase complex [GO:0010368]; isoamylase complex [GO:0043033]	isoamylase activity [GO:0019156]	chloroplast isoamylase complex [GO:0010368]; isoamylase complex [GO:0043033]; isoamylase activity [GO:0019156]; amylopectin biosynthetic process [GO:0010021]; starch biosynthetic process [GO:0019252]; starch catabolic process [GO:0005983]	GO:0005983; GO:0010021; GO:0010368; GO:0019156; GO:0019252; GO:0043033	ENOG410IN7N;COG1523;
			TRINITY_DN3797_c0_g1_i11	TRINITY_DN3797_c0_g1	Os08t0520900-01	281	545	803	5.22e-82	8	25893657	25900576	Starch-debranching enzyme, Isoamylase 1, Amylopectin biosynthesis, Starch biosynthesi	D0TZF0	amylopectin biosynthetic process [GO:0010021]; starch biosynthetic process [GO:0019252]; starch catabolic process [GO:0005983]	chloroplast isoamylase complex [GO:0010368]; isoamylase complex [GO:0043033]	isoamylase activity [GO:0019156]	chloroplast isoamylase complex [GO:0010368]; isoamylase complex [GO:0043033]; isoamylase activity [GO:0019156]; amylopectin biosynthetic process [GO:0010021]; starch biosynthetic process [GO:0019252]; starch catabolic process [GO:0005983]	GO:0005983; GO:0010021; GO:0010368; GO:0019156; GO:0019252; GO:0043033	ENOG410IN7N;COG1523;
			TRINITY_DN3797_c0_g1_i13	TRINITY_DN3797_c0_g1	Os09t0469400-01	1	311	339	0	9	17857352	17868668	Similar to isoamylase-type starch debranching enzyme ISO3	NA	NA	NA	NA	NA	NA
			TRINITY_DN3797_c0_g1_i14	TRINITY_DN3797_c0_g1	Os08t0520900-01	244	753	803	4.19e-157	8	25893657	25900576	Starch-debranching enzyme, Isoamylase 1, Amylopectin biosynthesis, Starch biosynthesi	D0TZF0	amylopectin biosynthetic process [GO:0010021]; starch biosynthetic process [GO:0019252]; starch catabolic process [GO:0005983]	chloroplast isoamylase complex [GO:0010368]; isoamylase complex [GO:0043033]	isoamylase activity [GO:0019156]	chloroplast isoamylase complex [GO:0010368]; isoamylase complex [GO:0043033]; isoamylase activity [GO:0019156]; amylopectin biosynthetic process [GO:0010021]; starch biosynthetic process [GO:0019252]; starch catabolic process [GO:0005983]	GO:0005983; GO:0010021; GO:0010368; GO:0019156; GO:0019252; GO:0043033	ENOG410IN7N;COG1523;
			TRINITY_DN3797_c0_g1_i15	TRINITY_DN3797_c0_g1	Os09t0469400-01	1	311	339	0	9	17857352	17868668	Similar to isoamylase-type starch debranching enzyme ISO3	NA	NA	NA	NA	NA	NA
			TRINITY_DN3797_c0_g1_i16	TRINITY_DN3797_c0_g1	Os09t0469400-01	207	311	339	6.57e-66	9	17857352	17868668	Similar to isoamylase-type starch debranching enzyme ISO3	NA	NA	NA	NA	NA	NA
			TRINITY_DN3797_c0_g1_i2	TRINITY_DN3797_c0_g1	Os09t0469400-01	167	333	339	3.84e-159	9	17857352	17868668	Similar to isoamylase-type starch debranching enzyme ISO3	NA	NA	NA	NA	NA	NA
			TRINITY_DN3797_c0_g1_i3	TRINITY_DN3797_c0_g1	Os09t0469400-01	1	333	339	0	9	17857352	17868668	Similar to isoamylase-type starch debranching enzyme ISO3	NA	NA	NA	NA	NA	NA
			TRINITY_DN3797_c0_g1_i4	TRINITY_DN3797_c0_g1	Os08t0520900-01	287	801	803	3.41e-158	8	25893657	25900576	Starch-debranching enzyme, Isoamylase 1, Amylopectin biosynthesis, Starch biosynthesi	D0TZF0	amylopectin biosynthetic process [GO:0010021]; starch biosynthetic process [GO:0019252]; starch catabolic process [GO:0005983]	chloroplast isoamylase complex [GO:0010368]; isoamylase complex [GO:0043033]	isoamylase activity [GO:0019156]	chloroplast isoamylase complex [GO:0010368]; isoamylase complex [GO:0043033]; isoamylase activity [GO:0019156]; amylopectin biosynthetic process [GO:0010021]; starch biosynthetic process [GO:0019252]; starch catabolic process [GO:0005983]	GO:0005983; GO:0010021; GO:0010368; GO:0019156; GO:0019252; GO:0043033	ENOG410IN7N;COG1523;
			TRINITY_DN3797_c0_g1_i6	TRINITY_DN3797_c0_g1	Os09t0469400-01	207	329	339	5.02e-45	9	17857352	17868668	Similar to isoamylase-type starch debranching enzyme ISO3	NA	NA	NA	NA	NA	NA
			TRINITY_DN3797_c0_g1_i8	TRINITY_DN3797_c0_g1	Os08t0520900-01	244	660	803	4.11e-150	8	25893657	25900576	Starch-debranching enzyme, Isoamylase 1, Amylopectin biosynthesis, Starch biosynthesi	D0TZF0	amylopectin biosynthetic process [GO:0010021]; starch biosynthetic process [GO:0019252]; starch catabolic process [GO:0005983]	chloroplast isoamylase complex [GO:0010368]; isoamylase complex [GO:0043033]	isoamylase activity [GO:0019156]	chloroplast isoamylase complex [GO:0010368]; isoamylase complex [GO:0043033]; isoamylase activity [GO:0019156]; amylopectin biosynthetic process [GO:0010021]; starch biosynthetic process [GO:0019252]; starch catabolic process [GO:0005983]	GO:0005983; GO:0010021; GO:0010368; GO:0019156; GO:0019252; GO:0043033	ENOG410IN7N;COG1523;
			TRINITY_DN3797_c0_g1_i9	TRINITY_DN3797_c0_g1	Os08t0520900-01	98	801	803	0	8	25893657	25900576	Starch-debranching enzyme, Isoamylase 1, Amylopectin biosynthesis, Starch biosynthesi	D0TZF0	amylopectin biosynthetic process [GO:0010021]; starch biosynthetic process [GO:0019252]; starch catabolic process [GO:0005983]	chloroplast isoamylase complex [GO:0010368]; isoamylase complex [GO:0043033]	isoamylase activity [GO:0019156]	chloroplast isoamylase complex [GO:0010368]; isoamylase complex [GO:0043033]; isoamylase activity [GO:0019156]; amylopectin biosynthetic process [GO:0010021]; starch biosynthetic process [GO:0019252]; starch catabolic process [GO:0005983]	GO:0005983; GO:0010021; GO:0010368; GO:0019156; GO:0019252; GO:0043033	ENOG410IN7N;COG1523;
			TRINITY_DN3797_c0_g2_i1	TRINITY_DN3797_c0_g2	Os08t0520900-01	599	632	803	7.32e-06	8	25893657	25900576	Starch-debranching enzyme, Isoamylase 1, Amylopectin biosynthesis, Starch biosynthesi	D0TZF0	amylopectin biosynthetic process [GO:0010021]; starch biosynthetic process [GO:0019252]; starch catabolic process [GO:0005983]	chloroplast isoamylase complex [GO:0010368]; isoamylase complex [GO:0043033]	isoamylase activity [GO:0019156]	chloroplast isoamylase complex [GO:0010368]; isoamylase complex [GO:0043033]; isoamylase activity [GO:0019156]; amylopectin biosynthetic process [GO:0010021]; starch biosynthetic process [GO:0019252]; starch catabolic process [GO:0005983]	GO:0005983; GO:0010021; GO:0010368; GO:0019156; GO:0019252; GO:0043033	ENOG410IN7N;COG1523;
			TRINITY_DN38094_c1_g1_i1	TRINITY_DN38094_c1_g1	Os09t0469400-01	203	271	339	0.81	9	17857352	17868668	Similar to isoamylase-type starch debranching enzyme ISO3	NA	NA	NA	NA	NA	NA
			TRINITY_DN38271_c0_g1_i1	TRINITY_DN38271_c0_g1	Os07t0495900-01	25	63	1121	0.53	7	18555542	18565027	Similar to low-level beta-amylase 1	Q0D6B1	nuclear-transcribed mRNA catabolic process, nonsense-mediated decay [GO:0000184]	cytoplasm [GO:0005737]	ATP binding [GO:0005524]; DNA binding [GO:0003677]; RNA binding [GO:0003723]; RNA helicase activity [GO:0003724]; zinc ion binding [GO:0008270]	cytoplasm [GO:0005737]; ATP binding [GO:0005524]; DNA binding [GO:0003677]; RNA binding [GO:0003723]; RNA helicase activity [GO:0003724]; zinc ion binding [GO:0008270]; nuclear-transcribed mRNA catabolic process, nonsense-mediated decay [GO:0000184]	GO:0000184; GO:0003677; GO:0003723; GO:0003724; GO:0005524; GO:0005737; GO:0008270	KOG1802;COG1112;
			TRINITY_DN38271_c0_g1_i2	TRINITY_DN38271_c0_g1	Os07t0495900-01	13	63	1121	0.031	7	18555542	18565027	Similar to low-level beta-amylase 1	Q0D6B1	nuclear-transcribed mRNA catabolic process, nonsense-mediated decay [GO:0000184]	cytoplasm [GO:0005737]	ATP binding [GO:0005524]; DNA binding [GO:0003677]; RNA binding [GO:0003723]; RNA helicase activity [GO:0003724]; zinc ion binding [GO:0008270]	cytoplasm [GO:0005737]; ATP binding [GO:0005524]; DNA binding [GO:0003677]; RNA binding [GO:0003723]; RNA helicase activity [GO:0003724]; zinc ion binding [GO:0008270]; nuclear-transcribed mRNA catabolic process, nonsense-mediated decay [GO:0000184]	GO:0000184; GO:0003677; GO:0003723; GO:0003724; GO:0005524; GO:0005737; GO:0008270	KOG1802;COG1112;
			TRINITY_DN38884_c0_g1_i2	TRINITY_DN38884_c0_g1	Os07t0495900-01	833	884	1121	1.1	7	18555542	18565027	Similar to low-level beta-amylase 1	Q0D6B1	nuclear-transcribed mRNA catabolic process, nonsense-mediated decay [GO:0000184]	cytoplasm [GO:0005737]	ATP binding [GO:0005524]; DNA binding [GO:0003677]; RNA binding [GO:0003723]; RNA helicase activity [GO:0003724]; zinc ion binding [GO:0008270]	cytoplasm [GO:0005737]; ATP binding [GO:0005524]; DNA binding [GO:0003677]; RNA binding [GO:0003723]; RNA helicase activity [GO:0003724]; zinc ion binding [GO:0008270]; nuclear-transcribed mRNA catabolic process, nonsense-mediated decay [GO:0000184]	GO:0000184; GO:0003677; GO:0003723; GO:0003724; GO:0005524; GO:0005737; GO:0008270	KOG1802;COG1112;
			TRINITY_DN39344_c0_g1_i1	TRINITY_DN39344_c0_g1	Os09t0469400-01	71	95	339	0.003	9	17857352	17868668	Similar to isoamylase-type starch debranching enzyme ISO3	NA	NA	NA	NA	NA	NA
			TRINITY_DN39344_c0_g1_i2	TRINITY_DN39344_c0_g1	Os09t0469400-01	90	104	339	0.062	9	17857352	17868668	Similar to isoamylase-type starch debranching enzyme ISO3	NA	NA	NA	NA	NA	NA
			TRINITY_DN40464_c0_g1_i1	TRINITY_DN40464_c0_g1	Os08t0520900-01	237	364	803	9.21e-09	8	25893657	25900576	Starch-debranching enzyme, Isoamylase 1, Amylopectin biosynthesis, Starch biosynthesi	D0TZF0	amylopectin biosynthetic process [GO:0010021]; starch biosynthetic process [GO:0019252]; starch catabolic process [GO:0005983]	chloroplast isoamylase complex [GO:0010368]; isoamylase complex [GO:0043033]	isoamylase activity [GO:0019156]	chloroplast isoamylase complex [GO:0010368]; isoamylase complex [GO:0043033]; isoamylase activity [GO:0019156]; amylopectin biosynthetic process [GO:0010021]; starch biosynthetic process [GO:0019252]; starch catabolic process [GO:0005983]	GO:0005983; GO:0010021; GO:0010368; GO:0019156; GO:0019252; GO:0043033	ENOG410IN7N;COG1523;
			TRINITY_DN40464_c0_g1_i2	TRINITY_DN40464_c0_g1	Os08t0520900-01	237	364	803	7.69e-09	8	25893657	25900576	Starch-debranching enzyme, Isoamylase 1, Amylopectin biosynthesis, Starch biosynthesi	D0TZF0	amylopectin biosynthetic process [GO:0010021]; starch biosynthetic process [GO:0019252]; starch catabolic process [GO:0005983]	chloroplast isoamylase complex [GO:0010368]; isoamylase complex [GO:0043033]	isoamylase activity [GO:0019156]	chloroplast isoamylase complex [GO:0010368]; isoamylase complex [GO:0043033]; isoamylase activity [GO:0019156]; amylopectin biosynthetic process [GO:0010021]; starch biosynthetic process [GO:0019252]; starch catabolic process [GO:0005983]	GO:0005983; GO:0010021; GO:0010368; GO:0019156; GO:0019252; GO:0043033	ENOG410IN7N;COG1523;
			TRINITY_DN40849_c0_g1_i1	TRINITY_DN40849_c0_g1	Os08t0520900-01	669	713	803	5.4	8	25893657	25900576	Starch-debranching enzyme, Isoamylase 1, Amylopectin biosynthesis, Starch biosynthesi	D0TZF0	amylopectin biosynthetic process [GO:0010021]; starch biosynthetic process [GO:0019252]; starch catabolic process [GO:0005983]	chloroplast isoamylase complex [GO:0010368]; isoamylase complex [GO:0043033]	isoamylase activity [GO:0019156]	chloroplast isoamylase complex [GO:0010368]; isoamylase complex [GO:0043033]; isoamylase activity [GO:0019156]; amylopectin biosynthetic process [GO:0010021]; starch biosynthetic process [GO:0019252]; starch catabolic process [GO:0005983]	GO:0005983; GO:0010021; GO:0010368; GO:0019156; GO:0019252; GO:0043033	ENOG410IN7N;COG1523;
			TRINITY_DN40932_c0_g1_i2	TRINITY_DN40932_c0_g1	Os09t0457400-01	16	82	440	1.6	9	17288993	17291252	Alpha-amylase isozyme 3A precursor (EC 3.2.1.1) (1,4-alpha-D-glucan glucanohydrolase)	P27932	starch catabolic process [GO:0005983]; sucrose catabolic process [GO:0005987]		alpha-amylase activity [GO:0004556]; alpha-amylase activity (releasing maltohexaose) [GO:0103025]; calcium ion binding [GO:0005509]	alpha-amylase activity [GO:0004556]; alpha-amylase activity (releasing maltohexaose) [GO:0103025]; calcium ion binding [GO:0005509]; starch catabolic process [GO:0005983]; sucrose catabolic process [GO:0005987]	GO:0004556; GO:0005509; GO:0005983; GO:0005987; GO:0103025	KOG0471;COG0366;
			TRINITY_DN41805_c0_g1_i1	TRINITY_DN41805_c0_g1	Os09t0569200-01	496	525	533	0.004	9	22713282	22716538	Similar to Beta-amylase (EC 3.2.1.2) (1,4-alpha-D-glucan maltohydrolase)	Q652P5	polysaccharide catabolic process [GO:0000272]		amylopectin maltohydrolase activity [GO:0102229]; beta-amylase activity [GO:0016161]	amylopectin maltohydrolase activity [GO:0102229]; beta-amylase activity [GO:0016161]; polysaccharide catabolic process [GO:0000272]	GO:0000272; GO:0016161; GO:0102229	ENOG410IECX;ENOG410XNXS;
			TRINITY_DN42050_c0_g1_i1	TRINITY_DN42050_c0_g1	Os02t0792500-00	240	266	383	4.3	2	33663535	33667409	Glucoamylase, putatuve domain containing protein	A0A0P0VQL0
			TRINITY_DN42378_c0_g1_i1	TRINITY_DN42378_c0_g1	Os09t0457400-01	277	329	440	2.9	9	17288993	17291252	Alpha-amylase isozyme 3A precursor (EC 3.2.1.1) (1,4-alpha-D-glucan glucanohydrolase)	P27932	starch catabolic process [GO:0005983]; sucrose catabolic process [GO:0005987]		alpha-amylase activity [GO:0004556]; alpha-amylase activity (releasing maltohexaose) [GO:0103025]; calcium ion binding [GO:0005509]	alpha-amylase activity [GO:0004556]; alpha-amylase activity (releasing maltohexaose) [GO:0103025]; calcium ion binding [GO:0005509]; starch catabolic process [GO:0005983]; sucrose catabolic process [GO:0005987]	GO:0004556; GO:0005509; GO:0005983; GO:0005987; GO:0103025	KOG0471;COG0366;
			TRINITY_DN43848_c0_g1_i1	TRINITY_DN43848_c0_g1	Os03t0357500-01	122	149	264	2	3	13833495	13834606	Plant lipid transfer protein/seed storage/trypsin-alpha amylase inhibitor domain containing protein	Q10L62						ENOG410J2RE;ENOG410ZGQQ;
			TRINITY_DN4476_c1_g1_i1	TRINITY_DN4476_c1_g1	Os09t0569200-01	378	531	533	8.6e-36	9	22713282	22716538	Similar to Beta-amylase (EC 3.2.1.2) (1,4-alpha-D-glucan maltohydrolase)	Q652P5	polysaccharide catabolic process [GO:0000272]		amylopectin maltohydrolase activity [GO:0102229]; beta-amylase activity [GO:0016161]	amylopectin maltohydrolase activity [GO:0102229]; beta-amylase activity [GO:0016161]; polysaccharide catabolic process [GO:0000272]	GO:0000272; GO:0016161; GO:0102229	ENOG410IECX;ENOG410XNXS;
			TRINITY_DN4476_c1_g1_i2	TRINITY_DN4476_c1_g1	Os09t0569200-01	378	531	533	8.62e-36	9	22713282	22716538	Similar to Beta-amylase (EC 3.2.1.2) (1,4-alpha-D-glucan maltohydrolase)	Q652P5	polysaccharide catabolic process [GO:0000272]		amylopectin maltohydrolase activity [GO:0102229]; beta-amylase activity [GO:0016161]	amylopectin maltohydrolase activity [GO:0102229]; beta-amylase activity [GO:0016161]; polysaccharide catabolic process [GO:0000272]	GO:0000272; GO:0016161; GO:0102229	ENOG410IECX;ENOG410XNXS;
			TRINITY_DN44845_c0_g1_i2	TRINITY_DN44845_c0_g1	Os09t0469400-01	37	151	339	3.1	9	17857352	17868668	Similar to isoamylase-type starch debranching enzyme ISO3	NA	NA	NA	NA	NA	NA
			TRINITY_DN45781_c0_g1_i1	TRINITY_DN45781_c0_g1	Os07t0495900-04	149	198	319	0.43	7	18562658	18565210	Similar to low-level beta-amylase 1	A0A0P0X6D3
			TRINITY_DN46107_c0_g1_i1	TRINITY_DN46107_c0_g1	Os07t0495900-01	11	52	1121	1.8	7	18555542	18565027	Similar to low-level beta-amylase 1	Q0D6B1	nuclear-transcribed mRNA catabolic process, nonsense-mediated decay [GO:0000184]	cytoplasm [GO:0005737]	ATP binding [GO:0005524]; DNA binding [GO:0003677]; RNA binding [GO:0003723]; RNA helicase activity [GO:0003724]; zinc ion binding [GO:0008270]	cytoplasm [GO:0005737]; ATP binding [GO:0005524]; DNA binding [GO:0003677]; RNA binding [GO:0003723]; RNA helicase activity [GO:0003724]; zinc ion binding [GO:0008270]; nuclear-transcribed mRNA catabolic process, nonsense-mediated decay [GO:0000184]	GO:0000184; GO:0003677; GO:0003723; GO:0003724; GO:0005524; GO:0005737; GO:0008270	KOG1802;COG1112;
			TRINITY_DN46242_c0_g1_i1	TRINITY_DN46242_c0_g1	Os07t0222000-01	34	68	148	0.65	7	6745692	6746344	Similar to Alpha-amylase/trypsin inhibitor (RBI) (RATI)	Q8GVI3			serine-type endopeptidase inhibitor activity [GO:0004867]	serine-type endopeptidase inhibitor activity [GO:0004867]	GO:0004867	ENOG410JT1U;ENOG411089M;
			TRINITY_DN47073_c0_g1_i1	TRINITY_DN47073_c0_g1	Os08t0473900-01	341	389	476	0.003	8	23341289	23343273	Alpha-amylase isozyme 3D precursor (EC 3.2.1.1) (1,4-alpha-D-glucan glucanohydrolase)	Q0J527	carbohydrate metabolic process [GO:0005975]		alpha-amylase activity [GO:0004556]; alpha-amylase activity (releasing maltohexaose) [GO:0103025]; calcium ion binding [GO:0005509]	alpha-amylase activity [GO:0004556]; alpha-amylase activity (releasing maltohexaose) [GO:0103025]; calcium ion binding [GO:0005509]; carbohydrate metabolic process [GO:0005975]	GO:0004556; GO:0005509; GO:0005975; GO:0103025	KOG0471;COG0366;
			TRINITY_DN47750_c0_g1_i1	TRINITY_DN47750_c0_g1	Os07t0290200-01	44	80	104	8.2	7	11241360	11242082	Plant lipid transfer protein/seed storage/trypsin-alpha amylase inhibitor domain containing protein	Q8GSD8	systemic acquired resistance [GO:0009627]		fatty acid binding [GO:0005504]	fatty acid binding [GO:0005504]; systemic acquired resistance [GO:0009627]	GO:0005504; GO:0009627	ENOG410J2D8;ENOG410YXDY;
			TRINITY_DN48979_c0_g2_i1	TRINITY_DN48979_c0_g2	Os03t0141200-01	298	391	557	1.4	3	2272966	2276161	Similar to Beta-amylase PCT-BMYI (EC 3.2.1.2)	Q10RZ1	polysaccharide catabolic process [GO:0000272]	chloroplast [GO:0009507]	amylopectin maltohydrolase activity [GO:0102229]; beta-amylase activity [GO:0016161]	chloroplast [GO:0009507]; amylopectin maltohydrolase activity [GO:0102229]; beta-amylase activity [GO:0016161]; polysaccharide catabolic process [GO:0000272]	GO:0000272; GO:0009507; GO:0016161; GO:0102229	ENOG410IE4H;ENOG410XRH5;
			TRINITY_DN49318_c0_g1_i2	TRINITY_DN49318_c0_g1	Os07t0422700-00	147	179	242	5.1	7	13640924	13642840	Glucoamylase, putatuve domain containing protein	A0A0P0X579
			TRINITY_DN50250_c1_g2_i1	TRINITY_DN50250_c1_g2	Os09t0457400-01	65	84	440	1.3	9	17288993	17291252	Alpha-amylase isozyme 3A precursor (EC 3.2.1.1) (1,4-alpha-D-glucan glucanohydrolase)	P27932	starch catabolic process [GO:0005983]; sucrose catabolic process [GO:0005987]		alpha-amylase activity [GO:0004556]; alpha-amylase activity (releasing maltohexaose) [GO:0103025]; calcium ion binding [GO:0005509]	alpha-amylase activity [GO:0004556]; alpha-amylase activity (releasing maltohexaose) [GO:0103025]; calcium ion binding [GO:0005509]; starch catabolic process [GO:0005983]; sucrose catabolic process [GO:0005987]	GO:0004556; GO:0005509; GO:0005983; GO:0005987; GO:0103025	KOG0471;COG0366;
			TRINITY_DN5058_c0_g1_i1	TRINITY_DN5058_c0_g1	Os09t0569200-01	93	527	533	3.16e-179	9	22713282	22716538	Similar to Beta-amylase (EC 3.2.1.2) (1,4-alpha-D-glucan maltohydrolase)	Q652P5	polysaccharide catabolic process [GO:0000272]		amylopectin maltohydrolase activity [GO:0102229]; beta-amylase activity [GO:0016161]	amylopectin maltohydrolase activity [GO:0102229]; beta-amylase activity [GO:0016161]; polysaccharide catabolic process [GO:0000272]	GO:0000272; GO:0016161; GO:0102229	ENOG410IECX;ENOG410XNXS;
			TRINITY_DN5058_c0_g1_i13	TRINITY_DN5058_c0_g1	Os09t0569200-01	355	451	533	1.51e-27	9	22713282	22716538	Similar to Beta-amylase (EC 3.2.1.2) (1,4-alpha-D-glucan maltohydrolase)	Q652P5	polysaccharide catabolic process [GO:0000272]		amylopectin maltohydrolase activity [GO:0102229]; beta-amylase activity [GO:0016161]	amylopectin maltohydrolase activity [GO:0102229]; beta-amylase activity [GO:0016161]; polysaccharide catabolic process [GO:0000272]	GO:0000272; GO:0016161; GO:0102229	ENOG410IECX;ENOG410XNXS;
			TRINITY_DN5058_c0_g1_i16	TRINITY_DN5058_c0_g1	Os09t0569200-01	363	524	533	6.06e-45	9	22713282	22716538	Similar to Beta-amylase (EC 3.2.1.2) (1,4-alpha-D-glucan maltohydrolase)	Q652P5	polysaccharide catabolic process [GO:0000272]		amylopectin maltohydrolase activity [GO:0102229]; beta-amylase activity [GO:0016161]	amylopectin maltohydrolase activity [GO:0102229]; beta-amylase activity [GO:0016161]; polysaccharide catabolic process [GO:0000272]	GO:0000272; GO:0016161; GO:0102229	ENOG410IECX;ENOG410XNXS;
			TRINITY_DN5058_c0_g1_i17	TRINITY_DN5058_c0_g1	Os09t0569200-01	93	531	533	3.58e-180	9	22713282	22716538	Similar to Beta-amylase (EC 3.2.1.2) (1,4-alpha-D-glucan maltohydrolase)	Q652P5	polysaccharide catabolic process [GO:0000272]		amylopectin maltohydrolase activity [GO:0102229]; beta-amylase activity [GO:0016161]	amylopectin maltohydrolase activity [GO:0102229]; beta-amylase activity [GO:0016161]; polysaccharide catabolic process [GO:0000272]	GO:0000272; GO:0016161; GO:0102229	ENOG410IECX;ENOG410XNXS;
			TRINITY_DN5058_c0_g1_i2	TRINITY_DN5058_c0_g1	Os09t0569200-01	93	380	533	3.39e-122	9	22713282	22716538	Similar to Beta-amylase (EC 3.2.1.2) (1,4-alpha-D-glucan maltohydrolase)	Q652P5	polysaccharide catabolic process [GO:0000272]		amylopectin maltohydrolase activity [GO:0102229]; beta-amylase activity [GO:0016161]	amylopectin maltohydrolase activity [GO:0102229]; beta-amylase activity [GO:0016161]; polysaccharide catabolic process [GO:0000272]	GO:0000272; GO:0016161; GO:0102229	ENOG410IECX;ENOG410XNXS;
			TRINITY_DN5058_c0_g1_i7	TRINITY_DN5058_c0_g1	Os09t0569200-01	292	378	533	1.4e-50	9	22713282	22716538	Similar to Beta-amylase (EC 3.2.1.2) (1,4-alpha-D-glucan maltohydrolase)	Q652P5	polysaccharide catabolic process [GO:0000272]		amylopectin maltohydrolase activity [GO:0102229]; beta-amylase activity [GO:0016161]	amylopectin maltohydrolase activity [GO:0102229]; beta-amylase activity [GO:0016161]; polysaccharide catabolic process [GO:0000272]	GO:0000272; GO:0016161; GO:0102229	ENOG410IECX;ENOG410XNXS;
			TRINITY_DN5058_c0_g1_i8	TRINITY_DN5058_c0_g1	Os09t0569200-01	235	293	533	4.61e-23	9	22713282	22716538	Similar to Beta-amylase (EC 3.2.1.2) (1,4-alpha-D-glucan maltohydrolase)	Q652P5	polysaccharide catabolic process [GO:0000272]		amylopectin maltohydrolase activity [GO:0102229]; beta-amylase activity [GO:0016161]	amylopectin maltohydrolase activity [GO:0102229]; beta-amylase activity [GO:0016161]; polysaccharide catabolic process [GO:0000272]	GO:0000272; GO:0016161; GO:0102229	ENOG410IECX;ENOG410XNXS;
			TRINITY_DN5058_c0_g1_i9	TRINITY_DN5058_c0_g1	Os09t0569200-01	93	380	533	6.74e-122	9	22713282	22716538	Similar to Beta-amylase (EC 3.2.1.2) (1,4-alpha-D-glucan maltohydrolase)	Q652P5	polysaccharide catabolic process [GO:0000272]		amylopectin maltohydrolase activity [GO:0102229]; beta-amylase activity [GO:0016161]	amylopectin maltohydrolase activity [GO:0102229]; beta-amylase activity [GO:0016161]; polysaccharide catabolic process [GO:0000272]	GO:0000272; GO:0016161; GO:0102229	ENOG410IECX;ENOG410XNXS;
			TRINITY_DN5058_c0_g2_i1	TRINITY_DN5058_c0_g2	Os09t0569200-01	291	363	533	5.39e-32	9	22713282	22716538	Similar to Beta-amylase (EC 3.2.1.2) (1,4-alpha-D-glucan maltohydrolase)	Q652P5	polysaccharide catabolic process [GO:0000272]		amylopectin maltohydrolase activity [GO:0102229]; beta-amylase activity [GO:0016161]	amylopectin maltohydrolase activity [GO:0102229]; beta-amylase activity [GO:0016161]; polysaccharide catabolic process [GO:0000272]	GO:0000272; GO:0016161; GO:0102229	ENOG410IECX;ENOG410XNXS;
			TRINITY_DN51965_c0_g1_i1	TRINITY_DN51965_c0_g1	Os08t0520900-01	95	200	803	3.92e-18	8	25893657	25900576	Starch-debranching enzyme, Isoamylase 1, Amylopectin biosynthesis, Starch biosynthesi	D0TZF0	amylopectin biosynthetic process [GO:0010021]; starch biosynthetic process [GO:0019252]; starch catabolic process [GO:0005983]	chloroplast isoamylase complex [GO:0010368]; isoamylase complex [GO:0043033]	isoamylase activity [GO:0019156]	chloroplast isoamylase complex [GO:0010368]; isoamylase complex [GO:0043033]; isoamylase activity [GO:0019156]; amylopectin biosynthetic process [GO:0010021]; starch biosynthetic process [GO:0019252]; starch catabolic process [GO:0005983]	GO:0005983; GO:0010021; GO:0010368; GO:0019156; GO:0019252; GO:0043033	ENOG410IN7N;COG1523;
			TRINITY_DN51965_c0_g1_i2	TRINITY_DN51965_c0_g1	Os08t0520900-01	95	327	803	2.65e-36	8	25893657	25900576	Starch-debranching enzyme, Isoamylase 1, Amylopectin biosynthesis, Starch biosynthesi	D0TZF0	amylopectin biosynthetic process [GO:0010021]; starch biosynthetic process [GO:0019252]; starch catabolic process [GO:0005983]	chloroplast isoamylase complex [GO:0010368]; isoamylase complex [GO:0043033]	isoamylase activity [GO:0019156]	chloroplast isoamylase complex [GO:0010368]; isoamylase complex [GO:0043033]; isoamylase activity [GO:0019156]; amylopectin biosynthetic process [GO:0010021]; starch biosynthetic process [GO:0019252]; starch catabolic process [GO:0005983]	GO:0005983; GO:0010021; GO:0010368; GO:0019156; GO:0019252; GO:0043033	ENOG410IN7N;COG1523;
			TRINITY_DN51965_c0_g2_i1	TRINITY_DN51965_c0_g2	Os08t0520900-01	335	542	803	6.09e-41	8	25893657	25900576	Starch-debranching enzyme, Isoamylase 1, Amylopectin biosynthesis, Starch biosynthesi	D0TZF0	amylopectin biosynthetic process [GO:0010021]; starch biosynthetic process [GO:0019252]; starch catabolic process [GO:0005983]	chloroplast isoamylase complex [GO:0010368]; isoamylase complex [GO:0043033]	isoamylase activity [GO:0019156]	chloroplast isoamylase complex [GO:0010368]; isoamylase complex [GO:0043033]; isoamylase activity [GO:0019156]; amylopectin biosynthetic process [GO:0010021]; starch biosynthetic process [GO:0019252]; starch catabolic process [GO:0005983]	GO:0005983; GO:0010021; GO:0010368; GO:0019156; GO:0019252; GO:0043033	ENOG410IN7N;COG1523;
			TRINITY_DN52641_c1_g1_i1	TRINITY_DN52641_c1_g1	Os06t0713800-01	267	319	445	7.94e-15	6	30262971	30266841	Alpha-amylase isozyme 2A precursor (EC 3.2.1.1) (1,4-alpha-D-glucan glucanohydrolase)	Q0D9J1	carbohydrate metabolic process [GO:0005975]		alpha-amylase activity [GO:0004556]; alpha-amylase activity (releasing maltohexaose) [GO:0103025]; calcium ion binding [GO:0005509]	alpha-amylase activity [GO:0004556]; alpha-amylase activity (releasing maltohexaose) [GO:0103025]; calcium ion binding [GO:0005509]; carbohydrate metabolic process [GO:0005975]	GO:0004556; GO:0005509; GO:0005975; GO:0103025	KOG0471;COG0366;
			TRINITY_DN52641_c2_g1_i1	TRINITY_DN52641_c2_g1	Os08t0473600-01	313	370	437	1.37e-16	8	23335167	23337070	Alpha-amylase isozyme 3E precursor (EC 3.2.1.1) (1,4-alpha-D-glucan glucanohydrolase)	P27934	starch catabolic process [GO:0005983]; sucrose catabolic process [GO:0005987]		alpha-amylase activity [GO:0004556]; alpha-amylase activity (releasing maltohexaose) [GO:0103025]; calcium ion binding [GO:0005509]	alpha-amylase activity [GO:0004556]; alpha-amylase activity (releasing maltohexaose) [GO:0103025]; calcium ion binding [GO:0005509]; starch catabolic process [GO:0005983]; sucrose catabolic process [GO:0005987]	GO:0004556; GO:0005509; GO:0005983; GO:0005987; GO:0103025	KOG0471;COG0366;
			TRINITY_DN5389_c0_g1_i10	TRINITY_DN5389_c0_g1	Os07t0495900-02	187	259	948	0.024	7	18557071	18565198	Similar to low-level beta-amylase 1	A0A0P0X6Q1			ATP binding [GO:0005524]; DNA binding [GO:0003677]; hydrolase activity [GO:0016787]	ATP binding [GO:0005524]; DNA binding [GO:0003677]; hydrolase activity [GO:0016787]	GO:0003677; GO:0005524; GO:0016787
			TRINITY_DN55266_c1_g1_i1	TRINITY_DN55266_c1_g1	Os03t0351300-00	325	346	524	1.6	3	13162037	13163727	Similar to beta-amylase	Q10LG9	polysaccharide catabolic process [GO:0000272]		amylopectin maltohydrolase activity [GO:0102229]; beta-amylase activity [GO:0016161]	amylopectin maltohydrolase activity [GO:0102229]; beta-amylase activity [GO:0016161]; polysaccharide catabolic process [GO:0000272]	GO:0000272; GO:0016161; GO:0102229	ENOG410JXUP;ENOG41103N1;
			TRINITY_DN56309_c0_g1_i1	TRINITY_DN56309_c0_g1	Os10t0465700-01	169	210	535	1	10	17180759	17183189	Similar to Beta-amylase PCT-BMYI (EC 3.2.1.2)	Q9AV88	polysaccharide catabolic process [GO:0000272]	chloroplast [GO:0009507]	amylopectin maltohydrolase activity [GO:0102229]; beta-amylase activity [GO:0016161]	chloroplast [GO:0009507]; amylopectin maltohydrolase activity [GO:0102229]; beta-amylase activity [GO:0016161]; polysaccharide catabolic process [GO:0000272]	GO:0000272; GO:0009507; GO:0016161; GO:0102229	ENOG410IE4H;ENOG410XRH5;
			TRINITY_DN56983_c0_g1_i1	TRINITY_DN56983_c0_g1	Os08t0520900-01	606	662	803	2.48e-15	8	25893657	25900576	Starch-debranching enzyme, Isoamylase 1, Amylopectin biosynthesis, Starch biosynthesi	D0TZF0	amylopectin biosynthetic process [GO:0010021]; starch biosynthetic process [GO:0019252]; starch catabolic process [GO:0005983]	chloroplast isoamylase complex [GO:0010368]; isoamylase complex [GO:0043033]	isoamylase activity [GO:0019156]	chloroplast isoamylase complex [GO:0010368]; isoamylase complex [GO:0043033]; isoamylase activity [GO:0019156]; amylopectin biosynthetic process [GO:0010021]; starch biosynthetic process [GO:0019252]; starch catabolic process [GO:0005983]	GO:0005983; GO:0010021; GO:0010368; GO:0019156; GO:0019252; GO:0043033	ENOG410IN7N;COG1523;
			TRINITY_DN56983_c0_g1_i2	TRINITY_DN56983_c0_g1	Os08t0520900-01	606	663	803	2.71e-15	8	25893657	25900576	Starch-debranching enzyme, Isoamylase 1, Amylopectin biosynthesis, Starch biosynthesi	D0TZF0	amylopectin biosynthetic process [GO:0010021]; starch biosynthetic process [GO:0019252]; starch catabolic process [GO:0005983]	chloroplast isoamylase complex [GO:0010368]; isoamylase complex [GO:0043033]	isoamylase activity [GO:0019156]	chloroplast isoamylase complex [GO:0010368]; isoamylase complex [GO:0043033]; isoamylase activity [GO:0019156]; amylopectin biosynthetic process [GO:0010021]; starch biosynthetic process [GO:0019252]; starch catabolic process [GO:0005983]	GO:0005983; GO:0010021; GO:0010368; GO:0019156; GO:0019252; GO:0043033	ENOG410IN7N;COG1523;
			TRINITY_DN56983_c0_g2_i1	TRINITY_DN56983_c0_g2	Os08t0520900-01	613	703	803	1.22e-14	8	25893657	25900576	Starch-debranching enzyme, Isoamylase 1, Amylopectin biosynthesis, Starch biosynthesi	D0TZF0	amylopectin biosynthetic process [GO:0010021]; starch biosynthetic process [GO:0019252]; starch catabolic process [GO:0005983]	chloroplast isoamylase complex [GO:0010368]; isoamylase complex [GO:0043033]	isoamylase activity [GO:0019156]	chloroplast isoamylase complex [GO:0010368]; isoamylase complex [GO:0043033]; isoamylase activity [GO:0019156]; amylopectin biosynthetic process [GO:0010021]; starch biosynthetic process [GO:0019252]; starch catabolic process [GO:0005983]	GO:0005983; GO:0010021; GO:0010368; GO:0019156; GO:0019252; GO:0043033	ENOG410IN7N;COG1523;
			TRINITY_DN57880_c0_g1_i1	TRINITY_DN57880_c0_g1	Os08t0520900-01	276	319	803	0.21	8	25893657	25900576	Starch-debranching enzyme, Isoamylase 1, Amylopectin biosynthesis, Starch biosynthesi	D0TZF0	amylopectin biosynthetic process [GO:0010021]; starch biosynthetic process [GO:0019252]; starch catabolic process [GO:0005983]	chloroplast isoamylase complex [GO:0010368]; isoamylase complex [GO:0043033]	isoamylase activity [GO:0019156]	chloroplast isoamylase complex [GO:0010368]; isoamylase complex [GO:0043033]; isoamylase activity [GO:0019156]; amylopectin biosynthetic process [GO:0010021]; starch biosynthetic process [GO:0019252]; starch catabolic process [GO:0005983]	GO:0005983; GO:0010021; GO:0010368; GO:0019156; GO:0019252; GO:0043033	ENOG410IN7N;COG1523;
			TRINITY_DN58754_c0_g1_i1	TRINITY_DN58754_c0_g1	Os05t0393700-01	250	280	743	0.42	5	19155053	19157429	Similar to Isoamylase-type starch debranching enzyme ISO2	NA	NA	NA	NA	NA	NA
			TRINITY_DN58754_c0_g1_i2	TRINITY_DN58754_c0_g1	Os05t0393700-01	250	280	743	0.93	5	19155053	19157429	Similar to Isoamylase-type starch debranching enzyme ISO2	NA	NA	NA	NA	NA	NA
			TRINITY_DN59247_c0_g1_i1	TRINITY_DN59247_c0_g1	Os08t0248800-01	176	243	363	2.95e-17	8	9071719	9075883	Similar to Aspartate carbamoyltransferase 3, chloroplast precursor (EC 2.1.3.2) (Aspartate transcarbamylase 3) (ATCase 3)	Q9LD61	'de novo' pyrimidine nucleobase biosynthetic process [GO:0006207]; 'de novo' UMP biosynthetic process [GO:0044205]; cellular amino acid metabolic process [GO:0006520]; cellular response to phosphate starvation [GO:0016036]; nitrogen compound metabolic process [GO:0006807]	chloroplast stroma [GO:0009570]; cytoplasm [GO:0005737]; cytosol [GO:0005829]	amino acid binding [GO:0016597]; aspartate carbamoyltransferase activity [GO:0004070]	chloroplast stroma [GO:0009570]; cytoplasm [GO:0005737]; cytosol [GO:0005829]; amino acid binding [GO:0016597]; aspartate carbamoyltransferase activity [GO:0004070]; 'de novo' pyrimidine nucleobase biosynthetic process [GO:0006207]; 'de novo' UMP biosynthetic process [GO:0044205]; cellular amino acid metabolic process [GO:0006520]; cellular response to phosphate starvation [GO:0016036]; nitrogen …	GO:0004070; GO:0005737; GO:0005829; GO:0006207; GO:0006520; GO:0006807; GO:0009570; GO:0016036; GO:0016597; GO:0044205	ENOG410IUMU;COG0540;
			TRINITY_DN59247_c0_g1_i2	TRINITY_DN59247_c0_g1	Os08t0248800-01	175	243	363	3.23e-16	8	9071719	9075883	Similar to Aspartate carbamoyltransferase 3, chloroplast precursor (EC 2.1.3.2) (Aspartate transcarbamylase 3) (ATCase 3)	Q9LD61	'de novo' pyrimidine nucleobase biosynthetic process [GO:0006207]; 'de novo' UMP biosynthetic process [GO:0044205]; cellular amino acid metabolic process [GO:0006520]; cellular response to phosphate starvation [GO:0016036]; nitrogen compound metabolic process [GO:0006807]	chloroplast stroma [GO:0009570]; cytoplasm [GO:0005737]; cytosol [GO:0005829]	amino acid binding [GO:0016597]; aspartate carbamoyltransferase activity [GO:0004070]	chloroplast stroma [GO:0009570]; cytoplasm [GO:0005737]; cytosol [GO:0005829]; amino acid binding [GO:0016597]; aspartate carbamoyltransferase activity [GO:0004070]; 'de novo' pyrimidine nucleobase biosynthetic process [GO:0006207]; 'de novo' UMP biosynthetic process [GO:0044205]; cellular amino acid metabolic process [GO:0006520]; cellular response to phosphate starvation [GO:0016036]; nitrogen …	GO:0004070; GO:0005737; GO:0005829; GO:0006207; GO:0006520; GO:0006807; GO:0009570; GO:0016036; GO:0016597; GO:0044205	ENOG410IUMU;COG0540;
			TRINITY_DN60054_c1_g1_i1	TRINITY_DN60054_c1_g1	Os02t0765400-00	334	397	438	0.052	2	32243175	32245008	Similar to Alpha-amylase	A0A0P0VPT7	carbohydrate metabolic process [GO:0005975]		alpha-amylase activity [GO:0004556]; alpha-amylase activity (releasing maltohexaose) [GO:0103025]; calcium ion binding [GO:0005509]	alpha-amylase activity [GO:0004556]; alpha-amylase activity (releasing maltohexaose) [GO:0103025]; calcium ion binding [GO:0005509]; carbohydrate metabolic process [GO:0005975]	GO:0004556; GO:0005509; GO:0005975; GO:0103025
			TRINITY_DN61069_c0_g1_i1	TRINITY_DN61069_c0_g1	Os05t0393700-01	38	95	743	1.5	5	19155053	19157429	Similar to Isoamylase-type starch debranching enzyme ISO2	NA	NA	NA	NA	NA	NA
			TRINITY_DN61507_c1_g1_i1	TRINITY_DN61507_c1_g1	Os09t0457800-01	101	134	437	2.1	9	17303319	17304962	Alpha-amylase isozyme 3C precursor (EC 3.2.1.1) (1,4-alpha-D-glucan glucanohydrolase)	A0A1B0SZS4	carbohydrate metabolic process [GO:0005975]		alpha-amylase activity [GO:0004556]; alpha-amylase activity (releasing maltohexaose) [GO:0103025]; calcium ion binding [GO:0005509]	alpha-amylase activity [GO:0004556]; alpha-amylase activity (releasing maltohexaose) [GO:0103025]; calcium ion binding [GO:0005509]; carbohydrate metabolic process [GO:0005975]	GO:0004556; GO:0005509; GO:0005975; GO:0103025
			TRINITY_DN61546_c0_g1_i1	TRINITY_DN61546_c0_g1	Os03t0357500-01	31	54	264	4.31e-08	3	13833495	13834606	Plant lipid transfer protein/seed storage/trypsin-alpha amylase inhibitor domain containing protein	Q10L62						ENOG410J2RE;ENOG410ZGQQ;
			TRINITY_DN62417_c0_g1_i1	TRINITY_DN62417_c0_g1	Os08t0520900-01	547	625	803	1.51e-14	8	25893657	25900576	Starch-debranching enzyme, Isoamylase 1, Amylopectin biosynthesis, Starch biosynthesi	D0TZF0	amylopectin biosynthetic process [GO:0010021]; starch biosynthetic process [GO:0019252]; starch catabolic process [GO:0005983]	chloroplast isoamylase complex [GO:0010368]; isoamylase complex [GO:0043033]	isoamylase activity [GO:0019156]	chloroplast isoamylase complex [GO:0010368]; isoamylase complex [GO:0043033]; isoamylase activity [GO:0019156]; amylopectin biosynthetic process [GO:0010021]; starch biosynthetic process [GO:0019252]; starch catabolic process [GO:0005983]	GO:0005983; GO:0010021; GO:0010368; GO:0019156; GO:0019252; GO:0043033	ENOG410IN7N;COG1523;
			TRINITY_DN62667_c0_g1_i1	TRINITY_DN62667_c0_g1	Os09t0469400-02	34	48	128	0.00048	9	17851431	17858922	Similar to isoamylase-type starch debranching enzyme ISO3	A0A0P0XNU2
			TRINITY_DN64172_c0_g1_i1	TRINITY_DN64172_c0_g1	Os08t0520900-01	432	450	803	8	8	25893657	25900576	Starch-debranching enzyme, Isoamylase 1, Amylopectin biosynthesis, Starch biosynthesi	D0TZF0	amylopectin biosynthetic process [GO:0010021]; starch biosynthetic process [GO:0019252]; starch catabolic process [GO:0005983]	chloroplast isoamylase complex [GO:0010368]; isoamylase complex [GO:0043033]	isoamylase activity [GO:0019156]	chloroplast isoamylase complex [GO:0010368]; isoamylase complex [GO:0043033]; isoamylase activity [GO:0019156]; amylopectin biosynthetic process [GO:0010021]; starch biosynthetic process [GO:0019252]; starch catabolic process [GO:0005983]	GO:0005983; GO:0010021; GO:0010368; GO:0019156; GO:0019252; GO:0043033	ENOG410IN7N;COG1523;
			TRINITY_DN66344_c0_g2_i1	TRINITY_DN66344_c0_g2	Os07t0495900-01	736	771	1121	0.043	7	18555542	18565027	Similar to low-level beta-amylase 1	Q0D6B1	nuclear-transcribed mRNA catabolic process, nonsense-mediated decay [GO:0000184]	cytoplasm [GO:0005737]	ATP binding [GO:0005524]; DNA binding [GO:0003677]; RNA binding [GO:0003723]; RNA helicase activity [GO:0003724]; zinc ion binding [GO:0008270]	cytoplasm [GO:0005737]; ATP binding [GO:0005524]; DNA binding [GO:0003677]; RNA binding [GO:0003723]; RNA helicase activity [GO:0003724]; zinc ion binding [GO:0008270]; nuclear-transcribed mRNA catabolic process, nonsense-mediated decay [GO:0000184]	GO:0000184; GO:0003677; GO:0003723; GO:0003724; GO:0005524; GO:0005737; GO:0008270	KOG1802;COG1112;
			TRINITY_DN67337_c0_g1_i1	TRINITY_DN67337_c0_g1	Os07t0495900-01	379	612	1121	3.97e-35	7	18555542	18565027	Similar to low-level beta-amylase 1	Q0D6B1	nuclear-transcribed mRNA catabolic process, nonsense-mediated decay [GO:0000184]	cytoplasm [GO:0005737]	ATP binding [GO:0005524]; DNA binding [GO:0003677]; RNA binding [GO:0003723]; RNA helicase activity [GO:0003724]; zinc ion binding [GO:0008270]	cytoplasm [GO:0005737]; ATP binding [GO:0005524]; DNA binding [GO:0003677]; RNA binding [GO:0003723]; RNA helicase activity [GO:0003724]; zinc ion binding [GO:0008270]; nuclear-transcribed mRNA catabolic process, nonsense-mediated decay [GO:0000184]	GO:0000184; GO:0003677; GO:0003723; GO:0003724; GO:0005524; GO:0005737; GO:0008270	KOG1802;COG1112;
			TRINITY_DN67713_c0_g1_i1	TRINITY_DN67713_c0_g1	Os02t0765600-01	134	167	434	2.1	2	32248329	32250174	Alpha-amylase glycoprotein, Degradation of starch granul	Q0DXA4	carbohydrate metabolic process [GO:0005975]		alpha-amylase activity [GO:0004556]; alpha-amylase activity (releasing maltohexaose) [GO:0103025]; calcium ion binding [GO:0005509]	alpha-amylase activity [GO:0004556]; alpha-amylase activity (releasing maltohexaose) [GO:0103025]; calcium ion binding [GO:0005509]; carbohydrate metabolic process [GO:0005975]	GO:0004556; GO:0005509; GO:0005975; GO:0103025	KOG0471;COG0366;
			TRINITY_DN67817_c0_g1_i1	TRINITY_DN67817_c0_g1	Os08t0473900-03	47	215	356	7.08e-05	8	23341357	23343240	Alpha-amylase isozyme 3D precursor (EC 3.2.1.1) (1,4-alpha-D-glucan glucanohydrolase)	Q5QLB1	carbohydrate metabolic process [GO:0005975]		alpha-amylase activity [GO:0004556]; alpha-amylase activity (releasing maltohexaose) [GO:0103025]; cation binding [GO:0043169]	alpha-amylase activity [GO:0004556]; alpha-amylase activity (releasing maltohexaose) [GO:0103025]; cation binding [GO:0043169]; carbohydrate metabolic process [GO:0005975]	GO:0004556; GO:0005975; GO:0043169; GO:0103025	KOG0471;COG0366;
			TRINITY_DN68136_c0_g1_i1	TRINITY_DN68136_c0_g1	Os09t0569200-01	237	255	533	0.000128	9	22713282	22716538	Similar to Beta-amylase (EC 3.2.1.2) (1,4-alpha-D-glucan maltohydrolase)	Q652P5	polysaccharide catabolic process [GO:0000272]		amylopectin maltohydrolase activity [GO:0102229]; beta-amylase activity [GO:0016161]	amylopectin maltohydrolase activity [GO:0102229]; beta-amylase activity [GO:0016161]; polysaccharide catabolic process [GO:0000272]	GO:0000272; GO:0016161; GO:0102229	ENOG410IECX;ENOG410XNXS;
			TRINITY_DN68299_c0_g2_i1	TRINITY_DN68299_c0_g2	Os11t0284600-00	228	242	343	4.9	11	10207222	10209022	Glucoamylase, putatuve domain containing protein	A0A0P0Y151
			TRINITY_DN6875_c0_g2_i2	TRINITY_DN6875_c0_g2	Os05t0393700-01	159	221	743	0.92	5	19155053	19157429	Similar to Isoamylase-type starch debranching enzyme ISO2	NA	NA	NA	NA	NA	NA
			TRINITY_DN68978_c0_g1_i1	TRINITY_DN68978_c0_g1	Os08t0520900-01	606	676	803	9.2e-14	8	25893657	25900576	Starch-debranching enzyme, Isoamylase 1, Amylopectin biosynthesis, Starch biosynthesi	D0TZF0	amylopectin biosynthetic process [GO:0010021]; starch biosynthetic process [GO:0019252]; starch catabolic process [GO:0005983]	chloroplast isoamylase complex [GO:0010368]; isoamylase complex [GO:0043033]	isoamylase activity [GO:0019156]	chloroplast isoamylase complex [GO:0010368]; isoamylase complex [GO:0043033]; isoamylase activity [GO:0019156]; amylopectin biosynthetic process [GO:0010021]; starch biosynthetic process [GO:0019252]; starch catabolic process [GO:0005983]	GO:0005983; GO:0010021; GO:0010368; GO:0019156; GO:0019252; GO:0043033	ENOG410IN7N;COG1523;
			TRINITY_DN69025_c0_g2_i1	TRINITY_DN69025_c0_g2	Os08t0473900-01	145	173	476	0.47	8	23341289	23343273	Alpha-amylase isozyme 3D precursor (EC 3.2.1.1) (1,4-alpha-D-glucan glucanohydrolase)	Q0J527	carbohydrate metabolic process [GO:0005975]		alpha-amylase activity [GO:0004556]; alpha-amylase activity (releasing maltohexaose) [GO:0103025]; calcium ion binding [GO:0005509]	alpha-amylase activity [GO:0004556]; alpha-amylase activity (releasing maltohexaose) [GO:0103025]; calcium ion binding [GO:0005509]; carbohydrate metabolic process [GO:0005975]	GO:0004556; GO:0005509; GO:0005975; GO:0103025	KOG0471;COG0366;
			TRINITY_DN6979_c0_g1_i4	TRINITY_DN6979_c0_g1	Os08t0248800-01	145	363	363	1.23e-135	8	9071719	9075883	Similar to Aspartate carbamoyltransferase 3, chloroplast precursor (EC 2.1.3.2) (Aspartate transcarbamylase 3) (ATCase 3)	Q9LD61	'de novo' pyrimidine nucleobase biosynthetic process [GO:0006207]; 'de novo' UMP biosynthetic process [GO:0044205]; cellular amino acid metabolic process [GO:0006520]; cellular response to phosphate starvation [GO:0016036]; nitrogen compound metabolic process [GO:0006807]	chloroplast stroma [GO:0009570]; cytoplasm [GO:0005737]; cytosol [GO:0005829]	amino acid binding [GO:0016597]; aspartate carbamoyltransferase activity [GO:0004070]	chloroplast stroma [GO:0009570]; cytoplasm [GO:0005737]; cytosol [GO:0005829]; amino acid binding [GO:0016597]; aspartate carbamoyltransferase activity [GO:0004070]; 'de novo' pyrimidine nucleobase biosynthetic process [GO:0006207]; 'de novo' UMP biosynthetic process [GO:0044205]; cellular amino acid metabolic process [GO:0006520]; cellular response to phosphate starvation [GO:0016036]; nitrogen …	GO:0004070; GO:0005737; GO:0005829; GO:0006207; GO:0006520; GO:0006807; GO:0009570; GO:0016036; GO:0016597; GO:0044205	ENOG410IUMU;COG0540;
			TRINITY_DN6979_c0_g1_i5	TRINITY_DN6979_c0_g1	Os08t0248800-01	190	363	363	9.65e-107	8	9071719	9075883	Similar to Aspartate carbamoyltransferase 3, chloroplast precursor (EC 2.1.3.2) (Aspartate transcarbamylase 3) (ATCase 3)	Q9LD61	'de novo' pyrimidine nucleobase biosynthetic process [GO:0006207]; 'de novo' UMP biosynthetic process [GO:0044205]; cellular amino acid metabolic process [GO:0006520]; cellular response to phosphate starvation [GO:0016036]; nitrogen compound metabolic process [GO:0006807]	chloroplast stroma [GO:0009570]; cytoplasm [GO:0005737]; cytosol [GO:0005829]	amino acid binding [GO:0016597]; aspartate carbamoyltransferase activity [GO:0004070]	chloroplast stroma [GO:0009570]; cytoplasm [GO:0005737]; cytosol [GO:0005829]; amino acid binding [GO:0016597]; aspartate carbamoyltransferase activity [GO:0004070]; 'de novo' pyrimidine nucleobase biosynthetic process [GO:0006207]; 'de novo' UMP biosynthetic process [GO:0044205]; cellular amino acid metabolic process [GO:0006520]; cellular response to phosphate starvation [GO:0016036]; nitrogen …	GO:0004070; GO:0005737; GO:0005829; GO:0006207; GO:0006520; GO:0006807; GO:0009570; GO:0016036; GO:0016597; GO:0044205	ENOG410IUMU;COG0540;
			TRINITY_DN6979_c0_g1_i6	TRINITY_DN6979_c0_g1	Os08t0248800-01	191	363	363	7.64e-107	8	9071719	9075883	Similar to Aspartate carbamoyltransferase 3, chloroplast precursor (EC 2.1.3.2) (Aspartate transcarbamylase 3) (ATCase 3)	Q9LD61	'de novo' pyrimidine nucleobase biosynthetic process [GO:0006207]; 'de novo' UMP biosynthetic process [GO:0044205]; cellular amino acid metabolic process [GO:0006520]; cellular response to phosphate starvation [GO:0016036]; nitrogen compound metabolic process [GO:0006807]	chloroplast stroma [GO:0009570]; cytoplasm [GO:0005737]; cytosol [GO:0005829]	amino acid binding [GO:0016597]; aspartate carbamoyltransferase activity [GO:0004070]	chloroplast stroma [GO:0009570]; cytoplasm [GO:0005737]; cytosol [GO:0005829]; amino acid binding [GO:0016597]; aspartate carbamoyltransferase activity [GO:0004070]; 'de novo' pyrimidine nucleobase biosynthetic process [GO:0006207]; 'de novo' UMP biosynthetic process [GO:0044205]; cellular amino acid metabolic process [GO:0006520]; cellular response to phosphate starvation [GO:0016036]; nitrogen …	GO:0004070; GO:0005737; GO:0005829; GO:0006207; GO:0006520; GO:0006807; GO:0009570; GO:0016036; GO:0016597; GO:0044205	ENOG410IUMU;COG0540;
			TRINITY_DN6979_c0_g1_i8	TRINITY_DN6979_c0_g1	Os08t0248800-01	51	362	363	0	8	9071719	9075883	Similar to Aspartate carbamoyltransferase 3, chloroplast precursor (EC 2.1.3.2) (Aspartate transcarbamylase 3) (ATCase 3)	Q9LD61	'de novo' pyrimidine nucleobase biosynthetic process [GO:0006207]; 'de novo' UMP biosynthetic process [GO:0044205]; cellular amino acid metabolic process [GO:0006520]; cellular response to phosphate starvation [GO:0016036]; nitrogen compound metabolic process [GO:0006807]	chloroplast stroma [GO:0009570]; cytoplasm [GO:0005737]; cytosol [GO:0005829]	amino acid binding [GO:0016597]; aspartate carbamoyltransferase activity [GO:0004070]	chloroplast stroma [GO:0009570]; cytoplasm [GO:0005737]; cytosol [GO:0005829]; amino acid binding [GO:0016597]; aspartate carbamoyltransferase activity [GO:0004070]; 'de novo' pyrimidine nucleobase biosynthetic process [GO:0006207]; 'de novo' UMP biosynthetic process [GO:0044205]; cellular amino acid metabolic process [GO:0006520]; cellular response to phosphate starvation [GO:0016036]; nitrogen …	GO:0004070; GO:0005737; GO:0005829; GO:0006207; GO:0006520; GO:0006807; GO:0009570; GO:0016036; GO:0016597; GO:0044205	ENOG410IUMU;COG0540;
			TRINITY_DN71157_c0_g1_i1	TRINITY_DN71157_c0_g1	Os10t0465700-01	327	352	535	2	10	17180759	17183189	Similar to Beta-amylase PCT-BMYI (EC 3.2.1.2)	Q9AV88	polysaccharide catabolic process [GO:0000272]	chloroplast [GO:0009507]	amylopectin maltohydrolase activity [GO:0102229]; beta-amylase activity [GO:0016161]	chloroplast [GO:0009507]; amylopectin maltohydrolase activity [GO:0102229]; beta-amylase activity [GO:0016161]; polysaccharide catabolic process [GO:0000272]	GO:0000272; GO:0009507; GO:0016161; GO:0102229	ENOG410IE4H;ENOG410XRH5;
			TRINITY_DN72303_c0_g1_i1	TRINITY_DN72303_c0_g1	Os07t0495900-02	139	368	948	1.02e-19	7	18557071	18565198	Similar to low-level beta-amylase 1	A0A0P0X6Q1			ATP binding [GO:0005524]; DNA binding [GO:0003677]; hydrolase activity [GO:0016787]	ATP binding [GO:0005524]; DNA binding [GO:0003677]; hydrolase activity [GO:0016787]	GO:0003677; GO:0005524; GO:0016787
			TRINITY_DN72399_c0_g2_i2	TRINITY_DN72399_c0_g2	Os12t0504900-00	26	76	164	0.55	12	19332572	19333201	Glucoamylase, putatuve domain containing protein	A0A0N7KU31
			TRINITY_DN7247_c0_g1_i1	TRINITY_DN7247_c0_g1	Os07t0495900-03	294	309	694	0.000332	7	18559543	18565200	Similar to low-level beta-amylase 1	A0A0P0X661
			TRINITY_DN7247_c0_g1_i2	TRINITY_DN7247_c0_g1	Os07t0495900-03	294	309	694	0.000149	7	18559543	18565200	Similar to low-level beta-amylase 1	A0A0P0X661
			TRINITY_DN72621_c0_g1_i1	TRINITY_DN72621_c0_g1	Os08t0248800-01	72	108	363	1.8	8	9071719	9075883	Similar to Aspartate carbamoyltransferase 3, chloroplast precursor (EC 2.1.3.2) (Aspartate transcarbamylase 3) (ATCase 3)	Q9LD61	'de novo' pyrimidine nucleobase biosynthetic process [GO:0006207]; 'de novo' UMP biosynthetic process [GO:0044205]; cellular amino acid metabolic process [GO:0006520]; cellular response to phosphate starvation [GO:0016036]; nitrogen compound metabolic process [GO:0006807]	chloroplast stroma [GO:0009570]; cytoplasm [GO:0005737]; cytosol [GO:0005829]	amino acid binding [GO:0016597]; aspartate carbamoyltransferase activity [GO:0004070]	chloroplast stroma [GO:0009570]; cytoplasm [GO:0005737]; cytosol [GO:0005829]; amino acid binding [GO:0016597]; aspartate carbamoyltransferase activity [GO:0004070]; 'de novo' pyrimidine nucleobase biosynthetic process [GO:0006207]; 'de novo' UMP biosynthetic process [GO:0044205]; cellular amino acid metabolic process [GO:0006520]; cellular response to phosphate starvation [GO:0016036]; nitrogen …	GO:0004070; GO:0005737; GO:0005829; GO:0006207; GO:0006520; GO:0006807; GO:0009570; GO:0016036; GO:0016597; GO:0044205	ENOG410IUMU;COG0540;
			TRINITY_DN72915_c0_g1_i1	TRINITY_DN72915_c0_g1	Os08t0520900-01	155	185	803	2.2	8	25893657	25900576	Starch-debranching enzyme, Isoamylase 1, Amylopectin biosynthesis, Starch biosynthesi	D0TZF0	amylopectin biosynthetic process [GO:0010021]; starch biosynthetic process [GO:0019252]; starch catabolic process [GO:0005983]	chloroplast isoamylase complex [GO:0010368]; isoamylase complex [GO:0043033]	isoamylase activity [GO:0019156]	chloroplast isoamylase complex [GO:0010368]; isoamylase complex [GO:0043033]; isoamylase activity [GO:0019156]; amylopectin biosynthetic process [GO:0010021]; starch biosynthetic process [GO:0019252]; starch catabolic process [GO:0005983]	GO:0005983; GO:0010021; GO:0010368; GO:0019156; GO:0019252; GO:0043033	ENOG410IN7N;COG1523;
			TRINITY_DN7303_c1_g1_i1	TRINITY_DN7303_c1_g1	Os05t0393700-01	12	34	743	0.005	5	19155053	19157429	Similar to Isoamylase-type starch debranching enzyme ISO2	NA	NA	NA	NA	NA	NA
			TRINITY_DN74081_c0_g1_i1	TRINITY_DN74081_c0_g1	Os07t0495900-01	846	878	1121	0.26	7	18555542	18565027	Similar to low-level beta-amylase 1	Q0D6B1	nuclear-transcribed mRNA catabolic process, nonsense-mediated decay [GO:0000184]	cytoplasm [GO:0005737]	ATP binding [GO:0005524]; DNA binding [GO:0003677]; RNA binding [GO:0003723]; RNA helicase activity [GO:0003724]; zinc ion binding [GO:0008270]	cytoplasm [GO:0005737]; ATP binding [GO:0005524]; DNA binding [GO:0003677]; RNA binding [GO:0003723]; RNA helicase activity [GO:0003724]; zinc ion binding [GO:0008270]; nuclear-transcribed mRNA catabolic process, nonsense-mediated decay [GO:0000184]	GO:0000184; GO:0003677; GO:0003723; GO:0003724; GO:0005524; GO:0005737; GO:0008270	KOG1802;COG1112;
			TRINITY_DN75390_c0_g1_i2	TRINITY_DN75390_c0_g1	Os07t0495900-01	381	403	1121	1.09e-12	7	18555542	18565027	Similar to low-level beta-amylase 1	Q0D6B1	nuclear-transcribed mRNA catabolic process, nonsense-mediated decay [GO:0000184]	cytoplasm [GO:0005737]	ATP binding [GO:0005524]; DNA binding [GO:0003677]; RNA binding [GO:0003723]; RNA helicase activity [GO:0003724]; zinc ion binding [GO:0008270]	cytoplasm [GO:0005737]; ATP binding [GO:0005524]; DNA binding [GO:0003677]; RNA binding [GO:0003723]; RNA helicase activity [GO:0003724]; zinc ion binding [GO:0008270]; nuclear-transcribed mRNA catabolic process, nonsense-mediated decay [GO:0000184]	GO:0000184; GO:0003677; GO:0003723; GO:0003724; GO:0005524; GO:0005737; GO:0008270	KOG1802;COG1112;
			TRINITY_DN75790_c0_g1_i1	TRINITY_DN75790_c0_g1	Os03t0664600-00	92	134	239	0.5	3	26115036	26115854	Plant lipid transfer protein/seed storage/trypsin-alpha amylase inhibitor domain containing protein	A0A0N7KHS4		integral component of membrane [GO:0016021]		integral component of membrane [GO:0016021]	GO:0016021
			TRINITY_DN759_c6_g1_i1	TRINITY_DN759_c6_g1	Os03t0357500-01	245	260	264	1.9	3	13833495	13834606	Plant lipid transfer protein/seed storage/trypsin-alpha amylase inhibitor domain containing protein	Q10L62						ENOG410J2RE;ENOG410ZGQQ;
			TRINITY_DN76520_c0_g1_i1	TRINITY_DN76520_c0_g1	Os08t0520900-01	513	530	803	3.5e-05	8	25893657	25900576	Starch-debranching enzyme, Isoamylase 1, Amylopectin biosynthesis, Starch biosynthesi	D0TZF0	amylopectin biosynthetic process [GO:0010021]; starch biosynthetic process [GO:0019252]; starch catabolic process [GO:0005983]	chloroplast isoamylase complex [GO:0010368]; isoamylase complex [GO:0043033]	isoamylase activity [GO:0019156]	chloroplast isoamylase complex [GO:0010368]; isoamylase complex [GO:0043033]; isoamylase activity [GO:0019156]; amylopectin biosynthetic process [GO:0010021]; starch biosynthetic process [GO:0019252]; starch catabolic process [GO:0005983]	GO:0005983; GO:0010021; GO:0010368; GO:0019156; GO:0019252; GO:0043033	ENOG410IN7N;COG1523;
			TRINITY_DN78099_c0_g1_i2	TRINITY_DN78099_c0_g1	Os08t0520900-01	247	442	803	4.2e-05	8	25893657	25900576	Starch-debranching enzyme, Isoamylase 1, Amylopectin biosynthesis, Starch biosynthesi	D0TZF0	amylopectin biosynthetic process [GO:0010021]; starch biosynthetic process [GO:0019252]; starch catabolic process [GO:0005983]	chloroplast isoamylase complex [GO:0010368]; isoamylase complex [GO:0043033]	isoamylase activity [GO:0019156]	chloroplast isoamylase complex [GO:0010368]; isoamylase complex [GO:0043033]; isoamylase activity [GO:0019156]; amylopectin biosynthetic process [GO:0010021]; starch biosynthetic process [GO:0019252]; starch catabolic process [GO:0005983]	GO:0005983; GO:0010021; GO:0010368; GO:0019156; GO:0019252; GO:0043033	ENOG410IN7N;COG1523;
			TRINITY_DN78099_c0_g1_i3	TRINITY_DN78099_c0_g1	Os08t0520900-01	247	442	803	4.2e-05	8	25893657	25900576	Starch-debranching enzyme, Isoamylase 1, Amylopectin biosynthesis, Starch biosynthesi	D0TZF0	amylopectin biosynthetic process [GO:0010021]; starch biosynthetic process [GO:0019252]; starch catabolic process [GO:0005983]	chloroplast isoamylase complex [GO:0010368]; isoamylase complex [GO:0043033]	isoamylase activity [GO:0019156]	chloroplast isoamylase complex [GO:0010368]; isoamylase complex [GO:0043033]; isoamylase activity [GO:0019156]; amylopectin biosynthetic process [GO:0010021]; starch biosynthetic process [GO:0019252]; starch catabolic process [GO:0005983]	GO:0005983; GO:0010021; GO:0010368; GO:0019156; GO:0019252; GO:0043033	ENOG410IN7N;COG1523;
			TRINITY_DN78099_c0_g1_i4	TRINITY_DN78099_c0_g1	Os08t0520900-01	247	442	803	4.04e-05	8	25893657	25900576	Starch-debranching enzyme, Isoamylase 1, Amylopectin biosynthesis, Starch biosynthesi	D0TZF0	amylopectin biosynthetic process [GO:0010021]; starch biosynthetic process [GO:0019252]; starch catabolic process [GO:0005983]	chloroplast isoamylase complex [GO:0010368]; isoamylase complex [GO:0043033]	isoamylase activity [GO:0019156]	chloroplast isoamylase complex [GO:0010368]; isoamylase complex [GO:0043033]; isoamylase activity [GO:0019156]; amylopectin biosynthetic process [GO:0010021]; starch biosynthetic process [GO:0019252]; starch catabolic process [GO:0005983]	GO:0005983; GO:0010021; GO:0010368; GO:0019156; GO:0019252; GO:0043033	ENOG410IN7N;COG1523;
			TRINITY_DN78140_c0_g1_i1	TRINITY_DN78140_c0_g1	Os07t0495900-01	162	236	1121	4.35e-28	7	18555542	18565027	Similar to low-level beta-amylase 1	Q0D6B1	nuclear-transcribed mRNA catabolic process, nonsense-mediated decay [GO:0000184]	cytoplasm [GO:0005737]	ATP binding [GO:0005524]; DNA binding [GO:0003677]; RNA binding [GO:0003723]; RNA helicase activity [GO:0003724]; zinc ion binding [GO:0008270]	cytoplasm [GO:0005737]; ATP binding [GO:0005524]; DNA binding [GO:0003677]; RNA binding [GO:0003723]; RNA helicase activity [GO:0003724]; zinc ion binding [GO:0008270]; nuclear-transcribed mRNA catabolic process, nonsense-mediated decay [GO:0000184]	GO:0000184; GO:0003677; GO:0003723; GO:0003724; GO:0005524; GO:0005737; GO:0008270	KOG1802;COG1112;
			TRINITY_DN78467_c0_g1_i1	TRINITY_DN78467_c0_g1	Os03t0351300-00	133	143	524	1.4	3	13162037	13163727	Similar to beta-amylase	Q10LG9	polysaccharide catabolic process [GO:0000272]		amylopectin maltohydrolase activity [GO:0102229]; beta-amylase activity [GO:0016161]	amylopectin maltohydrolase activity [GO:0102229]; beta-amylase activity [GO:0016161]; polysaccharide catabolic process [GO:0000272]	GO:0000272; GO:0016161; GO:0102229	ENOG410JXUP;ENOG41103N1;
			TRINITY_DN7887_c0_g1_i1	TRINITY_DN7887_c0_g1	Os08t0520900-01	87	517	803	0	8	25893657	25900576	Starch-debranching enzyme, Isoamylase 1, Amylopectin biosynthesis, Starch biosynthesi	D0TZF0	amylopectin biosynthetic process [GO:0010021]; starch biosynthetic process [GO:0019252]; starch catabolic process [GO:0005983]	chloroplast isoamylase complex [GO:0010368]; isoamylase complex [GO:0043033]	isoamylase activity [GO:0019156]	chloroplast isoamylase complex [GO:0010368]; isoamylase complex [GO:0043033]; isoamylase activity [GO:0019156]; amylopectin biosynthetic process [GO:0010021]; starch biosynthetic process [GO:0019252]; starch catabolic process [GO:0005983]	GO:0005983; GO:0010021; GO:0010368; GO:0019156; GO:0019252; GO:0043033	ENOG410IN7N;COG1523;
			TRINITY_DN7887_c0_g1_i2	TRINITY_DN7887_c0_g1	Os08t0520900-01	305	802	803	0	8	25893657	25900576	Starch-debranching enzyme, Isoamylase 1, Amylopectin biosynthesis, Starch biosynthesi	D0TZF0	amylopectin biosynthetic process [GO:0010021]; starch biosynthetic process [GO:0019252]; starch catabolic process [GO:0005983]	chloroplast isoamylase complex [GO:0010368]; isoamylase complex [GO:0043033]	isoamylase activity [GO:0019156]	chloroplast isoamylase complex [GO:0010368]; isoamylase complex [GO:0043033]; isoamylase activity [GO:0019156]; amylopectin biosynthetic process [GO:0010021]; starch biosynthetic process [GO:0019252]; starch catabolic process [GO:0005983]	GO:0005983; GO:0010021; GO:0010368; GO:0019156; GO:0019252; GO:0043033	ENOG410IN7N;COG1523;
			TRINITY_DN7887_c0_g1_i3	TRINITY_DN7887_c0_g1	Os08t0520900-01	138	802	803	0	8	25893657	25900576	Starch-debranching enzyme, Isoamylase 1, Amylopectin biosynthesis, Starch biosynthesi	D0TZF0	amylopectin biosynthetic process [GO:0010021]; starch biosynthetic process [GO:0019252]; starch catabolic process [GO:0005983]	chloroplast isoamylase complex [GO:0010368]; isoamylase complex [GO:0043033]	isoamylase activity [GO:0019156]	chloroplast isoamylase complex [GO:0010368]; isoamylase complex [GO:0043033]; isoamylase activity [GO:0019156]; amylopectin biosynthetic process [GO:0010021]; starch biosynthetic process [GO:0019252]; starch catabolic process [GO:0005983]	GO:0005983; GO:0010021; GO:0010368; GO:0019156; GO:0019252; GO:0043033	ENOG410IN7N;COG1523;
			TRINITY_DN7887_c0_g1_i4	TRINITY_DN7887_c0_g1	Os08t0520900-01	230	802	803	0	8	25893657	25900576	Starch-debranching enzyme, Isoamylase 1, Amylopectin biosynthesis, Starch biosynthesi	D0TZF0	amylopectin biosynthetic process [GO:0010021]; starch biosynthetic process [GO:0019252]; starch catabolic process [GO:0005983]	chloroplast isoamylase complex [GO:0010368]; isoamylase complex [GO:0043033]	isoamylase activity [GO:0019156]	chloroplast isoamylase complex [GO:0010368]; isoamylase complex [GO:0043033]; isoamylase activity [GO:0019156]; amylopectin biosynthetic process [GO:0010021]; starch biosynthetic process [GO:0019252]; starch catabolic process [GO:0005983]	GO:0005983; GO:0010021; GO:0010368; GO:0019156; GO:0019252; GO:0043033	ENOG410IN7N;COG1523;
			TRINITY_DN7887_c0_g1_i5	TRINITY_DN7887_c0_g1	Os08t0520900-01	87	306	803	1.49e-136	8	25893657	25900576	Starch-debranching enzyme, Isoamylase 1, Amylopectin biosynthesis, Starch biosynthesi	D0TZF0	amylopectin biosynthetic process [GO:0010021]; starch biosynthetic process [GO:0019252]; starch catabolic process [GO:0005983]	chloroplast isoamylase complex [GO:0010368]; isoamylase complex [GO:0043033]	isoamylase activity [GO:0019156]	chloroplast isoamylase complex [GO:0010368]; isoamylase complex [GO:0043033]; isoamylase activity [GO:0019156]; amylopectin biosynthetic process [GO:0010021]; starch biosynthetic process [GO:0019252]; starch catabolic process [GO:0005983]	GO:0005983; GO:0010021; GO:0010368; GO:0019156; GO:0019252; GO:0043033	ENOG410IN7N;COG1523;
			TRINITY_DN7887_c0_g1_i6	TRINITY_DN7887_c0_g1	Os08t0520900-01	87	597	803	0	8	25893657	25900576	Starch-debranching enzyme, Isoamylase 1, Amylopectin biosynthesis, Starch biosynthesi	D0TZF0	amylopectin biosynthetic process [GO:0010021]; starch biosynthetic process [GO:0019252]; starch catabolic process [GO:0005983]	chloroplast isoamylase complex [GO:0010368]; isoamylase complex [GO:0043033]	isoamylase activity [GO:0019156]	chloroplast isoamylase complex [GO:0010368]; isoamylase complex [GO:0043033]; isoamylase activity [GO:0019156]; amylopectin biosynthetic process [GO:0010021]; starch biosynthetic process [GO:0019252]; starch catabolic process [GO:0005983]	GO:0005983; GO:0010021; GO:0010368; GO:0019156; GO:0019252; GO:0043033	ENOG410IN7N;COG1523;
			TRINITY_DN7887_c0_g1_i7	TRINITY_DN7887_c0_g1	Os08t0520900-01	87	802	803	0	8	25893657	25900576	Starch-debranching enzyme, Isoamylase 1, Amylopectin biosynthesis, Starch biosynthesi	D0TZF0	amylopectin biosynthetic process [GO:0010021]; starch biosynthetic process [GO:0019252]; starch catabolic process [GO:0005983]	chloroplast isoamylase complex [GO:0010368]; isoamylase complex [GO:0043033]	isoamylase activity [GO:0019156]	chloroplast isoamylase complex [GO:0010368]; isoamylase complex [GO:0043033]; isoamylase activity [GO:0019156]; amylopectin biosynthetic process [GO:0010021]; starch biosynthetic process [GO:0019252]; starch catabolic process [GO:0005983]	GO:0005983; GO:0010021; GO:0010368; GO:0019156; GO:0019252; GO:0043033	ENOG410IN7N;COG1523;
			TRINITY_DN78905_c0_g1_i1	TRINITY_DN78905_c0_g1	Os08t0473600-01	253	319	437	0.015	8	23335167	23337070	Alpha-amylase isozyme 3E precursor (EC 3.2.1.1) (1,4-alpha-D-glucan glucanohydrolase)	P27934	starch catabolic process [GO:0005983]; sucrose catabolic process [GO:0005987]		alpha-amylase activity [GO:0004556]; alpha-amylase activity (releasing maltohexaose) [GO:0103025]; calcium ion binding [GO:0005509]	alpha-amylase activity [GO:0004556]; alpha-amylase activity (releasing maltohexaose) [GO:0103025]; calcium ion binding [GO:0005509]; starch catabolic process [GO:0005983]; sucrose catabolic process [GO:0005987]	GO:0004556; GO:0005509; GO:0005983; GO:0005987; GO:0103025	KOG0471;COG0366;
			TRINITY_DN78905_c0_g2_i1	TRINITY_DN78905_c0_g2	Os09t0457400-01	170	235	440	3.2e-05	9	17288993	17291252	Alpha-amylase isozyme 3A precursor (EC 3.2.1.1) (1,4-alpha-D-glucan glucanohydrolase)	P27932	starch catabolic process [GO:0005983]; sucrose catabolic process [GO:0005987]		alpha-amylase activity [GO:0004556]; alpha-amylase activity (releasing maltohexaose) [GO:0103025]; calcium ion binding [GO:0005509]	alpha-amylase activity [GO:0004556]; alpha-amylase activity (releasing maltohexaose) [GO:0103025]; calcium ion binding [GO:0005509]; starch catabolic process [GO:0005983]; sucrose catabolic process [GO:0005987]	GO:0004556; GO:0005509; GO:0005983; GO:0005987; GO:0103025	KOG0471;COG0366;
			TRINITY_DN80345_c0_g2_i1	TRINITY_DN80345_c0_g2	Os02t0792500-00	175	208	383	6.7	2	33663535	33667409	Glucoamylase, putatuve domain containing protein	A0A0P0VQL0
			TRINITY_DN80882_c0_g1_i2	TRINITY_DN80882_c0_g1	Os06t0713800-01	27	115	445	0.42	6	30262971	30266841	Alpha-amylase isozyme 2A precursor (EC 3.2.1.1) (1,4-alpha-D-glucan glucanohydrolase)	Q0D9J1	carbohydrate metabolic process [GO:0005975]		alpha-amylase activity [GO:0004556]; alpha-amylase activity (releasing maltohexaose) [GO:0103025]; calcium ion binding [GO:0005509]	alpha-amylase activity [GO:0004556]; alpha-amylase activity (releasing maltohexaose) [GO:0103025]; calcium ion binding [GO:0005509]; carbohydrate metabolic process [GO:0005975]	GO:0004556; GO:0005509; GO:0005975; GO:0103025	KOG0471;COG0366;
			TRINITY_DN81443_c0_g1_i1	TRINITY_DN81443_c0_g1	Os08t0520900-01	355	439	803	3.59e-30	8	25893657	25900576	Starch-debranching enzyme, Isoamylase 1, Amylopectin biosynthesis, Starch biosynthesi	D0TZF0	amylopectin biosynthetic process [GO:0010021]; starch biosynthetic process [GO:0019252]; starch catabolic process [GO:0005983]	chloroplast isoamylase complex [GO:0010368]; isoamylase complex [GO:0043033]	isoamylase activity [GO:0019156]	chloroplast isoamylase complex [GO:0010368]; isoamylase complex [GO:0043033]; isoamylase activity [GO:0019156]; amylopectin biosynthetic process [GO:0010021]; starch biosynthetic process [GO:0019252]; starch catabolic process [GO:0005983]	GO:0005983; GO:0010021; GO:0010368; GO:0019156; GO:0019252; GO:0043033	ENOG410IN7N;COG1523;
			TRINITY_DN81523_c0_g1_i1	TRINITY_DN81523_c0_g1	Os09t0569200-01	124	153	533	0.58	9	22713282	22716538	Similar to Beta-amylase (EC 3.2.1.2) (1,4-alpha-D-glucan maltohydrolase)	Q652P5	polysaccharide catabolic process [GO:0000272]		amylopectin maltohydrolase activity [GO:0102229]; beta-amylase activity [GO:0016161]	amylopectin maltohydrolase activity [GO:0102229]; beta-amylase activity [GO:0016161]; polysaccharide catabolic process [GO:0000272]	GO:0000272; GO:0016161; GO:0102229	ENOG410IECX;ENOG410XNXS;
			TRINITY_DN82149_c0_g1_i1	TRINITY_DN82149_c0_g1	Os09t0457600-00	42	75	438	2.49e-12	9	17296197	17297688	Alpha-amylase isozyme 3B precursor (EC 3.2.1.1) (1,4-alpha-D-glucan glucanohydrolase)	A0A1B0SZS0	carbohydrate metabolic process [GO:0005975]		alpha-amylase activity [GO:0004556]; alpha-amylase activity (releasing maltohexaose) [GO:0103025]; calcium ion binding [GO:0005509]	alpha-amylase activity [GO:0004556]; alpha-amylase activity (releasing maltohexaose) [GO:0103025]; calcium ion binding [GO:0005509]; carbohydrate metabolic process [GO:0005975]	GO:0004556; GO:0005509; GO:0005975; GO:0103025
			TRINITY_DN8243_c1_g1_i2	TRINITY_DN8243_c1_g1	Os08t0520900-01	600	658	803	3.1	8	25893657	25900576	Starch-debranching enzyme, Isoamylase 1, Amylopectin biosynthesis, Starch biosynthesi	D0TZF0	amylopectin biosynthetic process [GO:0010021]; starch biosynthetic process [GO:0019252]; starch catabolic process [GO:0005983]	chloroplast isoamylase complex [GO:0010368]; isoamylase complex [GO:0043033]	isoamylase activity [GO:0019156]	chloroplast isoamylase complex [GO:0010368]; isoamylase complex [GO:0043033]; isoamylase activity [GO:0019156]; amylopectin biosynthetic process [GO:0010021]; starch biosynthetic process [GO:0019252]; starch catabolic process [GO:0005983]	GO:0005983; GO:0010021; GO:0010368; GO:0019156; GO:0019252; GO:0043033	ENOG410IN7N;COG1523;
			TRINITY_DN8243_c1_g1_i5	TRINITY_DN8243_c1_g1	Os08t0520900-01	600	658	803	1.8	8	25893657	25900576	Starch-debranching enzyme, Isoamylase 1, Amylopectin biosynthesis, Starch biosynthesi	D0TZF0	amylopectin biosynthetic process [GO:0010021]; starch biosynthetic process [GO:0019252]; starch catabolic process [GO:0005983]	chloroplast isoamylase complex [GO:0010368]; isoamylase complex [GO:0043033]	isoamylase activity [GO:0019156]	chloroplast isoamylase complex [GO:0010368]; isoamylase complex [GO:0043033]; isoamylase activity [GO:0019156]; amylopectin biosynthetic process [GO:0010021]; starch biosynthetic process [GO:0019252]; starch catabolic process [GO:0005983]	GO:0005983; GO:0010021; GO:0010368; GO:0019156; GO:0019252; GO:0043033	ENOG410IN7N;COG1523;
			TRINITY_DN83088_c0_g1_i1	TRINITY_DN83088_c0_g1	Os08t0520900-01	407	432	803	0.54	8	25893657	25900576	Starch-debranching enzyme, Isoamylase 1, Amylopectin biosynthesis, Starch biosynthesi	D0TZF0	amylopectin biosynthetic process [GO:0010021]; starch biosynthetic process [GO:0019252]; starch catabolic process [GO:0005983]	chloroplast isoamylase complex [GO:0010368]; isoamylase complex [GO:0043033]	isoamylase activity [GO:0019156]	chloroplast isoamylase complex [GO:0010368]; isoamylase complex [GO:0043033]; isoamylase activity [GO:0019156]; amylopectin biosynthetic process [GO:0010021]; starch biosynthetic process [GO:0019252]; starch catabolic process [GO:0005983]	GO:0005983; GO:0010021; GO:0010368; GO:0019156; GO:0019252; GO:0043033	ENOG410IN7N;COG1523;
			TRINITY_DN8462_c0_g2_i1	TRINITY_DN8462_c0_g2	Os05t0393700-01	357	400	743	9.5	5	19155053	19157429	Similar to Isoamylase-type starch debranching enzyme ISO2	NA	NA	NA	NA	NA	NA
			TRINITY_DN8479_c0_g1_i19	TRINITY_DN8479_c0_g1	Os07t0543100-00	294	336	686	3.9	7	21470797	21473327	Similar to Beta-amylase (EC 3.2.1.2)	A0A0P0X7C2	polysaccharide catabolic process [GO:0000272]		amylopectin maltohydrolase activity [GO:0102229]; beta-amylase activity [GO:0016161]	amylopectin maltohydrolase activity [GO:0102229]; beta-amylase activity [GO:0016161]; polysaccharide catabolic process [GO:0000272]	GO:0000272; GO:0016161; GO:0102229
			TRINITY_DN84817_c0_g1_i1	TRINITY_DN84817_c0_g1	Os08t0520900-01	547	623	803	3.23e-12	8	25893657	25900576	Starch-debranching enzyme, Isoamylase 1, Amylopectin biosynthesis, Starch biosynthesi	D0TZF0	amylopectin biosynthetic process [GO:0010021]; starch biosynthetic process [GO:0019252]; starch catabolic process [GO:0005983]	chloroplast isoamylase complex [GO:0010368]; isoamylase complex [GO:0043033]	isoamylase activity [GO:0019156]	chloroplast isoamylase complex [GO:0010368]; isoamylase complex [GO:0043033]; isoamylase activity [GO:0019156]; amylopectin biosynthetic process [GO:0010021]; starch biosynthetic process [GO:0019252]; starch catabolic process [GO:0005983]	GO:0005983; GO:0010021; GO:0010368; GO:0019156; GO:0019252; GO:0043033	ENOG410IN7N;COG1523;
			TRINITY_DN84817_c0_g1_i2	TRINITY_DN84817_c0_g1	Os08t0520900-01	550	623	803	4.91e-12	8	25893657	25900576	Starch-debranching enzyme, Isoamylase 1, Amylopectin biosynthesis, Starch biosynthesi	D0TZF0	amylopectin biosynthetic process [GO:0010021]; starch biosynthetic process [GO:0019252]; starch catabolic process [GO:0005983]	chloroplast isoamylase complex [GO:0010368]; isoamylase complex [GO:0043033]	isoamylase activity [GO:0019156]	chloroplast isoamylase complex [GO:0010368]; isoamylase complex [GO:0043033]; isoamylase activity [GO:0019156]; amylopectin biosynthetic process [GO:0010021]; starch biosynthetic process [GO:0019252]; starch catabolic process [GO:0005983]	GO:0005983; GO:0010021; GO:0010368; GO:0019156; GO:0019252; GO:0043033	ENOG410IN7N;COG1523;
			TRINITY_DN8505_c0_g2_i1	TRINITY_DN8505_c0_g2	Os08t0520900-01	513	535	803	2.64e-05	8	25893657	25900576	Starch-debranching enzyme, Isoamylase 1, Amylopectin biosynthesis, Starch biosynthesi	D0TZF0	amylopectin biosynthetic process [GO:0010021]; starch biosynthetic process [GO:0019252]; starch catabolic process [GO:0005983]	chloroplast isoamylase complex [GO:0010368]; isoamylase complex [GO:0043033]	isoamylase activity [GO:0019156]	chloroplast isoamylase complex [GO:0010368]; isoamylase complex [GO:0043033]; isoamylase activity [GO:0019156]; amylopectin biosynthetic process [GO:0010021]; starch biosynthetic process [GO:0019252]; starch catabolic process [GO:0005983]	GO:0005983; GO:0010021; GO:0010368; GO:0019156; GO:0019252; GO:0043033	ENOG410IN7N;COG1523;
			TRINITY_DN8505_c0_g2_i2	TRINITY_DN8505_c0_g2	Os08t0520900-01	513	535	803	2.58e-05	8	25893657	25900576	Starch-debranching enzyme, Isoamylase 1, Amylopectin biosynthesis, Starch biosynthesi	D0TZF0	amylopectin biosynthetic process [GO:0010021]; starch biosynthetic process [GO:0019252]; starch catabolic process [GO:0005983]	chloroplast isoamylase complex [GO:0010368]; isoamylase complex [GO:0043033]	isoamylase activity [GO:0019156]	chloroplast isoamylase complex [GO:0010368]; isoamylase complex [GO:0043033]; isoamylase activity [GO:0019156]; amylopectin biosynthetic process [GO:0010021]; starch biosynthetic process [GO:0019252]; starch catabolic process [GO:0005983]	GO:0005983; GO:0010021; GO:0010368; GO:0019156; GO:0019252; GO:0043033	ENOG410IN7N;COG1523;
			TRINITY_DN8526_c1_g1_i4	TRINITY_DN8526_c1_g1	Os09t0457600-00	194	427	438	1.01e-68	9	17296197	17297688	Alpha-amylase isozyme 3B precursor (EC 3.2.1.1) (1,4-alpha-D-glucan glucanohydrolase)	A0A1B0SZS0	carbohydrate metabolic process [GO:0005975]		alpha-amylase activity [GO:0004556]; alpha-amylase activity (releasing maltohexaose) [GO:0103025]; calcium ion binding [GO:0005509]	alpha-amylase activity [GO:0004556]; alpha-amylase activity (releasing maltohexaose) [GO:0103025]; calcium ion binding [GO:0005509]; carbohydrate metabolic process [GO:0005975]	GO:0004556; GO:0005509; GO:0005975; GO:0103025
			TRINITY_DN8526_c1_g1_i5	TRINITY_DN8526_c1_g1	Os09t0457600-00	89	427	438	7.17e-103	9	17296197	17297688	Alpha-amylase isozyme 3B precursor (EC 3.2.1.1) (1,4-alpha-D-glucan glucanohydrolase)	A0A1B0SZS0	carbohydrate metabolic process [GO:0005975]		alpha-amylase activity [GO:0004556]; alpha-amylase activity (releasing maltohexaose) [GO:0103025]; calcium ion binding [GO:0005509]	alpha-amylase activity [GO:0004556]; alpha-amylase activity (releasing maltohexaose) [GO:0103025]; calcium ion binding [GO:0005509]; carbohydrate metabolic process [GO:0005975]	GO:0004556; GO:0005509; GO:0005975; GO:0103025
			TRINITY_DN85364_c0_g1_i1	TRINITY_DN85364_c0_g1	Os06t0278000-00	51	91	333	0.4	6	9564356	9566944	Glucoamylase, putatuve domain containing protein	A0A0P0WVJ8
			TRINITY_DN85632_c0_g1_i1	TRINITY_DN85632_c0_g1	Os08t0520900-01	237	279	803	0.031	8	25893657	25900576	Starch-debranching enzyme, Isoamylase 1, Amylopectin biosynthesis, Starch biosynthesi	D0TZF0	amylopectin biosynthetic process [GO:0010021]; starch biosynthetic process [GO:0019252]; starch catabolic process [GO:0005983]	chloroplast isoamylase complex [GO:0010368]; isoamylase complex [GO:0043033]	isoamylase activity [GO:0019156]	chloroplast isoamylase complex [GO:0010368]; isoamylase complex [GO:0043033]; isoamylase activity [GO:0019156]; amylopectin biosynthetic process [GO:0010021]; starch biosynthetic process [GO:0019252]; starch catabolic process [GO:0005983]	GO:0005983; GO:0010021; GO:0010368; GO:0019156; GO:0019252; GO:0043033	ENOG410IN7N;COG1523;
			TRINITY_DN8597_c0_g1_i1	TRINITY_DN8597_c0_g1	Os08t0532800-03	103	141	178	0.067	8	26554192	26557021	Plant lipid transfer protein/seed storage/trypsin-alpha amylase inhibitor domain containing protein	Q6YZD3						ENOG410J072;ENOG410YMSF;
			TRINITY_DN8597_c0_g1_i2	TRINITY_DN8597_c0_g1	Os08t0532800-03	28	141	178	5.12e-52	8	26554192	26557021	Plant lipid transfer protein/seed storage/trypsin-alpha amylase inhibitor domain containing protein	Q6YZD3						ENOG410J072;ENOG410YMSF;
			TRINITY_DN8666_c0_g1_i1	TRINITY_DN8666_c0_g1	Os07t0290200-01	24	104	104	2.03e-25	7	11241360	11242082	Plant lipid transfer protein/seed storage/trypsin-alpha amylase inhibitor domain containing protein	Q8GSD8	systemic acquired resistance [GO:0009627]		fatty acid binding [GO:0005504]	fatty acid binding [GO:0005504]; systemic acquired resistance [GO:0009627]	GO:0005504; GO:0009627	ENOG410J2D8;ENOG410YXDY;
			TRINITY_DN86780_c0_g1_i1	TRINITY_DN86780_c0_g1	Os07t0495900-01	766	805	1121	0.59	7	18555542	18565027	Similar to low-level beta-amylase 1	Q0D6B1	nuclear-transcribed mRNA catabolic process, nonsense-mediated decay [GO:0000184]	cytoplasm [GO:0005737]	ATP binding [GO:0005524]; DNA binding [GO:0003677]; RNA binding [GO:0003723]; RNA helicase activity [GO:0003724]; zinc ion binding [GO:0008270]	cytoplasm [GO:0005737]; ATP binding [GO:0005524]; DNA binding [GO:0003677]; RNA binding [GO:0003723]; RNA helicase activity [GO:0003724]; zinc ion binding [GO:0008270]; nuclear-transcribed mRNA catabolic process, nonsense-mediated decay [GO:0000184]	GO:0000184; GO:0003677; GO:0003723; GO:0003724; GO:0005524; GO:0005737; GO:0008270	KOG1802;COG1112;
			TRINITY_DN87690_c0_g1_i1	TRINITY_DN87690_c0_g1	Os08t0473600-01	311	347	437	0.13	8	23335167	23337070	Alpha-amylase isozyme 3E precursor (EC 3.2.1.1) (1,4-alpha-D-glucan glucanohydrolase)	P27934	starch catabolic process [GO:0005983]; sucrose catabolic process [GO:0005987]		alpha-amylase activity [GO:0004556]; alpha-amylase activity (releasing maltohexaose) [GO:0103025]; calcium ion binding [GO:0005509]	alpha-amylase activity [GO:0004556]; alpha-amylase activity (releasing maltohexaose) [GO:0103025]; calcium ion binding [GO:0005509]; starch catabolic process [GO:0005983]; sucrose catabolic process [GO:0005987]	GO:0004556; GO:0005509; GO:0005983; GO:0005987; GO:0103025	KOG0471;COG0366;
			TRINITY_DN89835_c0_g1_i1	TRINITY_DN89835_c0_g1	Os08t0520900-01	424	515	803	9.86e-14	8	25893657	25900576	Starch-debranching enzyme, Isoamylase 1, Amylopectin biosynthesis, Starch biosynthesi	D0TZF0	amylopectin biosynthetic process [GO:0010021]; starch biosynthetic process [GO:0019252]; starch catabolic process [GO:0005983]	chloroplast isoamylase complex [GO:0010368]; isoamylase complex [GO:0043033]	isoamylase activity [GO:0019156]	chloroplast isoamylase complex [GO:0010368]; isoamylase complex [GO:0043033]; isoamylase activity [GO:0019156]; amylopectin biosynthetic process [GO:0010021]; starch biosynthetic process [GO:0019252]; starch catabolic process [GO:0005983]	GO:0005983; GO:0010021; GO:0010368; GO:0019156; GO:0019252; GO:0043033	ENOG410IN7N;COG1523;
			TRINITY_DN89934_c0_g1_i1	TRINITY_DN89934_c0_g1	Os07t0543100-00	45	94	686	0.43	7	21470797	21473327	Similar to Beta-amylase (EC 3.2.1.2)	A0A0P0X7C2	polysaccharide catabolic process [GO:0000272]		amylopectin maltohydrolase activity [GO:0102229]; beta-amylase activity [GO:0016161]	amylopectin maltohydrolase activity [GO:0102229]; beta-amylase activity [GO:0016161]; polysaccharide catabolic process [GO:0000272]	GO:0000272; GO:0016161; GO:0102229
			TRINITY_DN8999_c0_g2_i1	TRINITY_DN8999_c0_g2	Os05t0341100-00	254	278	376	4.3	5	15995515	15998427	Glucoamylase, putatuve domain containing protein	A0A0P0WL17
			TRINITY_DN9477_c0_g1_i10	TRINITY_DN9477_c0_g1	Os07t0495900-02	690	726	948	0.069	7	18557071	18565198	Similar to low-level beta-amylase 1	A0A0P0X6Q1			ATP binding [GO:0005524]; DNA binding [GO:0003677]; hydrolase activity [GO:0016787]	ATP binding [GO:0005524]; DNA binding [GO:0003677]; hydrolase activity [GO:0016787]	GO:0003677; GO:0005524; GO:0016787
			TRINITY_DN9477_c0_g1_i2	TRINITY_DN9477_c0_g1	Os07t0495900-01	863	899	1121	0.35	7	18555542	18565027	Similar to low-level beta-amylase 1	Q0D6B1	nuclear-transcribed mRNA catabolic process, nonsense-mediated decay [GO:0000184]	cytoplasm [GO:0005737]	ATP binding [GO:0005524]; DNA binding [GO:0003677]; RNA binding [GO:0003723]; RNA helicase activity [GO:0003724]; zinc ion binding [GO:0008270]	cytoplasm [GO:0005737]; ATP binding [GO:0005524]; DNA binding [GO:0003677]; RNA binding [GO:0003723]; RNA helicase activity [GO:0003724]; zinc ion binding [GO:0008270]; nuclear-transcribed mRNA catabolic process, nonsense-mediated decay [GO:0000184]	GO:0000184; GO:0003677; GO:0003723; GO:0003724; GO:0005524; GO:0005737; GO:0008270	KOG1802;COG1112;
			TRINITY_DN9477_c0_g1_i6	TRINITY_DN9477_c0_g1	Os07t0495900-01	863	887	1121	4.1	7	18555542	18565027	Similar to low-level beta-amylase 1	Q0D6B1	nuclear-transcribed mRNA catabolic process, nonsense-mediated decay [GO:0000184]	cytoplasm [GO:0005737]	ATP binding [GO:0005524]; DNA binding [GO:0003677]; RNA binding [GO:0003723]; RNA helicase activity [GO:0003724]; zinc ion binding [GO:0008270]	cytoplasm [GO:0005737]; ATP binding [GO:0005524]; DNA binding [GO:0003677]; RNA binding [GO:0003723]; RNA helicase activity [GO:0003724]; zinc ion binding [GO:0008270]; nuclear-transcribed mRNA catabolic process, nonsense-mediated decay [GO:0000184]	GO:0000184; GO:0003677; GO:0003723; GO:0003724; GO:0005524; GO:0005737; GO:0008270	KOG1802;COG1112;
			TRINITY_DN9477_c0_g1_i8	TRINITY_DN9477_c0_g1	Os07t0495900-01	863	887	1121	0.27	7	18555542	18565027	Similar to low-level beta-amylase 1	Q0D6B1	nuclear-transcribed mRNA catabolic process, nonsense-mediated decay [GO:0000184]	cytoplasm [GO:0005737]	ATP binding [GO:0005524]; DNA binding [GO:0003677]; RNA binding [GO:0003723]; RNA helicase activity [GO:0003724]; zinc ion binding [GO:0008270]	cytoplasm [GO:0005737]; ATP binding [GO:0005524]; DNA binding [GO:0003677]; RNA binding [GO:0003723]; RNA helicase activity [GO:0003724]; zinc ion binding [GO:0008270]; nuclear-transcribed mRNA catabolic process, nonsense-mediated decay [GO:0000184]	GO:0000184; GO:0003677; GO:0003723; GO:0003724; GO:0005524; GO:0005737; GO:0008270	KOG1802;COG1112;
			TRINITY_DN9477_c0_g1_i9	TRINITY_DN9477_c0_g1	Os07t0495900-01	863	887	1121	4.3	7	18555542	18565027	Similar to low-level beta-amylase 1	Q0D6B1	nuclear-transcribed mRNA catabolic process, nonsense-mediated decay [GO:0000184]	cytoplasm [GO:0005737]	ATP binding [GO:0005524]; DNA binding [GO:0003677]; RNA binding [GO:0003723]; RNA helicase activity [GO:0003724]; zinc ion binding [GO:0008270]	cytoplasm [GO:0005737]; ATP binding [GO:0005524]; DNA binding [GO:0003677]; RNA binding [GO:0003723]; RNA helicase activity [GO:0003724]; zinc ion binding [GO:0008270]; nuclear-transcribed mRNA catabolic process, nonsense-mediated decay [GO:0000184]	GO:0000184; GO:0003677; GO:0003723; GO:0003724; GO:0005524; GO:0005737; GO:0008270	KOG1802;COG1112;
			TRINITY_DN95317_c0_g1_i2	TRINITY_DN95317_c0_g1	Os05t0341100-00	199	224	376	0.24	5	15995515	15998427	Glucoamylase, putatuve domain containing protein	A0A0P0WL17
			TRINITY_DN9630_c0_g1_i1	TRINITY_DN9630_c0_g1	Os04t0526600-01	15	193	200	1.48e-28	4	26323989	26324804	Similar to Alpha-amylase/subtilisin inhibitor (RASI)	P29421			alpha-amylase inhibitor activity [GO:0015066]; serine-type endopeptidase inhibitor activity [GO:0004867]	alpha-amylase inhibitor activity [GO:0015066]; serine-type endopeptidase inhibitor activity [GO:0004867]	GO:0004867; GO:0015066	ENOG410IWBP;ENOG410YHN1;
			TRINITY_DN9630_c0_g1_i2	TRINITY_DN9630_c0_g1	Os04t0526600-01	15	193	200	4.38e-33	4	26323989	26324804	Similar to Alpha-amylase/subtilisin inhibitor (RASI)	P29421			alpha-amylase inhibitor activity [GO:0015066]; serine-type endopeptidase inhibitor activity [GO:0004867]	alpha-amylase inhibitor activity [GO:0015066]; serine-type endopeptidase inhibitor activity [GO:0004867]	GO:0004867; GO:0015066	ENOG410IWBP;ENOG410YHN1;
			TRINITY_DN9630_c0_g1_i4	TRINITY_DN9630_c0_g1	Os04t0526600-01	15	193	200	4.31e-29	4	26323989	26324804	Similar to Alpha-amylase/subtilisin inhibitor (RASI)	P29421			alpha-amylase inhibitor activity [GO:0015066]; serine-type endopeptidase inhibitor activity [GO:0004867]	alpha-amylase inhibitor activity [GO:0015066]; serine-type endopeptidase inhibitor activity [GO:0004867]	GO:0004867; GO:0015066	ENOG410IWBP;ENOG410YHN1;
			TRINITY_DN96843_c0_g2_i1	TRINITY_DN96843_c0_g2	Os08t0520900-01	243	294	803	0.000404	8	25893657	25900576	Starch-debranching enzyme, Isoamylase 1, Amylopectin biosynthesis, Starch biosynthesi	D0TZF0	amylopectin biosynthetic process [GO:0010021]; starch biosynthetic process [GO:0019252]; starch catabolic process [GO:0005983]	chloroplast isoamylase complex [GO:0010368]; isoamylase complex [GO:0043033]	isoamylase activity [GO:0019156]	chloroplast isoamylase complex [GO:0010368]; isoamylase complex [GO:0043033]; isoamylase activity [GO:0019156]; amylopectin biosynthetic process [GO:0010021]; starch biosynthetic process [GO:0019252]; starch catabolic process [GO:0005983]	GO:0005983; GO:0010021; GO:0010368; GO:0019156; GO:0019252; GO:0043033	ENOG410IN7N;COG1523;
			TRINITY_DN97210_c0_g1_i1	TRINITY_DN97210_c0_g1	Os08t0473600-01	224	367	437	3.15e-05	8	23335167	23337070	Alpha-amylase isozyme 3E precursor (EC 3.2.1.1) (1,4-alpha-D-glucan glucanohydrolase)	P27934	starch catabolic process [GO:0005983]; sucrose catabolic process [GO:0005987]		alpha-amylase activity [GO:0004556]; alpha-amylase activity (releasing maltohexaose) [GO:0103025]; calcium ion binding [GO:0005509]	alpha-amylase activity [GO:0004556]; alpha-amylase activity (releasing maltohexaose) [GO:0103025]; calcium ion binding [GO:0005509]; starch catabolic process [GO:0005983]; sucrose catabolic process [GO:0005987]	GO:0004556; GO:0005509; GO:0005983; GO:0005987; GO:0103025	KOG0471;COG0366;
			TRINITY_DN97210_c0_g2_i1	TRINITY_DN97210_c0_g2	Os09t0457400-01	30	225	440	5.73e-11	9	17288993	17291252	Alpha-amylase isozyme 3A precursor (EC 3.2.1.1) (1,4-alpha-D-glucan glucanohydrolase)	P27932	starch catabolic process [GO:0005983]; sucrose catabolic process [GO:0005987]		alpha-amylase activity [GO:0004556]; alpha-amylase activity (releasing maltohexaose) [GO:0103025]; calcium ion binding [GO:0005509]	alpha-amylase activity [GO:0004556]; alpha-amylase activity (releasing maltohexaose) [GO:0103025]; calcium ion binding [GO:0005509]; starch catabolic process [GO:0005983]; sucrose catabolic process [GO:0005987]	GO:0004556; GO:0005509; GO:0005983; GO:0005987; GO:0103025	KOG0471;COG0366;
			TRINITY_DN97771_c0_g1_i1	TRINITY_DN97771_c0_g1	Os07t0495900-02	668	732	948	0.079	7	18557071	18565198	Similar to low-level beta-amylase 1	A0A0P0X6Q1			ATP binding [GO:0005524]; DNA binding [GO:0003677]; hydrolase activity [GO:0016787]	ATP binding [GO:0005524]; DNA binding [GO:0003677]; hydrolase activity [GO:0016787]	GO:0003677; GO:0005524; GO:0016787
			TRINITY_DN9826_c0_g1_i1	TRINITY_DN9826_c0_g1	Os05t0393700-01	57	742	743	0	5	19155053	19157429	Similar to Isoamylase-type starch debranching enzyme ISO2	NA	NA	NA	NA	NA	NA
			TRINITY_DN9920_c0_g2_i1	TRINITY_DN9920_c0_g2	Os09t0457400-01	379	416	440	2.3	9	17288993	17291252	Alpha-amylase isozyme 3A precursor (EC 3.2.1.1) (1,4-alpha-D-glucan glucanohydrolase)	P27932	starch catabolic process [GO:0005983]; sucrose catabolic process [GO:0005987]		alpha-amylase activity [GO:0004556]; alpha-amylase activity (releasing maltohexaose) [GO:0103025]; calcium ion binding [GO:0005509]	alpha-amylase activity [GO:0004556]; alpha-amylase activity (releasing maltohexaose) [GO:0103025]; calcium ion binding [GO:0005509]; starch catabolic process [GO:0005983]; sucrose catabolic process [GO:0005987]	GO:0004556; GO:0005509; GO:0005983; GO:0005987; GO:0103025	KOG0471;COG0366;
			TRINITY_DN99690_c0_g1_i1	TRINITY_DN99690_c0_g1	Os08t0248800-01	285	352	363	7.48e-16	8	9071719	9075883	Similar to Aspartate carbamoyltransferase 3, chloroplast precursor (EC 2.1.3.2) (Aspartate transcarbamylase 3) (ATCase 3)	Q9LD61	'de novo' pyrimidine nucleobase biosynthetic process [GO:0006207]; 'de novo' UMP biosynthetic process [GO:0044205]; cellular amino acid metabolic process [GO:0006520]; cellular response to phosphate starvation [GO:0016036]; nitrogen compound metabolic process [GO:0006807]	chloroplast stroma [GO:0009570]; cytoplasm [GO:0005737]; cytosol [GO:0005829]	amino acid binding [GO:0016597]; aspartate carbamoyltransferase activity [GO:0004070]	chloroplast stroma [GO:0009570]; cytoplasm [GO:0005737]; cytosol [GO:0005829]; amino acid binding [GO:0016597]; aspartate carbamoyltransferase activity [GO:0004070]; 'de novo' pyrimidine nucleobase biosynthetic process [GO:0006207]; 'de novo' UMP biosynthetic process [GO:0044205]; cellular amino acid metabolic process [GO:0006520]; cellular response to phosphate starvation [GO:0016036]; nitrogen …	GO:0004070; GO:0005737; GO:0005829; GO:0006207; GO:0006520; GO:0006807; GO:0009570; GO:0016036; GO:0016597; GO:0044205	ENOG410IUMU;COG0540;
			TRINITY_DN9996_c0_g1_i1	TRINITY_DN9996_c0_g1	Os09t0457600-00	76	208	438	1.29e-86	9	17296197	17297688	Alpha-amylase isozyme 3B precursor (EC 3.2.1.1) (1,4-alpha-D-glucan glucanohydrolase)	A0A1B0SZS0	carbohydrate metabolic process [GO:0005975]		alpha-amylase activity [GO:0004556]; alpha-amylase activity (releasing maltohexaose) [GO:0103025]; calcium ion binding [GO:0005509]	alpha-amylase activity [GO:0004556]; alpha-amylase activity (releasing maltohexaose) [GO:0103025]; calcium ion binding [GO:0005509]; carbohydrate metabolic process [GO:0005975]	GO:0004556; GO:0005509; GO:0005975; GO:0103025
			TRINITY_DN9996_c0_g2_i1	TRINITY_DN9996_c0_g2	Os02t0765600-01	25	434	434	0	2	32248329	32250174	Alpha-amylase glycoprotein, Degradation of starch granul	Q0DXA4	carbohydrate metabolic process [GO:0005975]		alpha-amylase activity [GO:0004556]; alpha-amylase activity (releasing maltohexaose) [GO:0103025]; calcium ion binding [GO:0005509]	alpha-amylase activity [GO:0004556]; alpha-amylase activity (releasing maltohexaose) [GO:0103025]; calcium ion binding [GO:0005509]; carbohydrate metabolic process [GO:0005975]	GO:0004556; GO:0005509; GO:0005975; GO:0103025	KOG0471;COG0366;
			TRINITY_DN9996_c0_g3_i1	TRINITY_DN9996_c0_g3	Os06t0713800-01	105	427	445	0	6	30262971	30266841	Alpha-amylase isozyme 2A precursor (EC 3.2.1.1) (1,4-alpha-D-glucan glucanohydrolase)	Q0D9J1	carbohydrate metabolic process [GO:0005975]		alpha-amylase activity [GO:0004556]; alpha-amylase activity (releasing maltohexaose) [GO:0103025]; calcium ion binding [GO:0005509]	alpha-amylase activity [GO:0004556]; alpha-amylase activity (releasing maltohexaose) [GO:0103025]; calcium ion binding [GO:0005509]; carbohydrate metabolic process [GO:0005975]	GO:0004556; GO:0005509; GO:0005975; GO:0103025	KOG0471;COG0366;
			TRINITY_DN9996_c0_g3_i3	TRINITY_DN9996_c0_g3	Os02t0765400-00	33	82	438	5.07e-20	2	32243175	32245008	Similar to Alpha-amylase	A0A0P0VPT7	carbohydrate metabolic process [GO:0005975]		alpha-amylase activity [GO:0004556]; alpha-amylase activity (releasing maltohexaose) [GO:0103025]; calcium ion binding [GO:0005509]	alpha-amylase activity [GO:0004556]; alpha-amylase activity (releasing maltohexaose) [GO:0103025]; calcium ion binding [GO:0005509]; carbohydrate metabolic process [GO:0005975]	GO:0004556; GO:0005509; GO:0005975; GO:0103025
			TRINITY_DN9996_c0_g3_i4	TRINITY_DN9996_c0_g3	Os06t0713800-01	139	427	445	0	6	30262971	30266841	Alpha-amylase isozyme 2A precursor (EC 3.2.1.1) (1,4-alpha-D-glucan glucanohydrolase)	Q0D9J1	carbohydrate metabolic process [GO:0005975]		alpha-amylase activity [GO:0004556]; alpha-amylase activity (releasing maltohexaose) [GO:0103025]; calcium ion binding [GO:0005509]	alpha-amylase activity [GO:0004556]; alpha-amylase activity (releasing maltohexaose) [GO:0103025]; calcium ion binding [GO:0005509]; carbohydrate metabolic process [GO:0005975]	GO:0004556; GO:0005509; GO:0005975; GO:0103025	KOG0471;COG0366;
			TRINITY_DN9996_c0_g3_i5	TRINITY_DN9996_c0_g3	Os06t0713800-01	72	427	445	0	6	30262971	30266841	Alpha-amylase isozyme 2A precursor (EC 3.2.1.1) (1,4-alpha-D-glucan glucanohydrolase)	Q0D9J1	carbohydrate metabolic process [GO:0005975]		alpha-amylase activity [GO:0004556]; alpha-amylase activity (releasing maltohexaose) [GO:0103025]; calcium ion binding [GO:0005509]	alpha-amylase activity [GO:0004556]; alpha-amylase activity (releasing maltohexaose) [GO:0103025]; calcium ion binding [GO:0005509]; carbohydrate metabolic process [GO:0005975]	GO:0004556; GO:0005509; GO:0005975; GO:0103025	KOG0471;COG0366;
			TRINITY_DN9996_c0_g3_i6	TRINITY_DN9996_c0_g3	Os06t0713800-01	72	427	445	0	6	30262971	30266841	Alpha-amylase isozyme 2A precursor (EC 3.2.1.1) (1,4-alpha-D-glucan glucanohydrolase)	Q0D9J1	carbohydrate metabolic process [GO:0005975]		alpha-amylase activity [GO:0004556]; alpha-amylase activity (releasing maltohexaose) [GO:0103025]; calcium ion binding [GO:0005509]	alpha-amylase activity [GO:0004556]; alpha-amylase activity (releasing maltohexaose) [GO:0103025]; calcium ion binding [GO:0005509]; carbohydrate metabolic process [GO:0005975]	GO:0004556; GO:0005509; GO:0005975; GO:0103025	KOG0471;COG0366;
			TRINITY_DN9996_c0_g3_i7	TRINITY_DN9996_c0_g3	Os02t0765400-00	33	91	438	9.23e-23	2	32243175	32245008	Similar to Alpha-amylase	A0A0P0VPT7	carbohydrate metabolic process [GO:0005975]		alpha-amylase activity [GO:0004556]; alpha-amylase activity (releasing maltohexaose) [GO:0103025]; calcium ion binding [GO:0005509]	alpha-amylase activity [GO:0004556]; alpha-amylase activity (releasing maltohexaose) [GO:0103025]; calcium ion binding [GO:0005509]; carbohydrate metabolic process [GO:0005975]	GO:0004556; GO:0005509; GO:0005975; GO:0103025
			TRINITY_DN9996_c0_g3_i8	TRINITY_DN9996_c0_g3	Os06t0713800-01	346	427	445	5.42e-37	6	30262971	30266841	Alpha-amylase isozyme 2A precursor (EC 3.2.1.1) (1,4-alpha-D-glucan glucanohydrolase)	Q0D9J1	carbohydrate metabolic process [GO:0005975]		alpha-amylase activity [GO:0004556]; alpha-amylase activity (releasing maltohexaose) [GO:0103025]; calcium ion binding [GO:0005509]	alpha-amylase activity [GO:0004556]; alpha-amylase activity (releasing maltohexaose) [GO:0103025]; calcium ion binding [GO:0005509]; carbohydrate metabolic process [GO:0005975]	GO:0004556; GO:0005509; GO:0005975; GO:0103025	KOG0471;COG0366;
			TRINITY_DN9996_c0_g4_i1	TRINITY_DN9996_c0_g4	Os08t0473900-01	272	374	476	2.04e-59	8	23341289	23343273	Alpha-amylase isozyme 3D precursor (EC 3.2.1.1) (1,4-alpha-D-glucan glucanohydrolase)	Q0J527	carbohydrate metabolic process [GO:0005975]		alpha-amylase activity [GO:0004556]; alpha-amylase activity (releasing maltohexaose) [GO:0103025]; calcium ion binding [GO:0005509]	alpha-amylase activity [GO:0004556]; alpha-amylase activity (releasing maltohexaose) [GO:0103025]; calcium ion binding [GO:0005509]; carbohydrate metabolic process [GO:0005975]	GO:0004556; GO:0005509; GO:0005975; GO:0103025	KOG0471;COG0366;
			TRINITY_DN9996_c0_g5_i1	TRINITY_DN9996_c0_g5	Os08t0473900-03	325	346	356	0.001	8	23341357	23343240	Alpha-amylase isozyme 3D precursor (EC 3.2.1.1) (1,4-alpha-D-glucan glucanohydrolase)	Q5QLB1	carbohydrate metabolic process [GO:0005975]		alpha-amylase activity [GO:0004556]; alpha-amylase activity (releasing maltohexaose) [GO:0103025]; cation binding [GO:0043169]	alpha-amylase activity [GO:0004556]; alpha-amylase activity (releasing maltohexaose) [GO:0103025]; cation binding [GO:0043169]; carbohydrate metabolic process [GO:0005975]	GO:0004556; GO:0005975; GO:0043169; GO:0103025	KOG0471;COG0366;
